# Supplementary material for: An assessment on epitope prediction methods for protozoa genomes
Source: BMC Bioinformatics. 2012 Nov 21;13:309. doi: 10.1186/1471-2105-13-309 (PMC3543197; doi:10.1186/1471-2105-13-309)
Supplement: Additional file 1 — Epitopes predicted by NetCTL. This file in fasta format contains 2,657 epitopes predicted by NetCTL. [file 1471-2105-13-309-S1.txt]

>117393_1
MKILSVFFL
>117393_2
KILSVFFLA
>117393_3
ILSVFFLAL
>117393_4
VFFLALFFI
>117393_5
FFLALFFII
>117393_6
FLALFFIIF
>117393_7
ALFFIIFNK
>117393_8
FIIFNKESL
>117393_9
LATSVLAGL
>117393_10
SVLAGLLGV
>117393_11
VLAGLLGVV
>117393_12
GLLGVVSTV
>117393_13
LLGVVSTVL
>117393_14
VLLGGVGLV
>117393_15
LLGGVGLVL
>117583_1
AILSVSSFL
>117583_2
LSVSSFLFV
>117583_3
SSFLFVEAL
>117583_4
FLFVEALFQ
>117583_5
YLKKIKNSI
>117583_6
SSIGLIMVL
>117583_7
GLIMVLSFL
>117583_8
IMVLSFLFL
>117586_1
AILSVSSFL
>117586_2
LSVSSFLFV
>117586_3
SSFLFVEAL
>117586_4
FLFVEALFQ
>117586_5
YLKKIQNSL
>117586_6
SSIGLIMVL
>117586_7
GLIMVLSFL
>117586_8
IMVLSFLFL
>117587_1
AILSVSSFL
>117587_2
LSVSSFLFV
>117587_3
SSFLFVEAL
>117587_4
FLFVEALFQ
>117587_5
YLKKIQNSL
>117587_6
SSIGLIMVL
>117587_7
GLIMVLSFL
>117587_8
IMVLSFLFL
>119703_1
MKILSVFFL
>119703_2
KILSVFFLV
>119703_3
ILSVFFLVL
>119703_4
VFFLVLFFI
>119703_5
FFLVLFFII
>119703_6
FLVLFFIIF
>119703_7
VLFFIIFNK
>119703_8
FIIFNKESL
>119703_9
LATSVLAGL
>119703_10
SVLAGLLGV
>119703_11
VLAGLLGVV
>119703_12
GLLGVVSTV
>119703_13
LLGVVSTVL
>119703_14
VLLGGVGLV
>119703_15
LLGGVGLVL
>136153_1
HLGNVKYLV
>136153_2
KYLVIVFLI
>136153_3
YLVIVFLIF
>136153_4
IVFLIFFDL
>136153_5
FLIFFDLFL
>136153_6
LIFFDLFLV
>136153_7
VQNNIVDEI
>136153_8
LLMDCSGSI
>136153_9
LAMKLIQQL
>136153_10
NLNDNAIHL
>136153_11
KALIIIRSL
>136153_12
ALIIIRSLL
>136153_13
NLTDALLQV
>136153_14
KLSDRGVKI
>136153_15
AVFGIGQGI
>136153_16
NVAFNRFLV
>136153_17
YADSAWENV
>136153_18
SAWENVKNV
>136153_19
VIGPFMKAV
>136153_20
FMKAVCVEV
>136153_21
GIAGGLALL
>136153_22
LALLACAGL
>136153_23
ALLACAGLA
>160217_1
AILSVSSFL
>160217_2
LSVSSFLFV
>160217_3
SSFLFVEAL
>160217_4
FLFVEALFQ
>160217_5
YLKKIQNSL
>160217_6
SSIGLIMVL
>160217_7
GLIMVLSFL
>160217_8
IMVLSFLFL
>160316_1
IIFFLCSFL
>160316_2
FLCSFLFFI
>160316_3
FLFFIINTQ
>160316_4
FFIINTQCV
>160316_5
VTHESYQEL
>160316_6
KLEALEDAV
>160316_7
KMILNEEEI
>160316_8
ILNEEEITT
>160316_9
RVRNYLFTI
>160316_10
ELFDLTNHM
>160316_11
HMLTLCDNI
>160316_12
TLCDNIHGF
>160316_13
NIHGFKYLI
>160316_14
YLIDGYEEI
>160316_15
EINELLYKL
>160316_16
LLYKLNFYF
>160316_17
YKLNFYFDL
>160316_18
KLNFYFDLL
>160316_19
LLRAKLNDV
>160316_20
CQIPFNLKI
>160316_21
LVFGYRKPL
>160316_22
TTIANINEL
>160316_23
TIANINELI
>160316_24
KLYQAQYDL
>160316_25
YQAQYDLSI
>160316_26
KQLEEAHNL
>160316_27
QLEEAHNLI
>160316_28
VLEKRIDTL
>160316_29
ELLDKINEI
>160316_30
TLLDKNKKI
>160316_31
SLFTDPLEL
>160316_32
YLREKNKKV
>160316_33
KLLEDYEKS
>160316_34
ELLEKFYEM
>160316_35
FSARYTYNV
>160316_36
SSNNSVYNV
>160316_37
KLKKALSYL
>160316_38
LSYLEDYSL
>160316_39
YLEDYSLRK
>160316_40
YTLKTGLEA
>160316_41
GLEADIKKL
>160316_42
LTHSANASL
>160316_43
KLQVQKVLL
>160316_44
LQVQKVLLI
>160316_45
LLIKKIEDL
>160316_46
AQLKDSIHV
>160316_47
YLIVLKKEV
>160316_48
VLKKEVDKL
>160316_49
KLKEFIPKV
>160316_50
FIPKVKDML
>160316_51
MLKKEQAVL
>160316_52
VLSSITQPL
>160316_53
LSSITQPLV
>160316_54
HTTTVTITL
>160316_55
TLPPKEVKV
>160316_56
QALTKTVYL
>160316_57
YLKKLDEFL
>160316_58
KLDEFLTKS
>160316_59
YICHKYILV
>160316_60
YILVSNSSM
>160316_61
SMDQKLLEV
>160316_62
KLLEVYNLT
>160316_63
LLFNIQNNI
>160316_64
AMYSLYDSM
>160316_65
SMNNDLQHL
>160316_66
DLQHLFFEL
>160316_67
YQKEMIYYL
>160316_68
EMIYYLHKL
>160316_69
KLLEEQKQI
>160316_70
AVSSGPAVV
>160316_71
ALNDEIKKL
>160316_72
RLFNKKKEL
>160316_73
KMQIKKLTL
>160316_74
MQIKKLTLL
>160316_75
KLTLLKEQL
>160316_76
QLESKLNSL
>160316_77
SLNNPHNVL
>160316_78
VLQNFSVFF
>160316_79
TLENTKILL
>160316_80
ILLKHYKGL
>160316_81
TLSEVSIQT
>160316_82
YANLEKFRV
>160316_83
VLSKIDGKL
>160316_84
KLSFLSSGL
>160316_85
FLSSGLHQL
>160316_86
GLHQLITEL
>160316_87
QLITELKEV
>160316_88
ALKSYENFL
>160316_89
FLPEAKVTT
>160316_90
SLLTELQQV
>160316_91
LLTELQQVV
>160316_92
VVTGEAISV
>160316_93
TMDNILSGF
>160316_94
KQIEKNIFT
>160316_95
NIFTFNLNL
>160316_96
FLDVLESDL
>160316_97
YIIEDSFKL
>160316_98
TLLKSYKYI
>160316_99
VLAKYKDDL
>160316_100
KFLPFLTNI
>160316_101
LVNKIDDYL
>160316_102
KIDDYLINL
>160316_103
YLINLKAKI
>160316_104
NFLGISFLL
>160316_105
FLGISFLLI
>160316_106
ISFLLILML
>160316_107
FLLILMLIL
>160316_108
ILMLILYSF
>160316_109
LMLILYSFI
>160691_1
HLGNVKYLV
>160691_2
KYLVIVFLI
>160691_3
YLVIVFLIF
>160691_4
IVFLIFFDL
>160691_5
FLIFFDLFL
>160691_6
LIFFDLFLV
>160691_7
VQNNIVDEI
>160691_8
LLMDCSGSI
>160691_9
LAMKLIQQL
>160691_10
NLNDNAIHL
>160691_11
NAIHLYASV
>160691_12
KALIIIKSL
>160691_13
ALIIIKSLL
>160691_14
IIIKSLLST
>160691_15
NLTDALLQV
>160691_16
KLSDRGVKI
>160691_17
AVFGIGQGI
>160691_18
NVAFNRFLV
>160691_19
YADSAWENV
>160691_20
SAWENVKNV
>160691_21
VIGPFMKAV
>160691_22
FMKAVCVEV
>160691_23
GIAGGLALL
>160691_24
LALLACAGL
>160691_25
ALLACAGLA
>160720_1
HLGNVKYLV
>160720_2
KYLVIVFLI
>160720_3
YLVIVFLIF
>160720_4
IVFLIFFDL
>160720_5
FLIFFDLFL
>160720_6
LIFFDLFLV
>160720_7
VQNNIVDEI
>160720_8
LLMDCSGSI
>160720_9
LAMKLIQQL
>160720_10
NLNDNAIHL
>160720_11
NAIHLYASV
>160720_12
KALIIIKSL
>160720_13
ALIIIKSLL
>160720_14
IIIKSLLST
>160720_15
NLTDALLQV
>160720_16
KLSDRGVKI
>160720_17
AVFGIGQGI
>160720_18
NVAFNRFLV
>160720_19
YADSAWENV
>160720_20
SAWENVKNV
>160720_21
VIGPFMKAV
>160720_22
FMKAVCVEV
>160720_23
GIAGGLALL
>160720_24
LALLACAGL
>160720_25
ALLACAGLA
>162315_1
HFYSAVLLL
>162315_2
FYSAVLLLL
>162315_3
YSAVLLLLL
>162315_4
SAVLLLLLV
>162315_5
AVLLLLLVV
>162315_6
VLLLLLVVM
>162315_7
LLLLLVVMV
>162315_8
QLPQEIAML
>162315_9
MLVPNKTQV
>162315_10
LVPNKTQVV
>162315_11
DIFASPALV
>162315_12
FASPALVRA
>162315_13
KLFPEVIDL
>162315_14
EIDDYIWKA
>162315_15
KAEAWNIKV
>162315_16
FLGGGGSGI
>162315_17
IVMGNGTLV
>162315_18
SVACRSPRV
>162315_19
KSGPELPEV
>162315_20
ELPEVSLRV
>162315_21
KVMLYTQKV
>162315_22
YTQKVRHFL
>162315_23
FLEVDEPNA
>162315_24
TLLYSDDAL
>162315_25
YSDDALHLL
>162315_26
STAVSLARL
>162315_27
SLARLTEEL
>162315_28
RLTEELNTI
>162315_29
SVLSTWVQL
>162315_30
GLVGFLSNT
>162315_31
CMNATVTKA
>162315_32
GFVDYNFTI
>162315_33
FVDYNFTIV
>162315_34
FTIVAMATI
>162315_35
VAMATIHQV
>162315_36
KLIGLSYGA
>162315_37
TVYDGTKTV
>162315_38
KGFVYVDGV
>162315_39
FVYVDGVLV
>162315_40
VLVGNPAML
>162315_41
FLYNRPLSV
>162315_42
QSASGTFSI
>162315_43
TMRESRVLL
>162315_44
RVLLPSLFL
>162315_45
VLLPSLFLL
>162315_46
LLPSLFLLL
>162315_47
FLLLGLWGF
>162315_48
LLLGLWGFA
>162315_49
LLGLWGFAA
>436146_1
KYLAAYALV
>436146_2
LAAYALVGL
>436146_3
SAVEAVLKA
>436146_4
VLKAAGVPV
>436146_5
FAGKDFDTV
>436149_1
KYLAAYALV
>436149_2
LAAYALVGL
>436149_3
SAVEAVLKA
>436149_4
VLKAAGVPV
>436149_5
FAGKDLDTV
>499325_1
FYKTAIFTL
>499325_2
KTAIFTLSI
>499325_3
FTLSIWTTL
>499325_4
TLSIWTTLL
>499325_5
TLLYSNKNL
>499325_6
YVIKHNRFL
>499325_7
FLSEYQSNF
>499325_8
FLGGGYSAA
>499325_9
STTTSTTKV
>499325_10
NLTDNTSTT
>499325_11
KLTDNINTT
>499325_12
TTSTNTTTV
>499325_13
TTDNTNTNV
>499325_14
MINAYLDKL
>499325_15
YLDKLDLET
>499325_16
NMYNIIKFI
>499325_17
NIIKFIVVI
>499325_18
YIAFNWSEV
>499325_19
IAFNWSEVI
>499325_20
VIYKYVGKL
>499325_21
LILAFALYM
>499325_22
ILAFALYML
>499325_23
LAFALYMLI
>1345849_1
MKNFILLAV
>1345849_2
FILLAVSSI
>1345849_3
ILLAVSSIL
>1345849_4
LLAVSSILL
>1345849_5
LAVSSILLV
>1345849_6
ILLVDLFPT
>1345849_7
SVKEYLDKV
>1345849_8
YLDKVRATV
>1345849_9
TLNDLETDV
>1345849_10
CTMDKCAGI
>1345849_11
VVSNSLGLV
>1345849_12
NSLGLVILL
>1345849_13
SLGLVILLV
>1345849_14
GLVILLVLA
>1345849_15
LVILLVLAL
>1435205_1
ILYISFYFI
>1435205_2
LYISFYFIL
>1435205_3
YISFYFILV
>1435205_4
SFYFILVNL
>1435205_5
FYFILVNLL
>1435205_6
LVNLLIFHI
>1435205_7
LIFHINGKI
>1435205_8
KSLLRNLGV
>1658195_1
HFYSAVLLL
>1658195_2
FYSAVLLLV
>1658195_3
YSAVLLLVV
>1658195_4
VMMCCGFGA
>1658195_5
FVSGKTRVL
>1658195_6
VLAKDGTEV
>1658195_7
VIAGGVMAV
>1658195_8
FLRDPVIFL
>1658195_9
VIFLSQSDV
>1658195_10
PAWDWSFLV
>1658195_11
KVSEDTWRA
>1658195_12
HTANETELV
>1658195_13
IIWGDPTSL
>1658195_14
LLQQLTPET
>1658195_15
LTPETQTEL
>1658195_16
VLMENGTLV
>1658195_17
STDDGTNWV
>1658195_18
ILMVTGCTI
>1658195_19
TLPGVWVNA
>1658195_20
TRWTVDLSV
>1658195_21
LITATIEGV
>1658195_22
GQQPHVLGL
>1658195_23
GLDRFMWRV
>1658195_24
FMWRVFWSE
>1658195_25
LTYTGAGTV
>1658195_26
SLARLTREL
>1658195_27
RLTRELETI
>1658195_28
GLVGFLSNA
>1658195_29
FMGAGSKAV
>1658195_30
FVNHDFTVV
>1658195_31
FTVVATVVI
>1658195_32
RNWETVFSA
>1658195_33
GANKGSVYV
>1658195_34
SVYVDAKLV
>1658195_35
KLVGSPETL
>1658195_36
VLPLLLLGL
>1658195_37
LLLLGLWGL
>1684907_1
RVFTSAVLL
>1684907_2
FTSAVLLLL
>1684907_3
SAVLLLLLV
>1684907_4
AVLLLLLVI
>1684907_5
VLLLLLVII
>1684907_6
FVPEKTHVL
>1684907_7
KAFAAPSLV
>1684907_8
FAAPSLVSA
>1684907_9
LVSAGGVMV
>1684907_10
ILAGYIKAA
>1684907_11
KAAESWPSI
>1684907_12
SWPSIVAEV
>1684907_13
FLYRPTAVA
>1684907_14
FLLVGSDTV
>1684907_15
QLVEGVATQ
>1684907_16
IVMQNNTLV
>1684907_17
NTLVFPLVV
>1684907_18
STDNGNNWV
>1684907_19
VFPESISPV
>1684907_20
RTLSGVWAI
>1684907_21
MLYTRRGYA
>1684907_22
AMDSAVNET
>1684907_23
ALLYSDGNL
>1684907_24
YSDGNLHLL
>1684907_25
SLARLTEEL
>1684907_26
RLTEELKEI
>1684907_27
GLVGFLSNT
>1684907_28
FVNHRFTLV
>1684907_29
FTLVATVTI
>1684907_30
VATVTIHQV
>1684907_31
KIIGLSYSM
>1684907_32
YSMNKTWET
>1684907_33
SMNKTWETV
>1684907_34
TTSNTTWEL
>1684907_35
SVYVDGVIV
>1684907_36
SVTVTNVFL
>1684907_37
NVFLYNRPL
>1684907_38
FLYNRPLSV
>3298145_1
HLFYSAMLL
>3298145_2
LFYSAMLLL
>3298145_3
FYSAMLLLL
>3298145_4
YSAMLLLLL
>3298145_5
SAMLLLLLV
>3298145_6
AMLLLLLVL
>3298145_7
MLLLLLVLM
>3298145_8
VLMCCGSGA
>3298145_9
ITDGGGVTV
>3298145_10
SLLKVGNDV
>3298145_11
KVGNDVFAV
>3298145_12
FTGVASQPL
>3298145_13
KTANTPEEV
>3298145_14
YMLAGAYSS
>3298145_15
LAGAYSSKV
>3298145_16
ATQLGLLLV
>3298145_17
GLLLVKGSV
>3298145_18
LIGSGGSGV
>3298145_19
KMHDETLVF
>3298145_20
RSGFITATV
>3298145_21
NVMLVTLPV
>3298145_22
VMLVTLPVM
>3298145_23
TLPVMPITA
>3298145_24
WLTDNTHNV
>3298145_25
LLTEQLKRV
>3298145_26
RVSQLCTSL
>3298145_27
STDDVCSAV
>3298145_28
SAVKITAGL
>3298145_29
ITAGLVGFL
>3298145_30
HFANYNFTL
>3298145_31
FANYNFTLV
>3298145_32
YNFTLVATV
>3298145_33
FTLVATVSI
>3298145_34
KMPEGDTPI
>3298145_35
KTYQVAIML
>3298145_36
SVYVDGQRV
>3298145_37
GVSVTVTNV
>3298145_38
SVTVTNVLL
>6226848_1
AILSVSSFL
>6226848_2
LSVSSFLFV
>6226848_3
SSFLFVEAL
>6226848_4
FLFVEALFQ
>6226848_5
YLNKIQNSL
>6226848_6
SSIGLIMVL
>6226848_7
GLIMVLSFL
>6226848_8
IMVLSFLFL
>7363461_1
YLKKIQNSL
>7363461_2
SSIGLIMVL
>7363461_3
GLIMVLSFL
>7363461_4
IMVLSFLFL
>27261201_1
AILSVSSFL
>27261201_2
LSVSSFLFV
>27261201_3
SSFLFVEAL
>27261201_4
FLFVEALFQ
>27261201_5
YLKRIQNSL
>27261201_6
SSIGLIMVL
>27261201_7
GLIMVLSFL
>27261201_8
IMVLSFLFL
>34922663_1
TLEEFSAKL
>37777730_1
MKILSVFFL
>37777730_2
KILSVFFLA
>37777730_3
ILSVFFLAL
>37777730_4
VFFLALFFI
>37777730_5
FFLALFFII
>37777730_6
FLALFFIIF
>37777730_7
ALFFIIFNK
>37777730_8
FIIFNKESL
>37777730_9
LATSVLAGL
>37777730_10
SVLAGLLGV
>37777730_11
VLAGLLGVV
>37777730_12
GLLGVVSTV
>37777730_13
LLGVVSTVL
>37777730_14
VLLGGVGLV
>37777730_15
LLGGVGLVL
>56342145_1
AILSVSSFL
>56342145_2
LSVSSFLFV
>56342145_3
SSFLFVEAL
>56342145_4
FLFVEALFQ
>56342145_5
YLKKIQYSL
>56342145_6
SSIGLIMVL
>56342145_7
GLIMVLSFL
>56342145_8
IMVLSFLFL
>70857651_1
SLSIPTAGL
>70857651_2
QLTEPSSRV
>70857651_3
VSWSVNTRI
>70857651_4
SVNTRINNV
>70857651_5
ISLSHNFTL
>70857651_6
SLSHNFTLV
>70857651_7
FTLVASVII
>70857651_8
HTMGVSYTA
>70857651_9
KMFEDNTKT
>70857651_10
MLQGQKASV
>70857651_11
SLGEEEVPL
>70857651_12
ELFGFCFGA
>70857651_13
NVFLYNRPL
>70857651_14
FLYNRPLNS
>70857651_15
TTTEHAAAV
>70857651_16
FTSAGSGLL
>70857651_17
SAGSGLLPL
>70857651_18
GLLPLLLLL
>70857651_19
LLLLGLWGF
>70857651_20
LLLGLWGFA
>70857651_21
LLGLWGFAA
>70858023_1
FVNHRFTLV
>70858023_2
FTLVATVTI
>70858023_3
VATVTIHQV
>70858023_4
KIIGLSYGM
>70858023_5
GMNKKWEKV
>70858023_6
SVYVDGVIV
>70858023_7
TLETQGFEI
>70858023_8
NVFLYDRPL
>70858023_9
FLYDRPLSF
>70858023_10
SMRGGVSRV
>70858023_11
GVSRVLLLL
>70858023_12
RVLLLLLGL
>70858023_13
LLGLCGFSA
>70861173_1
KMDDDTLVF
>70861173_2
TLVFPLEAV
>70861173_3
SLILYSSYT
>70861173_4
SSYTKNWTL
>70861173_5
FITANIDGV
>70861173_6
NVMLVTLPV
>70861173_7
MLVTLPVFS
>70861173_8
WLTDNTHIV
>70861173_9
SLGMVSVRL
>70861173_10
RLTEQLKRV
>70861173_11
ATDKITAGL
>70861173_12
ITAGLVGFL
>70861173_13
HFANYNFTL
>70861173_14
FANYNFTLV
>70861173_15
YNFTLVATV
>70861173_16
FTLVATVSI
>70861173_17
KLMELSYGS
>70861173_18
SVYVDGQRV
>70861173_19
LLHLEGMEA
>70861901_1
TFVDYNFSL
>70861901_2
FVDYNFSLV
>70861901_3
FSLVAMAVI
>70861901_4
VAMAVIERV
>70861901_5
RVPAGSVPL
>70861901_6
CTAEGKWEV
>70861901_7
SVYLDGVVV
>70861901_8
YLDGVVVAS
>70861901_9
ASSETMPTL
>70861901_10
TLETRFIQL
>70861901_11
LLYKRILTA
>70861901_12
SMRGTMPWL
>70861901_13
GTMPWLLLL
>70861901_14
LLLLGLWGF
>70861901_15
LLLGLWGFA
>70861901_16
LLGLWGFAA
>70861901_17
GLWGFAALY
>70861901_18
WGFAALYGV
>70862503_1
ALSSSFGNV
>70862503_2
GLLPSLLLL
>70862503_3
LLPSLLLLL
>70862503_4
LLLLGLWGF
>70862503_5
LLLGLWGFA
>70862503_6
LLGLWGFAA
>70862587_1
STSPVTASL
>70862587_2
SMETAAGPV
>70862587_3
KMNSDSSLT
>70862587_4
SLTPSGIDA
>70862587_5
FTGEIAELL
>70862587_6
TVHVCVSRV
>70862587_7
CVSRVLLLL
>70862587_8
RVLLLLLGL
>70862587_9
LLLLGLWGT
>70862587_10
LLLGLWGTA
>70862587_11
LLGLWGTAA
>70862617_1
LMKSGNEKL
>70862617_2
KSDDGSYSL
>70862617_3
SLGKQLERI
>70862617_4
KQLERIKSM
>70862617_5
FANNKFTLV
>70862617_6
NKFTLVATV
>70862617_7
FTLVATVSI
>70862617_8
VATVSIHEV
>70862617_9
RMNDTSSTV
>70862617_10
TSSTVLFGL
>70862617_11
WQPNTTHQV
>70862617_12
HQVMLQMEV
>70862617_13
EVNEWDVYV
>70862617_14
RISHFYFGA
>70862617_15
LLYNRTIST
>70862617_16
TISTDEIAL
>70862617_17
ISTDEIALL
>70862617_18
IALLSTSKV
>70862617_19
LLSTSKVPI
>70862617_20
AAQAPSPEV
>70862617_21
HLGSDGMGV
>70862617_22
QTQETTAPL
>70863426_1
HFYSAVLLL
>70863426_2
FYSAVLLLL
>70863426_3
YSAVLLLLM
>70863426_4
SAVLLLLML
>70863426_5
LMLCGSGEA
>70863426_6
LSLLRVPSL
>70863426_7
SLLRVPSLV
>70863426_8
SLVEMDGEV
>70863426_9
EMDGEVFAV
>70863426_10
FTGIASELL
>70863426_11
YMIAGNYSW
>70863426_12
IAGNYSWTL
>70863426_13
GAAGWGLML
>70863426_14
AAGWGLMLV
>70863426_15
GLMLVKGNV
>70863426_16
MLVKGNVST
>70863426_17
RILWNDTYV
>70863426_18
ILWNDTYVI
>70863426_19
GMSADGCGV
>70863426_20
KVMLVTLPV
>70863426_21
MLVTLPVYS
>70863426_22
WLTDNTHIV
>70863426_23
SLGMASVLL
>70863426_24
GMASVLLTA
>70863426_25
LLTAQLEKV
>70863426_26
AQLEKVKEV
>70864924_1
GQEDVSVTV
>70864924_2
SVTVKNVLL
>70864924_3
NVLLYNRPL
>70864924_4
GMDGQEEEV
>70864924_5
ALNSGLGNV
>70864924_6
RLLPSLLLL
>70864924_7
LLPSLLLLL
>70864924_8
LLLLGLWGF
>70864924_9
LLLGLWGFA
>70864924_10
LLGLWGFAA
>70865252_1
GVQNAFIKV
>70865252_2
TIEDKDVLL
>70865252_3
LMRSGNEKL
>70865252_4
KSDGSYSLV
>70865252_5
SLGKQLERI
>70865252_6
KQLERIKSM
>70865252_7
SVSSGTVDL
>70865252_8
FANNEFTLV
>70865252_9
NEFTLVATV
>70865252_10
FTLVATVSI
>70865252_11
VATVSIHEV
>70865252_12
RMNDTSSTV
>70865252_13
TSSTVLFGL
>70865252_14
WQPNKTYQV
>70865252_15
KTYQVMLQM
>70865252_16
YQVMLQMEV
>70865252_17
QMEVNEWYV
>70865252_18
EVNEWYVYV
>70865252_19
YVYVDGMQA
>70865252_20
RISHFYFGA
>70865252_21
RTMLNASKV
>70865252_22
MLNASKVPI
>70865252_23
GLAPEAPSA
>70865252_24
FLTEEEEET
>70865252_25
QTQEITAPL
>70865252_26
MALFAESTV
>70865252_27
TVHGCVSRV
>70865252_28
VLLLMLLGL
>70865252_29
LMLLGLWGT
>70865252_30
MLLGLWGTA
>70865252_31
LLGLWGTAA
>70865533_1
AVKSGLLLV
>70865533_2
GLLLVKGQV
>70865533_3
LLLVKGQVV
>70865533_4
TLGDQHNSL
>70865533_5
LIGSGGSGV
>70865533_6
KMNDGTLVF
>70865533_7
LILYSKDAV
>70865533_8
GMSDGGCRI
>70865533_9
KIEDRDVML
>70865533_10
DVMLVTLPV
>70865533_11
MLVTLPVYA
>70865533_12
WLTDNTHIV
>70865533_13
IVDIGPVSV
>70865533_14
RLAEQLKRV
>70865533_15
KVDERVSQV
>70865533_16
SLALKDPSA
>70865533_17
SAGKITAGL
>70865533_18
ITAGLVGFL
>70865533_19
FANYKFTLV
>70865533_20
YKFTLVATV
>70865533_21
FTLVATVSI
>70865533_22
RMNGVKSTV
>70865533_23
LQNGIQGFV
>70865533_24
FVYVDGRRV
>70865533_25
NVLLYNRPL
>70865533_26
LTALNTIKL
>70865533_27
ALNTIKLSI
>70865533_28
GLLPSLLLL
>70865533_29
LLPSLLLLL
>70865533_30
LLLLLGLWV
>70865533_31
LLLLGLWVF
>70865533_32
LLLGLWVFA
>70865533_33
LLGLWVFAA
>70865740_1
HLFYSAVLL
>70865740_2
LFYSAVLLL
>70865740_3
FYSAVLLLL
>70865740_4
YSAVLLLLV
>70865740_5
SAVLLLLVV
>70865740_6
VMCCGTAAV
>70865740_7
GVTVESLGV
>70865740_8
GLLKVGNDV
>70865740_9
KVGNDVFTV
>70865740_10
GADGWGLLL
>70865740_11
GLLLVKGEV
>70865740_12
GTNDSLTEL
>70865740_13
KLTDETLLF
>70865740_14
RVYESGDKV
>70865740_15
KIEDRDVIL
>70865740_16
WLTDNTHIV
>70865740_17
SLGMVSVLL
>70865740_18
GMVSVLLTA
>70865740_19
LLTAQLQRV
>70865740_20
KVDDLVSKL
>70865740_21
HFANYNFTL
>70865740_22
FANYNFTLV
>70865740_23
YNFTLVATV
>70865740_24
FTLVATVSV
>70865842_1
LLTTETAET
>70865842_2
KGDDIYMLV
>70865842_3
YMLVGVYNR
>70865842_4
MLVGVYNRV
>70865842_5
AAQLGLLLV
>70865842_6
GLLLVKGSV
>70865842_7
TQLDSWTRL
>70865842_8
QLDSWTRLI
>70865842_9
LIGSGGSGV
>70865842_10
VVDVKTVSL
>70865842_11
KLIMMTACA
>70865842_12
RSGFITATV
>70865842_13
KVMLVTLPV
>70865842_14
MLVTLPVYS
>70865842_15
WLTDNTHVV
>70865842_16
KTDDNDEEL
>70865842_17
LLTEQLKRV
>70865842_18
RVSKLCTSL
>70865842_19
SAAKITAGL
>70865842_20
ITAGLVGFL
>70865842_21
ALASTKNGV
>70865842_22
HFANYNFTL
>70865842_23
FANYNFTLV
>70865842_24
YNFTLVATV
>70865842_25
FTLVATVSI
>70865842_26
KMNGDENNV
>70865842_27
GTQYQVAIV
>70865842_28
TQYQVAIVL
>70865842_29
SVYVDGQRV
>70865842_30
SVTVTNVLL
>70865842_31
NVLLYNRPL
>70865842_32
KAAALSSSL
>70865842_33
ALSSSLGNV
>70865842_34
GLLPSLLLL
>70865842_35
LLPSLLLLL
>70865842_36
LLLLGLWGF
>70865842_37
LLLGLWGFA
>70865842_38
LLGLWGFAA
>70866408_1
NMSRHLFCT
>70866408_2
HLFCTAVLL
>70866408_3
FCTAVLLIV
>70866408_4
CTAVLLIVV
>70866408_5
AVLLIVVMI
>70866408_6
VMICCGCGA
>70866408_7
ITSLRVPGL
>70866408_8
GLVKVGEDV
>70866408_9
KVGEDVFAV
>70866408_10
GIVSKHLNI
>70866408_11
ISLFCMQLV
>70866408_12
ELLRPTTLV
>70866408_13
TTLVFGNSV
>70866408_14
LVFGNSVYM
>70866408_15
FGNSVYMLL
>70866408_16
MLLGNQSRT
>70866408_17
GLLLVKGTV
>70866408_18
LLLVKGTVA
>70866408_19
KLLWNEAHL
>70866408_20
LLWNEAHLV
>70866611_1
RAFNSAVLL
>70866611_2
NSAVLLLLV
>70866611_3
SAVLLLLVV
>70866611_4
VLLLLVVMM
>70866611_5
SLLRDPSLV
>70866611_6
SLVEVNGDV
>70866611_7
FTGIASELL
>70866611_8
GIASELLTL
>70866611_9
HMLAGTYSF
>70866611_10
LAGTYSFEV
>70866611_11
YSFEVTEGV
>70866611_12
AAAKWGLLV
>70866611_13
GLLVASGNV
>70866611_14
RIYWNDAYV
>70866611_15
KQHESLTGL
>70866611_16
KAVSLIIYT
>70866611_17
AVSLIIYTA
>70866611_18
DVMLVTLPV
>70866862_1
AMIDGQKVI
>70866862_2
MIDGQKVIL
>70866862_3
KVILVSRPV
>70866862_4
RLHLWLTDM
>70866862_5
VAASTLLYA
>70866862_6
TLLYATVEA
>70866862_7
KKLYCSYEV
>70866862_8
KLYCSYEVA
>70866862_9
GLTEKLEDM
>70866862_10
ELTKGLVGL
>70866862_11
FANDKFTLV
>70866862_12
FTLVATVSI
>70866862_13
RMNDAQGTV
>70866862_14
AQGTVLFGL
>70866862_15
YTHDKEWRI
>70866862_16
LQMDCDDGL
>70866862_17
NVLLYNRLL
>70866862_18
LQDDELNPL
>70866862_19
AVAASEAEV
>70866862_20
FTGSSTSAA
>70866862_21
SASSLTPTA
>70866862_22
KAPETDFPA
>70866862_23
TLSDASEDM
>70866862_24
TLTSDEQTV
>70866862_25
HLSDLASMA
>70866862_26
MALIGDSTV
>70866862_27
TVHGCVSRV
>70866862_28
CVSRVLLLL
>70866862_29
VLLLLLLGL
>70866862_30
LLLLGLWGT
>70866862_31
LLLGLWGTA
>70866862_32
LLGLWGTAA
>70866954_1
RVFASAVLL
>70866954_2
FASAVLLLL
>70866954_3
ASAVLLLLV
>70866954_4
SAVLLLLVV
>70866954_5
AVLLLLVVI
>70866954_6
VLLLLVVIV
>70866954_7
GLLKVGSDV
>70866954_8
KVGSDVFVV
>70866954_9
GISSQLLTM
>70866954_10
QLLEEGTST
>70866954_11
KGNDIYMLV
>70866954_12
AVDCGFLLV
>70866954_13
HLCEQHEFL
>70866954_14
KTVSLIIYT
>70866954_15
TVSLIIYTL
>70866954_16
SLIIYTLST
>70866954_17
LIIYTLSTA
>70866954_18
TLSTASWTL
>70866954_19
GMTDGGCSV
>70866954_20
FITATIDGV
>70866954_21
TVMLVTLPV
>70866954_22
MLVTLPVYS
>70866954_23
WLTDNTHIV
>70866954_24
GTNDELVAL
>70866954_25
RLADQLQRV
>70866954_26
GAFKITDGL
>70866954_27
KITDGLVGF
>70866954_28
ITDGLVGFL
>70866954_29
FANHNFTLV
>70866954_30
FTLVATVSI
>70866954_31
NTPISLMGV
>70866954_32
KMDDNGKTV
>70866954_33
WMLLCGEEM
>70866954_34
RVGDETCSL
>70866954_35
EIAHFYIGV
>70866954_36
SQEEVSVTV
>70866954_37
SVTVTNVLL
>70866954_38
NVLLYNRPL
>70866954_39
LLYNRPLSA
>70866954_40
AVSTATPSA
>70866954_41
TVWQFDPAV
>70866954_42
AQGEVHSRV
>70866954_43
ATALSSSLV
>70866954_44
ALSSSLVNV
>70866954_45
GLLPSLLLL
>70866954_46
LLPSLLLLL
>70866954_47
SLLLLLLGL
>70866954_48
LLLLLGLWV
>70866954_49
LLLLGLWVV
>70866954_50
LLGLWVVSA
>70867487_1
RVFASTVLL
>70867487_2
FASTVLLLL
>70867487_3
ASTVLLLLV
>70867487_4
STVLLLLVV
>70867487_5
LLLLVVMWM
>70867487_6
FVPQTTVLL
>70867487_7
FASPSLVSA
>70867487_8
FSDAVAWYI
>70867487_9
AVAWYIDAA
>70867487_10
AAWDWSTLA
>70867487_11
STWQAHTVL
>70867487_12
FVASGGSGV
>70867487_13
VLMEDGTLV
>70867487_14
STWALSNSV
>70867487_15
ALSNSVSSA
>70867487_16
RITEWEGSV
>70867487_17
MLYTQRGYA
>70867487_18
SLLYSDGAL
>70867487_19
YSDGALHLL
>70867487_20
SLSCLTEEL
>70867487_21
CLTEELKEI
>70867487_22
FSSFSIPTA
>70867487_23
GLVAVLSDA
>70867487_24
LVAVLSDAV
>70867487_25
QLTESNSGA
>70867487_26
FLSHDFTLV
>70867487_27
FTLVATVII
>70867487_28
VATVIIQNV
>70867487_29
KTPLLTATL
>70867487_30
LLTATLANT
>70867487_31
HTMGLSYTA
>70867487_32
MLQDKKASA
>70867487_33
SLGEGEVLL
>70867487_34
VLLTGEKSL
>70867487_35
LTGEKSLEL
>70867487_36
ELVQFCFGA
>70867487_37
VQFCFGACV
>70867487_38
NVFLYNRPL
>70867487_39
FLYNRPLNS
>70867487_40
GLLSLLLLL
>70867487_41
LLLLLGLWV
>70867487_42
LLLLGLWVF
>70867487_43
LLLGLWVFA
>70867487_44
LLGLWVFAA
>70867605_1
RVFASAVLL
>70867605_2
FASAVLLLL
>70867605_3
SAVLLLLAV
>70867605_4
LLLAVMCCA
>70867605_5
VMCCATCGA
>70867605_6
RSVEGLQWV
>70867605_7
GLQWVDLFV
>70867605_8
FVPQTTPVL
>70867605_9
FVSPSLVSA
>70867605_10
MYAEYDSGV
>70867605_11
SSWDWSTLV
>70867605_12
KVSESTWKA
>70867605_13
STWKAHTVL
>70867605_14
FLLAAGYDV
>70867605_15
LLAAGYDVL
>70867605_16
ITWGTPTSL
>70867605_17
FASSGGSGV
>70867605_18
VLMEDGTIV
>70867605_19
STWSLSEGM
>70867605_20
SFYFGPVAV
>70867605_21
NMNWEFASA
>70867605_22
ALLYSDGRL
>70867605_23
YSDGRLHLL
>70867605_24
SLSRLTEEL
>70867605_25
RLTEELKKI
>70867605_26
FLSKLSIPT
>70867605_27
KLSIPTAGL
>70867605_28
GLVAALSDA
>70867605_29
CLNATVTNA
>70867605_30
QLTEPDSGV
>70867605_31
FLGHDFTLV
>70867605_32
FTLVASVTI
>70867605_33
ALGDTNSPL
>70867605_34
LTMGVLYTA
>70867605_35
MLQGNKASV
>70867605_36
LLGEEVTQL
>70867605_37
TQLTGETPL
>70867605_38
EMHNSPVTV
>70867605_39
NVFLYNRPL
>70867605_40
FLYNRPLNS
>70867605_41
SMHGGVSRL
>70867605_42
LLLLMLLGM
>70867605_43
LMLLGMWGI
>70867605_44
LLGMWGIAA
>70867605_45
LGMWGIAAL
>70867605_46
GMWGIAALY
>70867786_1
RVFTSAVLL
>70867786_2
FTSAVLLLL
>70867786_3
TSAVLLLLV
>70867786_4
AVLLLLVLM
>70867786_5
VLLLLVLMM
>70867786_6
LMMCCGSGT
>70867786_7
ITSLRVPGL
>70867786_8
GLVKVGNDV
>70867786_9
KVGNDVFAV
>70867786_10
GIVSKHLNI
>70867786_11
SMDILTSDI
>70867786_12
VLRPTTLVL
>70867786_13
TTLVLGDSV
>70867786_14
LVLGDSVYV
>70867786_15
VLGDSVYVL
>70867786_16
GLLLVKGTV
>70867786_17
IKWNETHVV
>70867786_18
AVMRDGTIV
>70867786_19
RLFMMAHCA
>70867786_20
FMMAHCAGG
>70867786_21
EVMLITAPV
>70867786_22
MLITAPVYS
>70867786_23
RLTEKLERI
>70867786_24
KLERIKEVV
>70867786_25
KTWEDLDGA
>70867786_26
GALQSCSSV
>70867786_27
SGAGAVWPV
>70867786_28
FANNKFTLV
>70867786_29
NKFTLVATV
>70867786_30
FTLVATVSI
>70867786_31
VATVSIHEV
>70867786_32
RMNDTSSTV
>70867786_33
TSSTVLFGL
>70867786_34
RMDDDDEWT
>70867786_35
NVMLYNEKL
>70867786_36
VMLYNEKLL
>70867786_37
LLSDNLYDL
>70867786_38
KVTIPSLSV
>70867786_39
LVANTGTLV
>70867786_40
LVASESKSV
>70867786_41
STVVAGSSV
>70867786_42
SLPENNAQL
>70867786_43
SQQSTLHEV
>70867786_44
TLHEVKESM
>70867786_45
LQSEESTEV
>70867786_46
LTSPVTASL
>70867786_47
HQVQQSIEL
>70867786_48
FADLLSTAL
>70867786_49
TVHGCVSRV
>70867786_50
CVSRVLLLL
>70867786_51
VLLLLLLGL
>70867786_52
LLLLGLWGS
>70867786_53
LLLGLWGSA
>70870178_1
SKQALIATV
>70870178_2
CMLSRVAAV
>70870178_3
RVFASAVLL
>70870178_4
FASAVLLLV
>70870178_5
ASAVLLLVV
>70870178_6
AVLLLVVMV
>70870178_7
TVSSLRVPV
>70870178_8
SSLRVPVLV
>70870178_9
EMDGDVLAV
>70870178_10
VLAVAEAQL
>70870178_11
FTGIASELL
>70870178_12
SQSWTKVRV
>70870178_13
YMLAGTYSF
>70870178_14
LAGTYSFEV
>70870178_15
YSFEVTEGA
>70870178_16
KAAAAKWEL
>70870178_17
AAAKWELLV
>70870178_18
AKWELLVAV
>70870178_19
KICWKDTSV
>70870178_20
IQMEDGTLV
>70870178_21
KIDNRNVML
>70870178_22
NVMLVTLPV
>70870178_23
MLVTLPVYA
>70870178_24
WLTDNTHIA
>70870178_25
IADIGPASV
>70870178_26
GMVSVRLTA
>70870178_27
RLTAQLNRV
>70870178_28
AQLNRVKEV
>70870178_29
LLTDTACSA
>70870178_30
SADKITAGL
>70870178_31
ITAGLVGFL
>70870178_32
HFANYNFTL
>70870178_33
FANYNFTLL
>70870178_34
YNFTLLATV
>70870178_35
FTLLATVSI
>70870178_36
KMNGGKTVL
>70870178_37
YVDGQRVGV
>70870178_38
SVTVTNVLL
>70870178_39
NVLLYNRPL
>70870178_40
PLDEAVITA
>70870178_41
ITALHTESV
>70870178_42
ALHTESVTI
>70870178_43
ATALSSSLV
>70870178_44
ALSSSLVNV
>70870178_45
GLLPSLLLL
>70870178_46
LLPSLLLLL
>70870178_47
LLLLGLWGL
>70870178_48
LLGLWGLAA
>70872378_1
HFFSALVLL
>70872378_2
FFSALVLLI
>70872378_3
FSALVLLIV
>70872378_4
SALVLLIVV
>70872378_5
ALVLLIVVM
>70872378_6
LVLLIVVMV
>70872378_7
SLLKVGSDV
>70872378_8
KVGSDVFAV
>70872378_9
FTGIASQLL
>70872378_10
KTTDTPEEV
>70872378_11
NANDGTQLL
>70872378_12
LAGVYINKV
>70872378_13
GLLLVKGNV
>70872378_14
AQLDSWTKL
>70872378_15
QLDSWTKLI
>70872378_16
LIGSGGSGV
>70872378_17
TLIMMTACA
>70872378_18
KVMLVTLPV
>70872378_19
WLTDNTHIV
>70872378_20
GVVSVLLTA
>70872378_21
LLTAQLERV
>70872378_22
AQLERVKEV
>70872378_23
RVSKLCATL
>70872378_24
TLLAQEDRL
>70872378_25
KITDGLVGF
>70872378_26
ITDGLVGFL
>70872378_27
YLGVNATIA
>70872378_28
FANHKFTLV
>70872378_29
HKFTLVATV
>70872378_30
FTLVATVSI
>70872378_31
KMNDSDKTV
>70872378_32
IQEGVFVTV
>70872378_33
GVFVTVTNV
>70872378_34
FVTVTNVLL
>70872378_35
NVLLYNRPL
>70872378_36
KLLNENQGA
>70872378_37
ASASAVSTV
>70872378_38
KSSDGTQTV
>70872378_39
ALNSNLGSL
>70872378_40
GLLPSLVLL
>70872378_41
LLPSLVLLL
>70872378_42
VLLLGLWGF
>70872378_43
LLLGLWGFA
>70872378_44
LLGLWGFAA
>70873158_1
TLEEFSAKL
>70874904_1
HVFTSAVLL
>70874904_2
FTSAVLLLL
>70874904_3
TSAVLLLLV
>70874904_4
SAVLLLLVV
>70874904_5
VLLLLVVMM
>70874904_6
LLLLVVMMM
>70874904_7
MMMCCGTGA
>70874904_8
MMCCGTGAV
>70874904_9
GLLKVGNDV
>70874904_10
KVGNDVFAV
>70874904_11
GIASQLLTM
>70874904_12
KTKSGILLV
>70874904_13
LILGGGSGV
>70874904_14
KLKDGTFFF
>70874904_15
GTFFFPVEA
>70874904_16
TVSLIIYSL
>70874904_17
SVVEWKEKL
>70874904_18
LITATIDGV
>70874904_19
NVMLVTLPV
>70874904_20
MLVTLPVYS
>70874904_21
WLTDNAHIV
>70874904_22
SLGMVSALL
>70874904_23
GMVSALLTA
>70874904_24
LLTAQLQRV
>70874904_25
AQLQRVKEV
>70874904_26
KITDGLVGF
>70874904_27
ITDGLVGFL
>70874904_28
FANCNFTLV
>70874904_29
FTLVATVSI
>70874904_30
VATVSIHKV
>70874904_31
KMNDNGKTV
>70874904_32
SAYVDGQPV
>70874904_33
ALETADSKV
>70874904_34
SVTVTNVLL
>70874904_35
NVLLYNRPL
>70874904_36
VLLYNRPLI
>70874904_37
LISAEIDAL
>70874904_38
ALNPNKLPI
>70874904_39
KLLNEDEGV
>70874904_40
ALSSSLGNL
>70874904_41
GLLPSLLLL
>70874904_42
LLPSLLLLL
>70874904_43
LLLLGLWGF
>70874904_44
LLLGLWGFA
>70874904_45
LLGLWGFAA
>70876372_1
MLSRVAAVM
>70876372_2
RVFNSTVLL
>70876372_3
STVLLLLVV
>70876372_4
TVLLLLVVL
>70876372_5
VLLLLVVLM
>70876372_6
LLVVLMCSA
>70876372_7
LMCSATCGA
>70876372_8
RSVEGLQWV
>70876372_9
GLQWVDLFV
>70876372_10
FVPQTTPVL
>70876372_11
FVSPSLVSA
>70876372_12
AQYDSDVLI
>70876372_13
SSWDWSTLV
>70876372_14
KVSESTWRA
>70876372_15
STWRAHTVL
>70876372_16
FLLAGSYDM
>70876372_17
LLAGSYDML
>70876372_18
ITWGTPTSL
>70876372_19
FASSGVSGV
>70876372_20
VVMEDGTLV
>70876372_21
LMAFNTENV
>70876372_22
SAWALSTGV
>70876372_23
ALSTGVSSA
>70876372_24
RITEWEGSL
>70876372_25
MLYIQRGYA
>70876372_26
RATALYLWV
>70876372_27
ALLYSDGSL
>70876372_28
YSDGSLHLL
>70876372_29
SLSRLTEEL
>70876372_30
RLTEELKTI
>70876372_31
STLSTWAQL
>70876372_32
AQLDASFSA
>70876372_33
FSASSTPTV
>70876372_34
GLVGLLSNA
>70876372_35
FGSGAIWPV
>70876372_36
SFVNYNFTL
>70876372_37
FVNYNFTLV
>70876372_38
YNFTLVATV
>70876372_39
FTLVATVIV
>70876372_40
VATVIVHKV
>70876372_41
VLAEPISTL
>70876372_42
SVYVDGASV
>70876372_43
AEIADFYFV
>70876372_44
SVTVKNVFL
>70876372_45
NVFLYNRPL
>70876372_46
FLYNRPLGV
>70876372_47
SMHGGVSRA
>70876372_48
GVSRALLLL
>70876372_49
LLLLGMWGI
>70876372_50
LLGMWGIAA
>70876372_51
LGMWGIAAL
>70876372_52
GMWGIAALY
>70885516_1
HVLTFAVLL
>70885516_2
VLTFAVLLL
>70885516_3
LTFAVLLLL
>70885516_4
TFAVLLLLV
>70885516_5
FAVLLLLVV
>70885516_6
FVPNKTQVL
>70885516_7
FAAPSLVRA
>70885516_8
MIAFAEGFL
>70885516_9
KAAETWPSI
>70885516_10
RVFCRPASI
>70885516_11
SAIQLVVGV
>70885516_12
FVTAGGSGI
>70885516_13
IVMQNGTLV
>70885516_14
GTLVFSLSA
>70885516_15
STDKGNNWV
>70885516_16
VFPEGIFSV
>70885516_17
QILMIVHYV
>70885516_18
LMIVHYVDA
>70885516_19
RTLSGVWVI
>70885516_20
FRWDESLRV
>70885516_21
MLYIQRGYV
>70885516_22
AMGETLANA
>70885516_23
TLANALLYS
>70885516_24
ALLYSDGAL
>70885516_25
SLARQTEEL
>70885516_26
SVLSTWAQL
>70885516_27
GLVGFLSDA
>70885516_28
FVNYDFTIV
>70885516_29
YDFTIVATV
>70885516_30
FTIVATVIV
>70885516_31
VATVIVHEV
>70885516_32
STFLLGAGL
>70885516_33
KIIGLSYSM
>70885516_34
SMNKKWETV
>70885516_35
CMYVDGEIV
>70885516_36
TLETQGFEI
>71402059_1
HFYSAVLLL
>71402059_2
FYSAVLLLL
>71402059_3
YSAVLLLLV
>71402059_4
SAVLLLLVV
>71402059_5
VLLLLVVMM
>71402059_6
VMMCRGSGA
>71402059_7
FVPNKTQVV
>71402059_8
DIFASPALV
>71402059_9
FASPALVRA
>71402059_10
ASGVMIAFV
>71402059_11
KTEAWNIKV
>71402059_12
FLGGGGSGI
>71402059_13
IVMGNGTLV
>71402059_14
QKWEIPEGV
>71402059_15
SVACRSPRI
>71402059_16
WLKSGPELL
>71402059_17
KSGPELLEV
>71402059_18
ELLEVSLRV
>71402059_19
KVMLYTQKV
>71402059_20
YTQKVRHSL
>71402059_21
NMTFANTLL
>71402059_22
TLLYSDDEL
>71402059_23
STAVSLAHL
>71402059_24
SLAHLTEEL
>71402059_25
HLTEELKTI
>71402059_26
STLSTWVQL
>71402059_27
GLVGFLSNT
>71402059_28
CMNASVTKA
>71402059_29
FVNHRFTLV
>71402059_30
FTLVATVTI
>71402059_31
VATVTIHQV
>71402059_32
KIIGLSYGL
>71402059_33
GLNKKWEKV
>71402059_34
MLQDGKKGL
>71402059_35
KGLVYVDGV
>71402059_36
GLVYVDGVL
>71402059_37
LVYVDGVLV
>71402059_38
VLVGSSAML
>71402059_39
NVFLYNRPL
>71402059_40
RVLLPLLLL
>71402059_41
VLLPLLLLL
>71402059_42
LLLLGLWGF
>71402059_43
LLLGLWGFA
>71402059_44
LLGLWGFAT
>71403523_1
CVFDSTVLL
>71403523_2
STVLLLLVV
>71403523_3
VLLLLVVMM
>71403523_4
VMMCCGGAA
>71403523_5
GLQQVDLFV
>71403523_6
FVPQTTQVL
>71403523_7
FVSPSLVSA
>71403523_8
VVAEYIDSA
>71403523_9
SAWEWPTVV
>71403523_10
FLLVGSTAL
>71403523_11
YLASGGSGV
>71403523_12
VLMEDGTIV
>71403523_13
RITEWEGSL
>71403523_14
SQSEDYPDL
>71403523_15
MLYTQRGYA
>71403523_16
TLLYSDGKL
>71403523_17
YSDGKLHLL
>71403523_18
SLSRLTEEL
>71403523_19
RLTEELKEI
>71403523_20
SLSIPTAGL
>71403523_21
GLVAVLSNA
>71403523_22
CLNATVTNA
>71403523_23
QLTEPDSGV
>71403523_24
VSLSHNFTI
>71403523_25
SLSHNFTIV
>71403523_26
HNFTIVASV
>71403523_27
FTIVASVTI
>71403523_28
ILQGNKASV
>71403523_29
SVYIDGESL
>71403523_30
SLWKEEALL
>71403523_31
ALLTDGTPL
>71403523_32
RVTVTNVFL
>71403523_33
NVFLYNRPL
>71403523_34
FLYNRPLNS
>71403523_35
ELLPLLLLL
>71403523_36
LLLLGLWGL
>71404336_1
HLFCSAVPL
>71404336_2
FCSAVPLLL
>71404336_3
SAVPLLLVV
>71404336_4
FLPQKTSVL
>71404336_5
FVSPSIVSA
>71404336_6
IVSAGGVIV
>71404336_7
SAGGVIVAL
>71404336_8
KTLAIDIVA
>71404336_9
AIDIVAGYL
>71404336_10
SMVAYITSS
>71404336_11
YITSSKWNA
>71404336_12
GLGMAILPT
>71404336_13
GMAILPTSL
>71404336_14
FLLVGSSYF
>71404336_15
LLVGSSYFV
>71404336_16
IVLERGWFV
>71404336_17
KTVFTIYSV
>71404336_18
LIAEWEEKL
>71404336_19
KLLIVVSCT
>71404336_20
GLNFALGDL
>71404336_21
FALGDLLTL
>71404336_22
DLLTLNFGI
>71404336_23
TLNFGIRSL
>71404336_24
KANALYLWV
>71404336_25
RLLHSNNML
>71404336_26
FLSPLKEEL
>71404336_27
IMSVANSWA
>71404336_28
ALMDIFFSG
>71404336_29
LMDIFFSGL
>71404336_30
GLSIPTDGL
>71404336_31
GLVASLSDL
>71404336_32
MYHCVNATV
>71404336_33
TFVDYNFSL
>71404336_34
FVDYNFSLV
>71404336_35
FSLVATAVI
>71404336_36
VATAVIERV
>71404336_37
RVPAGSVPL
>71404336_38
CTAEGKWEV
>71404336_39
SVYVDGVVV
>71404336_40
ASSETMPTL
>71404336_41
TLETRFIQL
>71404336_42
LLYKRILTA
>71404336_43
SMRGSMPWL
>71404336_44
GSMPWLPWL
>71404336_45
SMPWLPWLL
>71404336_46
WLPWLLLLL
>71404336_47
WLLLLLLGL
>71404336_48
LLLLGLWGF
>71404336_49
LLLGLWGFA
>71404336_50
LLGLWGFAA
>71404336_51
GLWGFAALY
>71404336_52
WGFAALYGV
>71416803_1
HVFTSAVLL
>71416803_2
FTSAVLLLL
>71416803_3
TSAVLLLLV
>71416803_4
SAVLLLLVV
>71416803_5
VLLLLVVMM
>71416803_6
LLLLVVMMM
>71416803_7
MMMCCGTGA
>71416803_8
MMCCGTGAV
>71416803_9
GLLKVGNDV
>71416803_10
KVGNDVFAV
>71416803_11
GIASQLLTM
>71416803_12
KTKSGILLV
>71416803_13
LILGGGSGV
>71416803_14
KLKDGTFFF
>71416803_15
GTFFFPVEA
>71416803_16
TVSLIIYSL
>71416803_17
SVVEWKEKL
>71416803_18
LITATIDGV
>71416803_19
NVMLVTLPV
>71416803_20
MLVTLPVYS
>71416803_21
WLTDNAHIV
>71416803_22
SLGMVSALL
>71416803_23
GMVSALLTA
>71416803_24
LLTAQLQRV
>71416803_25
AQLQRVKEV
>71416803_26
KITDGLVGF
>71416803_27
ITDGLVGFL
>71416803_28
FANCNFTLV
>71416803_29
FTLVATVSI
>71416803_30
VATVSIHKV
>71416803_31
KMNDNGKTV
>71416803_32
SAYVDGQPV
>71416803_33
ALETADSKV
>71416803_34
SVTVTNVLL
>71416803_35
NVLLYNRPL
>71416803_36
VLLYNRPLI
>71416803_37
LISAEIDAL
>71416803_38
ALNPNKLPI
>71416803_39
KLLNEDEGV
>71416803_40
ALSSSLGNL
>71416803_41
GLLPSLLLL
>71416803_42
LLPSLLLLL
>71416803_43
LLLLGLWGF
>71416803_44
LLLGLWGFA
>71416803_45
LLGLWGFAA
>71417169_1
FCSAVLLLL
>71417169_2
SAVLLLLVV
>71417169_3
AVLLLLVVL
>71417169_4
VLLLLVVLM
>71417169_5
LMCCSTCGA
>71417169_6
GVSVKSLGV
>71417169_7
GLLKVGSGV
>71417169_8
KVGSGVFAV
>71417169_9
FTGIASQLL
>71417169_10
GIASQLLTI
>71417169_11
RVIRVLEEV
>71417169_12
VQGNDIYMV
>71417169_13
VVGKYSPTA
>71417169_14
GLLLVKGNV
>71417169_15
IYWNDSYFI
>71417169_16
KQHESLLRL
>71417169_17
KMNDGTIVF
>71417169_18
GMSADGCSA
>71417169_19
NVMLVTLPV
>71417169_20
WLTDNKHIV
>71417169_21
SLGMVSVLL
>71417169_22
LLTEQLQRV
>71417169_23
KVLATWKEV
>71417169_24
TTVKITAGL
>71417169_25
ITAGLVGFL
>71417169_26
HFANYNFTL
>71417169_27
FANYNFTLL
>71417169_28
YNFTLLATV
>71417169_29
FTLLATVSI
>71417169_30
KMSDAENPV
>71417169_31
TLLCGDGKV
>71417169_32
GQGGVSVTV
>71417169_33
SVTVRNVLL
>71417169_34
NVLLYNRPL
>71417169_35
ALNAIKPPI
>71417169_36
FSSSGNPTV
>71417169_37
KSAALNSSL
>71417169_38
GLLPSLPSL
>71417169_39
LLPSLPSLL
>71417169_40
LLLLGLWGF
>71417169_41
LLLGLWGFA
>71417169_42
LLGLWGFAT
>71418194_1
RVFNSTVLL
>71418194_2
STVLLLLVV
>71418194_3
TVLLLLVVL
>71418194_4
VLLLLVVLM
>71418194_5
VLMCCGGAA
>71418194_6
STLTGVISA
>71418194_7
SASGGVEGL
>71418194_8
GLQRVDLFV
>71418194_9
FVPQTTQVL
>71418194_10
FVSPSLVSA
>71418194_11
VVAGYIESA
>71418194_12
SAWDWSTLV
>71418194_13
GTWSAHTVL
>71418194_14
FLLVGSTDL
>71418194_15
FVASGGSGV
>71418194_16
VLMEDGAIV
>71418194_17
AIVFSLMAV
>71418194_18
STWSLSEDI
>71418194_19
SLSEDISPA
>71418194_20
RITEWEGSL
>71418194_21
MLYTQRGYA
>71418194_22
RTSALYLWV
>71418194_23
NLLYSDGKL
>71418194_24
YSDGKLHLL
>71418194_25
SLSRLTEEL
>71418194_26
RLTEELKEI
>71418194_27
FSSFSIPTA
>71418194_28
GLVAVFSNA
>71418194_29
CLNATVTNA
>71418194_30
QLTEPDSGV
>71418194_31
VFLSHNFTL
>71418194_32
FLSHNFTLV
>71418194_33
FTLVASVTI
>71418194_34
LLTALLANT
>71418194_35
YIMRLSYTA
>71418194_36
ALMLQGNKV
>71418194_37
MLQGNKVSV
>71418194_38
SVYIDGESL
>71418194_39
SLREEEAPL
>71418194_40
ELFGFCFGA
>71418194_41
RVTVTNVFL
>71418194_42
NVFLYNRPL
>71418194_43
FLYNRPLNS
>71418194_44
ELLPLLLLL
>71418194_45
LLLLGLWGF
>71418194_46
LLLGLWGFA
>71418194_47
LLGLWGFAT
>71423850_1
MLSRVAAAV
>71423850_2
HFYSAVLLL
>71423850_3
YSAVLLLFV
>71423850_4
SAVLLLFVV
>71423850_5
VLLLFVVMM
>71423850_6
LLFVVMMCF
>71423850_7
VMMCFGSGA
>71423850_8
ITSLRVPGL
>71423850_9
GLVKVGDDV
>71423850_10
KVGDDVFAV
>71423850_11
SMDISMSDI
>71423850_12
SMSDISLFC
>71423850_13
ISLFCMQLV
>71423850_14
VLRPTTLVI
>71423850_15
TTLVIGDSV
>71423850_16
LVIGDSVYM
>71423850_17
VIGDSVYML
>71423850_18
GLLLVKGTV
>71423850_19
LLVKGTVTV
>71423850_20
KLLWNEAHV
>71423850_21
LLWNEAHVV
>71423850_22
AVMRDGTLV
>71423850_23
KKWEFSSEA
>71423850_24
FMMAHCAGG
>71423850_25
NLGEPINRV
>71423850_26
EVMLITAPV
>71423850_27
MLITAPVYA
>71423850_28
LITAPVYAA
>71423850_29
LLVKSKDEL
>71423850_30
RLTEQLERI
>71423850_31
ALKVPTEGL
>71423850_32
GLVGVLSGT
>71423850_33
NKFTLSATV
>71423850_34
FTLSATVTI
>71423850_35
SATVTIHEV
>71423850_36
RLNDQDGTV
>71423850_37
YTSEGNWNL
>71423850_38
TLHKKDFLV
>71423850_39
FLVKPSGDV
>71423850_40
FVYANGRRI
>71423850_41
RISHFFFGA
>71423850_42
SLNARTVPI
>71423850_43
QLDVAQLGA
>71423850_44
QLGAATREA
>71423850_45
QLTTSLADV
>71423850_46
AQPTEPQSV
>71423850_47
VLAGSQSSA
>71423850_48
SVPGTNHSV
>71423850_49
ALITDAKLI
>71423850_50
LITDAKLIL
>71423850_51
RALLLLLGL
>71423850_52
LLLLLGLCA
>71423850_53
LLLLGLCAL
>71423850_54
LLLGLCALV
>71423850_55
LGLCALVAV
>71423850_56
GLCALVAVL
>71650999_1
RVFTSAVLL
>71650999_2
FTSAVLLLL
>71650999_3
TSAVLLLLV
>71650999_4
SAVLLLLVV
>71650999_5
AVLLLLVVL
>71650999_6
VLLLLVVLV
>71650999_7
LLLLVVLVF
>71650999_8
LSVPGLIEV
>71650999_9
GLIEVGSGV
>71650999_10
FTGIASQLL
>71650999_11
GIASQLLSM
>71650999_12
NIKSGILLV
>71650999_13
TLGEKENSL
>71650999_14
LIIYSSKEV
>71650999_15
KQDKNVKLV
>71650999_16
DVMLVTLPV
>71650999_17
WLTDNAHIV
>71650999_18
FSVLLTEQL
>71650999_19
LLTEQLQRV
>71650999_20
STTNGCSTV
>71650999_21
STVKITAGL
>71650999_22
ITAGLVGFL
>71650999_23
TTGATTATV
>71650999_24
HFVNYNFTL
>71650999_25
FVNYNFTLV
>71650999_26
YNFTLVATV
>71650999_27
FTLVATVSI
>71650999_28
KLNDDGKTV
>71650999_29
TQYQVAIVL
>71650999_30
EVQDVSVTV
>71650999_31
SVTVKNVLL
>71650999_32
RLLGDTELT
>71650999_33
LLGDTELTA
>71650999_34
ALNANKVPI
>71650999_35
NANKVPISV
>71650999_36
LAGDTVLPA
>71650999_37
GLPPLLLLL
>71650999_38
LLLLLLLGL
>71650999_39
LLLLGLWGF
>71650999_40
LLLGLWGFA
>71650999_41
LLGLWGFAA
>71652185_1
RVFASAVLL
>71652185_2
VFASAVLLL
>71652185_3
FASAVLLLL
>71652185_4
SAVLLLLLV
>71652185_5
VLLLLLVMI
>71652185_6
LLVMIFCGT
>71652185_7
VMIFCGTGA
>71652185_8
GISEGDVTV
>71652185_9
GLLKVGSDV
>71652185_10
KVGSDVFAV
>71652185_11
ALTGVASQL
>71652185_12
GVASQLLTI
>71652185_13
RVLEESTSA
>71652185_14
VVGESNIYM
>71652185_15
GADDWGFLM
>71652185_16
FLMVKGEFS
>71652185_17
TLGEQLSSL
>71652185_18
QLSSLTGLI
>71652185_19
AAGGKTFSL
>71652185_20
KTFSLLMYT
>71652185_21
SLLMYTLDT
>71652185_22
LLMYTLDTL
>71652185_23
YTLDTLKKI
>71652185_24
NVMLVTLPV
>71652185_25
MLVTLPVYA
>71652185_26
WLTDNTHIV
>71652185_27
RLTEQLQRV
>71652185_28
KVDERVSQL
>71652185_29
QLCHYKSAL
>71652185_30
KITDGLVGF
>71652185_31
ITDGLVGFL
>71652185_32
RFANYNFTL
>71652185_33
FANYNFTLV
>71652185_34
YNFTLVATV
>71652185_35
FTLVATVSI
>71652185_36
VMMDAENPV
>71652185_37
MMDAENPVL
>71652185_38
VLENVQCQL
>71652185_39
GVSVTVTNV
>71652185_40
SVTVTNVLL
>71652185_41
NVLLYNRPL
>71652185_42
ALNAIKALI
>71652185_43
SIASPSIPV
>71652185_44
ALSSSLGNL
>71652185_45
RALPLLLLL
>71652185_46
LLLLGLWGV
>71652185_47
LGLWGVATV
>71653012_1
MLSRVAAVM
>71653012_2
RVAAVMAPL
>71653012_3
HLFYSAVLL
>71653012_4
LFYSAVLLL
>71653012_5
FYSAVLLLL
>71653012_6
YSAVLLLLV
>71653012_7
SAVLLLLVV
>71653012_8
VLLLLVVMM
>71653012_9
MMCCSTSGA
>71653012_10
GLLRVPSLV
>71653012_11
SLVEMNGEV
>71653012_12
EMNGEVFAV
>71653012_13
FTGIASELL
>71653012_14
GIASELLKL
>71653012_15
KESDIYMLV
>71653012_16
MLVGRCSRT
>71653012_17
TQHESLTRL
>71653012_18
KMEDGTFLF
>71653012_19
FLFPVEATK
>71653012_20
KIEDRDVML
>71653012_21
DVMLVTLPV
>71653012_22
MLVTLPVYA
>71653012_23
WLTDNTHIV
>71653012_24
SLGMVSVRL
>71653012_25
RLTDQLQRV
>71653012_26
KVDKRVSQL
>71653012_27
ITAGLVGFL
>71653012_28
YLGVNATVA
>71653012_29
HFANYNFTL
>71653012_30
FANYNFTLV
>71653012_31
YNFTLVATV
>71653012_32
FTLVATVSI
>71653012_33
TTHHVVILL
>71653012_34
YIGGDGVSA
>71653012_35
GVSVTVTNV
>71653012_36
SVTVTNVLL
>71653012_37
NVLLYNRPL
>71653012_38
VLLYNRPLA
>71653012_39
LASEEIAEL
>71653012_40
LTANIGAGV
>71653012_41
GVLSSATSI
>71653012_42
VLSSATSIA
>71653012_43
SLQTPGVSV
>71653012_44
ALNNSLGNV
>71653012_45
GLLPSLLLL
>71653012_46
LLPSLLLLL
>71653012_47
LLLLGLWGF
>71653012_48
LLLGLWGFA
>71653012_49
LLGLWGFAA
>71654251_1
RVFNFGVLL
>71654251_2
FNFGVLLLL
>71654251_3
FGVLLLLFV
>71654251_4
GVLLLLFVL
>71654251_5
VLLLLFVLM
>71654251_6
VLMCCDVGA
>71654251_7
NLRDTVDAL
>71654251_8
ITSLRVPGL
>71654251_9
GLVKVGDDV
>71654251_10
KVGDDVFAV
>71654251_11
SMLDISLSC
>71654251_12
MLDISLSCM
>71654251_13
ISLSCMQLV
>71654251_14
VLRPTTLVL
>71654251_15
TTLVLGDSV
>71654251_16
LVLGDSVYM
>71654251_17
VLGDSVYML
>71654251_18
MLLGNYSRT
>71654251_19
GLLLVKGTV
>71654251_20
IRWNDTHLV
>71654251_21
VVMRDGTLV
>71654251_22
VQSGFTTAI
>71654251_23
KVMLITAPV
>71654251_24
MLITAPVYA
>71654251_25
KSDGAYNLV
>71654251_26
SLTEKLERI
>71654251_27
KLERIKEVV
>71654251_28
KTWKDLDSA
>71654251_29
SGAGAVWPV
>71654251_30
FANNKFTLV
>71654251_31
NKFTLVATV
>71654251_32
FTLVATVSI
>71654251_33
VATVSIHEV
>71654251_34
RMNDTKGTV
>71654251_35
YTHDKTWLA
>71654251_36
KTYQVVLKM
>71654251_37
KMNYDKWTV
>71654251_38
NVMLYNEEL
>71654251_39
KLHASKVTI
>71654251_40
TTSPLTASL
>71654251_41
SLSMETVTA
>71654251_42
SMETVTAPA
>71654251_43
RTMGSDSSL
>71654251_44
LIAESTVHV
>71654251_45
TVHVCVSRV
>71654251_46
CVSRVLLLL
>71654251_47
RVLLLLLGL
>71654251_48
LLLLGLWGT
>71654251_49
LLLGLWGTA
>71654251_50
LLGLWGTAA
>71656361_1
HMFRHLFYS
>71656361_2
HLFYSVVLL
>71656361_3
YSVVLLFCV
>71656361_4
SVVLLFCVV
>71656361_5
VVLLFCVVV
>71656361_6
VLLFCVVVM
>71656361_7
LLFCVVVMC
>71656361_8
ITDENDVTV
>71656361_9
GLLKVGNDV
>71656361_10
KVGNDVFAV
>71656361_11
FTGIASEFL
>71656361_12
KVNVSRPTV
>71656361_13
YIMAGTYSS
>71656361_14
VAPSGLLLV
>71656361_15
GLLLVKGQV
>71656361_16
KVMLVTLPV
>71656361_17
MLVTLPVYS
>71656361_18
WLTDNTHIV
>71656361_19
GMFTVRLTA
>71656361_20
FTVRLTAQL
>71656361_21
RLTAQLEKV
>71656361_22
KITDGLVGF
>71656361_23
ITDGLVGFL
>71656361_24
RGAWAQWPV
>71656361_25
HFANYNFTL
>71656361_26
FANYNFTLV
>71656361_27
YNFTLVATV
>71656361_28
FTLVATVSV
>71656361_29
KLMELSYDS
>71656361_30
SQEELPVTV
>71656361_31
NVLLYNRPL
>71656361_32
GLAKNTITI
>71656361_33
RMQHEPLKA
>71656361_34
ALSSSLGNV
>71656361_35
RLLPSLLLL
>71656361_36
LLPSLLLLL
>71656361_37
LLLLGLWGF
>71656361_38
LLLGLWGFA
>71656361_39
LLGLWGFAA
>71659432_1
MLLRVAAVM
>71659432_2
SLHLFTSAV
>71659432_3
FTSAVLFLL
>71659432_4
FLLLMFCGS
>71659432_5
LMFCGSGEA
>71659432_6
SSLCVPSLL
>71659432_7
SLLKVGSDV
>71659432_8
KVGSDVFAV
>71659432_9
KLLAWTGEQ
>71659432_10
YMLAGNYSW
>71659432_11
MLAGNYSWT
>71659432_12
LAGNYSWTL
>71659432_13
TLTAVGQAV
>71659432_14
QAVDWGLML
>71659432_15
AVDWGLMLV
>71659432_16
GLMLVKGNV
>71659432_17
RIYWNDTYI
>71659432_18
IYWNDTYII
>71659432_19
GMSAGGCGV
>71659432_20
KIEERDVML
>71659432_21
DVMLVTLPV
>71659432_22
MLVTLPVYA
>71659432_23
WLTDNTHIA
>71659432_24
SLLSVRLTA
>71659432_25
RLTAQLERV
>71659432_26
AQLERVKEV
>71659432_27
KVDERVSQL
>71659432_28
RVSQLCPTL
>71659432_29
SQLCPTLLA
>71659432_30
KITDGLVGF
>71659432_31
ITDGLVGFL
>71659432_32
FANHNFTLV
>71659432_33
FTLVATVSI
>71659432_34
VATVSIHEV
>71659432_35
LLGVKMAGA
>71659432_36
KMAGAGTSL
>71659432_37
KKDHVVILL
>71659432_38
RVGDVPCAL
>71659432_39
ALETTDSKV
>71659432_40
YIGGSTDGA
>71659432_41
GQEDVSVTV
>71659432_42
SVTVTNVLL
>71659432_43
NVLLYNRPL
>71659432_44
SVVPPSPPV
>71659432_45
ALSSSLGNV
>71659432_46
GLLPSLFVL
>71659432_47
LLPSLFVLL
>71659432_48
FVLLGLWGF
>71659432_49
VLLGLWGFA
>71659432_50
LLGLWGFAA
>71661716_1
FTSFFLFFL
>71661716_2
FYQALNATV
>71661716_3
FMLSRVAAV
>71661716_4
HLFCSAVLL
>71661716_5
FCSAVLLLV
>71661716_6
AVLLLVFAM
>71661716_7
VLLLVFAML
>71661716_8
AMLRCSTGA
>71661716_9
SLLKVGSDV
>71661716_10
KVGSDVFAV
>71661716_11
FTGIASQLL
>71661716_12
KTTDTPEEV
>71661716_13
NANDGTQLL
>71661716_14
KGSDIYMLV
>71661716_15
LVGVYTNKV
>71661716_16
YTNKVAASV
>71661716_17
KVAASVQSA
>71661716_18
GLLLVKGSV
>71661716_19
AQLDSWTKL
>71661716_20
QLDSWTKLI
>71661716_21
LIGSGGSGV
>71661716_22
TLIMMTACA
>71661716_23
KVMLVTLPV
>71661716_24
WLTDNTHIV
>71661716_25
GVVSVLLTA
>71661716_26
LLTAQLERV
>71661716_27
AQLERVKEV
>71661716_28
RVSKLCATL
>71661716_29
TLLAQEDRL
>71661716_30
KITDGLVGF
>71661716_31
ITDGLVGFL
>71661716_32
YLGVNATIA
>71661716_33
FANHKFTLV
>71661716_34
HKFTLVATV
>71661716_35
FTLVATVSI
>71661716_36
KMNDSDKTV
>71661716_37
KLENTESKV
>71661716_38
IQEGVFVTV
>71661716_39
GVFVTVTNV
>71661716_40
FVTVTNVLL
>71661716_41
NVLLYNRPL
>71661716_42
KLLNENQGA
>71661716_43
ASASAVSTV
>71661716_44
KSSDGTQTV
>71661716_45
ALNSNLGSL
>71661716_46
GLLPSLLLL
>71661716_47
LLPSLLLLL
>71661716_48
LLLLGLWGL
>71661716_49
LLGLWGLRL
>71661731_1
HLFYSAVLL
>71661731_2
LFYSAVLLL
>71661731_3
FYSAVLLLL
>71661731_4
SAVLLLLFV
>71661731_5
AVLLLLFVM
>71661731_6
LLLLFVMWM
>71661731_7
FVPQTTVLL
>71661731_8
SSFASPSLV
>71661731_9
FASPSLVSA
>71661731_10
SSDAVAWYI
>71661731_11
AVAWYIDSA
>71661731_12
SAWDWSTLV
>71661731_13
STWQAHTVL
>71661731_14
TMKENKVFL
>71661731_15
FVASGGAGV
>71661731_16
VLMEDGTLV
>71661731_17
STWALSNSV
>71661731_18
ALSNSVSSA
>71661731_19
RITEWEGSL
>71661731_20
MGATWTEAV
>71661731_21
YTQRGHASV
>71661731_22
RATALYLWV
>71661731_23
SLLHSDGKL
>71661731_24
SLSCLTEEL
>71661731_25
CLTEELKEI
>71661731_26
FSSFSIPTA
>71661731_27
GLVAVLSNA
>71661731_28
LVAVLSNAV
>71661731_29
QLTEPNSRV
>71661731_30
FLSHDFTLV
>71661731_31
FTLVATVSI
>71661731_32
KTPLLTATL
>71661731_33
LLTATLANT
>71661731_34
HTMGLSYTA
>71661731_35
MLQDKKASV
>71661731_36
SLGEGEALL
>71661731_37
ALLTGEKSL
>71661731_38
LTGEKSLEL
>71661731_39
ELVQFCFGA
>71661731_40
NVFLYNRPL
>71661731_41
FLYNRPLNS
>71661731_42
ELLSLLLLL
>71661731_43
LSLLLLLEL
>71661731_44
LLLLLELWV
>71661731_45
LLLLELWVF
>71661731_46
LLLELWVFA
>71661731_47
LLELWVFAA
>71661961_1
RVFTSAVLL
>71661961_2
FTSAVLLLL
>71661961_3
AVLLLLIMM
>71661961_4
VLLLLIMMM
>71661961_5
LIMMMCCNA
>71661961_6
RSLPKTYFV
>71661961_7
VISLRVPSL
>71661961_8
SLVEMDGDV
>71661961_9
EMDGDVFAV
>71661961_10
FTGIASELL
>71661961_11
GIASELLAL
>71661961_12
VLVSRPTTV
>71661961_13
KGSDIYMLV
>71661961_14
LVGNYRWTL
>71661961_15
YRWTLAAGV
>71661961_16
TLAAGVQGA
>71661961_17
GADAGDWGL
>71661961_18
RIFWNDTYA
>71661961_19
IFWNDTYAI
>71661961_20
KQHESLARL
>71661961_21
LIGSGGSGV
>71661961_22
VQMGDGTLV
>71661961_23
KTVSLIIYT
>71661961_24
GSGFITATV
>71661961_25
KVMLLTLPV
>71661961_26
MLLTLPVYS
>71661961_27
WLTDNTHIV
>71661961_28
SLLYKSAGI
>71661961_29
VLTEQLQRV
>71661961_30
KITDGLVGF
>71661961_31
ITDGLVGFL
>71661961_32
FLSGNLSGS
>71661961_33
HFANYNFTL
>71661961_34
FANYNFTLV
>71661961_35
YNFTLVATV
>71661961_36
FTLVATVSI
>71661961_37
SAYVDGQPV
>71661961_38
VLGDAQCDL
>71661961_39
EVQDVSVTV
>71661961_40
SVTVTNVLL
>71661961_41
NVLLYNRPL
>71661961_42
IMTHDGAAV
>71661961_43
KAAALSSSL
>71661961_44
ALSSSLGNV
>71661961_45
GLLPSLLLL
>71661961_46
LLPSLLLLL
>71661961_47
LLLLLGLWV
>71661961_48
LLLLGLWVF
>71661961_49
LLLGLWVFA
>71661961_50
LLGLWVFAA
>71662786_1
HLFTSAVLL
>71662786_2
FTSAVLLLL
>71662786_3
TSAVLLLLV
>71662786_4
SAVLLLLVV
>71662786_5
AVLLLLVVL
>71662786_6
VLLLLVVLM
>71662786_7
VLMCCGSGA
>71662786_8
ITSHRVPGL
>71662786_9
GLVKVGDDV
>71662786_10
KVGDDVFAV
>71662786_11
SMDISTSDI
>71662786_12
VLRPTTLVL
>71662786_13
TTLVLGDSV
>71662786_14
LVLGDSVYM
>71662786_15
VLGDSVYML
>71662786_16
YMLLGNHSL
>71662786_17
MLLGNHSLT
>71662786_18
GLLLVKGTV
>71662786_19
LLVKGTVTV
>71662786_20
KLVWNETHV
>71662786_21
LVWNETHVV
>71662786_22
FLGGGGSGA
>71662786_23
AVLRDGTLV
>71662786_24
RLFMMAHCA
>71662786_25
FMMAHCAGG
>71662786_26
EVMLITAPV
>71662786_27
HLTEKLERI
>71662786_28
KLERIKEVV
>71662786_29
KTWKDLDSA
>71662786_30
FLSGNSTGT
>71662786_31
FANNEFTLV
>71662786_32
NEFTLVATV
>71662786_33
FTLVATVSI
>71662786_34
VATVSIHEV
>71662786_35
RMNDTKGTV
>71662786_36
YTHDRKWLA
>71662786_37
LQMDYYYWT
>71662786_38
QMDYYYWTV
>71662786_39
LFDDNLYEL
>71662786_40
KVTIPSLGV
>71662786_41
NVLNLVPAV
>71662786_42
STVAGGSSV
>71662786_43
TLNEDNESM
>71662786_44
DMDTVAAPV
>71662786_45
ISLIGDITV
>71662786_46
TVHGCLSRV
>71662786_47
CLSRVLLLL
>71662786_48
VLLLLLLGL
>71662786_49
LLLLGLWGT
>71662786_50
LLLGLWGTA
>71662786_51
LLGLWGTAA
>71662805_1
FYSTLLLLL
>71662805_2
YSTLLLLLL
>71662805_3
STLLLLLLV
>71662805_4
TLLLLLLVV
>71662805_5
LLLLLLVVM
>71662805_6
LLLLLVVMM
>71662805_7
VVMMCCNTV
>71662805_8
MMCCNTVEA
>71662805_9
VISLRVPSL
>71662805_10
SLVGMNGDV
>71662805_11
GMNGDVFAV
>71662805_12
FAGIASELL
>71662805_13
GIASELLTL
>71662805_14
TLSDEQAKV
>71662805_15
STYNIQQEA
>71662805_16
IQQEALTAL
>71662805_17
LLGGGGSGV
>71662805_18
NVMLVTLPV
>71662805_19
MLVTLPVYS
>71662805_20
TLPVYSEEA
>71662805_21
WLTDNTHIV
>71662805_22
KQSHSLWFV
>71662805_23
SLWFVPLTA
>71662805_24
KVDDLVSNL
>71662805_25
KGAWAEWPV
>71662805_26
FANYKFTLV
>71662805_27
YKFTLVATV
>71662805_28
FTLVATVSI
>71662805_29
KVPEGDTPI
>71662805_30
QMNDSGKTV
>71662805_31
TTHQVVIML
>71662805_32
GVSVTVTNV
>71662805_33
SVTVTNVLL
>71662805_34
NVLLYNRPL
>71662805_35
ILEEQQTAV
>71662805_36
VLDARLTPA
>71662805_37
RLTPASGSV
>71662805_38
SVAQQTVSL
>71662805_39
MMSSGVGGV
>71662805_40
TVTNPLPGL
>71662805_41
GLDSVQQLA
>71662805_42
KSSDGTQSV
>71662805_43
SVNAASSSV
>71662805_44
ALSSSLGNV
>71662805_45
GLLPLLLLL
>71662805_46
LLLLLGLWV
>71662805_47
LLLLGLWVF
>71662805_48
LLLGLWVFA
>71662805_49
LLGLWVFAA
>71663810_1
KMSRHLFYS
>71663810_2
HLFYSAVLL
>71663810_3
LFYSAVLLL
>71663810_4
SAVLLLFFV
>71663810_5
AVLLLFFVM
>71663810_6
VLLLFFVMI
>71663810_7
YFDWRDVKV
>71663810_8
KVEETVSSL
>71663810_9
SLLKVNGDV
>71663810_10
KVNGDVFAV
>71663810_11
FTGIASEVL
>71663810_12
GIASEVLEL
>71663810_13
YMLAGSYSW
>71663810_14
MLAGSYSWT
>71663810_15
LAGSYSWTL
>71663810_16
GSYSWTLTA
>71663810_17
GLMLVKGNV
>71663810_18
MLVKGNVST
>71663810_19
IYWSDTYGL
>71663810_20
YGLPWSYKV
>71663810_21
KQNEPLMRL
>71663810_22
VQLEDGTLV
>71663810_23
KTTTVSLII
>71663810_24
TVSLIIHSV
>71663810_25
GMSADGCGV
>71663810_26
KVMLVTLPV
>71663810_27
MLVTLPVYS
>71663810_28
WLMDNTHIV
>71663810_29
ALYEKKKGV
>71663810_30
GMASVLLTA
>71663810_31
LLTAQLEKV
>71663810_32
AQLEKVKEV
>71663810_33
SQLCTSESV
>71663810_34
KITDGLVGF
>71663810_35
ITDGLVGFL
>71663810_36
HFANYNFTL
>71663810_37
FANYNFTLV
>71663810_38
YNFTLVATV
>71663810_39
FTLVATVSI
>71663810_40
RVGEDVPCA
>71663810_41
SVTVTNVLL
>71663810_42
NVLLYNRPL
>71663810_43
LTSEEITAL
>71663810_44
ALNTNQLSI
>71663810_45
KLEDLKTEA
>71663810_46
TLGAVSSTI
>71663810_47
KLLKISNDA
>71663810_48
KTTMTTHSV
>71663810_49
ALSSSLGNV
>71663810_50
RLLPSLLLL
>71663810_51
LLLLGLWGF
>71663810_52
LLLGLWGFA
>71663810_53
LLGLWGFAA
>71665500_1
RVFISAVLL
>71665500_2
VFISAVLLL
>71665500_3
FISAVLLLL
>71665500_4
ISAVLLLLV
>71665500_5
SAVLLLLVV
>71665500_6
VMCCGSCEA
>71665500_7
SLVVVNGLV
>71665500_8
VVNGLVVAI
>71665500_9
GLVVAIVEA
>71665500_10
GLVAKSMTL
>71665500_11
AIVFDHYDV
>71665500_12
RLLSPTSIV
>71665500_13
RYASGQIFV
>71665500_14
TTSKFFPGL
>71665500_15
FLGGGGAGI
>71665500_16
RMEDDSRYV
>71665500_17
SLKRTGHGV
>71665500_18
RVILVSQPV
>71665500_19
RLHLWLTDM
>71665500_20
VAASTLLYA
>71665500_21
TLLYAADEV
>71665500_22
YAADEVPSL
>71665500_23
RLHCSYEVA
>71665500_24
AFLDLTEKL
>71665500_25
GLVGFLSST
>71665500_26
GVNATITKV
>71665500_27
FANYKFTLV
>71665500_28
YKFTLVATV
>71665500_29
FTLVATVSI
>71665500_30
VATVSIHEV
>71665500_31
KLSETDSPL
>71665500_32
YTHDKKWMV
>71665500_33
VAFNGSFEA
>71665500_34
TIYDSEYEV
>71665500_35
KTLLRPHGI
>71665500_36
NIDVTVSNV
>71665500_37
IQSDSETFV
>71665500_38
ATYSDSHAV
>71665500_39
SLLPIVAGS
>71665500_40
AQQTTLPLL
>71665500_41
TLPLLSEGV
>71665500_42
GVDDEPSSL
>71665500_43
LLGNDIFDV
>71665500_44
TVQGCVSRV
>71665500_45
CVSRVLLLL
>71665500_46
RVLLLLLLL
>71665500_47
LLLLLLLGL
>71665500_48
LLLLGLWGT
>71665500_49
LLLGLWGTV
>71665500_50
LLGLWGTVA
>71666445_1
HVLTFAVLL
>71666445_2
VLTFAVLLL
>71666445_3
LTFAVLLLL
>71666445_4
TFAVLLLLV
>71666445_5
FAVLLLLVV
>71666445_6
FVPNKTQVL
>71666445_7
FAAPSLVRA
>71666445_8
MIAFAEGFL
>71666445_9
KAAETWPSI
>71666445_10
RVFCRPASI
>71666445_11
SAIQLVVGV
>71666445_12
FVTAGGSGI
>71666445_13
IVMQNGTLV
>71666445_14
GTLVFSLSA
>71666445_15
STDKGNNWV
>71666445_16
VFPEGIFSV
>71666445_17
QILMIVHYV
>71666445_18
LMIVHYVDA
>71666445_19
RTLSGVWVI
>71666445_20
FRWDESLRV
>71666445_21
MLYIQRGYV
>71666445_22
AMGETLANA
>71666445_23
TLANALLYS
>71666445_24
ALLYSDGAL
>71666445_25
SLARQTEEL
>71666445_26
SVLSTWAQL
>71666445_27
GLVGFLSDA
>71666445_28
FVNYDFTIV
>71666445_29
YDFTIVATV
>71666445_30
FTIVATVIV
>71666445_31
VATVIVHEV
>71666445_32
STFLLGAGL
>71666445_33
KIIGLSYSM
>71666445_34
SMNKKWETV
>71666445_35
CMYVDGEIV
>71666445_36
TLETQGFEI
>71666451_1
MLSLVAAVM
>71666451_2
RVFTSAVLL
>71666451_3
FTSAVLLLL
>71666451_4
SAVLLLLAV
>71666451_5
VLLLLAVMM
>71666451_6
LLLAVMMCF
>71666451_7
MMCFGTDGA
>71666451_8
ITSLRVPGL
>71666451_9
GLVKVGDDV
>71666451_10
KVGDDVFAV
>71666451_11
GIVSKHLNI
>71666451_12
NISDDLMDI
>71666451_13
LMDISTSDI
>71666451_14
ISLFRMQLV
>71666451_15
ELLRPTTLV
>71666451_16
LLRPTTLVI
>71666451_17
TTLVIGDSV
>71666451_18
LVIGDSVYM
>71666451_19
VIGDSVYML
>71666451_20
GLLLVKGTV
>71666451_21
LLVKGTVTV
>71666451_22
KLVWNETHV
>71666451_23
LVWNETHVV
>71666451_24
FLGGGGSGA
>71666451_25
AVMGDGTLV
>71666451_26
VMGDGTLVF
>71666451_27
RLFMMAHCA
>71666451_28
FMMAHCAGG
>71666451_29
EVMLITAPV
>71666451_30
MLITAPVYA
>71666451_31
HLTEKLERV
>71666451_32
KTWKDLDSA
>71666451_33
FLSGNSTGT
>71666451_34
FANNKFTLV
>71666451_35
NKFTLVATV
>71666451_36
FTLVATVSI
>71666451_37
VATVSIHEV
>71666451_38
RMNDTSSTV
>71666451_39
TSSTVLFGL
>71666451_40
YTHDKKWLA
>71666451_41
KTYQVVLRM
>71666451_42
YQVVLRMTL
>71666451_43
RMTLDEWTV
>71666451_44
TLDEWTVFV
>71666451_45
NVMLYNERL
>71666451_46
VMLYNERLL
>71666451_47
LLSDKLYEL
>71666451_48
KLYELNASK
>71666451_49
KVNIPSLGV
>71666451_50
VISTGLPVA
>71666451_51
STVVAGSSV
>71666451_52
TLSEENKSV
>71666451_53
DMDTATETV
>71666451_54
RTMSSDSSL
>71666451_55
RTEEAEFLV
>71666451_56
FLVENGEEA
>71666451_57
TVHGCVSRV
>71666451_58
CVSRVLLLL
>71666451_59
VLLLLLLGL
>71666451_60
LLLLGLWGT
>71666451_61
LLLGLWGTA
>71666451_62
LLGLWGTAA
>99079701_1
YLKKIKNSL
>23957719_1
AILSVSSFL
>23957719_2
LSVSSFLFV
>23957719_3
SSFLFVEAL
>23957719_4
FLFVEALFQ
>23957719_5
YLNKIQNSL
>23957719_6
SSIGLIMVL
>23957719_7
GLIMVLSFL
>23957719_8
IMVLSFLFL
>74766345_1
ILYISFYFI
>74766345_2
LYISFYFIL
>74766345_3
YISFYFILV
>74766345_4
SFYFILVNL
>74766345_5
FYFILVNLL
>74766345_6
LVNLLIFHI
>74766345_7
LIFHINGKI
>74766345_8
LTMSNVKNV
>74766345_9
KSLLRNLGV
>74766345_10
KLQEQQSDL
>74766345_11
KLQEQQSDL
>74766345_12
KLQEQQSDL
>74766345_13
KLQEQQSDL
>74766345_14
KLQEQQSDL
>74766345_15
KLQEQQSDL
>74766345_16
KLQEQQSDL
>74766345_17
KLQEQQSDL
>74766345_18
KLQEQQSDL
>74766345_19
KLQEQQSDL
>74766345_20
KLQGQQSDL
>74766345_21
KLQEQQSDL
>74766345_22
KLQEQQSDL
>74766345_23
KLQEQQSDL
>74766345_24
KLQEQQSDL
>74766345_25
KLQEQQSDL
>74766345_26
KLQEQQSDL
>74766345_27
KLQEQQSDL
>74766345_28
KLQEQQSDL
>74766345_29
KLQEQQSDL
>74766345_30
KLQEQQSDL
>74766345_31
KLQEQQSDL
>74766345_32
KLQEQQSDL
>74766345_33
KLQGQQSDL
>74766345_34
KLQGQQSDL
>74766345_35
KLQEQQSDL
>74766345_36
KLQEQQSDL
>74766345_37
TLQEQQSDL
>74766345_38
KLQEQQSDL
>74766345_39
KLQEQQSDL
>74766345_40
KLQEQQSDL
>74766345_41
KLQEQQSDL
>74766345_42
KLQEQQSDL
>74766345_43
KLQEQQSDL
>74766345_44
KLQEQQSDL
>74766345_45
KLQEQQSDL
>74766345_46
KLQEQQSDL
>74766345_47
KLQEQQSDL
>74766345_48
KLQEQQSDL
>74766345_49
KLQEQQSDL
>74766345_50
KLQEQQSDL
>74766345_51
KLQEQQSDL
>74766345_52
KLQEQQRDL
>74766345_53
KLQEQQSDL
>74766345_54
KLQEQQSDL
>74766345_55
KLQEQQSDL
>74766345_56
KLQEQQSDL
>74766345_57
KLQGQQSDL
>74766345_58
KLQGQQSDL
>74766345_59
KLQEQQSDL
>74766345_60
KLQEQQSDL
>74766345_61
KLQGQQSDL
>74766345_62
KLQGQQSDL
>74766345_63
KLQGQQSDL
>74766345_64
KLQGQQSDL
>74766345_65
KLQEQQSDL
>74766345_66
KLQEQQSDL
>74766345_67
KLQEQQSDL
>74766345_68
TLQEQQSDL
>74766345_69
KLQEQQSDL
>74766345_70
KLQEQQSDL
>74766345_71
KLQEQQSDL
>74766345_72
KLQEQQSDL
>74766345_73
KLQEQQSDL
>74766345_74
KLQEQQSDL
>74766345_75
KLQEQQSDL
>74766345_76
KLQEQQSDL
>74766345_77
KLQEQQSDL
>74766345_78
KLQEQQSDL
>74766345_79
KLQEQQSDL
>74766345_80
KLQEQQRDL
>74766345_81
KLQEQQSDL
>74766345_82
KLQEQQSDL
>74766345_83
KLQEQQSDL
>74766345_84
KLQEQQSDL
>74766345_85
KLQEQQRDL
>74766345_86
KLQEQQSDL
>74766345_87
KLQEQQSDL
>74766345_88
KLQEQQRDL
>74766345_89
KLQEQQSDL
>74766345_90
KLQEQQSDL
>74766345_91
KLQEQQSDL
>74766345_92
KLQEQQRDL
>74766345_93
KLQEQQRDL
>74766345_94
IQNHTLETV
>74766345_95
DLDEFKPIV
>74766345_96
FQDEENIGI
>74766345_97
GIYKELEDL
>74766345_98
NLDDLDEGI
>74766345_99
HIFDGDNEI
>74766345_100
EILQIVDEL
>74835115_1
FYKTAIFTL
>74835115_2
KTAIFTLLI
>74835115_3
AIFTLLIWT
>74835115_4
FTLLIWTTL
>74835115_5
TLLIWTTLL
>74835115_6
LLIWTTLLY
>74835115_7
LIWTTLLYF
>74835115_8
TLLYFIKNL
>74835115_9
YVIKHNRFL
>74835115_10
FLSEYQSNF
>74835115_11
FLGGGYSAA
>74835115_12
STTTSITKV
>74835115_13
NLTDITTTT
>74835115_14
TTSTNTTTV
>74835115_15
ATDNNNITI
>74835115_16
TTDNTNTNV
>74835115_17
MINAYLDKL
>74835115_18
YLDKLDLET
>74835115_19
NMYNIIKFI
>74835115_20
NIIKFILVI
>74835115_21
FILVIYIAF
>74835115_22
YIAFNWSEV
>74835115_23
IAFNWSEVI
>74835115_24
VIYKYVGKL
>74835115_25
LILAFALYM
>74835115_26
ILAFALYML
>74835115_27
LAFALYMLL
>74849518_1
KINKYFFLI
>74849518_2
FLIKILTCT
>74849518_3
KILTCTILI
>74849518_4
KSWKKNTYV
>74849518_5
YVDKKLNKL
>74849518_6
IIDNLLNNI
>74849518_7
KQESVSENV
>74849518_8
VQQEQQHNV
>74849518_9
NVAPTVEEI
>74849518_10
VAPSVVESV
>74849518_11
VVESVAPSV
>74849518_12
SVAENVEEI
>74849518_13
IVAPTVEEI
>74849518_14
IVAPTVEEI
>74849518_15
VAPSVVESV
>74849518_16
VVESVAPSV
>74849518_17
SVAENVEEI
>74849518_18
IVAPTVEEI
>74849518_19
IVAPTVEEI
>74849518_20
VAPSVVESV
>74849518_21
VVESVAPSV
>74849518_22
SVAENVEEI
>74849518_23
IVAPTVEEI
>74849518_24
IVAPTVEEI
>74849518_25
VAPSVVESV
>74849518_26
VVESVAPSV
>74849518_27
SVAENVEEI
>74849518_28
IVAPTVEEI
>74849518_29
IVAPTVEEI
>74849518_30
VAPSVVESV
>74849518_31
VVESVAPSV
>74849518_32
SVAENVEEI
>74849518_33
IVAPTVEEI
>74849518_34
IVAPTVEEI
>74849518_35
VAPSVVESV
>74849518_36
VVESVAPSV
>74849518_37
SVAENVEEI
>74849518_38
IVAPTVEEI
>74849518_39
IVAPTVEEI
>74849518_40
VAPSVVESV
>74849518_41
VVESVAPSV
>74849518_42
SVAPTVEEI
>74849518_43
LLSNLLGGI
>74849518_44
SILNEIEEV
>74849518_45
VVTTILENV
>74849518_46
SVTTFSNIL
>74849518_47
TIEEKLEEL
>74849518_48
KLEELHENV
>74849518_49
ELHENVLSA
>74849518_50
VLSAALENT
>74849518_51
EVIDVIEEV
>74849518_52
VIEEVKEEV
>74849518_53
VATTLIETV
>74849518_54
TLIETVEQA
>74849518_55
KSANTITEI
>74849518_56
TITEIFENL
>74849518_57
NVAENLEKL
>74849518_58
NLEKLNETV
>74849518_59
KLNETVFNT
>74849518_60
VLDKVEETV
>74849518_61
FFSEIFDNV
>74849518_62
LLTGMFRSI
>74849518_63
VVSSILDNI
>74849518_64
SILDNIENM
>74849518_65
GLLNKLENI
>74849518_66
YVDVDVPAM
>74849518_67
AMKDQFLGI
>74849518_68
GLKEMFFNL
>74849518_69
EMFFNLEDV
>74849518_70
LTDKMIDAV
>74849518_71
KMIDAVEES
>74849518_72
MIDAVEESI
>74849518_73
DMDESVEKV
>74849518_74
ELMKDAVEI
>74849518_75
KLIEETQEL
>74849518_76
ALSEDSKEI
>74849518_77
IIDAKDDTL
>74849518_78
TTLDEVVEL
>74849518_79
KKLEEVHEL
>74849518_80
HIISGDAHI
>74849518_81
SLEDVTTKL
>74849518_82
KLGERVESL
>74849518_83
SLKDVLSSA
>74849518_84
GMDEEQMKT
>74849518_85
KVEEGVSGL
>74849518_86
GLKKHVDEV
>74849518_87
HVDEVMKYV
>74849518_88
YVQKIDKEV
>74849518_89
FAAPFISAV
>74849518_90
FISAVAAFA
>74849518_91
AVAAFASYV
>74849518_92
VAAFASYVV
>74849518_93
VVGFFTFSL
>74849518_94
SLFSSCVTI
>74849518_95
VTIASSTYL
>74849518_96
TIASSTYLL
>74849518_97
YLLSKVDKT
>74849518_98
LLSKVDKTI
>74849518_99
FVFDIFKNL
>23619298_1
HLGNVKYLV
>23619298_2
KYLVIVFLI
>23619298_3
YLVIVFLIF
>23619298_4
IVFLIFFDL
>23619298_5
FLIFFDLFL
>23619298_6
LIFFDLFLV
>23619298_7
VQNNIVDEI
>23619298_8
LLMDCSGSI
>23619298_9
LAMKLIQQL
>23619298_10
NLNDNAIHL
>23619298_11
NAIHLYASV
>23619298_12
KALIIIKSL
>23619298_13
ALIIIKSLL
>23619298_14
IIIKSLLST
>23619298_15
NLTDALLQV
>23619298_16
KLSDRGVKI
>23619298_17
AVFGIGQGI
>23619298_18
NVAFNRFLV
>23619298_19
YADSAWENV
>23619298_20
SAWENVKNV
>23619298_21
VIGPFMKAV
>23619298_22
FMKAVCVEV
>23619298_23
GIAGGLALL
>23619298_24
LALLACAGL
>23619298_25
ALLACAGLA
>323055_1
ALSLAAVLV
>323055_2
LSLAAVLVV
>323055_3
SLAAVLVVM
>323055_4
AVLVVMACL
>323055_5
VLVVMACLV
>323055_6
VVMACLVPA
>323055_7
VMACLVPAA
>323055_8
LVPAATASL
>323055_9
SLHAEETLA
>323055_10
TLASQFVEF
>323055_11
RLSVFRENL
>323055_12
SVFRENLFL
>323055_13
FLARLHAAA
>323055_14
WAFSAIGNV
>323055_15
LMNNAFEWI
>323055_16
YTEDSYPYA
>323055_17
ATITGHVEL
>323055_18
AQIAACVAV
>323055_19
SWMTYTGGV
>323055_20
MTSCVSEQL
>323055_21
QLDHGVLLV
>323055_22
LLVGYNDSA
>323055_23
WIIKNSWTA
>323055_24
AQWGEDGYI
>323055_25
VQMSCTDAA
>323055_26
IVGCENVTL
>323055_27
TLPTGQCLL
>323055_28
LLTTSGVSA
>323055_29
TTSGVSAIV
>323055_30
TLTEEVFFT
>323055_31
STHCSGPSV
>323055_32
PLNQCNWLL
>542406_1
RVFTSAVLL
>542406_2
FTSAVLLLV
>542406_3
SAVLLLVVV
>542406_4
VLLLVVVMM
>542406_5
VMMSCSSEA
>542406_6
MMSCSSEAT
>542406_7
FSDSMNATL
>542406_8
SMNATLVQA
>542406_9
TLVQAFHSF
>542406_10
FRAPSLVYV
>542406_11
SLVYVNGVV
>542406_12
LVYVNGVVV
>542406_13
YVNGVVVAT
>542406_14
AIVFDHYDV
>542406_15
RLLSPTTIV
>542406_16
NQVASTSRV
>542406_17
FLGGGGAGI
>542406_18
KMEDDGRYV
>542406_19
KVVSLVILA
>542406_20
SLKRTGHGV
>542406_21
KVILVSRPV
>542406_22
RLHLWLSDM
>542406_23
VAASTLLYA
>542406_24
TLLYATVEV
>542406_25
YATVEVPSL
>542406_26
KKLYCSYEV
>542406_27
KLYCSYEVA
>542406_28
WLSDCGEAL
>542406_29
FANSKFTLV
>542406_30
SKFTLVAPV
>542406_31
FTLVAPVSI
>542406_32
RMNDAQGTV
>542406_33
AQGTVLFGL
>542406_34
YTHDKEWRI
>542406_35
ILNGSLLTL
>542406_36
LQMDYSNGL
>542406_37
YSNGLFVYV
>542406_38
SSDSIHVTV
>542406_39
SIHVTVSNV
>542406_40
NVLLYNRLL
>542406_41
AAAAAEAEV
>542406_42
TLSPQKQGL
>542406_43
FTGLYTSAA
>542406_44
YTSAAEGEV
>542406_45
KALETDVPA
>542406_46
TLSDASENM
>542406_47
LLEHGQFDL
>542406_48
GQFDLSAMA
>542406_49
MALIGDSTV
>542406_50
TVHGCVSRV
>542406_51
LLLLGLWGT
>542406_52
LLGLWGTAA
>542406_53
GLWGTAALF
