# Supplementary material for: An assessment on epitope prediction methods for protozoa genomes
Source: BMC Bioinformatics. 2012 Nov 21;13:309. doi: 10.1186/1471-2105-13-309 (PMC3543197; doi:10.1186/1471-2105-13-309)
Supplement: Additional file 2 — Epitopes predicted by NetMHC. This file in fasta format contains 1,249 epitopes predicted by NetCTL. [file 1471-2105-13-309-S2.txt]

>117393_1
KILSVFFLA
>117393_2
ILSVFFLAL
>117393_3
FFLALFFII
>117393_4
SVLAGLLGV
>117393_5
VLAGLLGVV
>117393_6
GLLGVVSTV
>117393_7
VLLGGVGLV
>117583_1
AILSVSSFL
>117583_2
FLFVEALFQ
>117583_3
GLIMVLSFL
>117583_4
IMVLSFLFL
>117586_1
AILSVSSFL
>117586_2
FLFVEALFQ
>117586_3
YLKKIQNSL
>117586_4
GLIMVLSFL
>117586_5
IMVLSFLFL
>117587_1
AILSVSSFL
>117587_2
FLFVEALFQ
>117587_3
YLKKIQNSL
>117587_4
GLIMVLSFL
>117587_5
IMVLSFLFL
>119703_1
KILSVFFLV
>119703_2
ILSVFFLVL
>119703_3
SVLAGLLGV
>119703_4
VLAGLLGVV
>119703_5
GLLGVVSTV
>119703_6
VLLGGVGLV
>136153_1
HLGNVKYLV
>136153_2
IVFLIFFDL
>136153_3
FLIFFDLFL
>136153_4
LIFFDLFLV
>136153_5
LLMDCSGSI
>136153_6
NLNDNAIHL
>136153_7
NLTDALLQV
>136153_8
KLSDRGVKI
>136153_9
FMKAVCVEV
>136153_10
GIAGGLALL
>160217_1
AILSVSSFL
>160217_2
FLFVEALFQ
>160217_3
YLKKIQNSL
>160217_4
GLIMVLSFL
>160217_5
IMVLSFLFL
>160316_1
IIFFLCSFL
>160316_2
FLCSFLFFI
>160316_3
FLFFIINTQ
>160316_4
KMILNEEEI
>160316_5
HMLTLCDNI
>160316_6
YLIDGYEEI
>160316_7
KLNFYFDLL
>160316_8
TIANINELI
>160316_9
KLYQAQYDL
>160316_10
YQAQYDLSI
>160316_11
ELLDKINEI
>160316_12
SLFTDPLEL
>160316_13
ELLEKFYEM
>160316_14
FSARYTYNV
>160316_15
KLKKALSYL
>160316_16
LLIKKIEDL
>160316_17
YLIVLKKEV
>160316_18
KLKEFIPKV
>160316_19
VLSSITQPL
>160316_20
YLKKLDEFL
>160316_21
KLDEFLTKS
>160316_22
YICHKYILV
>160316_23
YILVSNSSM
>160316_24
SMDQKLLEV
>160316_25
KLLEVYNLT
>160316_26
LLFNIQNNI
>160316_27
AMYSLYDSM
>160316_28
SMNNDLQHL
>160316_29
YQKEMIYYL
>160316_30
EMIYYLHKL
>160316_31
KLLEEQKQI
>160316_32
ALNDEIKKL
>160316_33
MQIKKLTLL
>160316_34
KLSFLSSGL
>160316_35
FLSSGLHQL
>160316_36
GLHQLITEL
>160316_37
QLITELKEV
>160316_38
ALKSYENFL
>160316_39
FLPEAKVTT
>160316_40
SLLTELQQV
>160316_41
LLTELQQVV
>160316_42
NIFTFNLNL
>160316_43
FLDVLESDL
>160316_44
YIIEDSFKL
>160316_45
TLLKSYKYI
>160316_46
KIDDYLINL
>160316_47
YLINLKAKI
>160316_48
FLGISFLLI
>160316_49
FLLILMLIL
>160316_50
LMLILYSFI
>160691_1
HLGNVKYLV
>160691_2
IVFLIFFDL
>160691_3
FLIFFDLFL
>160691_4
LIFFDLFLV
>160691_5
LLMDCSGSI
>160691_6
NLNDNAIHL
>160691_7
NLTDALLQV
>160691_8
KLSDRGVKI
>160691_9
FMKAVCVEV
>160691_10
GIAGGLALL
>160720_1
HLGNVKYLV
>160720_2
IVFLIFFDL
>160720_3
FLIFFDLFL
>160720_4
LIFFDLFLV
>160720_5
LLMDCSGSI
>160720_6
NLNDNAIHL
>160720_7
NLTDALLQV
>160720_8
KLSDRGVKI
>160720_9
FMKAVCVEV
>160720_10
GIAGGLALL
>162315_1
AVLLLLLVV
>162315_2
LLLLLVVMV
>162315_3
QLPQEIAML
>162315_4
MLVPNKTQV
>162315_5
FASPALVRA
>162315_6
KLFPEVIDL
>162315_7
EIDDYIWKA
>162315_8
FLGGGGSGI
>162315_9
IVMGNGTLV
>162315_10
SVACRSPRV
>162315_11
KVMLYTQKV
>162315_12
TLLYSDDAL
>162315_13
YSDDALHLL
>162315_14
SLARLTEEL
>162315_15
RLTEELNTI
>162315_16
FVDYNFTIV
>162315_17
FTIVAMATI
>162315_18
VAMATIHQV
>162315_19
KLIGLSYGA
>162315_20
TVYDGTKTV
>162315_21
FVYVDGVLV
>162315_22
FLYNRPLSV
>162315_23
VLLPSLFLL
>162315_24
LLPSLFLLL
>162315_25
FLLLGLWGF
>162315_26
LLGLWGFAA
>436146_1
VLKAAGVPV
>436149_1
VLKAAGVPV
>499325_1
KTAIFTLSI
>499325_2
FTLSIWTTL
>499325_3
TLSIWTTLL
>499325_4
FLGGGYSAA
>499325_5
KLTDNINTT
>499325_6
MINAYLDKL
>499325_7
YLDKLDLET
>499325_8
NMYNIIKFI
>499325_9
NIIKFIVVI
>499325_10
YIAFNWSEV
>499325_11
LILAFALYM
>499325_12
ILAFALYML
>1345849_1
FILLAVSSI
>1345849_2
ILLAVSSIL
>1345849_3
LLAVSSILL
>1345849_4
LAVSSILLV
>1345849_5
ILLVDLFPT
>1345849_6
YLDKVRATV
>1345849_7
TLNDLETDV
>1345849_8
SLGLVILLV
>1435205_1
ILYISFYFI
>1435205_2
YISFYFILV
>1658195_1
FYSAVLLLV
>1658195_2
YSAVLLLVV
>1658195_3
VMMCCGFGA
>1658195_4
VLAKDGTEV
>1658195_5
VIAGGVMAV
>1658195_6
FLRDPVIFL
>1658195_7
PAWDWSFLV
>1658195_8
KVSEDTWRA
>1658195_9
IIWGDPTSL
>1658195_10
LLQQLTPET
>1658195_11
VLMENGTLV
>1658195_12
STDDGTNWV
>1658195_13
ILMVTGCTI
>1658195_14
LITATIEGV
>1658195_15
GLDRFMWRV
>1658195_16
SLARLTREL
>1658195_17
RLTRELETI
>1658195_18
GLVGFLSNA
>1658195_19
FMGAGSKAV
>1658195_20
FVNHDFTVV
>1658195_21
FTVVATVVI
>1658195_22
KLVGSPETL
>1658195_23
VLPLLLLGL
>1658195_24
LLLLGLWGL
>1684907_1
FTSAVLLLL
>1684907_2
VLLLLLVII
>1684907_3
FVPEKTHVL
>1684907_4
KAFAAPSLV
>1684907_5
FAAPSLVSA
>1684907_6
ILAGYIKAA
>1684907_7
FLYRPTAVA
>1684907_8
FLLVGSDTV
>1684907_9
IVMQNNTLV
>1684907_10
RTLSGVWAI
>1684907_11
AMDSAVNET
>1684907_12
SLARLTEEL
>1684907_13
RLTEELKEI
>1684907_14
FVNHRFTLV
>1684907_15
FTLVATVTI
>1684907_16
KIIGLSYSM
>1684907_17
SMNKTWETV
>1684907_18
FLYNRPLSV
>3298145_1
HLFYSAMLL
>3298145_2
SAMLLLLLV
>3298145_3
AMLLLLLVL
>3298145_4
MLLLLLVLM
>3298145_5
VLMCCGSGA
>3298145_6
SLLKVGNDV
>3298145_7
KVGNDVFAV
>3298145_8
YMLAGAYSS
>3298145_9
NVMLVTLPV
>3298145_10
VMLVTLPVM
>3298145_11
WLTDNTHNV
>3298145_12
LLTEQLKRV
>3298145_13
STDDVCSAV
>3298145_14
FANYNFTLV
>3298145_15
FTLVATVSI
>3298145_16
KMPEGDTPI
>6226848_1
AILSVSSFL
>6226848_2
FLFVEALFQ
>6226848_3
YLNKIQNSL
>6226848_4
GLIMVLSFL
>6226848_5
IMVLSFLFL
>7363461_1
YLKKIQNSL
>7363461_2
GLIMVLSFL
>7363461_3
IMVLSFLFL
>27261201_1
AILSVSSFL
>27261201_2
FLFVEALFQ
>27261201_3
GLIMVLSFL
>27261201_4
IMVLSFLFL
>34922663_1
TLEEFSAKL
>37777730_1
KILSVFFLA
>37777730_2
ILSVFFLAL
>37777730_3
FFLALFFII
>37777730_4
SVLAGLLGV
>37777730_5
VLAGLLGVV
>37777730_6
GLLGVVSTV
>37777730_7
VLLGGVGLV
>56342145_1
AILSVSSFL
>56342145_2
FLFVEALFQ
>56342145_3
YLKKIQYSL
>56342145_4
GLIMVLSFL
>56342145_5
IMVLSFLFL
>70857651_1
SLSIPTAGL
>70857651_2
SLSHNFTLV
>70857651_3
FTLVASVII
>70857651_4
HTMGVSYTA
>70857651_5
KMFEDNTKT
>70857651_6
MLQGQKASV
>70857651_7
SLGEEEVPL
>70857651_8
ELFGFCFGA
>70857651_9
FLYNRPLNS
>70857651_10
GLLPLLLLL
>70857651_11
LLGLWGFAA
>70858023_1
FVNHRFTLV
>70858023_2
FTLVATVTI
>70858023_3
KIIGLSYGM
>70858023_4
FLYDRPLSF
>70858023_5
SMRGGVSRV
>70858023_6
RVLLLLLGL
>70858023_7
LLGLCGFSA
>70861173_1
TLVFPLEAV
>70861173_2
SLILYSSYT
>70861173_3
FITANIDGV
>70861173_4
NVMLVTLPV
>70861173_5
WLTDNTHIV
>70861173_6
FANYNFTLV
>70861173_7
FTLVATVSI
>70861173_8
KLMELSYGS
>70861901_1
TFVDYNFSL
>70861901_2
FVDYNFSLV
>70861901_3
VAMAVIERV
>70861901_4
YLDGVVVAS
>70861901_5
LLYKRILTA
>70861901_6
SMRGTMPWL
>70861901_7
GTMPWLLLL
>70861901_8
LLGLWGFAA
>70862503_1
ALSSSFGNV
>70862503_2
GLLPSLLLL
>70862503_3
LLPSLLLLL
>70862503_4
LLGLWGFAA
>70862587_1
STSPVTASL
>70862587_2
FTGEIAELL
>70862587_3
RVLLLLLGL
>70862587_4
LLLLGLWGT
>70862617_1
FANNKFTLV
>70862617_2
FTLVATVSI
>70862617_3
RMNDTSSTV
>70862617_4
RISHFYFGA
>70862617_5
LLYNRTIST
>70862617_6
LLSTSKVPI
>70863426_1
SLLRVPSLV
>70863426_2
SLVEMDGEV
>70863426_3
EMDGEVFAV
>70863426_4
MLVKGNVST
>70863426_5
RILWNDTYV
>70863426_6
ILWNDTYVI
>70863426_7
GMSADGCGV
>70863426_8
KVMLVTLPV
>70863426_9
MLVTLPVYS
>70863426_10
WLTDNTHIV
>70863426_11
SLGMASVLL
>70863426_12
GMASVLLTA
>70863426_13
LLTAQLEKV
>70864924_1
GMDGQEEEV
>70864924_2
ALNSGLGNV
>70864924_3
RLLPSLLLL
>70864924_4
LLPSLLLLL
>70864924_5
LLGLWGFAA
>70865252_1
FANNEFTLV
>70865252_2
FTLVATVSI
>70865252_3
RMNDTSSTV
>70865252_4
YQVMLQMEV
>70865252_5
QMEVNEWYV
>70865252_6
EVNEWYVYV
>70865252_7
RISHFYFGA
>70865252_8
MLNASKVPI
>70865252_9
GLAPEAPSA
>70865252_10
FLTEEEEET
>70865252_11
VLLLMLLGL
>70865252_12
LMLLGLWGT
>70865533_1
GMSDGGCRI
>70865533_2
MLVTLPVYA
>70865533_3
WLTDNTHIV
>70865533_4
RLAEQLKRV
>70865533_5
KVDERVSQV
>70865533_6
FANYKFTLV
>70865533_7
YKFTLVATV
>70865533_8
FTLVATVSI
>70865533_9
RMNGVKSTV
>70865533_10
ALNTIKLSI
>70865533_11
GLLPSLLLL
>70865533_12
LLPSLLLLL
>70865533_13
LLLLLGLWV
>70865533_14
LLLGLWVFA
>70865533_15
LLGLWVFAA
>70865740_1
HLFYSAVLL
>70865740_2
YSAVLLLLV
>70865740_3
VMCCGTAAV
>70865740_4
KVGNDVFTV
>70865740_5
WLTDNTHIV
>70865740_6
GMVSVLLTA
>70865740_7
LLTAQLQRV
>70865740_8
KVDDLVSKL
>70865740_9
FANYNFTLV
>70865740_10
FTLVATVSV
>70865842_1
LLTTETAET
>70865842_2
MLVGVYNRV
>70865842_3
QLDSWTRLI
>70865842_4
KLIMMTACA
>70865842_5
KVMLVTLPV
>70865842_6
MLVTLPVYS
>70865842_7
WLTDNTHVV
>70865842_8
LLTEQLKRV
>70865842_9
ALASTKNGV
>70865842_10
FANYNFTLV
>70865842_11
FTLVATVSI
>70865842_12
KMNGDENNV
>70865842_13
ALSSSLGNV
>70865842_14
GLLPSLLLL
>70865842_15
LLPSLLLLL
>70865842_16
LLGLWGFAA
>70866408_1
HLFCTAVLL
>70866408_2
VMICCGCGA
>70866408_3
KVGEDVFAV
>70866408_4
KLLWNEAHL
>70866408_5
LLWNEAHLV
>70866611_1
SLLRDPSLV
>70866611_2
GIASELLTL
>70866611_3
LAGTYSFEV
>70866611_4
YSFEVTEGV
>70866611_5
AAAKWGLLV
>70866611_6
RIYWNDAYV
>70866862_1
TLLYATVEA
>70866862_2
KKLYCSYEV
>70866862_3
KLYCSYEVA
>70866862_4
FANDKFTLV
>70866862_5
FTLVATVSI
>70866862_6
RMNDAQGTV
>70866862_7
AQGTVLFGL
>70866862_8
LQMDCDDGL
>70866862_9
AVAASEAEV
>70866862_10
HLSDLASMA
>70866862_11
VLLLLLLGL
>70866862_12
LLLLGLWGT
>70866954_1
RVFASAVLL
>70866954_2
FASAVLLLL
>70866954_3
VLLLLVVIV
>70866954_4
GLLKVGSDV
>70866954_5
KVGSDVFVV
>70866954_6
AVDCGFLLV
>70866954_7
SLIIYTLST
>70866954_8
TLSTASWTL
>70866954_9
GMTDGGCSV
>70866954_10
FITATIDGV
>70866954_11
TVMLVTLPV
>70866954_12
MLVTLPVYS
>70866954_13
WLTDNTHIV
>70866954_14
RLADQLQRV
>70866954_15
FANHNFTLV
>70866954_16
FTLVATVSI
>70866954_17
KMDDNGKTV
>70866954_18
LLYNRPLSA
>70866954_19
TVWQFDPAV
>70866954_20
ALSSSLVNV
>70866954_21
GLLPSLLLL
>70866954_22
LLPSLLLLL
>70866954_23
SLLLLLLGL
>70866954_24
LLLLLGLWV
>70866954_25
LLLLGLWVV
>70866954_26
LLGLWVVSA
>70867487_1
RVFASTVLL
>70867487_2
FASTVLLLL
>70867487_3
LLLLVVMWM
>70867487_4
FVPQTTVLL
>70867487_5
FASPSLVSA
>70867487_6
FSDAVAWYI
>70867487_7
AVAWYIDAA
>70867487_8
AAWDWSTLA
>70867487_9
FVASGGSGV
>70867487_10
VLMEDGTLV
>70867487_11
STWALSNSV
>70867487_12
ALSNSVSSA
>70867487_13
SLSCLTEEL
>70867487_14
FLSHDFTLV
>70867487_15
FTLVATVII
>70867487_16
MLQDKKASA
>70867487_17
SLGEGEVLL
>70867487_18
VQFCFGACV
>70867487_19
FLYNRPLNS
>70867487_20
GLLSLLLLL
>70867487_21
LLLLLGLWV
>70867487_22
LLLGLWVFA
>70867487_23
LLGLWVFAA
>70867605_1
RVFASAVLL
>70867605_2
FASAVLLLL
>70867605_3
LLLAVMCCA
>70867605_4
VMCCATCGA
>70867605_5
GLQWVDLFV
>70867605_6
FVPQTTPVL
>70867605_7
FVSPSLVSA
>70867605_8
SSWDWSTLV
>70867605_9
KVSESTWKA
>70867605_10
FLLAAGYDV
>70867605_11
LLAAGYDVL
>70867605_12
VLMEDGTIV
>70867605_13
NMNWEFASA
>70867605_14
SLSRLTEEL
>70867605_15
FLSKLSIPT
>70867605_16
KLSIPTAGL
>70867605_17
FLGHDFTLV
>70867605_18
FTLVASVTI
>70867605_19
ALGDTNSPL
>70867605_20
LTMGVLYTA
>70867605_21
MLQGNKASV
>70867605_22
LLGEEVTQL
>70867605_23
FLYNRPLNS
>70867605_24
SMHGGVSRL
>70867605_25
LLLLMLLGM
>70867605_26
LMLLGMWGI
>70867605_27
LLGMWGIAA
>70867786_1
FTSAVLLLL
>70867786_2
VLLLLVLMM
>70867786_3
LMMCCGSGT
>70867786_4
KVGNDVFAV
>70867786_5
SMDILTSDI
>70867786_6
LVLGDSVYV
>70867786_7
VLGDSVYVL
>70867786_8
RLFMMAHCA
>70867786_9
FMMAHCAGG
>70867786_10
EVMLITAPV
>70867786_11
MLITAPVYS
>70867786_12
RLTEKLERI
>70867786_13
KTWEDLDGA
>70867786_14
FANNKFTLV
>70867786_15
FTLVATVSI
>70867786_16
RMNDTSSTV
>70867786_17
LLSDNLYDL
>70867786_18
SLPENNAQL
>70867786_19
SQQSTLHEV
>70867786_20
LQSEESTEV
>70867786_21
LTSPVTASL
>70867786_22
VLLLLLLGL
>70867786_23
LLLLGLWGS
>70870178_1
CMLSRVAAV
>70870178_2
RVFASAVLL
>70870178_3
FASAVLLLV
>70870178_4
AVLLLVVMV
>70870178_5
EMDGDVLAV
>70870178_6
VLAVAEAQL
>70870178_7
YMLAGTYSF
>70870178_8
LAGTYSFEV
>70870178_9
YSFEVTEGA
>70870178_10
AAAKWELLV
>70870178_11
IQMEDGTLV
>70870178_12
KIDNRNVML
>70870178_13
NVMLVTLPV
>70870178_14
MLVTLPVYA
>70870178_15
WLTDNTHIA
>70870178_16
RLTAQLNRV
>70870178_17
LLTDTACSA
>70870178_18
FTLLATVSI
>70870178_19
ITALHTESV
>70870178_20
ALHTESVTI
>70870178_21
ALSSSLVNV
>70870178_22
GLLPSLLLL
>70870178_23
LLPSLLLLL
>70870178_24
LLLLGLWGL
>70872378_1
FSALVLLIV
>70872378_2
SALVLLIVV
>70872378_3
LVLLIVVMV
>70872378_4
SLLKVGSDV
>70872378_5
KVGSDVFAV
>70872378_6
QLDSWTKLI
>70872378_7
TLIMMTACA
>70872378_8
KVMLVTLPV
>70872378_9
WLTDNTHIV
>70872378_10
LLTAQLERV
>70872378_11
FANHKFTLV
>70872378_12
FTLVATVSI
>70872378_13
KMNDSDKTV
>70872378_14
GVFVTVTNV
>70872378_15
FVTVTNVLL
>70872378_16
KLLNENQGA
>70872378_17
ALNSNLGSL
>70872378_18
GLLPSLVLL
>70872378_19
LLPSLVLLL
>70872378_20
LLGLWGFAA
>70873158_1
TLEEFSAKL
>70874904_1
FTSAVLLLL
>70874904_2
LLLLVVMMM
>70874904_3
MMMCCGTGA
>70874904_4
MMCCGTGAV
>70874904_5
KVGNDVFAV
>70874904_6
TVSLIIYSL
>70874904_7
LITATIDGV
>70874904_8
NVMLVTLPV
>70874904_9
MLVTLPVYS
>70874904_10
WLTDNAHIV
>70874904_11
GMVSALLTA
>70874904_12
LLTAQLQRV
>70874904_13
FANCNFTLV
>70874904_14
FTLVATVSI
>70874904_15
KMNDNGKTV
>70874904_16
VLLYNRPLI
>70874904_17
LISAEIDAL
>70874904_18
ALNPNKLPI
>70874904_19
KLLNEDEGV
>70874904_20
GLLPSLLLL
>70874904_21
LLPSLLLLL
>70874904_22
LLGLWGFAA
>70876372_1
RVFNSTVLL
>70876372_2
LLVVLMCSA
>70876372_3
LMCSATCGA
>70876372_4
GLQWVDLFV
>70876372_5
FVPQTTPVL
>70876372_6
FVSPSLVSA
>70876372_7
AQYDSDVLI
>70876372_8
SSWDWSTLV
>70876372_9
KVSESTWRA
>70876372_10
FLLAGSYDM
>70876372_11
LLAGSYDML
>70876372_12
FASSGVSGV
>70876372_13
VVMEDGTLV
>70876372_14
LMAFNTENV
>70876372_15
SAWALSTGV
>70876372_16
ALSTGVSSA
>70876372_17
SLSRLTEEL
>70876372_18
RLTEELKTI
>70876372_19
AQLDASFSA
>70876372_20
FSASSTPTV
>70876372_21
GLVGLLSNA
>70876372_22
FGSGAIWPV
>70876372_23
FVNYNFTLV
>70876372_24
FTLVATVIV
>70876372_25
VLAEPISTL
>70876372_26
SVYVDGASV
>70876372_27
FLYNRPLGV
>70876372_28
LLLLGMWGI
>70876372_29
LLGMWGIAA
>70885516_1
HVLTFAVLL
>70885516_2
VLTFAVLLL
>70885516_3
LTFAVLLLL
>70885516_4
FAVLLLLVV
>70885516_5
FAAPSLVRA
>70885516_6
SAIQLVVGV
>70885516_7
IVMQNGTLV
>70885516_8
QILMIVHYV
>70885516_9
LMIVHYVDA
>70885516_10
RTLSGVWVI
>70885516_11
MLYIQRGYV
>70885516_12
AMGETLANA
>70885516_13
TLANALLYS
>70885516_14
SLARQTEEL
>70885516_15
GLVGFLSDA
>70885516_16
FVNYDFTIV
>70885516_17
FTIVATVIV
>70885516_18
KIIGLSYSM
>70885516_19
SMNKKWETV
>70885516_20
CMYVDGEIV
>71402059_1
YSAVLLLLV
>71402059_2
VMMCRGSGA
>71402059_3
FVPNKTQVV
>71402059_4
FASPALVRA
>71402059_5
KTEAWNIKV
>71402059_6
FLGGGGSGI
>71402059_7
IVMGNGTLV
>71402059_8
ELLEVSLRV
>71402059_9
KVMLYTQKV
>71402059_10
NMTFANTLL
>71402059_11
TLLYSDDEL
>71402059_12
SLAHLTEEL
>71402059_13
CMNASVTKA
>71402059_14
FVNHRFTLV
>71402059_15
FTLVATVTI
>71402059_16
KIIGLSYGL
>71402059_17
LVYVDGVLV
>71402059_18
VLVGSSAML
>71402059_19
VLLPLLLLL
>71403523_1
CVFDSTVLL
>71403523_2
GLQQVDLFV
>71403523_3
FVSPSLVSA
>71403523_4
VVAEYIDSA
>71403523_5
SAWEWPTVV
>71403523_6
FLLVGSTAL
>71403523_7
YLASGGSGV
>71403523_8
VLMEDGTIV
>71403523_9
SLSRLTEEL
>71403523_10
RLTEELKEI
>71403523_11
SLSIPTAGL
>71403523_12
GLVAVLSNA
>71403523_13
SLSHNFTIV
>71403523_14
FTIVASVTI
>71403523_15
ILQGNKASV
>71403523_16
SLWKEEALL
>71403523_17
ALLTDGTPL
>71403523_18
FLYNRPLNS
>71403523_19
ELLPLLLLL
>71403523_20
LLLLGLWGL
>71404336_1
HLFCSAVPL
>71404336_2
FLPQKTSVL
>71404336_3
FVSPSIVSA
>71404336_4
SMVAYITSS
>71404336_5
GMAILPTSL
>71404336_6
LLVGSSYFV
>71404336_7
IVLERGWFV
>71404336_8
KTVFTIYSV
>71404336_9
LIAEWEEKL
>71404336_10
FALGDLLTL
>71404336_11
KANALYLWV
>71404336_12
RLLHSNNML
>71404336_13
FLSPLKEEL
>71404336_14
IMSVANSWA
>71404336_15
ALMDIFFSG
>71404336_16
LMDIFFSGL
>71404336_17
GLVASLSDL
>71404336_18
TFVDYNFSL
>71404336_19
FVDYNFSLV
>71404336_20
LLYKRILTA
>71404336_21
SMRGSMPWL
>71404336_22
GSMPWLPWL
>71404336_23
SMPWLPWLL
>71404336_24
WLPWLLLLL
>71404336_25
WLLLLLLGL
>71404336_26
LLGLWGFAA
>71416803_1
FTSAVLLLL
>71416803_2
LLLLVVMMM
>71416803_3
MMMCCGTGA
>71416803_4
MMCCGTGAV
>71416803_5
KVGNDVFAV
>71416803_6
TVSLIIYSL
>71416803_7
LITATIDGV
>71416803_8
NVMLVTLPV
>71416803_9
MLVTLPVYS
>71416803_10
WLTDNAHIV
>71416803_11
GMVSALLTA
>71416803_12
LLTAQLQRV
>71416803_13
FANCNFTLV
>71416803_14
FTLVATVSI
>71416803_15
KMNDNGKTV
>71416803_16
VLLYNRPLI
>71416803_17
LISAEIDAL
>71416803_18
ALNPNKLPI
>71416803_19
KLLNEDEGV
>71416803_20
GLLPSLLLL
>71416803_21
LLPSLLLLL
>71416803_22
LLGLWGFAA
>71417169_1
LMCCSTCGA
>71417169_2
GLLKVGSGV
>71417169_3
KVGSGVFAV
>71417169_4
GIASQLLTI
>71417169_5
RVIRVLEEV
>71417169_6
VQGNDIYMV
>71417169_7
KQHESLLRL
>71417169_8
NVMLVTLPV
>71417169_9
WLTDNKHIV
>71417169_10
LLTEQLQRV
>71417169_11
FTLLATVSI
>71417169_12
KMSDAENPV
>71417169_13
ALNAIKPPI
>71417169_14
FSSSGNPTV
>71417169_15
GLLPSLPSL
>71417169_16
LLPSLPSLL
>71418194_1
RVFNSTVLL
>71418194_2
GLQRVDLFV
>71418194_3
FVSPSLVSA
>71418194_4
VVAGYIESA
>71418194_5
SAWDWSTLV
>71418194_6
FLLVGSTDL
>71418194_7
FVASGGSGV
>71418194_8
VLMEDGAIV
>71418194_9
AIVFSLMAV
>71418194_10
SLSEDISPA
>71418194_11
RTSALYLWV
>71418194_12
SLSRLTEEL
>71418194_13
RLTEELKEI
>71418194_14
GLVAVFSNA
>71418194_15
FLSHNFTLV
>71418194_16
FTLVASVTI
>71418194_17
LLTALLANT
>71418194_18
YIMRLSYTA
>71418194_19
ALMLQGNKV
>71418194_20
MLQGNKVSV
>71418194_21
ELFGFCFGA
>71418194_22
FLYNRPLNS
>71418194_23
ELLPLLLLL
>71423850_1
MLSRVAAAV
>71423850_2
YSAVLLLFV
>71423850_3
VLLLFVVMM
>71423850_4
VMMCFGSGA
>71423850_5
KVGDDVFAV
>71423850_6
SMSDISLFC
>71423850_7
VIGDSVYML
>71423850_8
LLVKGTVTV
>71423850_9
KLLWNEAHV
>71423850_10
LLWNEAHVV
>71423850_11
AVMRDGTLV
>71423850_12
FMMAHCAGG
>71423850_13
NLGEPINRV
>71423850_14
EVMLITAPV
>71423850_15
MLITAPVYA
>71423850_16
RLTEQLERI
>71423850_17
FTLSATVTI
>71423850_18
YTSEGNWNL
>71423850_19
TLHKKDFLV
>71423850_20
RISHFFFGA
>71423850_21
SLNARTVPI
>71423850_22
QLTTSLADV
>71423850_23
VLAGSQSSA
>71423850_24
LLLLGLCAL
>71423850_25
LLLGLCALV
>71650999_1
FTSAVLLLL
>71650999_2
VLLLLVVLV
>71650999_3
GLIEVGSGV
>71650999_4
WLTDNAHIV
>71650999_5
LLTEQLQRV
>71650999_6
FVNYNFTLV
>71650999_7
FTLVATVSI
>71650999_8
KLNDDGKTV
>71650999_9
RLLGDTELT
>71650999_10
LLGDTELTA
>71650999_11
ALNANKVPI
>71650999_12
GLPPLLLLL
>71650999_13
LLLLLLLGL
>71650999_14
LLGLWGFAA
>71652185_1
RVFASAVLL
>71652185_2
FASAVLLLL
>71652185_3
VLLLLLVMI
>71652185_4
VMIFCGTGA
>71652185_5
GISEGDVTV
>71652185_6
GLLKVGSDV
>71652185_7
KVGSDVFAV
>71652185_8
FLMVKGEFS
>71652185_9
TLGEQLSSL
>71652185_10
KTFSLLMYT
>71652185_11
SLLMYTLDT
>71652185_12
LLMYTLDTL
>71652185_13
NVMLVTLPV
>71652185_14
MLVTLPVYA
>71652185_15
WLTDNTHIV
>71652185_16
RLTEQLQRV
>71652185_17
FANYNFTLV
>71652185_18
FTLVATVSI
>71652185_19
VMMDAENPV
>71652185_20
MMDAENPVL
>71652185_21
ALNAIKALI
>71652185_22
SIASPSIPV
>71652185_23
RALPLLLLL
>71652185_24
LLLLGLWGV
>71653012_1
RVAAVMAPL
>71653012_2
HLFYSAVLL
>71653012_3
YSAVLLLLV
>71653012_4
MMCCSTSGA
>71653012_5
GLLRVPSLV
>71653012_6
SLVEMNGEV
>71653012_7
EMNGEVFAV
>71653012_8
GIASELLKL
>71653012_9
MLVTLPVYA
>71653012_10
WLTDNTHIV
>71653012_11
RLTDQLQRV
>71653012_12
FANYNFTLV
>71653012_13
FTLVATVSI
>71653012_14
LTANIGAGV
>71653012_15
VLSSATSIA
>71653012_16
SLQTPGVSV
>71653012_17
ALNNSLGNV
>71653012_18
GLLPSLLLL
>71653012_19
LLPSLLLLL
>71653012_20
LLGLWGFAA
>71654251_1
RVFNFGVLL
>71654251_2
VLMCCDVGA
>71654251_3
KVGDDVFAV
>71654251_4
SMLDISLSC
>71654251_5
MLDISLSCM
>71654251_6
ISLSCMQLV
>71654251_7
LVLGDSVYM
>71654251_8
VLGDSVYML
>71654251_9
KVMLITAPV
>71654251_10
MLITAPVYA
>71654251_11
SLTEKLERI
>71654251_12
FANNKFTLV
>71654251_13
FTLVATVSI
>71654251_14
YTHDKTWLA
>71654251_15
KMNYDKWTV
>71654251_16
NVMLYNEEL
>71654251_17
KLHASKVTI
>71654251_18
SLSMETVTA
>71654251_19
SMETVTAPA
>71654251_20
LIAESTVHV
>71654251_21
RVLLLLLGL
>71654251_22
LLLLGLWGT
>71656361_1
HMFRHLFYS
>71656361_2
HLFYSVVLL
>71656361_3
YSVVLLFCV
>71656361_4
VVLLFCVVV
>71656361_5
VLLFCVVVM
>71656361_6
KVGNDVFAV
>71656361_7
YIMAGTYSS
>71656361_8
KVMLVTLPV
>71656361_9
MLVTLPVYS
>71656361_10
WLTDNTHIV
>71656361_11
GMFTVRLTA
>71656361_12
RLTAQLEKV
>71656361_13
FANYNFTLV
>71656361_14
FTLVATVSV
>71656361_15
KLMELSYDS
>71656361_16
GLAKNTITI
>71656361_17
ALSSSLGNV
>71656361_18
RLLPSLLLL
>71656361_19
LLPSLLLLL
>71656361_20
LLGLWGFAA
>71659432_1
SLHLFTSAV
>71659432_2
FTSAVLFLL
>71659432_3
SLLKVGSDV
>71659432_4
KVGSDVFAV
>71659432_5
TLTAVGQAV
>71659432_6
AVDWGLMLV
>71659432_7
RIYWNDTYI
>71659432_8
GMSAGGCGV
>71659432_9
MLVTLPVYA
>71659432_10
WLTDNTHIA
>71659432_11
SLLSVRLTA
>71659432_12
RLTAQLERV
>71659432_13
FANHNFTLV
>71659432_14
FTLVATVSI
>71659432_15
KMAGAGTSL
>71659432_16
ALSSSLGNV
>71659432_17
GLLPSLFVL
>71659432_18
LLPSLFVLL
>71659432_19
LLGLWGFAA
>71661716_1
FTSFFLFFL
>71661716_2
FMLSRVAAV
>71661716_3
HLFCSAVLL
>71661716_4
FCSAVLLLV
>71661716_5
VLLLVFAML
>71661716_6
AMLRCSTGA
>71661716_7
SLLKVGSDV
>71661716_8
KVGSDVFAV
>71661716_9
YTNKVAASV
>71661716_10
QLDSWTKLI
>71661716_11
TLIMMTACA
>71661716_12
KVMLVTLPV
>71661716_13
WLTDNTHIV
>71661716_14
LLTAQLERV
>71661716_15
FANHKFTLV
>71661716_16
FTLVATVSI
>71661716_17
KMNDSDKTV
>71661716_18
GVFVTVTNV
>71661716_19
FVTVTNVLL
>71661716_20
KLLNENQGA
>71661716_21
ALNSNLGSL
>71661716_22
GLLPSLLLL
>71661716_23
LLPSLLLLL
>71661716_24
LLLLGLWGL
>71661731_1
HLFYSAVLL
>71661731_2
LLLLFVMWM
>71661731_3
FVPQTTVLL
>71661731_4
FASPSLVSA
>71661731_5
AVAWYIDSA
>71661731_6
SAWDWSTLV
>71661731_7
FVASGGAGV
>71661731_8
VLMEDGTLV
>71661731_9
STWALSNSV
>71661731_10
ALSNSVSSA
>71661731_11
SLSCLTEEL
>71661731_12
GLVAVLSNA
>71661731_13
FLSHDFTLV
>71661731_14
FTLVATVSI
>71661731_15
MLQDKKASV
>71661731_16
SLGEGEALL
>71661731_17
FLYNRPLNS
>71661731_18
ELLSLLLLL
>71661731_19
LLLLLELWV
>71661731_20
LLLELWVFA
>71661731_21
LLELWVFAA
>71661961_1
FTSAVLLLL
>71661961_2
VLLLLIMMM
>71661961_3
RSLPKTYFV
>71661961_4
EMDGDVFAV
>71661961_5
GIASELLAL
>71661961_6
VLVSRPTTV
>71661961_7
TLAAGVQGA
>71661961_8
RIFWNDTYA
>71661961_9
VQMGDGTLV
>71661961_10
KVMLLTLPV
>71661961_11
MLLTLPVYS
>71661961_12
WLTDNTHIV
>71661961_13
SLLYKSAGI
>71661961_14
VLTEQLQRV
>71661961_15
FANYNFTLV
>71661961_16
FTLVATVSI
>71661961_17
VLGDAQCDL
>71661961_18
IMTHDGAAV
>71661961_19
ALSSSLGNV
>71661961_20
GLLPSLLLL
>71661961_21
LLPSLLLLL
>71661961_22
LLLLLGLWV
>71661961_23
LLLGLWVFA
>71661961_24
LLGLWVFAA
>71662786_1
HLFTSAVLL
>71662786_2
FTSAVLLLL
>71662786_3
VLMCCGSGA
>71662786_4
KVGDDVFAV
>71662786_5
SMDISTSDI
>71662786_6
LVLGDSVYM
>71662786_7
VLGDSVYML
>71662786_8
YMLLGNHSL
>71662786_9
LLVKGTVTV
>71662786_10
KLVWNETHV
>71662786_11
LVWNETHVV
>71662786_12
FLGGGGSGA
>71662786_13
RLFMMAHCA
>71662786_14
FMMAHCAGG
>71662786_15
EVMLITAPV
>71662786_16
HLTEKLERI
>71662786_17
FLSGNSTGT
>71662786_18
FANNEFTLV
>71662786_19
FTLVATVSI
>71662786_20
LQMDYYYWT
>71662786_21
QMDYYYWTV
>71662786_22
NVLNLVPAV
>71662786_23
TLNEDNESM
>71662786_24
CLSRVLLLL
>71662786_25
VLLLLLLGL
>71662786_26
LLLLGLWGT
>71662805_1
STLLLLLLV
>71662805_2
TLLLLLLVV
>71662805_3
VVMMCCNTV
>71662805_4
MMCCNTVEA
>71662805_5
GMNGDVFAV
>71662805_6
GIASELLTL
>71662805_7
TLSDEQAKV
>71662805_8
NVMLVTLPV
>71662805_9
MLVTLPVYS
>71662805_10
WLTDNTHIV
>71662805_11
KQSHSLWFV
>71662805_12
SLWFVPLTA
>71662805_13
KVDDLVSNL
>71662805_14
FANYKFTLV
>71662805_15
YKFTLVATV
>71662805_16
FTLVATVSI
>71662805_17
VLDARLTPA
>71662805_18
MMSSGVGGV
>71662805_19
GLDSVQQLA
>71662805_20
ALSSSLGNV
>71662805_21
GLLPLLLLL
>71662805_22
LLLLLGLWV
>71662805_23
LLLGLWVFA
>71662805_24
LLGLWVFAA
>71663810_1
KMSRHLFYS
>71663810_2
HLFYSAVLL
>71663810_3
SAVLLLFFV
>71663810_4
VLLLFFVMI
>71663810_5
KVNGDVFAV
>71663810_6
GIASEVLEL
>71663810_7
MLAGSYSWT
>71663810_8
MLVKGNVST
>71663810_9
YGLPWSYKV
>71663810_10
VQLEDGTLV
>71663810_11
TVSLIIHSV
>71663810_12
GMSADGCGV
>71663810_13
KVMLVTLPV
>71663810_14
MLVTLPVYS
>71663810_15
WLMDNTHIV
>71663810_16
GMASVLLTA
>71663810_17
LLTAQLEKV
>71663810_18
SQLCTSESV
>71663810_19
FANYNFTLV
>71663810_20
FTLVATVSI
>71663810_21
ALNTNQLSI
>71663810_22
KTTMTTHSV
>71663810_23
ALSSSLGNV
>71663810_24
RLLPSLLLL
>71663810_25
LLGLWGFAA
>71665500_1
FISAVLLLL
>71665500_2
SLVVVNGLV
>71665500_3
GLVVAIVEA
>71665500_4
GLVAKSMTL
>71665500_5
RLLSPTSIV
>71665500_6
FLGGGGAGI
>71665500_7
RMEDDSRYV
>71665500_8
TLLYAADEV
>71665500_9
YAADEVPSL
>71665500_10
GLVGFLSST
>71665500_11
FANYKFTLV
>71665500_12
YKFTLVATV
>71665500_13
FTLVATVSI
>71665500_14
KLSETDSPL
>71665500_15
YTHDKKWMV
>71665500_16
TIYDSEYEV
>71665500_17
IQSDSETFV
>71665500_18
ATYSDSHAV
>71665500_19
SLLPIVAGS
>71665500_20
AQQTTLPLL
>71665500_21
TLPLLSEGV
>71665500_22
LLGNDIFDV
>71665500_23
RVLLLLLLL
>71665500_24
LLLLLLLGL
>71665500_25
LLLLGLWGT
>71666445_1
HVLTFAVLL
>71666445_2
VLTFAVLLL
>71666445_3
LTFAVLLLL
>71666445_4
FAVLLLLVV
>71666445_5
FAAPSLVRA
>71666445_6
SAIQLVVGV
>71666445_7
IVMQNGTLV
>71666445_8
QILMIVHYV
>71666445_9
LMIVHYVDA
>71666445_10
RTLSGVWVI
>71666445_11
MLYIQRGYV
>71666445_12
AMGETLANA
>71666445_13
TLANALLYS
>71666445_14
SLARQTEEL
>71666445_15
GLVGFLSDA
>71666445_16
FVNYDFTIV
>71666445_17
FTIVATVIV
>71666445_18
KIIGLSYSM
>71666445_19
SMNKKWETV
>71666445_20
CMYVDGEIV
>71666451_1
FTSAVLLLL
>71666451_2
MMCFGTDGA
>71666451_3
KVGDDVFAV
>71666451_4
LMDISTSDI
>71666451_5
VIGDSVYML
>71666451_6
LLVKGTVTV
>71666451_7
KLVWNETHV
>71666451_8
LVWNETHVV
>71666451_9
FLGGGGSGA
>71666451_10
AVMGDGTLV
>71666451_11
RLFMMAHCA
>71666451_12
FMMAHCAGG
>71666451_13
EVMLITAPV
>71666451_14
MLITAPVYA
>71666451_15
HLTEKLERV
>71666451_16
FLSGNSTGT
>71666451_17
FANNKFTLV
>71666451_18
FTLVATVSI
>71666451_19
RMNDTSSTV
>71666451_20
RMTLDEWTV
>71666451_21
TLDEWTVFV
>71666451_22
NVMLYNERL
>71666451_23
LLSDKLYEL
>71666451_24
TLSEENKSV
>71666451_25
FLVENGEEA
>71666451_26
VLLLLLLGL
>71666451_27
LLLLGLWGT
>23957719_1
AILSVSSFL
>23957719_2
FLFVEALFQ
>23957719_3
YLNKIQNSL
>23957719_4
GLIMVLSFL
>23957719_5
IMVLSFLFL
>74766345_1
ILYISFYFI
>74766345_2
YISFYFILV
>74766345_3
FQDEENIGI
>74766345_4
NLDDLDEGI
>74766345_5
HIFDGDNEI
>74835115_1
KTAIFTLLI
>74835115_2
FTLLIWTTL
>74835115_3
TLLIWTTLL
>74835115_4
TLLYFIKNL
>74835115_5
FLGGGYSAA
>74835115_6
NLTDITTTT
>74835115_7
MINAYLDKL
>74835115_8
YLDKLDLET
>74835115_9
NMYNIIKFI
>74835115_10
NIIKFILVI
>74835115_11
YIAFNWSEV
>74835115_12
LILAFALYM
>74835115_13
ILAFALYML
>74835115_14
LAFALYMLL
>74849518_1
KINKYFFLI
>74849518_2
FLIKILTCT
>74849518_3
KILTCTILI
>74849518_4
KSWKKNTYV
>74849518_5
SVAENVEEI
>74849518_6
SVAENVEEI
>74849518_7
SVAENVEEI
>74849518_8
SVAENVEEI
>74849518_9
SVAENVEEI
>74849518_10
SVAENVEEI
>74849518_11
LLSNLLGGI
>74849518_12
SILNEIEEV
>74849518_13
VVTTILENV
>74849518_14
KLEELHENV
>74849518_15
VLSAALENT
>74849518_16
TLIETVEQA
>74849518_17
KLNETVFNT
>74849518_18
VLDKVEETV
>74849518_19
SILDNIENM
>74849518_20
GLLNKLENI
>74849518_21
AMKDQFLGI
>74849518_22
GLKEMFFNL
>74849518_23
LTDKMIDAV
>74849518_24
KMIDAVEES
>74849518_25
MIDAVEESI
>74849518_26
KLIEETQEL
>74849518_27
ALSEDSKEI
>74849518_28
TTLDEVVEL
>74849518_29
SLEDVTTKL
>74849518_30
KLGERVESL
>74849518_31
SLKDVLSSA
>74849518_32
FAAPFISAV
>74849518_33
FISAVAAFA
>74849518_34
AVAAFASYV
>74849518_35
VVGFFTFSL
>74849518_36
SLFSSCVTI
>74849518_37
TIASSTYLL
>74849518_38
YLLSKVDKT
>74849518_39
FVFDIFKNL
>23619298_1
HLGNVKYLV
>23619298_2
IVFLIFFDL
>23619298_3
FLIFFDLFL
>23619298_4
LIFFDLFLV
>23619298_5
LLMDCSGSI
>23619298_6
NLNDNAIHL
>23619298_7
NLTDALLQV
>23619298_8
KLSDRGVKI
>23619298_9
FMKAVCVEV
>23619298_10
GIAGGLALL
>23957719_1
AILSVSSFL
>23957719_2
FLFVEALFQ
>23957719_3
YLNKIQNSL
>23957719_4
GLIMVLSFL
>23957719_5
IMVLSFLFL
>323055_1
ALSLAAVLV
>323055_2
SLAAVLVVM
>323055_3
AVLVVMACL
>323055_4
VLVVMACLV
>323055_5
VVMACLVPA
>323055_6
VMACLVPAA
>323055_7
LVPAATASL
>323055_8
SVFRENLFL
>323055_9
FLARLHAAA
>323055_10
LMNNAFEWI
>323055_11
YTEDSYPYA
>323055_12
AQIAACVAV
>323055_13
QLDHGVLLV
>323055_14
LLVGYNDSA
>323055_15
VQMSCTDAA
>323055_16
LLTTSGVSA
>323055_17
TLTEEVFFT
>542406_1
FTSAVLLLV
>542406_2
VMMSCSSEA
>542406_3
SMNATLVQA
>542406_4
SLVYVNGVV
>542406_5
RLLSPTTIV
>542406_6
FLGGGGAGI
>542406_7
KMEDDGRYV
>542406_8
KVVSLVILA
>542406_9
TLLYATVEV
>542406_10
YATVEVPSL
>542406_11
KKLYCSYEV
>542406_12
KLYCSYEVA
>542406_13
WLSDCGEAL
>542406_14
FANSKFTLV
>542406_15
FTLVAPVSI
>542406_16
RMNDAQGTV
>542406_17
AQGTVLFGL
>542406_18
ILNGSLLTL
>542406_19
LQMDYSNGL
>542406_20
YSNGLFVYV
>542406_21
TLSDASENM
>542406_22
LLLLGLWGT
>74766345_1
ILYISFYFI
>74766345_2
YISFYFILV
>74766345_3
FQDEENIGI
>74766345_4
NLDDLDEGI
>74766345_5
HIFDGDNEI
>74849518_1
KINKYFFLI
>74849518_2
FLIKILTCT
>74849518_3
KILTCTILI
>74849518_4
KSWKKNTYV
>74849518_5
SVAENVEEI
>74849518_6
SVAENVEEI
>74849518_7
SVAENVEEI
>74849518_8
SVAENVEEI
>74849518_9
SVAENVEEI
>74849518_10
SVAENVEEI
>74849518_11
LLSNLLGGI
>74849518_12
SILNEIEEV
>74849518_13
VVTTILENV
>74849518_14
KLEELHENV
>74849518_15
VLSAALENT
>74849518_16
TLIETVEQA
>74849518_17
KLNETVFNT
>74849518_18
VLDKVEETV
>74849518_19
SILDNIENM
>74849518_20
GLLNKLENI
>74849518_21
AMKDQFLGI
>74849518_22
GLKEMFFNL
>74849518_23
LTDKMIDAV
>74849518_24
KMIDAVEES
>74849518_25
MIDAVEESI
>74849518_26
KLIEETQEL
>74849518_27
ALSEDSKEI
>74849518_28
TTLDEVVEL
>74849518_29
SLEDVTTKL
>74849518_30
KLGERVESL
>74849518_31
SLKDVLSSA
>74849518_32
FAAPFISAV
>74849518_33
FISAVAAFA
>74849518_34
AVAAFASYV
>74849518_35
VVGFFTFSL
>74849518_36
SLFSSCVTI
>74849518_37
TIASSTYLL
>74849518_38
YLLSKVDKT
>74849518_39
FVFDIFKNL
