# Supplementary material for: An assessment on epitope prediction methods for protozoa genomes
Source: BMC Bioinformatics. 2012 Nov 21;13:309. doi: 10.1186/1471-2105-13-309 (PMC3543197; doi:10.1186/1471-2105-13-309)
Supplement: Additional file 3 — Epitopes predicted by BepiPred. This file in fasta format contains 5,450 epitopes predicted by BepiPred. [file 1471-2105-13-309-S3.txt]

>9826_1
NNGSDKKKK
>9826_2
GTDLKDTKK
>9826_3
CSNGKY
>9826_4
DNDLGKRGNKIKPKH
>9826_5
NNLSNNESKRKSRR
>9826_6
LEKREGKMKRRNKKEKRRKEKDNKKM
>9826_7
YDEENKGIDENTDINENVEENEYVDKNTEGDKDGVEDKGGGENEGGDGHGSAGDSAGGDRGGDENKDKDNEENKDKKGNKDDDDEEEEEEEEDDEEKEEKDDKDEKDEKDEKDEKDEKDEKDEKDEKGEKDESKGEEKFL
>9826_8
KMPKKEENMQDKIERDKEFEGF
>9826_9
FTQMEGGAYG
>9826_10
EHEGQK
>9826_11
TEGVEG
>9826_12
TNEGKSDDFVSE
>9826_13
EQGTEEEV
>9826_14
KLTEEEKLTEEEKLTEEEKLTEEEKLTE
>9826_15
KLTEEEKLTEEEKLTEEEKLTEEEKLTEEEKLTEEEKLT
>9826_16
KISPKEVEEP
>9826_17
SVVTQD
>9826_18
MPEEDVDEVVPEELVEEPDEVVEEVTTEELTEEVI
>9826_19
TEKPAEEV
>9826_20
EVVEEVPEEI
>9826_21
VEEMKPEEV
>9826_22
EMKPEEVVEEVTPEKVVE
>9826_23
VEEMKPEEVVEEV
>9826_24
IIEEKIPEEIV
>9826_25
VEEMKPEEV
>9826_26
IEEVRPG
>9918_1
EITTKGASAQSGTSGTSGTSGTSGTSGTSGTSGTSGTSGPSGPSGTSPSSRSNTLPRSNTSSGAIPPADASDSDAKSY
>9918_2
PLDNIKDNVGK
>9918_3
KKTIDQNKNADNEEGKKKL
>9918_4
KIKTDAEKPTTESKPNTLL
>9918_5
KKIEEHEEK
>9918_6
NKKVDVTPKSQDPTKSVQIPKVPYPNG
>9918_7
AADNDKNSYGDLMNPDTKEKI
>9918_8
INHTKEQ
>9918_9
YEKSKKDY
>9918_10
FSSSNNSV
>9918_11
IYKPQNKPEP
>9918_12
VAASETTEDGGHSTHTLSQSGETEVTEETVGHT
>9918_13
TLPPTQPSPPKEVKV
>9918_14
IEHKSNDNSQA
>9918_15
LTPEEENELK
>9918_16
KQITGTSSTSSPGNTTVNTAQSATHSNSQNQQSNASSTNTQNGVAVSSGPAVVEESHD
>9918_17
KTKVPNPLTI
>9918_18
TETQKNALN
>10638_1
SGGTPSKSA
>10638_2
GVPVDPSR
>10638_3
VARPNAATASAPTAAAAASGGAAAPAAAAEEEEDDDM
>10944_1
SEPAHALAPGSS
>10944_2
NSTVPFEENGEV
>10944_3
RYDTSNDNS
>10944_4
SVDDGETWE
>10944_5
YNSSTSYWTSHGDAR
>10944_6
IVDGKTTANITWG
>10944_7
SEDDGKTWKFGKGRSDFGCS
>10944_8
SSDTEKPWVE
>10944_9
CWGPSPKSDQPGSQSSF
>10944_10
SIGDENSA
>10944_11
CTPADPAASSSERVCGP
>10944_12
ANKTKWK
>10944_13
ASTANAERV
>10944_14
GGALWPVSQQGQNQ
>10944_15
HEAPSVAS
>10944_16
LDSSGG
>10944_17
DEKHQWQPIYGSTPVTPTGSWETG
>10944_18
GQTVVPDRTPDI
>10944_19
YGRSDMP
>10944_20
AHMDSSSDSSAHGTPSTPVDSTAHGTPSTPADSSAHSTPSTPADSSAHSTPSTPVDSSAHSTPSTPADSSAHSTPSTPADSSAHSTPSTPVDSTAHGTPSTPADSSAHSTPSTPVDSSAHSTPSTPADSSAHSTPSTPVDSSAHSTPSTPADSSAHGTPSTPVDSSAHSTPSTPADSSAN
>10961_1
GDKCET
>10961_2
LYPESNS
>10961_3
STTTHAT
>10961_4
HTPYKDYF
>10961_5
RENYYNSDIAGPARS
>10961_6
TNNNDP
>10961_7
KDNKSEYYGTPDD
>10961_8
QYSNRAA
>11027_1
EYEFDEF
>11027_2
NLGGGVADAAAVADTGAAAAPAAAAEFEEEDDDDDF
>72393_1
EITTKGASAQSGTSGTSGTSGPSGPSGTSPSSRSNTLPRSNTSSGASPPADASDSDAKSY
>72393_2
PLDNIKDNVGK
>72393_3
KKTIDKNKNATKEEEKKK
>72393_4
EIKNPPPANSGNTPNTLL
>72393_5
KKIEEHEKE
>72393_6
KVETKESTEPNEYPNGVTYP
>72393_7
DYTKEPSKNIYTDNER
>72393_8
KIESDKKSYEDRSKSLND
>72393_9
ASYENSKH
>72393_10
ITKDENKPDEK
>72393_11
PNSYKQENKQE
>72393_12
KKNIKTEGQSDNSEPSTEGEITGQATTKPGQQAGSALEGDSVQAQAQEQKQAQPPVPVPVPEAKAQVPTPPAPVNNKTENV
>72393_13
ITKEEESKLS
>72393_14
SLTPQDKPEVSANDDTSHSTN
>72393_15
GQKSSEN
>72393_16
ADDINSLNDESKRKKLE
>72393_17
EAEIAETENTL
>72393_18
NGESSPLKTL
>72393_19
EESIQTEDNYA
>72393_20
KNYTGNSPSVNNTDVNNA
>72393_21
LPEGTDVATVVSESGSDTLEQSQPKKPASTHVGAESNTITTSQNVDDEV
>72393_22
GESEEDYDDL
>72393_23
TGEAVTPS
>72393_24
NDKQGENEK
>72393_25
QEGSKCVENPNPTCNENNGGCDADAKCTEEDSGSNGKK
>72393_26
CTKPDSYP
>84235_1
EGTSGTAVTTSTPGSSGSVTSGGSVA
>84235_2
SVASGGSGGSVASGGSGNSRRTNPSDNSSDSNTKTY
>84235_3
PLDNIKDNVGK
>84235_4
KKTIDQNKNADNEEGKKK
>84235_5
KIKTDAENPTTGSKPNPLPENKKKEVEGHEEK
>84235_6
NKKVDVTPKSQDPTKSVQIPKVPYPNG
>84235_7
AADNDKNSYGDLMNPDTKEKI
>84235_8
INHTKEQ
>84235_9
YEKSKKDY
>84235_10
EKQRYNNKFSSSNNSV
>84235_11
IYKPQNKPEP
>84235_12
VAASETTEDGGHSTHTLSQSGETEVTEETEVTEETVGHT
>84235_13
TLPPKEESAPKEVKV
>84235_14
IEHKSNDNSQA
>84235_15
LTPEEEKELK
>84235_16
KQITGTSSTSSPGNTTVNTAQSATHSNSQNQQSNASSTNTQNGVAVSSGPAVVEESHD
>84235_17
KTKVPNPLTI
>84235_18
TETQKNALN
>84235_19
EAEIAETENTL
>84235_20
NGESSPLK
>84235_21
IQTEDNYA
>84235_22
KNYTGNSPSENNKKVN
>84235_23
TTVVTPPQPDVTPSPLSVRVSGSSGSTKEETQIPTS
>84235_24
NYDEEDD
>84235_25
GESEDNDEY
>84235_26
KEEKEKFPSSPPTTPPSPAKTDEQKKE
>84235_27
NVEKDEA
>84235_28
NDDTKKD
>84235_29
QCPENS
>84235_30
QEGDKCEENPNPTCNENNGGCDADATCTEEDSGSSRK
>84235_31
CTKPDSYP
>113005_1
KNDKNQGV
>113005_2
YVKGKKAPSDPQCADIK
>113005_3
KSANNSANNGKKNNAEE
>113005_4
QGHKKETSQNQNENNDNQKYQEVNDEDDVNDEEDTNDDEDTNDEEDTNDDEDTNDDEDTNDEEDTNDEEDHENNNATA
>113005_5
LAQSGGLG
>113005_6
KRKAQEKGLPEPTVTNEEYV
>113005_7
FPKKKEDNQAVDTKSMEEPKVKAQPALRGVEPTEDSN
>113005_8
IENNNTPNVVPPTQSKKKNKNETVSGMDENFDNHPENYFK
>113005_9
YYYDENDDME
>113005_10
PLKNGNVS
>113005_11
LNQETEEEMEK
>113005_12
DALAPKNKEEEEKEKEKEKEKEEKEKEEKEKEEKEKEKEEKEKEKEEKEEEKKEKEEEQEEEEEEIVPENLTTEESK
>113685_1
QNYWEHPYQKSDVYHP
>113685_2
NEHREHPKEYQYP
>113685_3
EHTYQQEDSGEDENTLQ
>113685_4
PIDHEGAEPAPQEQN
>113685_5
NYMGNPWTE
>113685_6
GEDAEVAGT
>113685_7
YRLPSG
>113685_8
ATGNQYLK
>113685_9
GFAFPPTEPLM
>113685_10
NMIPDNDKNSNYKYPAVYDDKDK
>113685_11
QENNGPRYCNKDESKR
>113685_12
NCEDIP
>113685_13
ASDQPKQYEQH
>113685_14
EGFKNK
>113685_15
AFKADRYKSHGKGYNWGNYNTETQ
>113685_16
LNDNDDEGNKK
>113685_17
KDSLKCPCDPEIVS
>113685_18
EYKDEYADIPEHKPTY
>113685_19
KGNAEKYDKMDEPQHYGKSNSRNDEMLDP
>113685_20
ASFWGEEKRASHT
>113686_1
CEPNQKPSRLTR
>113686_2
STRMSN
>113686_3
IEKTHS
>113686_4
GEDAEVGNSSYRIPAG
>113686_5
ATGNQKLKD
>113686_6
FAFPQANDHI
>113686_7
RYKENP
>113686_8
KNSSYRHPAVYDE
>113686_9
ENMGPRYCSKDAENK
>113686_10
DWQNKCPRKNLGN
>113686_11
SASDQPTQYEEELT
>113686_12
GFRQNDQGM
>113686_13
FNSDNFKSKGRGYNWANFDT
>113686_14
LSHPQEVDNE
>113686_15
MEREMRKE
>113686_16
KDSLKCP
>113686_17
APEHITN
>113686_18
KQDYQYAQGESK
>113686_19
AHNDKYDKMEQADGYGKPTTRKDEMLDP
>113686_20
ASFWGEEKRASHT
>117393_1
LAEKTNKGTGSGVSSKKKNKKGSGEPL
>117393_2
EKGRHPFKIGSSDPADNANPDADSESNGEPNADPQVTAQDVTPEQPQGDDNNLVSGPEH
>117575_1
GYGQNKSIQ
>117575_2
NEGNDN
>117575_3
DAPEGKKNEKKNKIE
>117575_4
NKLKQPPPPPNPNDPPPPNPNDPPPPNPNDPPPPNPNDPPPPNPNDPPPPNANDPPPPNANDPAPPNANDPAPPNANDPAPPNANDPPPPNANDPPPPNPNDPAPPNANDPPPPNPNDPAPPQGNNNPQPQPRPQPQPQPQPQPQPQPQPQPRPQPQPQPGGNNNNKNNNNDDSYIPS
>117575_5
RKGSNKKAEDL
>117576_1
NEGNDN
>117576_2
KNEKKNEKIE
>117576_3
NNKLKQPPPPPNPNDPPPPNPNDPPPPNPNDPPPPNPNDPPPPNANDPPPPNANDPAPPNANDPAPPNANDPAPPNANDPAPPNANDPAPPNANDPAPPNANDPPPPNPNDPAPPQGNNNPQPQPRPQPQPQPQPQPQPQPQPQPRPQPQPQPGGNNNNKNNNNDDSYIPS
>117576_4
RKGSNKKAEDL
>117583_1
CYGSSSNT
>117583_2
YDNAGTN
>117583_3
YGKQEN
>117583_4
RSLGENDDGNNNNGDNGREGKDEDKRDGNNEDNEKLRKP
>117583_5
HKKLKQPGDGNPDPNANPNVDPNANPNVDPNANPNVDPNANPNANPNANPNANPNANPNANPNANPNANPNANPNANPNANPNANPNANPNANPNANPNVDPNANPNANPNANPNANPNANPNANPNANPNANPNANPNANPNANPNANPNANPNANPNANPNANPNANPNANPNANPNKNNQGNGQGHNMPNDPNRNVDENANANNAVKNNNNEEPSDKH
>117583_6
STEWSPC
>117583_7
KPGSANKPKDELDYEND
>117586_1
CYGSSSNT
>117586_2
YDNAGTN
>117586_3
YGKQEN
>117586_4
RSLGENDDGNNNNGDNNREGKDEDKRDGNNEDNETLRKP
>117586_5
HKKLKQPGDGNPDPNANPNVDPNANPNVDPNANPNVDPNANPNANPNANPNANPNANPNANPNANPNANPNANPNANPNANPNANPNANPNANPNANPNANPNANPNANPNANPNANPNANPNANPNANPNANPNANPNANPNANPNANPNANPNANPNANPNANPNANPNANPNANPNANPNANPNANPNKNNQGNGQGHNMPNDPNRNVDENANANNAVKNNNNEEPSDKH
>117586_6
STEWSPC
>117586_7
KPGSANKPKDELDYEND
>117587_1
CYGSSSNT
>117587_2
YDNAGTN
>117587_3
YGKQEN
>117587_4
RSLGENDDGDNDNGNNNNGNNNNGDNGREGKDEDKRDGNNEDNEKLRKP
>117587_5
HKKLKQPGDGNPDPNANPNVDPNANPNVDPNANPNANPNANPNANPNANPNANPNANPNANPNANPNANPNANPNANPNANPNANPNANPNVDPNANPNANPNANPNANPNANPNANPNANPNANPNANPNANPNANPNANPNANPNANPNANPNANPNANPNANPNANPNANPNANPNANPNANPNANPNANPNANPNKNNQGNGQGHNMPNDPNRNVDENANANNAVKNNNNEEPSDKH
>117587_6
STEWSPC
>117587_7
IKPGSADKPKDQLDYEND
>117588_1
TSSLGAQQVRQSASRGRGLGEKPKEGADKEKKKEKGKEKEEEPKKPNENKLKQPNEGQPQAQGDGANAGQPQAQGDGANAGQPQAQGDGANAGQPQAQGDGANAGQPQAQGDGANAGQPQAQGDGANAGQPQAQGDGANAGQPQAQGDGANAGQPQAQGDGANAGQPQAQGDGANAGQPQAQGDGANAGQPQAQGDGANVPRQGRNGGGAPAGGNEGNKQAGKGQGQNNQGANAPNEKV
>117588_2
TTEWTP
>117588_3
HAGNKKAEDL
>117593_1
HVGQSASRGRGLGENPDDEEGDAKKKKDGKKAEPKNPRENKLKQPGDRADGQPAGDRADGQPAGDRADGQPAGDRADGQPAGDRAAGQPAGDRADGQPAGDRADGQPAGDRADGQPAGDRADGQPAGDRAAGQPAGDRAAGQPAGDRADGQPAGDRAAGQPAGDRADGQPAGDRAAGQPAGDRADGQPAGDRAAGQPAGDRAAGQPAGDRAAGQAAGDRAAGQAAGGNAGGQGQNNEGANAPNEKSVK
>117593_2
ATVGTEWTP
>117593_3
NAANKKPEDL
>117594_1
PGYGQNKSVQ
>117594_2
NEENDN
>117594_3
LNGKPEEKKDDPPKDGNKDDLPKEEKKDDLPKEEKKDDPPKDPKKDDPPKEAQNKLN
>117594_4
PVVADENVDQGPGAPQGPGAPQGPGAPQGPGAPQGPGAPQGPGAPQGPGAPQGPGAPQGPGAPQGPGAPQGPGAPQGPGAPQGPGAPQGPGAPQGPGAPQEPPQQPPQQPPQQPPQQPPQQPPQQPPQQPRPQPDGNNNNNNNNGNNNEDSYVPS
>117594_5
KNVNKQPENL
>119703_1
LAEKTNKETGSGVSSKKKNKKGSGEPL
>119703_2
EKGRHPFKIGSSDPADNANPDADSESNGEPNADPQVTAQDVTPEQPQGDDNNLVSGPEH
>121549_1
SVDSSSTH
>121549_2
ADHHKAPGAVS
>121549_3
TAAAADPRPGSARS
>121549_4
EDLTDP
>121549_5
AHITEGFS
>121549_6
VPSEEG
>121549_7
QTFSDGHPAV
>121549_8
PNVRGKN
>121549_9
TAVAKAREQYG
>121549_10
VEDQGGAGSAGS
>121549_11
VMPWGQN
>121549_12
EDAIRC
>121549_13
TRHPGLPPY
>121549_14
PYSDGSCTQRASEA
>121549_15
FRPKATDGI
>121549_16
DTATRT
>121549_17
VHGSNDYTNCT
>121549_18
NAFEGGGYIT
>121549_19
VQAAKDGGNTAAGRRGPRAA
>123526_1
HHASDAHHAADA
>123526_2
DAHHAADA
>123526_3
DAHHAADAHHATDAHH
>123526_4
ADAHHATDAHHAADAHHAADAHHATDAHHAADAHHATDAHHAADAHHAADAHHATDSHHAH
>123526_5
HHATDAHHA
>123526_6
HHATDAHHA
>123527_1
QAHAGDAH
>123527_2
HHAADA
>123527_3
DDSHHDDAHHDGAHHDDAHHDGAHHDDAHHDGAHHDGAHHDGAHHNA
>123531_1
QAHAGDAH
>123531_2
HHAADA
>123531_3
DDSHHDDAHHDGAHHDDAHHDGAHHDGAHHDGAHHDGAHHNA
>123598_1
MASAKGSKPNLPES
>123598_2
NDQGNRTTPSYVAF
>123598_3
AAKNQVARNPENTVF
>123598_4
TESSVQSD
>123598_5
KSGVDEKPM
>123598_6
YFNDSQRQATKDAGT
>123598_7
KKGKGE
>123598_8
ATAGDTHLGGEDF
>123598_9
RKNRGKDLSK
>123598_10
RTLSSSTQAT
>123598_11
ACRSINPDEAVA
>123598_12
GDQSNA
>123598_13
TTIPAK
>123598_14
YADNQP
>123598_15
GIPPAPRKVPQ
>123598_16
VEKSTGKQ
>123598_17
NDKGRLSQD
>123598_18
AEKYKAEDEENRKRIE
>123598_19
SLEDQKIKEKLQPA
>123598_20
QLAGKDEYEAKQKEAES
>123598_21
QDAAGAAGGMPGGMPGGMPGGMPSGMPGGMNFPGGMPGAGMPGNAPAGSGPTVEEVD
>123603_1
NDQGNRTTPSYVAF
>123603_2
AAKNQVAMN
>123603_3
SDPVVQS
>123603_4
TKGDDKPV
>123603_5
GETKTFNPEEV
>123603_6
YFNDSQRQATKDAGT
>123603_7
DKVEDGKE
>123603_8
ATNGDTHLGGEDF
>123603_9
FKRKNKGKDL
>123603_10
KKSIQPDEAVA
>123603_11
GKSKQT
>123603_12
TTIPTK
>123603_13
YADNQPG
>123603_14
SGIPPPPRGVPQ
>123603_15
AEEKGTGKR
>123603_16
AKYEAEDKDQVRQIDAKNGL
>123603_17
AVNDPNVAGKIEEADKKTITS
>123603_18
NNQEASKEEYEHRQK
>123603_19
MAGAGMPGGMPGGMPGGMPGGMPGGMPGGMPGGMPGGMPGGMPGGMPGGANPSSSSGPEVEEVD
>125517_1
NCNNGNGSGDSFD
>125517_2
QHQAPHQAPHQA
>125517_3
EVNHQAPQVHQQVHGQDQAH
>125517_4
HPQQPQGTVANPPSNEPVV
>125517_5
EARPGGGFKAYEEKYES
>125517_6
VVDGKKDCDEKYEA
>125517_7
ECPYTVNDYSQENGP
>125517_8
GMNDEDEEGKE
>125517_9
KLPGGLDEY
>125517_10
CTTCGPAAIDYVPADAPNGYAYGGSAHDGSHGNLRGHDNKGSEGYGYEAPYNPGFNGAPGSNGMQN
>125517_11
HPWSGYSAPYGVPHGAAHGSRYS
>125517_12
KYGKHGDEKHHSSKKHEGNDGEGEKKKKSKKHKDHDGEKKKSKKHKDNEDAESVKSKKHKSHDCEKKKSKKHKDNEDAESVK
>125517_13
KTNNSKSDGSKAHEKKENETKNTAGENKKVDSTSADNKSTNAATPGAKDKTQGGKTDKTGASTNAATNKGQCAAEGATKGATKEASTSKEATKEASTSKEATKEASTSKEATKEASTSKGATKEASTTEGATKGASTTAGSTTGATTGANAVQSKDETADKNAANNGEQVMSR
>125517_14
AQLQEAGKKKKKR
>127329_1
EITTKGASAQSGTSGTSGTSGTSGTSGTSGTSAQSGTSGTSAQSGTSGTSAQSGTSGTSGTSGTSPSSRSNTLPRSNTSSGASPPADASDSDAKSY
>127329_2
PLDNIKDNVGK
>127329_3
KKTIDQNKNADNEEGKKKL
>127329_4
EIKNPPPANSGNTPNTLL
>127329_5
KKIEEHEEK
>127329_6
NKKVDVTPKSQDPTKSVQIPKVPYPNG
>127329_7
AADNDKNSYGDLMNPDTKEKI
>127329_8
INHTKEQ
>127329_9
YEKSKKDY
>127329_10
EKQRYNNKFSSSNNSV
>127329_11
IYKPQNKPEP
>127329_12
VAASETTEDGGHSTHTLSQSGETEVTEETEETEETVGHT
>127329_13
TLPPKEVKV
>127329_14
IEHKSNDNSQA
>127329_15
LTPEEENELK
>127329_16
KQITGTSSTSSPGNTTVNTAQSATHSNSQNQQSNASSTNTQNGVAVSSGPAVVEESHD
>127329_17
KTKVPNPLTI
>127329_18
TETQKNALN
>127329_19
EAEIAETENTL
>127329_20
NGESSPLK
>127329_21
IQTEDNYA
>127329_22
KNYTGNSPSENNKKVN
>127329_23
TTVVTPPQPDVTPSPLSVRVSGSSGSTKEETQIPTS
>127329_24
NYDEEDD
>127329_25
GESEDNDEY
>127329_26
KEEKEKFPSSPPTTPPSPAKTDEQKKE
>127329_27
NVEKDEA
>127329_28
NDDTKKD
>127329_29
QCPENS
>127329_30
QEGDKCVENPNPTCNENNGGCDADAKCTEEDSGSNGKK
>127329_31
CTKPDSYP
>127336_1
TQPTETIDPF
>127336_2
IENIQD
>127336_3
TKKIQPEGNEDCNDASCDSDKYNKKKP
>127336_4
QIVTGGQSSTEPGSGGSSASGTSSSGQASAGTGVEQANTV
>127336_5
TVTPSVGQNGEASTNPQTAQVQPV
>127336_6
KEKKKESCN
>127336_7
SCKKNKASE
>127336_8
GISYPLPENDVY
>127336_9
NNAAETTYGDLTHPDNTPLTGDLATNEQAR
>127336_10
FNQQKTPFKEA
>127336_11
KTYGNEGKPEP
>127336_12
KERMEQGPAITGESEEVPSGPSAESSTDRSTQSSTSSSSSSSSTPAAAESSSATLPEAPAPAEAASPSTEASEETTIPPTTQETQPSQAASSTTPAKP
>127336_13
LTSEEDK
>127336_14
VIEPEPVAAPTPVTPAATEQQQQQATPDVQSDAPAPSDVSQQPETPVTSTTPEVTTSTEASSSAPGEGTPSGEAGASGTEGATASNAATPAGTSASGSAASNASTTSDVTPPAAAAAVPSTSTPAPAQPPAANSQSGNPDSGIRSRAESEEDMPADDF
>127336_15
IDGNNT
>127336_16
REAEKQY
>127336_17
KDYTGKKNPDNAPEVTNA
>127336_18
VTVSTPAVA
>127336_19
LAADAPATPEGAVPGAVPGAVPGAVPGAVPGAVPGSGTDTRVAGSSVDDNEDDDIY
>127336_20
SGQSEDAPEKD
>127336_21
TNGLNNKSQKR
>127336_22
LLDNDKKDK
>127336_23
KGINEDIETTTD
>127336_24
EAETNDTNKEEKK
>127336_25
GQAEEYSEE
>127336_26
DNYKNEK
>127336_27
EHAENNK
>127336_28
LVGEGES
>127336_29
RDIPKN
>127336_30
GCFRDDNGTE
>127336_31
KGEGNTCVENNNPTCDINNGGCDPTASCQNAESTENS
>127336_32
KEPTPNAY
>129236_1
KTVNKPCGD
>129236_2
SNPVKT
>129236_3
VPNVQDQNKCSKDGETK
>132383_1
MGTKNVKEKNPTIYSFDDEEKRNEN
>132383_2
GYNGSSSSGVQ
>132383_3
LPVNPYADSENPI
>132383_4
TFTLESPPDID
>132383_5
YSNNYE
>132383_6
KVDNLGRSGGD
>132383_7
YDMPKEAYES
>132383_8
QGGENLEE
>132383_9
AKAAEAEMKKRAQKPKKKKS
>132383_10
GDIETVEPQQEEPVQTVQEQQVNE
>132383_11
HETSDALY
>132383_12
DTSEEESVEENEEEHTVDDEHVEEHTADDEHVEEPTVADDEHVEEPTVADEHVEEPTVAEEHVEEPTVAEEHVEEPASDVQQTSEAAPTIEI
>132383_13
YPYQRSGS
>132383_14
QKEREAH
>132383_15
AGDSKW
>132383_16
KKSSKSAKKLQQRTQANKQ
>132383_17
GSSEQM
>132383_18
SNVDNGNQSKNI
>132383_19
NSVDEKTLKK
>132383_20
AGGKRNDKKSKNFD
>132383_21
TEMKNQNENVPEHVQHNAEENVEHDAEENVEHDAEENVEHDAEENVEHDAEENVEHDAEENVEENVEEVEENVEENVEENVEENVEEVEENVEENVEENVEENVEENVEENVEENVEENVEENVEEYDEENVEEVEENVEENVEENVEENVEENVEEVEENVEENVEENVEENVEENVEENVEEYDEENVEEHNEEYDE
>132384_1
YDMPKEAYES
>132384_2
QGGENLEE
>132384_3
AKAAEAEMKKRAQKPKKKKS
>132384_4
GDIETVEPQQEEPVQTVQEQQVNE
>132384_5
HETSDALY
>132384_6
TSQEESVEENEEEHTVDDEHVEEHTADDEHVEEPTVADDEHVEEPTVADEHVEEPTVAEEHVEEPTVAEEHVEEPASDVQQTSEAAPTIEI
>132384_7
YPYQRSGS
>132384_8
QKEREAH
>132384_9
AGDSKW
>132384_10
KKSSKSAKKLQQRTQANKQ
>132384_11
GSSEQM
>132384_12
SNVDNGNQSKNI
>132384_13
NSVDEKTLKK
>132384_14
AGGKRNDKKAKKYDTQ
>132384_15
KEMKNQNENVPEHVQHNAEANVEHDAEENVEHDAEENAEENVEENVEEVEENVEENVEENVGEKKMRREEKKKRVQ
>132384_16
EKKKKTEF
>132541_1
EKTKDQD
>132541_2
PLKEQSKSTSAASTSDELSGSEGPSTESTSTGNQGEDKTTDNTYKEMEELEEAEGTSNL
>132541_3
LDKEKPKKKKSKRKKKRDSSS
>132541_4
TFTSENEL
>135532_1
RYETSSENS
>135532_2
KYSVDDGETWE
>135532_3
SYWSSHGDAR
>135532_4
VTKSTAGGKIT
>135532_5
SEDDGKTWKFGKGRSDFGCS
>135532_6
SDMEKPWVE
>135532_7
RVWGPSPKSNQPGSQTSF
>135532_8
VSIGDENSA
>135532_9
STANAER
>135532_10
GGALWPVSQQGQNQ
>135532_11
HEAPRAAS
>135532_12
LDSSGG
>135532_13
DEKHQWQPIYGSTPVTPTGSWETG
>135532_14
LEGSGQTVVPDGRTPD
>135532_15
YKRSDMP
>135532_16
AHMDSSSDSSAHSTPSTPADSSAHSTPSTPVDSSAHSTPSTPADSSAHGTPSTPVDSSAHGTPSTPADSSAHGTPSTPVDSSAHSTPSTPVDSSAHSTPSTPVDSSAHGAPSTPADSSAHGTPSTPVDSSAHGTPSTPADSSAHSTPSTPADSSAHSTPSTPADSSAHSTPSTPVDSSAHGTPSTPADSSAHSTPSTPADSSAHGTPSTPVDSSAHSTPSTPVDSSAHGTPSTPVDSSAHSTPSTPVDSSAHGTPSTPVDSSAHSTPSTPADSSAHSTPSTPADSSAHGTPSTPVDSSAHSTPSTPADSSAHSTPSTPVDSSAHSTPSTPADSSAHGTPSTPVDSSAHGTPSTPADSSAHSTPSTPADSSAHSTPSTPADSSAHSTPSTPVDSSAHSTPSTPADSSAHSTPSTPADSSAHSTPSTPADSSAHSTPSTPVDSSAHSTPSTPADSSAHGTPSTPADSSAHSTPSTPVDSSAHSTPSTPADSSAHGTPSTPADSSAHSTPSTPADSSAHGTPSTPADSSAHSTPSTPAGSSAN
>160034_1
PFTEEVEEQVSV
>160034_2
SVAEAVEESESITESVSQEEETEK
>160034_3
EETGAVT
>160034_4
LEESESVN
>160034_5
INKESDAEEI
>160034_6
EVVGQAGSTSEEIVEEEGSVTKEVEEKESVTEELVDEGSVTEELVDEGSVH
>160090_1
MKKGSKVTEL
>160090_2
SIQKKKEENELENN
>160090_3
VVKGGDQKNEGQAKKKNNNNKKKKGTKENDMDKINQSGNTNDDKKKANKNNTTEGNEKNKGSNNKKYVGNKDEN
>160090_4
KNNNSTNSGINNSSN
>160122_1
KLKQPEDGAGNQPGANGAGNQPGANGAGNQPGANGAGNQPGANGAGNQPGANGAGNQPGANGAGNQPGANGAGNQPGANGAGNQPGANGAGNQPGANGAGNQPGANGAGNQPGANGAGNQPGANGAGNQPGANGAGNQPGANGAGNQPGANGAGNQPGANGAGNQPGANGAGNQPGANGAGGQAAGGNAANKKAGDAGAGQGQNNEGANAPNEKSVK
>160122_2
ATVGTEWTPC
>160124_1
KLKQPAGDRADGQPAGDRADGQPAGDRADGQPAGDRAAGQPAGDRADGQPAGDRAAGQPAGDRADGQPAGDRAAGQPAGDRADGQPAGDRAAGQPAGDRAAGQPAGDRADGQPAGDRAAGQPAGDRADGQPAGDRAAGQPAGDRAAGQPAGDRAAGQPAGNGAGGQAAGGNAGGNAGGNAGGQGQNNEGANAPNEKSVK
>160124_2
ATVGTEWTPC
>160167_1
HVGQSASRGRGLGENPDDEEGDAKKKKDGKKAEPKNPRENKLKQPGDRADGQPAGDRADGQPAGDRADGQPAGDRAAGQPAGDRADGQPAGDRADGQPAGDRADGQPAGDRADGQPAGDRAAGQPAGDRAAGQPAGDRADGQPAGDRAAGQPAGDRADGQPAGDRAAGQPAGDRADGQPAGDRAAGQPAGDRAAGQPAGDRAAGQPAGDRAAGQPAGNGAGGQAAGGNAGGGQGQNNEGANAPNEKSVK
>160167_2
ATVGTEWTP
>160167_3
NAANKKPEDL
>160169_1
CYGSSSNT
>160169_2
YDNAGTN
>160169_3
YGKQEN
>160169_4
RSLGENDDGNNEDNEKLRKP
>160169_5
HKKLKQPADGNPDPNANPNVDPNANPNVDPNANPNVDPNANPNANPNANPNANPNANPNANPNANPNANPNANPNANPNANPNANPNANPNANPNANPNANPNANPNANPNANPNVDPNANPNANPNANPNANPNANPNANPNANPNANPNANPNANPNANPNANPNANPNANPNANPNANPNANPNANPNKNNQGNGQGHNMPNDPNRNVDENANANSAVKNNNNEEPSDKH
>160169_6
STEWSPC
>160169_7
KPGSANKPKDELDYA
>160194_1
VRQSASRGRGLGENPKEEDGADKKKKKDEKQVEPKKPRENKLKQPVENADGNAGGNAGGNAGGNAGGNAGGNADGNAGGNAGGNAGGNAGGNAGGNADGNAGGNADGNAGGNADGNAGGNAGGNAGGNADGNAGGNAGGNAGGNAGGNAGGNAGGNAGGNADGNAGGNAGGNAGGNADGNAGGNAGGNAGGNAGGNAGGTAGGNADGNAGGNAGGNAGGNAGGNAGGNAGGNAGGNAGGNAGGNAGGNAGGNAGGNAGANAGNKKAGDAGAGQGQNNEAANM
>160194_2
STEWSPC
>160194_3
SAANKKPEELDVN
>160200_1
NEGNDN
>160200_2
DAPEGKKNEKKNEKIE
>160200_3
NNKLKQPPPPPNPNDPPPPNPNDPPPPNPNDPPPPNPNDPAPPNANDPAPPNANDPAPPNANDPAPPNANDPAPPNANDPAPPNANDPAPPNANDPPPPNPNDPAPPQGNNNPQPQPRPQPQPQPQPQPQPQPQPQPRPQPQPQPGGNNNNKNNNNDDSYIPS
>160200_4
RKGSNKKAEDL
>160217_1
CYGSSSNT
>160217_2
YDNAGTN
>160217_3
YGKQEN
>160217_4
RSLGENDDGNNNNGDNNREGKDEDKRDGNNEDNETLRKP
>160217_5
HKKLKQPGDGNPDPNANPNVDPNANPNVDPNANPNVDPNANPNANPNANPNANPNANPNANPNANPNANPNANPNANPNANPNANPNANPNANPNANPNANPNANPNANPNANPNANPNANPNANPNANPNANPNANPNANPNANPNANPNANPNANPNANPNANPNANPNANPNANPNANPNANPNANPNKNNQGNGQGHNMPNDPNRNVDENANANNAVKNNNNEEPSDKH
>160217_6
STEWSPC
>160217_7
KPGSANKPKDELDYEND
>160276_1
YVKGENGYK
>160276_2
QGTNERRSEENI
>160276_3
NFGGNSYMEGKDGGDKTGEEKDGEHKTDSKTDNGKGA
>160276_4
ETSSNGQPAGT
>160276_5
GHEGNSRKNSSNGGNPYDIDHK
>160276_6
RKRRERDWDCN
>160276_7
GTDEKAQQRRKQWWNE
>160276_8
VSELPTE
>160276_9
DGKINY
>160276_10
VPPCQNACK
>160276_11
EAKKNTQEVVTNVDNAAKSQATNSNPISQPVDSSKAEKVPGDSTHGNVNSGQDSSTTGKAVTGDGQNGNQTPAESDVQRSDIAESVSAKNVDPQKSVSKRSDDTASVTGIAEAGKENLGASNSRPSESTVEANSPGDDTVNSA
>160276_12
IPVVSGENPLVT
>160276_13
GLRHSKDNSDSDGPAESMANPDSNSKGETGKGQDNDMAKATKDSSNSSDGTSSATGDTTDAVDREINKGVPEDRDKTVGSKDGGGEDNSANKDAATVV
>160276_14
DRIRENSAGGSTNDRSKNDTEKNGASTPDSKQSEDATALS
>160276_15
TESLESTESGDRTTNDTTNSLENKNGGKEKDLQ
>160276_16
DFKSNDTPNEEPNSDQTTDAEGHDRDSIKNDKAERRKHM
>160276_17
TFTKNTNSHHLN
>160276_18
EDKISSNTCSRE
>160276_19
EFEDPSYK
>160276_20
IKNDSEEATFN
>160276_21
IEHMQPSTPLDYS
>160283_1
NEYDIK
>160283_2
KKKYGNVQKT
>160283_3
KSYGTPDNID
>160283_4
NNGRNTSSNNE
>160283_5
KKKNDRS
>160283_6
MDFGGYSTKAENK
>160283_7
NRSKLPKSKCK
>160283_8
KEYETQKVPKENA
>160283_9
ENKNDA
>160283_10
NGNDNTIKE
>160283_11
CDKNSVDTNTKVW
>160283_12
VCVPPR
>160283_13
YKNKDDK
>160283_14
VCKEDDIEN
>160283_15
GDDYCQD
>160283_16
KEKPCEDDNCKSKCN
>160283_17
SKKKEEYNKQAKQYQEYQKGNNYK
>160283_18
NNEQTSQEAVPEENTEIAHRTETPSISEGPKGNEQKERDDDSL
>160283_19
SVSPENSRPETDAKDT
>160283_20
VIGSSPNDNINVTEQGDNISGVNSKPLSDDVRPDKKELEDQNSDESEET
>160283_21
SKSPSINNGDDSGSGSATVSESSSSNTGLSIDDDRNGDTFVRTQDTANTEDVIRKENADKDEDEKGADEERHSTSESLSSPEEKMLTDNEGGNSLNHEEVKEHTSNSDNVQQSG
>160283_22
KDTLENPSSSLDEGKAHEELSEPNLSSDQDMSNTPGPLDNTSEETTERISNNEYKVNEREDERTLTK
>160283_23
NRESDDGELYDENSDLSTVNDESEDAEAKMKGNDTSEMSHNSSQHIESDQQKNDMKTV
>160283_24
TGEIDEKLRESKESKIHKA
>160283_25
KINPEDRNS
>160283_26
RNEENERHL
>160283_27
GDGVSERSQINHSHHGNRQDRGGNSG
>160283_28
NNNNFNNI
>160283_29
NRNDSTTK
>160283_30
YDSEEYYN
>160283_31
REFDDPSY
>160283_32
QAKYQSSEGVMNENNE
>160283_33
VQETNIN
>160316_1
EITTKGASAQSGTSGTSGTSGTSGTSGTSGTSAQSGTSGTSAQSGTSGTSAQSGTSGTSGTSGTSPSSRSNTLPRSNTSSGASPPADASDSDAKSY
>160316_2
PLDNIKDNVGK
>160316_3
KKTIDQNKNADNEEGKKKL
>160316_4
EIKNPPPANSGNTPNTLL
>160316_5
KKIEEHEEK
>160316_6
NKKVDVTPKSQDPTKSVQIPKVPYPNG
>160316_7
AADNDKNSYGDLMNPDTKEKI
>160316_8
INHTKEQ
>160316_9
YEKSKKDY
>160316_10
EKQRYNNKFSSSNNSV
>160316_11
IYKPQNKPEP
>160316_12
VAASETTEDGGHSTHTLSQSGETEVTEETEETEETVGHT
>160316_13
TLPPKEVKV
>160316_14
IEHKSNDNSQA
>160316_15
LTPEEENELK
>160316_16
KQITGTSSTSSPGNTTVNTAQSATHSNSQNQQSNASSTNTQNGVAVSSGPAVVEESHD
>160316_17
KTKVPNPLTI
>160316_18
TETQKNALN
>160316_19
EAEIAETENTL
>160316_20
NGESSPLK
>160316_21
IQTEDNYA
>160316_22
KNYTGNSPSENNKKVN
>160316_23
TTVVTPPQPDVTPSPLSVRVSGSSGSTKEETQIPTS
>160316_24
NYDEEDD
>160316_25
GESEDNDEY
>160316_26
KEEKEKFPSSPPTTPPSPAKTDEQKKE
>160316_27
NVEKDEA
>160316_28
NDDTKKD
>160316_29
QCPENS
>160316_30
QEGDKCVENPNPTCNENNGGCDADAKCTEEDSGSNGKK
>160316_31
CTKPDSYP
>160413_1
EGTSGTAVTTSTPGSSGSVTSGGSVA
>160413_2
SVASGGSGGSVASGGSGNSRRTNPSDNSSDSNTKTY
>160413_3
PLDNIKDNVGK
>160413_4
KKTIDQNKNADNEEGKKK
>160413_5
KIKTDAENPTTGSKPNPLPENKKKEVEGHEEK
>160413_6
NKKVDVTPKSQDPTKSVQIPKVPYPNG
>160413_7
AADNDKNSYGDLMNPDTKEKI
>160413_8
INHTKEQ
>160413_9
YEKSKKDY
>160413_10
EKQRYNNKFSSSNNSV
>160413_11
IYKPQNKPEP
>160413_12
VAASETTEDGGHSTHTLSQSGETEVTEETEVTEETVGHT
>160413_13
TLPPKEESAPKEVKV
>160413_14
IEHKSNDNSQA
>160413_15
LTPEEENELK
>160413_16
KQITGTSSTSSPGNTTVNTAQSATHSNSQNQQSNASSTNTQNGVAVSSGPAVVEESHD
>160413_17
KTKVPNPLTI
>160413_18
TETQKNALN
>160413_19
EAEIAETENTL
>160413_20
NGESSPLK
>160413_21
IQTEDNYA
>160413_22
KNYTGNSPSENNKKVN
>160413_23
TTVVTPPQPDVTPSPLSVRVSGSSGSTKEETQIPTS
>160413_24
NYDEEDD
>160413_25
GESEDNDEY
>160413_26
KEEKEKFPSSPPTTPPSPAKTDEQKKE
>160413_27
NVEKDEA
>160413_28
NDDTKKD
>160413_29
QCPENS
>160413_30
QEGDKCVENPNPTCNENNGGCDADATCTEEDSGSSRK
>160413_31
CTKPDSYP
>160459_1
AESKPSTGAGGTAGGSAGGSAGGSAGGSAGGSAGSGDGNGADAEGSSSTPATTTTTKTTTTTTTTNDAEASTSTSSENPNHKNAETNPKGKGEVQEPNQANKETQNNSNVQQDSQTKSNVPPTQDADTKSPTAQPEQAENSAPTAEQTESPELQSAPENKGTGQHGHMHGSRNNHPQNTSDSQKECTDGNKENCG
>160469_2
MAESKPPTGDGAVASAGNGAVASAGNGAVASAGNGAVASAGNGAGNGAGNGAGNGAGNGAGNGAGNGAGNGAGNGAGNGAGNGAGNGAGNGAGNGAGNGAGNGAVASAGNGAGNGAVASAGNGAVAERSSSTPATTTTTTTTNDAEASTSTSSENSNHNNAETNPKGNGEVQPNQANKETQNNSNVQQDSQTKSNVPRTQDADTKSPTAQPEQAENSAPTAEQTESPELQSAPENKGTGQHGHMHGSRNNHPQNTSDSQKECTDGNKENCG
>160537_1
TTIPAK
>160537_2
YADNQP
>160537_3
GIPPAPRKVPQ
>160537_4
VEKSTGKQ
>160537_5
NDKGRLSQD
>160537_6
AEKYKAEDEENRKRIE
>160537_7
SLEDQKIKEKLQPA
>160537_8
QLAGKDEYEAKQKEAES
>160537_9
QDAAGAAGGMPGGMPGGMPGGMPGGMNFPGGMPGAGMPGNAPAGSGPTVEEVD
>160605_1
ANDKAKKPAGKGSPSTLQTPGSSSGASL
>160605_2
PNLGGL
>160605_3
QGLSGKDSADKMP
>160605_4
KTKNADDDKGDKDKDKDNTDEGDEGDDS
>160657_1
INVNGDNNYG
>160657_2
KSSVDDGNINLTDTSTSNKSSKKGHGRSRVRS
>160657_3
LEEDDSKDDMEFKASPSVVKTSTPSGTQTSGLKSSSPSSTKSSSPSNVKSASPHGESNSSEESTTKSSKRSA
>160657_4
VGADEEAPPAPKNTLT
>160657_5
EFEYDENMEKAKQDKKK
>160657_6
IGKQSDEEPF
>160657_7
KERNVA
>160657_8
TYQEYP
>160657_9
IQKNPDEL
>160657_10
IKPAKKYS
>160657_11
NEESKIPNDKSANS
>160683_1
GESQTGNTGGGQAGNTVGDQAGSTGGSPQGSTGASQPGSSEPSNPVSSGHSV
>160683_2
SVSQTSTSSEKQDTI
>160683_3
DTEDTNI
>160683_4
AISFESNSGSLE
>160683_5
KLPSNGTTGEQGSSTGTVRGDTEPISDSSSSSSSSSSSSSSSSSSSSSSSSSSSSSSSSSSSESLPANGPDSPTVKPPRN
>160683_6
GETKDTTENNKV
>160683_7
YALGSDIPEKCDT
>160683_8
KAETEDDDEDDYTEY
>160683_9
TNENNDKS
>160683_10
DTTGTLDNYGMG
>160683_11
YNDKNSPEDKDNKGK
>160683_12
TLEKEDTLSYDNS
>160683_13
VEDQGNCD
>160683_14
GYEPTK
>160683_15
KGEHKDRCDEGSSP
>160683_16
FLPAESNYPY
>160683_17
EQCPKV
>160683_18
NKNEPNSLDGKGYTAYESERFH
>160683_19
LCGDDTADH
>160683_20
YVNSEGEKK
>160683_21
WGPYWGDE
>160683_22
MNNKTTKKESK
>160683_23
FSEKEDNENNKKL
>160683_24
DTAGSGQSGKESNTALESAGTSNEVS
>160683_25
TQDVNKK
>160683_26
AFNPENYE
>160683_27
CEEKTSP
>160691_1
DASKNK
>160691_2
PYGKTN
>160691_3
GIPDSIQDSLK
>160691_4
PSDGKCN
>160691_5
WDEWSPC
>160691_6
VTCGKGTRSR
>160691_7
TSELQEQCE
>160691_8
REPLDVPDEPEDDQPRPRGDNFAVEKPNENIIDNNPQEPSPNPEEGKGENPNGFDLDENPENPPNPPNPPNPPNPPNPPNPDIPEQEPNIPEDSEKEVPSDVPKNPEDDREENFDIPKKPENKHDNQNNLPNDKSDRYIPYSPLSPKVLDNERKQSDPQSQDNNGNRHVPNSEDRETRPHGRNNENRSYNRKHNNTPKHPEREEHEKPDNNKKKAGSDNKYK
>160691_9
PGAATPYAGEPAPFDETLGEEDKDLDEPEQFRLPEENEWN
>224859_1
EITTKGASAQSGTSGTSGTSGPSGPSGTSPSSRSNTLPRSNTSSGASPPADASDSDAKSY
>224859_2
PLDNIKDNVGK
>224859_3
KKTIDKNKNATKEEEKKK
>224859_4
EIKNPPPANSGNTPNTLL
>224859_5
KKIEEHEKE
>224859_6
KVETKESTEPNEYPNGVTYP
>224859_7
DYTKEPSKNIYTDNER
>224859_8
KIESDKKSYEDRSKSLND
>224859_9
ASYENSKH
>224859_10
ITKDENKPDEK
>224859_11
PNSYKQENKQE
>224859_12
KKNIKTEGQSDNSEPSTEGEITGQATTKPGQQAGSALEGDSVQAQAQEQKQAQPPVPVPVPEAKAQVPTTPAPVNNKTENV
>224859_13
ITKEEESKLS
>224859_14
SLTPQDKPEVSANDDTSHSTN
>224859_15
GQKSSEN
>224859_16
ADDINSLNDESKRKKLE
>224859_17
EAEIAETENTL
>224859_18
NGESSPLKTL
>224859_19
EESIQTEDNYA
>224859_20
KNYTGNSPSVNNTDVNNA
>224859_21
LPEGTDVATVVSESGSDTLEQSQPKKPASTHVGAESNTITTSQNVDDEV
>224859_22
GESEEDYDDL
>224859_23
TGEAVTPS
>224859_24
NDKQGENEK
>224859_25
QEGSKCVENPNPTCNENNGGCDADAKCTEEDSGSNGKK
>224859_26
CTKPDSYP
>238758_1
MTESNPPTGASGSAGGSAGGSAGGSAGGSAGGSAGGSAGGSAGGSAGGSAGGSAGGSAGGSAGSGDGNGANPGADAERSPSTPATTTTTTTTNDAEASTSTSSENPNHNNAETNQANKETQNNSNVQQDSQTKSNVPPTQDADTRSPTAQPEQAENSAPTAEQTESPELQSAPENKGTGQHGHM
>246923_2
EIVEEDELDTK
>246923_3
EEVEHKEEEGSVA
>246923_4
IVQEEKEGSVN
>246923_5
MVEQDVSDNEEIV
>246923_6
EVEEEGLDNEEVIDEEDSVSEQAEEEV
>246923_7
SSDVEDVKGR
>246923_8
EVNGTQSVAENNEEDKEL
>246923_9
VEETESVT
>246923_10
DEVPNSKEVQ
>246923_11
GLTTDDLVGQ
>246923_12
EEVGSDSGEIGEEASITEEVEKKESV
>246923_13
VTEEVVG
>246923_14
IVTEEGSVA
>246923_15
IVEEDAPATEEIDEIESV
>246923_16
EEVVEEEGPVDEEIVQEEGTVT
>246923_17
IQGESKVEEVVEEQGSENE
>246923_18
EIVQNESGTEE
>246923_19
EIVQDGSVT
>246923_20
EVVNEEESI
>246923_21
SHVEKENPVSV
>246923_22
EIVEKEG
>280510_1
PQPSQALPY
>280510_2
FAPMRPPRRG
>294129_1
CYGSSSNT
>294129_2
YGKQEN
>294129_3
RSLGENDDGNNNNGDNGREGKDEDKRDGNNEDNEKLRKP
>294129_4
HKKLKQPGDGNPDPNANPNVDPNANPNVDPNANPNVDPNANPNANPNANPNANPNANPNANPNANPNANPNANPNANPNANPNANPNANPNANPNANPNANPNANPNANPNANPNANPNANPNANPNANPNANPNANPNANPNANPNANPNANPNANPNANPNANPNANPNANPNANPNANPNANPNANPNKNNQGNGQGHNMPNDPNRNVDENANANNAVKNNNNEEPSDKH
>294129_5
STEWSPC
>294129_6
KPGSANKPKDELDYEND
>294158_1
CYGSSSNT
>294158_2
YGKQEN
>294158_3
RSLGENDDGNNNNGDNGREGKDEDKRDGNNEDNEKLRKP
>294158_4
HKKLKQPGDGNPDPNANPNVDPNANPNVDPNANPNVDPNANPNANPNANPNANPNANPNANPNANPNANPNANPNANPNANPNANPNANPNANPNANPNANPNANPNANPNANPNVDPNANPNANPNANPNANPNANPNANPNANPNANPNANPNANPNANPNANPNANPNANPNANPNANPNANPNKNNQGNGQGHNMPNDPNRNVDENANANNAVKNNNNEEPSDKH
>294158_5
SISTEWSPC
>294158_6
IKPGSAGKPKDELEYEND
>294169_1
DIKVDANANNNNNN
>294169_2
DENAKRGGQSTNTTNGPGAQNNAAQGSTGNTETGTRSSASSNTLSGGDGTTVVGTSSPAPAAPSSTNEDYDEKKK
>294169_3
EAEKKKLPKDNTTNRPLTDEQQKAAQK
>294169_4
ESTKSAGTPGKTVPTLKETYPHG
>294169_5
GSDETFGDLQNPDDGKQPK
>294169_6
VYNTGEKPEP
>294169_7
TEKAKPAASAPVT
>294169_8
SEAATEVTTNAVTSEDQQQQQQQQQQQQQQQQQQQQQQQSQVVPAPAGDAQQVISTQPTSQSAAPGVSATPAPTPAAAAAPAPAM
>294169_9
LNADEKTKINQN
>294169_10
NKDTDK
>294169_11
SNNKAAAPAQSAAKPSGQAEYYSSNDNCASNHNNSYSKSPNISCNKHTSTPQAEENQRVGGNSEEKPEADTAQV
>294169_12
KISNSKDQ
>294169_13
KRETEKKEVENTL
>294169_14
EESMQKED
>294169_15
KEIRKDTELE
>294169_16
KKYSGKDHAK
>294169_17
VTSQESTSVAV
>294169_18
GAVVPGVPTAAAAGSGASGAVPPAAAAGSGASGAVPPAGGPSPPATGGVVPGVVESAEAQTKAQAQDYAED
>294169_19
GNNDDDGEEDQVTTGEAESEAPEI
>294169_20
NPFKYSPSGEYI
>294169_21
DLATANDGVT
>294169_22
ADIKAEDDKIKKIGSDSTKTTEKTQSMA
>294169_23
YNKMDEKLEEYKKSEKKNEVK
>294169_24
TNVPDNA
>294169_25
EGGKCVPGSNVTCKDNNGGCAPEAECKMT
>294169_26
KEGSEPL
>294176_1
NIKDDED
>294176_2
KTPETKEKKNK
>294176_3
PFHKEGSSFEM
>294176_4
DKENKNDIQN
>294176_5
EKIQRDTYENKDYESDD
>294176_6
DDNTNE
>294176_7
PKRKKTV
>294176_8
NLDEEDMSPR
>294176_9
FVIDDEEEEEEEEEEEEEEEEEEEEEEEEEYDDYVYEESGDETEEQLQEEHQEEVGAESSEESFNDEDEDSVEARDG
>294176_10
YYEDQDGDTYDSTIKNEDVDEEVGEEVGEEVGEEVGEEVGEEVGEEVGEEVGEEVGEEEGEEVGEGVGEEVGEEEGEEVGEEEGEYVDEKERQGEIYPFGDEEEKDEGGESFTYEKSEVD
>294176_11
GGEGDDVYKV
>294176_12
KKHTARDGEYGEYGEAVEDGE
>294176_13
YETTESGDTAVSEDSYDKYASNNTNKE
>294176_14
QLKPTESGPKVK
>294176_15
YVPKKS
>294176_16
TVNEKENNF
>294176_17
SKTEDDNKKGNR
>294176_18
EPYGNKI
>294176_19
DEDEEEEKYGNQIEEDEHNE
>294176_20
IKWNKENKS
>294176_21
KNVNNKEHDY
>294176_22
KLDKTVPSTAN
>294176_23
NKTQYP
>294176_24
ELKNNPTYKNHK
>294176_25
LGSDNNT
>294176_26
NNKGEGN
>294176_27
NISSDTH
>294176_28
TTHPNEVEVEVE
>294176_29
TYNINNKKTP
>294176_30
QSESTLD
>294176_31
NKTFDEN
>294176_32
YNVKSPLG
>294176_33
YVTGTDQN
>294176_34
GKKKPADTDANPES
>294176_35
INESNESGPFPTGDVD
>294176_36
DTWESL
>294176_37
LKKKEELGGN
>294176_38
PTSKDNYEA
>294176_39
NISENDNEY
>294176_40
LESKKPGNGDV
>294176_41
VVDTGPVLDN
>294176_42
NEYDDTEEEKDL
>294176_43
NNTEYKDENQYIS
>294176_44
ETNLDP
>294176_45
SKDNKTV
>294176_46
TSHTNT
>294176_47
NKDEKEEEDFKTA
>294176_48
KNVEEGVQNEEY
>294176_49
DDNNND
>294176_50
KNGKKGE
>294176_51
IDNSNI
>294176_52
SDYEDSE
>294176_53
YAKVPDT
>294176_54
YNPEKHV
>294176_55
QVESDNRNFDNIKK
>294176_56
EERQKKIKQQQEEEQQEQILKD
>294176_57
DDRLSRHDDYNK
>294176_58
PNDTKKI
>294176_59
TKNFTPKDYFP
>294176_60
VTGDETATKKNTTLPTDGV
>294176_61
STTKKPNKKN
>294176_62
QTNDAISNNNNN
>294176_63
NKKLNP
>294176_64
QEDVPSKTITAD
>294176_65
YNTFSK
>294176_66
INNPDEKDNT
>294176_67
PTNEKT
>294176_68
KKPLPNDDDI
>294176_69
DYNEAN
>294176_70
YIIPEPQSR
>295359_1
IWKRDSP
>295359_2
VTKPSAGGEPSGWITWGTPTSLNQ
>295359_3
YSSGGSGVVM
>295359_4
IYSTDDGAN
>295359_5
SNGTPPAECL
>295359_6
RVYESRDMGTTWTE
>295359_7
GYASGEKRV
>295359_8
IPMGNA
>295359_9
FSASSTPTA
>295359_10
SASGDAWID
>295359_11
IWPVNNRESNGP
>295359_12
GTDGTWETVFNGETTTSGSTWMPGKE
>295359_13
GNKGSV
>295359_14
TLPTPEVRGA
>295359_15
GEDEEDKKSSSV
>385236_1
ASPSVVKTSTPSGTQTSGLKSSSPSSTKSSSPSNVKSASPHGESNSSEESTTKSSKRSASXA
>385236_2
IVGADEEAPPAPKNTLT
>385236_3
EFEYDENMEKAKQDKKK
>385236_4
IGKESDEAP
>385236_5
KERNVAGS
>410748_1
MGTKNVKEKNPTIYSFDDEEKRNEN
>410748_2
GYNGSSSSGVQ
>410748_3
LPVNPYADSENPI
>410748_4
TFTLESPPDID
>410748_5
YSNNYE
>410748_6
KVDNLGRSGGD
>410748_7
YDMPKEAYES
>410748_8
QGGENLEE
>410748_9
AKAAEAEMKKRAQKPKKKKS
>410748_10
GDIETVEPQQEEPVQTVQEQQVNE
>410748_11
HETSDALY
>410748_12
DTSEEESVEENEEEHTVDDEHVEEHTADDEHVEEPTVADDEHVEEPTVADEHVEEPTVAEEHVEEPTVAEEHVEEPASDVQQTSEAAPTIEI
>410748_13
YPYQRSGS
>410748_14
QKEREAH
>410748_15
AGDSKW
>410748_16
KKSSKSAKKLQQRTQANKQ
>410748_17
GSSEQM
>410748_18
SNVDNGNQSKNI
>410748_19
NSVDEKTLKK
>410748_20
AGGKRNDKKSKNFD
>410748_21
TEMKNQNENVPEHVQHNAEENVEHDAEENVEHDAEENVEHDAEENVEHDAEENVEHDAEENVEENVEEVEENVEENVEENVEENVEEVEENVEENVEENVEENVEENVEENVEENVEENVEENVEEYDEENVEEVEENVEENVEENVEENVEENVEEVEENVEENVEENVEENVEENVEENVEEYDEENVEEHNEEYDE
>436146_1
SGGTPSKSA
>436146_2
GVPVDSS
>436146_3
VARPNAATASAPTAAAAASGGAAAPAAAAEEEEDDDM
>436149_1
SGGTPSKSA
>436149_2
GVPVDPSR
>436149_3
SKLVGGATRPNAATASAPTAAAAASSGAAAPAAAAEEEEDDDM
>499325_1
SKKSGTNVNTKYNSENTNTNNNIPESSSTYTN
>499325_2
LAANNSTTTSTTKVTDNNKTN
>499325_3
LTGNNSTTINTNSTENTSATKKV
>499325_4
TGNNNTTTNTSTTEHNNNINTNTNSTENTSATKKV
>499325_5
TGNNNTTTNTSTTEHNNNINTNTNSTDNSNTNTNLTDNTSTTKKLTDNINTTQNLTTSTNTTTVSTDNNNINTKPIDNNNTDIKSTDNYNTGTKETDNKNTDIKATDNNNITTTTDNTNTNVISTDNSKTNVISTDNSKTNTISTDNDNADTILTDNDNN
>499325_6
NNNTDTISTDNDNADTKATDNNNNTNTKATDNNNTKIISPDNNNTKTTSTDNNNNTNTKATDNNNTKTISTDNNNTKTISTDNNNTKTISTDNNNTKTISNDNNNTNTISTDNNNNNTN
>499325_7
YNETTSDDELNKDSCDYSEEKEN
>499325_8
EKKNNPRNQ
>507791_1
SQIENEENDIK
>507791_2
NEQNDENVNTPIVG
>507791_3
GFSADDQKDIEAYKKAKQASQDAEQAAKDAENASKEAEEAAK
>507791_4
NLKESDKSYTKAKEACTAASKAKKA
>507791_5
LKAKDDAETALKTSETPEKPS
>507791_6
TKEYAEKAKNAYEKAKNAYQKA
>507791_7
GGGVPEHKKE
>507791_8
SKDKENISKENDDVLDEKEEEAEETEEEELEEKNEEETESEISEDEEEEEEEEKEEENEKKKEQEKEQSNENNDQKKDME
>507791_9
KNQNNNEKNVKEA
>510184_1
QEQQSDLEQERRAKEKLQEQQSDLEQD
>510184_2
LQEQQSDLE
>510184_3
LQEQQSDLEQERRAKEKLQEQQSDLEQERRAKEKLQEQQSDLEQD
>510184_4
LQEQQSDLEQERRAKEKLQEQQSDLEQERRAKEKLQEQQSDLE
>510184_5
LQEQQSDLEQERRAKEKLQEQQSDLEQERRAKEKLQEQQSDLEQERRAKEKLQEQQRDLEQRKADTKKNLERKKEH
>510184_6
ELPSENERGYYIP
>510184_7
QSSLPQDNRGNSRDSK
>510184_8
NRESITTNVEGRRDI
>510184_9
LEEKKDGSIKPEQKEDKSADI
>510184_10
YEDEISAEYDDSLIDEEEDDEDLDE
>510184_11
NFQDEEN
>510184_12
ENLDDLDEGIEKSSEELSEEKIKKGKKYEKTKDNNFKPNDKSL
>510184_13
KKYKNDKQVNKE
>510186_1
KNSEKDEI
>510186_2
RSGSSNSRNRINEENHE
>510186_3
SYEKTKNNENNKFFD
>510186_4
NDDDDKKKYIKGQDENRQEDLEEKAAKEKLQGQQSDSEQERRAKEKLQEQQSDLE
>510186_5
LQEQQSDLEQERRAKEKLQEQQSDLE
>510186_6
LQEQQSDLEQERRAKEKLQEQQSDLEQERRAKEKLQEQQSDLE
>510186_7
LQEQQSDLEQD
>510186_8
LQEQQSDLEQERRAKERLQEQQSDL
>544111_1
HVGQSASRGRGLGENPDDEEGDAKKKKDGKKAEPKNPRENKLKQPGDRADGQPAGDRADGQPAGDRADGQPAGDRADGQPAGDRADGQPAGDRAAGQPAGDRADGQPAGDRADGQPAGDRAAGQPAGDRAAGQPAGDRADGQPAGDRADGQPAGDRADGQPAGDRAAGQPAGDRAAGQPAGDRAAGQPAGDRAAGQPAGDRAAGQPAGDRAAGQPAGDRAAGQPAGNGAGGQAAGGNAGGQGQNNEGANAPNEKSVK
>544111_2
ATVGTEWTP
>544111_3
NAANKKPEDL
>546454_1
SAEPHKAAVDVGPLSVGPQSVGPLSVGPQAVGPLSVGPQSVGPLSVGPQAVGPLSVGPQSVGPLSV
>546454_2
PLSVGPQSVGPLSVGSQSVGPLSVGPQSVGPLSVGPQAVGPLSVGPQSVGPLSVGPQAVGPLSVGPQSVGPLSVGPQSVGPLSVGSQSVGPLSVGPQSVGPLSVGPQSVGPLSVGPQSVGPLSVGPQSVGPLSVGPQSVDVSPVS
>552179_1
KKQMNNNNF
>552179_2
DTSGEERNI
>552179_3
SINNNNNNNNSNT
>552179_4
NMNNTNFSQGSTNYGSNYNSENFQGNNNM
>552179_5
YNNNSSNNNNNNQTNTQN
>552179_6
NKNMNNNNNNNNSN
>552179_7
NQQMNNNPML
>552179_8
NNYNNNAKNV
>552179_9
DMYRDGEMSPNHLNNNNNNINNNNNNNNNNNNN
>552179_10
QANDNSLEDVENV
>552179_11
GETVENTNS
>552206_1
KMEQEPVATGESEQVTPSSGAGTSTQTAQTTQTPPAAPAPVKETTETTEKATQETQAADTTTPEGTTPTEQEAAPTAEEPQPATPETPAEVPATPAAPAAPAAPAAPAKP
>552206_2
LTPEEDKI
>552206_3
VIEPEPEPVAPTPAVPAPETAPETVPETPAQEATQEATQEATQPESAPAQEATTETTTPAEPTPETKEGASTNKSETSEGTRAPEAPSTEVPASPPATPAAPSASSPAPAQPAPAQPVTSQPVSGESTNVEGSTQVKAESE
>552206_4
QVDGNNT
>552206_5
QIEAANQ
>552211_1
EITTKGASAQGSSGPSGTPSGTSGPSGTSGPSGTSGPSGTSPSSRSNTLPRSNTSSGASPPADASDSDAKSY
>552213_2
EITTKGASAQSGTSCTSGPSGTSPSSRSNTLPRSNTSSGASPPADASDSDAKSYS
>552214_1
GANTQVVAKPVPAVSTQSAKNPPGATVPSGTASTKGAIRSPGAANPSDDSSDSDAKSY
>552216_2
EGTSGTAVTTSTPGSSGSVASGGSVASVASGGSGGSVASGGSVASGGSGNSRRTNPSDNSSDSDAKSY
>600762_1
NNNEEPSDQH
>600762_2
STEWSPC
>600762_3
VTCGNGNQVRIKPGSANKPKDQLDYA
>730578_1
PSITTAKREY
>730578_2
AQAKDASPEAKPFNDQCE
>730578_3
VKAPARV
>730578_4
VPAGSTGMEPTQT
>730578_5
DKVDNS
>730578_6
GIPTSSTI
>730578_7
EFEEHNGKEL
>730578_8
SGSAAAEPAAAAPAAPSAAAKEEPEESDEDDFG
>758136_1
NDQGNRTTPSYVAF
>758136_2
AAKNQVAMN
>758136_3
TTKGADKPV
>758136_4
YRGEEKTFTPEE
>758136_5
YFNDSQRQATKDAGT
>758136_6
LDKGDDGKE
>758136_7
ATNGDTHLGGEDF
>758136_8
KRKNKGKNLA
>758136_9
ELNKSINPDEAVA
>758136_10
GKSKQT
>758136_11
TTIPTK
>758136_12
YADNQPG
>758136_13
SGIPPAPRGLPQ
>758136_14
AEEKGTGKRN
>758136_15
TITNDKGRLSK
>758136_16
MKYEEDDKAQRDRVEAKNGL
>758136_17
TLSDSNVSGKLEDSDKATL
>758136_18
SNQEAAKEEYEHKQK
>758136_19
MGGAAGGMPGGMPGMSGMSGGAGPAGGASSGPKVEEVD
>790646_1
AKPSNNEGRV
>790646_2
ATFNEVPEA
>790646_3
NVAASAGK
>790646_4
DETEASNGKPDL
>790646_5
NRSTPSWACC
>790646_6
RREEQQPGQKTSVVATAKPGCVSSGTDAASSSHTNTTSAAAASPASPPVSAPAKAAAPPAAARSAEPHV
>790646_7
VVSTGAPATTRSTAVTSTTTAPQRTSPYGHNGRPVT
>790646_8
ANSGASAASSPTAAAKPTGEEKASAACE
>790646_9
ASLPQAPTDGV
>790646_10
YQSEGEVH
>790646_11
LQQSRPTPQTQPRDTSSAKSS
>790646_12
LKESTTQ
>790646_13
AKRKATMPDSSLH
>790646_14
SFQGRRSAPE
>790646_15
VETPND
>790646_16
ATEAEK
>790646_17
QIAQNGALG
>790646_18
QARSETT
>861094_1
SPVEGRSRGGLPTGANLSPPGGEIRPPAPVVV
>861094_2
RPSECPPAVT
>861094_3
YTSGRKSGRGRPPHR
>861094_4
LSTAAGRRRKK
>861094_5
ICPTTEEKP
>861094_6
GVLDPPTIRQNESRY
>861094_7
LSGGAERRGDPLEE
>861094_8
QRGEARRSASP
>861094_9
FSPSQY
>861094_10
PNLSGE
>861094_11
SRAADPKWTRE
>861094_12
GGEESHVDTESDSPHGDNTPPGVNSKRTVGEQSNCRYPPQLQQT
>861094_13
HEVPPEVTPSES
>861094_14
KKEKRY
>861094_15
RKTQEEGA
>861094_16
HGQSAG
>861094_17
KEESYNHYANGGSGTNEAESSHWV
>861094_18
KRTVRKEQPNCQTERREL
>861094_19
GPHGGGNR
>861094_20
KYGDYFTGAFPPPSEWTL
>861094_21
QVPHGHP
>861094_22
RYEPPGGGLSK
>861094_23
GEAGDAHLEEA
>861094_24
VGEGGGKGEGSPRSGQNSSQDSGQNNRRTNRPSSAPPPLAG
>861094_25
AGRKISKSETNATH
>861094_26
KCPPRAYER
>861094_27
DRWSSSPAANP
>861094_28
KSPRARI
>861094_29
GGDVGGGGDLLDGNFDGGGDR
>861094_30
QKDNGGTFQPLHGSTTPLS
>861094_31
MKNETPPQLEEQSPLDR
>861094_32
KKGKSSPPPGRT
>861094_33
NYEGEV
>861094_34
LAGSSPGQPLPT
>861094_35
GGRRPNRQ
>914919_1
MGGGNGGGGTKDKDAKH
>914919_2
VYKEKVENDAEKYK
>914919_3
QEAKGIGELASSPNPCK
>914919_4
SDEYGGQ
>914919_5
KDSENNDNSIG
>914919_6
MGKTSTT
>914919_7
YEGDSIKT
>914919_8
HELTNPDTKS
>914919_9
DDKEKDERKK
>914919_10
LGTQDAKDHYKKDEENYYQ
>914919_11
AGESDKY
>914919_12
GEWTDDKCRCKDEEGKNETNEVPT
>914919_13
CRGEKGNER
>914919_14
NCEETAR
>914919_15
RKEFDKQKKKYDEEINKTHGTTITTGNGK
>914919_16
ICKKPPNVGNEKASTVDFNNE
>914919_17
CGAQKEKNGGGWKAKEKSCAK
>914919_18
PEKGRSK
>914919_19
YDDNGTDDQTDDSNDC
>914919_20
CINKDKGKT
>914919_21
EQKKTEWGK
>914919_22
RKQKDIPKDWTH
>914919_23
TYGDANE
>914919_24
HTDDTCPPQEDRSVARSESATVPSPPADPKATEEVDANASSDDEDDFEEEEEEEEDEGEEEAEEVQEEKTDESATEAVAPSPPGTTQDGVKPASQEDDV
>914919_25
GKTAPTSWKCIPSGNNTTTESTTKPGAAGTPSGKDTGSICV
>914919_26
DWAGGETTEAKSQETSGGQKTPSGNESSPSEKLPQGPTPETTKETPES
>914919_27
WKAQHGAGATGQQT
>914919_28
LDGGGEETPDKL
>914919_29
SGNKED
>914919_30
PTSGSSPSPPRVTQTQHSVENPRKTWWNENGKK
>914919_31
NTDTPSGTAPTQIQE
>914919_32
LRDENSKNPKIPQYKY
>914919_33
VKLDDTSDAKTTGSPVPSGEKIT
>914919_34
ECRGDRTGHEHCSGDGYDCTRTDADRND
>914919_35
YHKQEKKYQGEYDKLTKDKSSGGDNNCC
>914919_36
NGQTSENKGNQEDQL
>914919_37
IPQTFSPSTY
>914919_38
CNGNKRGRGGTNGCTTNNEPENKENDKGAA
>914919_39
GSTNGATNGTTGTTDETLKE
>914919_40
IKKEKQDKTEH
>914919_41
INSNDDKETI
>914919_42
KVVEDEKERK
>914919_43
GHDECSEKEKEENK
>914919_44
TSCQNKHNPNGKTACDPFPSPTPEETDPLDDDTPDPLDDDQHTEQPKFCPPPPPPMT
>914919_45
EGKINNELKGNGKDFNGK
>914919_46
NNVKKK
>914919_47
EQTYENSVNN
>914919_48
NKCKDNQNER
>914919_49
EAAKSERD
>914919_50
WNKNSKQKG
>914919_51
QNDKNKYEKDRP
>914919_52
CNAPDDAKFLKKNPNDTSGSSSSKGI
>914919_53
NCGYDKEPPDYDYIP
>914919_54
ITCEDDRNGTNCENCKN
>914919_55
YNNKDSKIN
>914919_56
FSNSENKNHNNYAFKNPPKEYEKACKCDAPDPLDNCPKDSATYE
>914919_57
TFNNDDDSWDTSFVQTSPRDNTGVLV
>914919_58
DGTNEIKEDRGKWWTE
>914919_59
AAGGKIEERDCSLPDDNT
>914919_60
TIDPPVCEE
>914919_61
TNFNEKKAEVTKAPEYFNDK
>914919_62
DSFDDNDL
>914919_63
KPKRPPKKVKPEEEHTPSEQDTPPPLPPKPDDLPPPAEEPFN
>914919_64
KSDYDIPTKLSPN
>914919_65
YIPYTSGKYR
>914919_66
GDSGTDSGYTDHYSDITSSSESEYEEL
>914919_67
YVPGSPKY
>914919_68
EPSGNNTTASGKNTPSDTQNDIQNDGIPSSKITDNEWNT
>914919_69
QNEPNTEPNM
>914919_70
VDNNTHPTTSRHNVE
>914919_71
LYSGEEYS
>914919_72
PISARNGNYS
>914919_73
HTKKNTSTNSVAKNTNTDPIH
>914919_74
KWDTNNKKE
>914919_75
EEWNKDNNSGNINPSGNTPPTSDIPSGKQSDIPSDNNIH
>914919_76
DNPKPINEFSNMDTYPNNSSM
>914919_77
DKPFNEPYYYD
>914919_78
HDHDTSTVDTNAMDEPSKVQ
>929796_1
EITTKGASAQSGASAQSGASAQSGASAQSGASAQSGASAQSGTSGPSGPSGTSPSSRSNTLPRSNTSSGASPPADASDSDAKSY
>929796_2
PLDNIKDNVGK
>929796_3
KKTIDQNKNADNEEGKKKL
>929796_4
EIKNPPPANSGNTPNTLL
>929796_5
KKIEEHEEK
>929796_6
NKKVDVTPKSQDPTKSVQIPKVPYPNG
>929796_7
AADNDKNSYGDLMNPHTKEKI
>929796_8
INHTKEQ
>929796_9
YEKSKKDY
>929796_10
EKQRYNNKFSSSNNSV
>929796_11
IYKPQNKPEP
>929796_12
VAASETTEDGGHSTHTLSQSGETEVTEETEETEETVGHT
>929796_13
TLPPTQPSPPKEVKV
>929796_14
IEHKSNDNSQA
>929796_15
LTPEEENELK
>929796_16
KQITGTSSTSSPGNTTVNTAQSATHSNSQNQQSNASSTNTQNGVAVSSGPAVVEESHD
>929796_17
KTKVPNPLTI
>929796_18
TETQKNALN
>929796_19
EAEIAETENTL
>929796_20
NGESSPLK
>929796_21
IQTEDNYA
>929796_22
KNYTGNSPSENNKKVN
>929796_23
TTVVTPPQPDVTPSPLSVRVSGSSGSTKEETQIPTS
>929796_24
NYDEEDD
>929796_25
GESEDNDEY
>929796_26
KEEKEKFPSSPPTTPPSPAKTDEQKKE
>929796_27
NVEKDEA
>929796_28
NDDTKKD
>929796_29
QCPENS
>929796_30
QEGDKCVENPNPTCNENNGGCDADATCTEEDSGSSRK
>929796_31
CTKPDSYP
>929798_1
EITTKGASAQSGTSGTSGTSGPSGPSGTSPSSRSNTLPRSNTSSGASPPADASDSDAKSY
>929798_2
PLDNIKDNVGK
>929798_3
KKTIDKNKNATKEEEKKK
>929798_4
EIKNPPPANSGNTPNTLL
>929798_5
KKIEEHEKE
>929798_6
KVETKESTEPNEYPNGVTYP
>929798_7
DYTKEPSKNIYTDNER
>929798_8
KIESDKKSYEDRSKSLND
>929798_9
ASYENSKH
>929798_10
ITKDENKPDEK
>929798_11
PNSYKQENKQE
>929798_12
KKNIKTEGQSDNSEPSTEGEITGQATTKPGQQAGSALEGDSVQAQAQEQKQAQPPVPVPVPEAKAQVPTPPAPVNNKTENV
>929798_13
ITKEEESKLS
>929798_14
SLTPQDKPEVSANDDTSHSTN
>929798_15
GQKSSEN
>929798_16
ADDINSLNDESKRKKLE
>929798_17
EAEIAETENTL
>929798_18
NGESSPLKTL
>929798_19
EESIQTEDNYA
>929798_20
KNYTGNSPSENNTDVNNA
>929798_21
LPEGTDVATVVSESGSDTLEQSQPKKPASTHVGAESNTITTSQNVDDEV
>929798_22
GESEEDYDDL
>929798_23
TGEAVTPS
>929798_24
NDKQGENEK
>929798_25
QEGDKCVENPNPTCNENNGGCDADAKCTEEDSGSNGKK
>929798_26
CTKPDSYP
>1019435_1
VSQNNTTTTTTTKPPTTTTTTTTKPPTTTTTTTTKPPTTTTTTTTKPPTTTTTTTKPPTTTTTTTTKPPTTTTTTTTKPPTTTTTTTTKPPTTTTTTTTKPPTTTTTTTTTTAPEAPSITTTEAPNTTTTRAPSSIRR
>1177594_2
EITTKGASAQSGASAQSGASAQSGASAQSGASAQSGASAQSGTSGPSGPSGTSPSSRSNTLPRSNTSSGASPPADASDSDAKSY
>1177594_3
PLDNIKDNVGK
>1177594_4
KKTIDQNKNADNEEGKKKL
>1177594_5
EIKNPPPANSGNTPNTLL
>1177594_6
KKIEEHEEK
>1345849_1
HVGQSASRGRGLGENPDDEEGDAKKKKDGKKAEPKNPRENKLKQPGDRADGQPAGDRADGQPAGDRADGQPAGDRAAGQPAGDRADGQPAGDRADGQPAGDRADGQPAGDRADGQPAGDRAAGQPAGDRAAGQPAGDRADGQPAGDRAAGQPAGDRADGQPAGDRAAGQPAGDRADGQPAGDRAAGQPAGDRAAGQPAGDRAAGQPAGDRAAGQPAGNGAGGQAAGGNAGGGQGQNNEGANAPNEKSVK
>1345849_2
ATVGTEWTP
>1345849_3
NAANKKPEDL
>1346586_1
EITTKGASAQSGTSGTSGTSGPSGPSGTSPSSRSNTLPRSNTSSGASPPADASDSDAKSY
>1346586_2
PLDNIKDNVGK
>1346586_3
KKTIDKNKNATKEEEKKK
>1346586_4
EIKNPPPANSGNTPNTLL
>1346586_5
KKIEEHEKE
>1346586_6
KVETKESTEPNEYPNGVTYP
>1346586_7
DYTKEPSKNIYTDNER
>1346586_8
KIESDKKSYEDRSKSLND
>1346586_9
ASYENSKH
>1346586_10
ITKDENKPDEK
>1346586_11
PNSYKQENKQE
>1346586_12
KKNIKTEGQSDNSEPSTEGEITGQATTKPGQQAGSALEGDSVQAQAQEQKQAQPPVPVPVPEAKAQVPTPPAPVNNKTENV
>1346586_13
ITKEEESKLS
>1346586_14
SLTPQDKPEVSANDDTSHSTN
>1346586_15
GQKSSEN
>1346586_16
ADDINSLNDESKRKKLE
>1346586_17
EAEIAETENTL
>1346586_18
NGESSPLKTL
>1346586_19
EESIQTEDNYA
>1346586_20
KNYTGNSPSENNTDVNNA
>1346586_21
LPEGTDVATVVSESGSDTLEQSQPKKPASTHVGAESNTITTSQNVDDEV
>1346586_22
GESEEDYDDL
>1346586_23
TGEAVTPS
>1346586_24
NDKQGENEK
>1346586_25
QEGDKCVENPNPTCNENNGGCDADAKCTEEDSGSNGKK
>1346586_26
CTKPDSYP
>1346587_1
EGTSGTAVTTSTPGSKGSVASGGSGGSVASGGSVASGGSVASGGSVASGGSGNSRRTNPSDNSSDSDAKSY
>1346587_2
PLDNIKDNVGK
>1346587_3
KKTIDKNKNATKEEEKKK
>1346587_4
EIKNPPPANSGNTPNTLL
>1346587_5
KKIEEHEKE
>1346587_6
KVETKESTEPNEYPNGVTYP
>1346587_7
DYTKEPSKNIYTDNER
>1346587_8
KIESDKKSYEDRSKSLND
>1346587_9
ASYENSKH
>1346587_10
ITKDENKPDEK
>1346587_11
PNSYKQENKQE
>1346587_12
KKNIKTEGQSDNSEPSTEGEITGQATTKPGQQAGSALEGDSVQAQAQEQKQAQPPVPVPVPEAKAQVPTPPAPVNNKTENV
>1346587_13
ITKEEESKLS
>1346587_14
SLTPQDKPEVSANDDTSHSTN
>1346587_15
GQKSSEN
>1346587_16
ADDINSLNDESKRKKLE
>1346587_17
EAEIAETENTL
>1346587_18
NGESSPLKTL
>1346587_19
EESIQTEDNYA
>1346587_20
KNYTGNSPSENNTDVNNA
>1346587_21
LPEGTDVATVVSESGSDTLEQSQPKKPASTHVGAESNTITTSQNVDDEV
>1346587_22
GESEEDYDDL
>1346587_23
TGEAVTPS
>1346587_24
NDKQGENEK
>1346587_25
QEGDKCVENPNPTCNENNGGCDADAKCTEEDSGSNGKK
>1346587_26
CTKPDSYP
>1346921_1
YVKGENGYK
>1346921_2
QGTNERRSEENI
>1346921_3
NFGGNSYMEGKDGGDKTGEEKDGEHKTDSKTDNGKGA
>1346921_4
ETSSNGQPAGT
>1346921_5
GHEGNSRKNSSNGGNPYDIDHK
>1346921_6
RKRRERDWDCN
>1346921_7
GTDEKAQQRRKQWWNE
>1346921_8
VSELPTE
>1346921_9
DGKINY
>1346921_10
VPPCQNACK
>1346921_11
EAKKNTQEVVTNVDNAAKSQATNSNPISQPVDSSKAEKVPGDSTHGNVNSGQDSSTTGKAVTGDGQNGNQTPAESDVQRSDIAESVSAKNVDPQKSVSKRSDDTASVTGIAEAGKENLGASNSRPSESTVEANSPGDDTVNSA
>1346921_12
IPVVSGENPLVT
>1346921_13
GLRHSKDNSDSDGPAESMANPDSNSKGETGKGQDNDMAKATKDSSNSSDGTSSATGDTTDAVDREINKGVPEDRDKTVGSKDGGGEDNSANKDAATVV
>1346921_14
DRIRENSAGGSTNDRSKNDTEKNGASTPDSKQSEDATALS
>1346921_15
TESLESTESGDRTTNDTTNSLENKNGGKEKDLQ
>1346921_16
DFKSNDTPNEEPNSDQTTDAEGHDRDSIKNDKAERRKHM
>1346921_17
TFTKNTNSHHLN
>1346921_18
EDKISSNTCSRE
>1346921_19
EFEDPSYK
>1346921_20
IKNDSEEATFN
>1346921_21
IEHMQPSTPLDYS
>1352334_1
NEYDIK
>1352334_2
KKKYGNVQKT
>1352334_3
KSYGTPDNID
>1352334_4
NNGRNTSSNNE
>1352334_5
KKKNDRS
>1352334_6
MDFGGYSTKAENK
>1352334_7
NRSKLPKSKCK
>1352334_8
KEYETQKVPKENA
>1352334_9
ENKNDA
>1352334_10
NGNDNTIKE
>1352334_11
CDKNSVDTNTKVW
>1352334_12
VCVPPR
>1352334_13
YKNKDDK
>1352334_14
VCKEDDIEN
>1352334_15
GDDYCQD
>1352334_16
KEKPCEDDNCKSKCN
>1352334_17
SKKKEEYNKQAKQYQEYQKGNNYK
>1352334_18
NNEQTSQEAVPEENTEIAHRTETPSISEGPKGNEQKERDDDSL
>1352334_19
SVSPENSRPETDAKDT
>1352334_20
VIGSSPNDNINVTEQGDNISGVNSKPLSDDVRPDKKELEDQNSDESEET
>1352334_21
SKSPSINNGDDSGSGSATVSESSSSNTGLSIDDDRNGDTFVRTQDTANTEDVIRKENADKDEDEKGADEERHSTSESLSSPEEKMLTDNEGGNSLNHEEVKEHTSNSDNVQQSG
>1352334_22
KDTLENPSSSLDEGKAHEELSEPNLSSDQDMSNTPGPLDNTSEETTERISNNEYKVNEREDERTLTK
>1352334_23
NRESDDGELYDENSDLSTVNDESEDAEAKMKGNDTSEMSHNSSQHIESDQQKNDMKTV
>1352334_24
TGEIDEKLRESKESKIHKA
>1352334_25
KINPEDRNS
>1352334_26
RNEENERHL
>1352334_27
GDGVSERSQINHSHHGNRQDRGGNSG
>1352334_28
NNNNFNNI
>1352334_29
NRNDSTTK
>1352334_30
YDSEEYYN
>1352334_31
REFDDPSY
>1373027_1
QNYWEHPYQNSDVYRP
>1373027_2
NEHREHPKEYEYPLH
>1373027_3
EHTYQQEDSGEDENTLQ
>1373027_4
PIDHEGAEPAPQEQN
>1373027_5
NYMGNPWTE
>1373027_6
GEDAEVAGT
>1373027_7
YRLPSG
>1373027_8
ATGNQYLK
>1373027_9
GFAFPPTEPLM
>1373027_10
NMIPDNDKNSNYKYPAVYDDKDK
>1373027_11
QENNGPRYCNKDESKR
>1373027_12
NCEDIPHV
>1373027_13
ASDQPKQYEQH
>1373027_14
EGFKNK
>1373027_15
AFKADRYKSHGKGYNWGNYNTETQ
>1373027_16
LNDNDDEGNKK
>1373027_17
KDSLKCPCDPEMVS
>1373027_18
EYKDEYADIPEHKPTY
>1373027_19
KGNAEKYDKMDEPQDYGKSNSRNDEMLDP
>1373037_1
QNYWEHPYQKSDVYHP
>1373037_2
NEHREHPKEYEYPLH
>1373037_3
EHTYQQEDSGEDENTLQ
>1373037_4
PIDHEGAEPAPQEQN
>1373037_5
NYMGNPWTE
>1373037_6
GEDAEVAGT
>1373037_7
YRLPSG
>1373037_8
ATGNQDLKDGGFAFPPTNPLI
>1373037_9
AGNMNPDNDKNSNYKYP
>1373037_10
QENNGPRYCNKDQSK
>1373037_11
NCEDIP
>1373037_12
ASDQPKQYEQH
>1373037_13
EGFKNK
>1373037_14
AFKADRYKSHGKGYNWGNYNRETQ
>1373037_15
KKEIER
>1373037_16
LNDNDDEGNKK
>1373037_17
KDSLKCPCDPEMVS
>1373037_18
EYKDEYADIPEHKPTY
>1373037_19
KGNAEKYDKMDEPQHYGKSNSRNDEMLDP
>1399353_1
YGKNKYGKNGKYGSQ
>1399353_2
TEKGRRPFQIGKSKKGGSAMARDSSFPMNEESPLGFSPEEMEA
>1399353_3
KDGVPAPSNTPNVQN
>1469496_1
CSEGTDNIISEN
>1469496_2
KENTER
>1469496_3
GEDARVENQDYRIPSGKCPV
>1469496_4
PVATGDQKVRE
>1469496_5
GNNANSAYRHPAVYDKH
>1469496_6
ENMGPRYCSNEENNENQPFCFTPEKKDEY
>1469496_7
REDWETSCPNKSIQ
>1469496_8
CSEYQKKEVHDSKSL
>1469496_9
ESASDQPKQYEKHLE
>1469496_10
YRADQVKSKGKGYNWANYDKKE
>1469496_11
LEEAPQESFP
>1469496_12
RNNNGNDTI
>1469496_13
KESLKCPCEPTQLTQ
>1469496_14
EFKSEYESPI
>1469496_15
NKPGDDYDKMGQADTYGKAQSRKDEMLD
>1469496_16
SFWGEDKRASHT
>1477963_1
RVSTSDTPGGNESSSA
>1477963_2
EKKDEKEASEQGEESHKKENSQESANGKDDVKEEKKTNEKKDDGKTDKV
>1477963_3
LEKSPK
>1709137_1
EITTKGASAQSGTSGTSGTSGTSGTSGTSGTSAQSGTSGTSAQSGTSGTSAQSGTSGTSGTSGTSPSSRSNTLPRSNTSSGASPPADASDSDAKSY
>1709137_2
PLDNIKDNVGK
>1709137_3
KKTIDQNKNADNEEGKKKL
>1709137_4
EIKNPPPANSGNTPNTLL
>1709137_5
KKIEEHEEK
>1709137_6
NKKVDVTPKSQDPTKSVQIPKVPYPNG
>1709137_7
AADNDKNSYGDLMNPDTKEKI
>1709137_8
INHTKEQ
>1709137_9
YEKSKKDY
>1709137_10
EKQRYNNKFSSSNNSV
>1709137_11
IYKPQNKPEP
>1709137_12
VAASETTEDGGHSTHTLSQSGETEVTEETEETEETVGHT
>1709137_13
TLPPKEVKV
>1709137_14
IEHKSNDNSQA
>1709137_15
LTPEEENELK
>1709137_16
KQITGTSSTSSPGNTTVNTAQSATHSNSQNQQSNASSTNTQNGVAVSSGPAVVEESHD
>1709137_17
KTKVPNPLTI
>1709137_18
TETQKNALN
>1709137_19
EAEIAETENTL
>1709137_20
NGESSPLK
>1709137_21
IQTEDNYA
>1709137_22
KNYTGNSPSENNKKVN
>1709137_23
TTVVTPPQPDVTPSPLSVRVSGSSGSTKEETQIPTS
>1709137_24
NYDEEDD
>1709137_25
GESEDNDEY
>1709137_26
KEEKEKFPSSPPTTPPSPAKTDEQKKE
>1709137_27
NVEKDEA
>1709137_28
NDDTKKD
>1709137_29
QCPENS
>1709137_30
QEGDKCVENPNPTCNENNGGCDADAKCTEEDSGSNGKK
>1709137_31
CTKPDSYP
>1877223_1
PLSSSSSTRH
>1877223_2
FQPLPPSRDELNNTQNTDTGREGER
>1877225_1
GVGRKEGHPQQTFAD
>1881817_2
ANEGSNTNSVGANAPNADTTASGSQRSTNSASTSTTNNGESQTTTPTAADTIASGSQRSTNSASTSTTNNGESQTTTPTAADTPTATESISPSPSITTTESS
>1881817_3
NKTDGKGEESEKQNELNESTEEGPKAPQEPQTAENENPAAPENKGTGQHGHMHGSRNNHPQNTSDSQKECTDGNKENCG
>1934970_1
RKKKEAEN
>1934970_2
NIKEDNSTDDLTGDSDNSSTN
>1934970_3
TSNYDN
>1934970_4
NNMNDDVNKSGGVSLNDDNINNDNNNTNNNTNNNTNNNNNNTNNNTNNNNNNKNCEGKANDQTNKKK
>1934970_5
YENDGNN
>1934970_6
NSSSKL
>1934970_7
DEPLKKLPWSKNEYNDVQN
>1934970_8
VYDEDTNKYIDTSPNFS
>1934970_9
EHSEDKKPY
>1934970_10
SKKSNDNNTLPVNNKMGNSKGKNLDDDDGD
>1934970_11
KNVSNNNNTNNI
>1934970_12
LKDQENESNPLLR
>1934970_13
EGRLTS
>1934970_14
LDNNNDNI
>1934970_15
KRYYNKGSVR
>1934970_16
TNKSTVDSS
>1934970_17
IPRKTSYE
>1934970_18
KCIKEE
>1934970_19
SREEDK
>1934970_20
EKKKKEELEKE
>1934970_21
DVTGEDDSLLNQKGGTTNNNTC
>1934970_22
EANRSSGMS
>1934970_23
DDVLGEERTNNDDINYMDDNDDDNDDNDDDNDDNDDDNDDDNNDDNNDDNNDNDNNDDDNNDDDNNDDDNNDDDNNDDDNNDDDNNDDDNNDDDNNDDDNNDDDNDDNDEDSNLHGS
>1934970_24
RDNNSVTNSSNINTARNNN
>1934970_25
QNGDNE
>1934970_26
DNNVGDENNNR
>1934970_27
NVGGDNPINNDDIRNR
>1934970_28
SFDNNSSSD
>1934970_29
STNSNN
>1934970_30
YGTDNDDDSEKNEEIGNEENDKKYI
>1934970_31
YIDNNEEIE
>1934970_32
SYSDETYEKNGNV
>1934970_33
EPKFSSTDGNNN
>1934970_34
VKGGEGEGEGEDSEECQI
>1934970_35
DNNNKKKKNKKNVENQE
>1934970_36
SGNYDCKNNNSNN
>1934970_37
EYSSEENDSLPNGGTEDFE
>1934970_38
SSYLDSNSNNNSDGHEDDNKNRCTDVKTNKQEEEF
>1934970_39
VNEKKKKK
>1934970_40
YSEERNYGIKRKKEREEKK
>1934970_41
INEMTSDNINEM
>1934970_42
INEMTSDNINKM
>1934970_43
SDNINEM
>1934970_44
SDNINEMTSDNINKM
>1934970_45
NYEQNT
>1934970_46
KNGESTNMCN
>1934970_47
DNNYPYRNKESEEIC
>1934970_48
NNNNYNNDDDNDDDNDDNNDDNNDDDNNNGGDNNYDTGEESL
>1934970_49
SCSSENVSSDNHMDDSDI
>1934970_50
KKNKKRNLKENHK
>1934970_51
SNTHNV
>1934970_52
KKKNDNNVG
>1934970_53
QENNDDLLN
>1934970_54
NYPGNNRY
>1934970_55
VDKEEIKK
>1934970_56
IKTKEE
>1934970_57
INADEAV
>1934970_58
DGTFDSAGEKLSSEEKQ
>1934970_59
SHENESEQKEK
>1934970_60
VANNNDNIYG
>1934970_61
NIYGDNDNIYG
>1934970_62
NIYDNNNNSCVG
>1934970_63
YEENKKQK
>1934970_64
KENINGDKK
>1934970_65
TKIDDNDEDID
>1934970_66
DYERNKKERKKKNTNLYPTNSQTNNNENDDNNNNNNNNNNNNNNNNNNNNNNNNNDSRGDVNKPKNNNSFNNNSETKGGNKKKKKNH
>1934970_67
QTEETKKIRH
>1934970_68
HKQNEQKRH
>1934970_69
NSIPGGEN
>1934970_70
EKMKNDKEETGNEQANNCNKTLDGNKTLD
>1934970_71
ILDSNNNNNNNNNNNGENKSW
>1934970_72
TKQKKA
>1934970_73
ENNIKKKKK
>2143266_1
MASSRSAPRKASHAHKSHRKPKRS
>2143266_2
MAEGTKAVSSASA
>2222684_1
MAKGKRSTDAKGSQRR
>2222684_2
TEYARK
>2462643_1
NEGFNTNTVGANAPNADTIASGSQTSTYSATTSTTNNGESQTTTPTAADTIASGSQRSTNSASTSTTNNGESQTTTPTAADTPTATESISPSPPITTTESS
>2462643_2
NKTDGKGEESEKQNELNESTEEGPKAPQEPQTAENENPAAPVNKGTGQHGHMHGSRNNHPQNTSDSQKECTDGNKENCG
>2507215_1
ANDKAKKPAGKGSPSTLQTPGSSSGASL
>2507215_2
AVGPNQGGLSQGLSGKDSADKMP
>2507215_3
KTKNADDDKGDKDKDKDNTDEGDEGDDS
>2558930_1
HERAKNAYQKA
>2558930_2
GGGVPEHKKE
>2558930_3
SKDKENISKENE
>2761012_1
SVDSSSTH
>2761012_2
ADHHKAPGAVS
>2761012_3
TAAAADPRPGSARS
>2761012_4
EDLTDP
>2761012_5
AHITEGFS
>2761012_6
VPSEEG
>2761012_7
QTFSDGHPAV
>2761012_8
TAVAKAREQYG
>2761012_9
VEDQGGAGSAGS
>2761012_10
VMPWGQN
>2761012_11
IREYEPPLPR
>2761012_12
DGSCNQDASSA
>2761012_13
FRPKATNG
>2761012_14
DTATRT
>2761012_15
VHGSNDYTNCT
>2761012_16
KTFEEGGYIT
>2761012_17
VQAAKDFDGDSDSSSSSSDAADKA
>2827751_1
GANTQVVAKPADAVSTQSAKNPPGATVPSGTASTKGAIRSPGAANPSDDSSDSDAKSY
>2827751_2
KKTIDQNKNADNEEGKKKL
>2827751_3
IDAEKPTTG
>2827751_4
ESRHEE
>2827751_5
NKKVDVTPKSQDPTKSVQIPKVPYPNG
>2827751_6
AADNDKNSYGDLMNPHTKEKI
>2827751_7
INHTKEQ
>2827751_8
YEKSKKDY
>2827751_9
EKQRYNNKFSSSNNSV
>2827751_10
IYKPQNKPEP
>2827751_11
VAASETTEDGGHSTHTLSQSGETEVTEETEETVGHT
>2827751_12
TLPPKEVKV
>2827751_13
IEHKSNDNSQA
>2827751_14
LTPEENELK
>2827751_15
PKQITGTSSTSSPGNTTVNTAQSATHSNSQNQQSNASSTNTQNGVAVSSGPAVVEESHD
>2827751_16
KTKVPNPLTI
>2827751_17
TETQKNALN
>2827751_18
EAEIAETENTL
>2827751_19
NGESSPLK
>2827751_20
IQTEDNYA
>2827751_21
KNYTGNSPSENNKKVN
>2827751_22
TTVVTPPQPDVTPSPLSVRVSGSSGSTKEETQIPTS
>2827751_23
NYDEEDD
>2827751_24
GESEDNDEY
>2827751_25
EKEFPSSPPTTPPSPAKTDEQKKE
>2827751_26
NVEKDEA
>2827751_27
NDDTKKD
>2827751_28
QEGDKCVENPNPTCNENNGGCDADAKCTEEDSGSNGKK
>2827751_29
CTKPDSYP
>3023709_1
DSRGNPTVEVD
>3023709_2
VPSGASTG
>3023709_3
RDNDKSRY
>3023709_4
LDGSKNEWGWS
>3023709_5
GAAPNK
>3023709_6
GGSHAG
>3023709_7
GIDATNVGDEGGFA
>3023709_8
FYNSENKTYD
>3023709_9
DFKTPNNDKSLV
>3023709_10
EDPFDQDDWEN
>3023709_11
RSGETE
>3023709_12
QIKTGAPCRSERNA
>3139083_1
GRNQKPSRLTR
>3139083_2
GPTVERSTRMSN
>3139083_3
IERTHSSG
>3139083_4
DLGEDAEVENA
>3139083_5
ATGDQKLKD
>3139083_6
FAFPNANDHI
>3139083_7
DQNSSYRHPAVYDEKE
>3139083_8
ENMGPRYCSPDAQNR
>3139083_9
PDKNES
>3139083_10
RNDWDKKCPRKNL
>3139083_11
SASDQPTQYEEEMTDY
>3139083_12
FNSDNFKSKGRGF
>3139083_13
LSHPQEV
>3139083_14
EREIKKQ
>3139083_15
KESIKCPCEPERISN
>3139083_16
RDYYENGEEKSN
>3139083_17
KANNDKYDKMDQAEGYGKPTTRKDEMLDP
>3139083_18
ASFWGEDKRASHT
>3668346_1
NKKMQEQ
>3668346_2
FFADKPDESTLSPEMKEHYDK
>3668346_3
KAAQYPSK
>3668350_1
NKKMQEQ
>3668350_2
FFADKPDESTLSPEMKEH
>3668350_3
KAAQYPSK
>3758855_1
MKNEKDDYDKVNEEEY
>3758855_2
NNDKYDED
>3758855_3
KEEDENNRREHF
>3758855_4
DYMKDTEDVHY
>3758855_5
KSTEEGELFDDEKYKD
>3758855_6
ECSKKEEQL
>3758855_7
IERKNNE
>3758855_8
KKENDS
>3758855_9
NKSKTNI
>3758855_10
TNDNNNNDNDNNNDNNNNNNNNNDNNNNNNNDNNNNNNN
>3758855_11
NSGNHPNSNNL
>3758855_12
HNTNDENNL
>3758855_13
NNKSGKSRSIK
>3758855_14
HFSGDNEYIQ
>3758855_15
LSNREMK
>3758855_16
NHSSNRN
>3758855_17
VSHNNNKSDYDEDGDAENN
>3758855_18
SSNKDYNNQNNQNIENNQNIENNQNNQNIENNQNIENNQNNQNNQNNQNNQNNQNNQNNQNNAGIHI
>3758855_19
INNNNDNNNEDDDDND
>3758855_20
DVIKNKRKENNKE
>3758855_21
NNKKKNNDGDNKSQEDDDGNKKKNNDGDNKSQEDDDGNKKKNNDGDNKSQEDDYGNKKKNNDDDDDDSY
>3758855_22
KNYTDE
>3758855_23
EKIKNKNEKE
>3758855_24
LEKEKKQL
>3758855_25
NKDSHNY
>3758855_26
KENNKK
>3758855_27
NRSTRG
>3758855_28
KNKEDAEGNSTQARMNNKDSTDN
>3758855_29
NNVNSP
>3758855_30
NDINEK
>3758855_31
KETENMNIKQKEE
>3758855_32
KTNIQN
>3758855_33
NSTTTTTNNNNNNDNNNDNNNDNNDNNNDTY
>3758855_34
QLSDEKN
>3758855_35
SQDNIK
>3758855_36
IMGDTNHDVNKNIDQGTNQHINQGTNQHINQGTNQHDTCDGPNYN
>3758855_37
NATNREDNKNKERN
>3758855_38
NELKEK
>3758855_39
KNENEKN
>3758855_40
KQSNQQGNQNGN
>3758855_41
YPDDEINVT
>3758855_42
QIFDGTENVQQSLQNEEDYVNN
>3758855_43
DLDNNMNGDDDDDDDDDDDDDNNNNNNNNNNNNNNNMGDEDNH
>3758855_44
NVKSDQINNE
>3758855_45
TNDNVDNN
>3758855_46
TYVDEKDNVSNESNSKCDDDKKENEDIIQAKNENYPVSTHYDNNDDINKDNINNDNNNDNINDDNNNDNINNDNNNDNINNDNINNDNINNDNNNDNNNDNSNN
>3758855_47
FQGINKSNNFST
>3758855_48
SALENKKQQDKKRKYF
>3758855_49
SEITKENGYLGE
>3758855_50
VGGDNDNNDDDNNDDNDDDDNDDDNNDDDNNNDDDNDDSYDDEEKEQENYSNDVNTE
>3758855_51
HEDLQNY
>3758855_52
DYVNNNNNNNDDDNEEESNN
>3758855_53
SDDEGDKKNVSKQNDDDEDDDDNGDDDDNEDDDDNEDDDNGDDDDNEDDDNGDDDDNEDDNYDDEDNDNYENEDDDNYANEDDDNYENDDDDNYENDDDDNYENDDDNYENDDDDNYENGDDDNDNDHNDDNNDEEKYSCHDDKNEHTN
>3758855_54
HDNNKNNIT
>3758855_55
VSHNKDPSNKENE
>3758855_56
SSNENDENDENDENDENDENDENDENDENDENDENDEKDENDENDENDENFDNNNEGTLNEMNSEE
>3821947_1
EITTKGASAQSGTSGTSGPSGTSPSSRSNTLPRSNTSSGASPPADASDSDAKSY
>3821947_2
PLDNIKDNVGK
>3821947_3
KRTIDQNKNADNEEGKKKL
>3821947_4
KIKTDAEKPTTGSEPNPLPENKKKEVEGHEEKIKE
>3845107_1
KKKKKEASSDKVSKESFNEEDNENNEKREKSDS
>3845107_2
TKGKSKTKYKNDNSLDDNIN
>3845107_3
INNNNNNNNDNNNDNNNDNNNDNNNDNNNDNNNENNNDNNNFNNYSDE
>3845107_4
DKNIDNNDYENKLKE
>3845107_5
KKINEK
>3845107_6
LEKNKERE
>3845107_7
EKKEDLE
>3845107_8
KEKNETINS
>3845107_9
KQEKEKEKEKEREKEKEREKEKEKEY
>3845107_10
LEKKEKELK
>3845107_11
KKEKEYNQY
>3845107_12
KLEETNKEYTNLQNN
>3845107_13
KLNNEKGTLN
>3845107_14
NEKNED
>3845107_15
NTLKEQNEDKINTLKEQNEDKINT
>3845107_16
LNEQNEH
>3845107_17
LNEQNEHK
>3845107_18
KEEYEDKMNTLNEQNEDKMNS
>3845107_19
KEEYEN
>3845107_20
NQINSN
>3845107_21
EKKKQFD
>3845107_22
KGLKKEVEEKEHKR
>3845107_23
IEDKSHELKKK
>3845107_24
KEIEEKNK
>3845107_25
QSNAQQVDHK
>3845107_26
SKEKIKDKENQINVEKNEEKDLKKKDD
>3845107_27
KKKLKKDVEKQKKEI
>3845107_28
ENEDNIK
>3845107_29
KYREDEKKRN
>3845107_30
DEKCSQ
>3845107_31
LNEKNSY
>3845107_32
TNKENEE
>3845107_33
QYSDAYKKKSDESKL
>3845107_34
NNNIRTNEYK
>3845107_35
IGNISNKNENNNKKNNTCDGYDE
>3845107_36
MKNEKY
>3845107_37
DNFSDGYNEQNEQH
>3845107_38
TQNRDSKY
>3845107_39
STMNNTNKN
>3845107_40
NLNKPNYNDN
>3845107_41
HPNRNQN
>3845107_42
INSDKPNLNGKK
>4099270_1
GEKPNVDGVSTSDTPGGNESSSASPNLSDAAEKKDEKEASEQEESHKKENSQESANGKDDVKEEKKTNEKKDDGKTDKV
>4099270_2
LEKSPKESQMVDDKKKTEAIPKKVVQPSSSNSGGHVGEEEDHNEGEGEHEEEEEHEEDDDVEDDDTYNKDDLEDE
>4099270_3
LCKHNNGDCGDD
>4493896_1
VPNKKNKK
>4493896_2
DKSKSNDYHMDKPPYSPFNAS
>4493896_3
MDSMNDNRINENNINNNDNKR
>4493896_4
NKQNDTTI
>4493896_5
HDDNSEKKNN
>4493896_6
KISTSKEH
>4493896_7
QNKMNLSNDEKDHWGGNLNSKVGNYDDKNI
>4493896_8
YGQVSYDES
>4493896_9
NNNNNNNNNNNNNNNNNGDNLKYQ
>4493896_10
SVDYDEHDISMSTENDKYGKMGNEN
>4493896_11
KGYEDDGH
>4493896_12
INDDDNLNYDDNEDDEYGNYHNNNYNDRNYFNEYDEDDQYENNNNNNHSNN
>4493896_13
IGQTNNYDDDEEEEDEEEEDNNNNTSYNNNNNNSSSS
>4493896_14
SNDEKNFKD
>4493896_15
NKSDDNYN
>4493896_16
LPQNPSNRKMGN
>4493896_17
KNKYDNNEYSES
>4493896_18
KNMESKDSSNSM
>4493896_19
KINDNNNNNN
>4493896_20
GNNSNNNNNNNIL
>4493896_21
GYNGNYSKIENDQ
>4493896_22
IKEAGDDTDDDDDDDDDDDDEEEDDDDEDDDDEDDEEEDDEEDLGV
>4493896_23
NMSSKKGKKKKKKSV
>4493896_24
YGRGGSSK
>4493896_25
YSDMEHDEDNLDVDDEDEQM
>4493896_26
DITNNNNNINNNSNNNNNNKNNINNNNNNNNNNNNNNNNL
>4493896_27
SINNGNNK
>4493896_28
DHVYDPNGMIEAADQRKS
>4493896_29
NTINNNNNNNNFSN
>4493896_30
SYVNEKTQENN
>4493896_31
NESTEKD
>4493896_32
NDDKNNVVN
>4493896_33
NSNVYNNNNTNIYNNNNNNENNAFNNNMPNNSN
>4493896_34
VSSCGARGHNINSNENVNQNDLNNNSNYNYNR
>4493896_35
MNNMNG
>4493896_36
INNMNGDINNMNGDINNMNGDINNMNGDINNMNGGNFKNPNSYNNNNNMN
>4493896_37
YYSHNSSDYHKDNDNMRNNVNSSNSNFHNNNQ
>4493896_38
RKNDSDGNVGNFDNNSTYS
>4493896_39
NININNNNNNN
>4493896_40
KNNPNA
>4493896_41
MNNQDKPDQHNNS
>4493896_42
NDMNQFGNSNYNNMDNTNNKF
>4493896_43
NYGKNVE
>4493896_44
HTIYDNNNNNNNNSNNGAV
>4493896_45
SVQGENNVM
>4493896_46
YFSQKNEDNMASM
>4493896_47
NNHHNNYHNNNNNHHNNNINNH
>4493896_48
NIYSEDSKTNE
>4493896_49
NFYDDKNNYTH
>4493896_50
KNEQKNN
>4493896_51
KNRNEYNKERLSK
>4493896_52
NIRTDSSNNNNNNNINSNNNNNNNNNNNNNNNNNNNNNIYN
>4493896_53
SFDDDEKI
>4493896_54
NYNIQTP
>4493896_55
YNGTNK
>4493896_56
NIDKDDDNY
>4493896_57
LEQQNREPG
>4493896_58
SSSSDKDESSV
>4493896_59
VDEENSLK
>4493896_60
YYKRKDNSGYTN
>4493896_61
KSSLMTGNQTSSTKDVGG
>4493896_62
QINNNNNNNNNNNN
>4493896_63
NSMNQPNVINNNKKKKAFT
>4493896_64
DENQKVTK
>4493896_65
LNHHNEDNLN
>4493896_66
NQEDYLYE
>4493896_67
LTNDNNTNNN
>4493896_68
HNGSSSNNNNNNNS
>4493896_69
SEELKNEKSTRTYNSSLQEGSDYDEEEDEEYDVDADVDVDVDVDDDDDDDVDI
>4493896_70
YYDNENN
>4493896_71
NNLSSS
>4493896_72
TFSKDNI
>4493896_73
ITDDTSDDNDMMNS
>4493896_74
DEFQENINNNNNNNNNNNDNMYLSSDDGYPSQSN
>4493896_75
KKKKKKK
>4493896_76
MKKPKE
>4996515_1
GESQTGNTGGGQAGNTVGDQAGSTGGSPQGSTGASQPGSSEPSNPVSSGHSV
>4996515_2
SVSQTSTSSEKQDTI
>4996515_3
DTEDTNI
>4996515_4
AISFESNSGSLE
>4996515_5
KLPSNGTTGEQGSSTGTVRGDTEPISDSSSSSSSSSSSSSSSSSSSSSVNPPANGAGSTPDAKKK
>5410261_1
VIGGSPNNEAPNSSRH
>5410261_2
GFPGKNDSLPHEEPNNLEGKNESSDQC
>5410261_3
VTEKEKKTIEEASVQAQDGPNAEPNNAEQI
>5410261_4
KTAKENSAASATAAETAKNNAVSAGKGLDA
>5410261_5
TAIEKAKAAAEEAKKEAAIAEKAEKDAEAAQKKDNLEDVKSQVPTAETAATNAEKKKTK
>5410261_6
KEEAQKASDEAQKACEKAKKAHAKAQKASDTTKTVETFKTNAEAAANKAKDEAGKAETAATDAKSTEDLSVAKDKAKAAETAAIEAKKQQV
>5410261_7
KVAKEEADAAQKKAEEAKK
>5410261_8
AKDSEVPEAQKAAEF
>5410261_9
TETVKKATTAATEAGEKAQEAENLPAEAETSDAVKEKADGAEKAAGEAKKASI
>5410261_10
KKTAQEAENDATEAKKQAEKAKAAAEEAKTHGEKAEKVGESTKAHSDEAQQENKNAKDASEEAENRAVD
>5410261_11
KNAAESAKSATDL
>5410261_12
KLEEAKEEAID
>5410261_13
ATIAKEKKEAAKVAAEKAQKEATA
>5410261_14
AKAEAKKAETEAVK
>5410261_15
RAAAAEAKQEAAKVGASKEPQETKNKANVEAEATGNEAKKAEDAAEEAKEAAKKANEATDADVARAEADKTIAAAKKAKKAREK
>5410261_16
DISPESADNITSKEEQVKEEVEDQGDEDNSEAEVEEALPNGSGAQEEDVNLEMDDEEEVEENVATNQQTGGNREKRNTSDTVDDTNADKQFGDEFDTYDDIKK
>5410261_17
LVSDDPSVGDT
>5911418_1
KVQKDSAKPLD
>5911418_2
EHETHAPLS
>5911418_3
KDPEKF
>5911418_4
DKEVTE
>5911418_5
KFTDDQYKDA
>5911418_6
ALPVTPDEPHHNNI
>6525238_1
INVNGDNNYG
>6525238_2
KSSVDDGNINLTDTSTSNKSSKKGHGRSRVRS
>6525238_3
LEEDDSKDDMEFKASPSVVKTSTPSGTQTSGLKSSSPSSTKSSSPSNVKSASPHGESNSSEESTTKSSKRSA
>6525238_4
VGADEEAPPAPKNTLT
>6525238_5
EFEYDENMEKAKQDKKK
>6525238_6
IGKQSDEEPF
>6525238_7
KERNVA
>6525238_8
TYQEYP
>6525238_9
IQKNPDEL
>6525238_10
IKPAKKYS
>6525238_11
NEESKIPNDKSANS
>6650199_1
TSSDPEGQI
>6650199_2
AADPEYR
>6650199_3
NTDPNDEVERRNADNKEDLTSADPEGQI
>6650199_4
AADPEYR
>6650199_5
NTDPNDEVERRNADNKEDLTSADPEGQI
>6650199_6
AADPEYR
>6650199_7
NTDPNDEVERRNADNKEDLTSADPEGQI
>6650199_8
AADPEYR
>6650199_9
NTDPNDEVEKKERN
>6683937_1
GDKCET
>6683937_2
LYPESNS
>6683937_3
STTTHATYKS
>6683937_4
HTPYKDYF
>6683937_5
RENYYNSDIAGPARS
>6683937_6
TNNNDP
>6683937_7
KDNKSEYYGTPDD
>6683937_8
QYSNRAA
>6683941_1
INVNGDNNYG
>6683941_2
KSSVDDGNINLTDTSTSNKSSKKGHGRSRVRS
>6683941_3
LEEDDSKDDMEFKASPSVVKTSTPSGTQTSGSKSSSPSSTKSSSPSNVKSASPHGESNSSEESTTKSSKRSA
>6683941_4
VGADEEAPPAPKNTLT
>6683941_5
EFEYDENMEKAKQDKKK
>6683941_6
IGKESDEEPF
>6683941_7
KERNVA
>6683941_8
TYQEYP
>6683941_9
IQKNPDEL
>6683941_10
IKPAKKYS
>6683941_11
NEESKIPNDKSANS
>6683943_1
INVNGDNNYG
>6683943_2
KSSVDDGNINLTDTSTSNKSSKKGHGRSRVRS
>6683943_3
LEEDDSKDDMEFKASPSVVKTSTPSGTQTSGLKSSSPSSTKSSSPSNVKSASPHGESNSSEESTTKSSKRSA
>6683943_4
VGADEEAPPAPKNTLT
>6683943_5
EFEYDENMEKAKQDKKK
>6683943_6
IGKESDEEPF
>6683943_7
KERNVA
>6683943_8
TYQEYP
>6683943_9
IQKNPDEL
>6683943_10
IKPAKKYS
>6683943_11
NEESKIPNDKSANS
>6942178_1
NKKMQEQ
>6942178_2
FFADKPDESTLSPEMKE
>6942178_3
KAAQYPGK
>7530427_1
ETYHPSSFD
>7530427_2
DVDYEPNGSFDGLNDKEK
>7530427_3
KICMDDEAPYNSKYFNKPDV
>7530427_4
YTNSTDST
>7530427_5
TPFNPN
>7530427_6
SDNAAHN
>7689258_1
VSAGDGRGTPIA
>7689258_2
SPKEPLTKDGEAPT
>7689258_3
EGVGAGGGDQNN
>7689258_4
VASKSDDSDEQYVWESKGDG
>7689258_5
FLYPDPRGNTLGRG
>7689258_6
EVASTAATPEPAAEEGSLDEGAVEEDPDKEGDTQGVV
>7689258_7
RPIWTR
>7689258_8
IGNVTEE
>7689258_9
TVDPASFSDDNSVPN
>7689258_10
AQDEAIANGKQVESPAPSGHTHLKKP
>7689258_11
SSRSES
>7689258_12
VQLEESDARQRVADRKRKEK
>7689258_13
VDEDDEVA
>7689258_14
DLSADDSLLPPDDAEYTVSDTEAEEEEEQPKVDANADEEAEAVGEDDL
>9188142_1
QNYWEHPYQKSDVYHP
>9188142_2
NEHREHPKEYEYPLH
>9188142_3
EHTYQQEDSGEVENT
>9188142_4
PIDHEGAEPAPQEQN
>9188142_5
NYMGNPWTE
>9188142_6
GEDAEVAGT
>9188142_7
YRLPSG
>9188142_8
ATENQDLKDGGFAFPPTKPLM
>9188142_9
NMIPDNDKNSNYKYPAVYDDKDK
>9188142_10
QENNGPRYCNKDESKX
>9188142_11
NCEDIP
>9188142_12
ASDQPKQYEQH
>9188142_13
AFKADRYKSHGKGYNWGNYNTETQKC
>9188142_14
LNDNDDEGNKK
>9188142_15
KDSLKCPCDPEIVS
>9188142_16
AEVTSN
>9188142_17
EYKDEYAD
>10048253_1
ELPSENERGYYIP
>10048253_2
QSSLPQDNRGNSRDSK
>10048253_3
NRESITTNVEGRRDI
>10048253_4
LEEKKDGSIKPEQKEDKSADI
>10048253_5
YEDEISAEYDDSLIDEEEDDEDLDE
>10048253_6
NFQDEEN
>10048253_7
ENLDDLDEGIEKSSEELSEEKIKKGKKYEKTKDNNFKPNDKSL
>10048253_8
KKYKNDKQVNKE
>10048257_1
KTNTSENRNKRIGGPKLRGN
>10048257_2
KFPSDNKGKIIRG
>10048257_3
NDQLNKNSEDVLEQ
>10048257_4
KSLVSENVPSGLDIDDIPK
>10048257_5
DQEGQTHSELNPETSEHSKDLNNNDSKNESSDIISENNKSNKV
>10048257_6
NSSQDNLDKDTISTEPFPNQKHKDLQQDLNDEPLEPFPTQIHKDYK
>10048257_7
LINEEDSEPFPRQKHKKVDNHNEEKNVFHENGSANGNQQ
>10048257_8
HLKDEKIEN
>10048257_9
SIPNDPIEQ
>10048257_10
LNQPEQETNI
>10048257_11
YNEKQNVEEKQNSQI
>10048257_12
LDLKEPTNEDILPNHNPLENIKQSESEIN
>10048257_13
DNQKEHIDQ
>10048257_14
INNHQLEPQEKPNIESFEPKNI
>10048257_15
NVETEEIIDDVPSPKHSNHETFEEETSESEHEEAVSEKNAHETVEHEETVSQESNPEKADNDGNVSQNSNNELN
>10048257_16
FVESEKSEHEPAENEESSLEEGHHEEIVPEQNNEESGESKLVDNDEGGFEEA
>10048257_17
HENFSSEVSNSELN
>10048257_18
FVESDKSVTEPAEHEEVVSEESNPEPAENEESSIEEAHQEEIVPEQNDEESGESGLVDNEEGDFEEPNHEEFEPDQNDSELS
>10048257_19
LVESEKSVSEPAE
>10048257_20
EKSASEPAEH
>10048257_21
KSVSEPAEHVESVSEQSNNEPSEKKDGPVPSKPFEEI
>10048257_22
FVDSQPNPQEPVEP
>10048257_23
KVPSEENKHASVDPEVKEKENVSEVVEEKQNSQESVEEIPVNEDEFEDV
>10048257_24
KTVDPEIV
>10048257_25
EIPSELHENEVA
>10048257_26
VFPEPNQNNEFQEINEDDKSAH
>10048257_27
ILPEDDKNEKV
>10048257_28
ILPEDKNEKV
>10048257_29
ILPEDKNEKV
>10048257_30
ILPEDDKNEKV
>10048257_31
ILPEDDKNEKGQH
>10048257_32
ILPEDKNEKV
>10048257_33
ILPEDKNEKGQH
>10048257_34
ILPEDDKNEKV
>10048257_35
ILPEDDKNEKGQH
>10048257_36
EVPSQTNNNENIETIKPEEKKNE
>10048257_37
KAIPQEPVVPTLNENENVTPKPSEGESTKPD
>10048257_38
ENKPNKKETPVVDGPKHVEQNIQEDDNDEEDDDDIDF
>10048257_39
LSRKDDEKDSSNKNKKK
>10048261_1
DASKNK
>10048261_2
PYGRTN
>10048261_3
GIPDSIQDSLK
>10048261_4
PSDGKCN
>10048261_5
WDEWSPC
>10048261_6
VTCGKGTRSR
>10048261_7
TSELQEQCEEERCPPKREPLDVPDEPEDDQPRPRGDNFAVEKPEENIIDNNPQEPSPNPEEGKGENPNGFDLDENPENPPNPDIPQQEPNIPEDSEKEVPSDVPKNPEDDREENFDIPKKPENKHDNQNNLPNDKSDRSIPYSPLPPKVLDNERKQSDPQSQDNNGNRHVPNSEDRETRPHGRNNENRSYNRKYNDTPKHPEREEHEKPDNNKKKGGSDNKYK
>10048261_8
PGAATPYAGEPAPFDETLGEEDKDLDEPEQFRLPEENEWN
>11120237_1
DGGDKTGEEKDGEHKTDSKTDNGKGA
>11120237_2
ETSSNGQPAGT
>11120237_3
GHEGNSRKNSSNGGNPYDIDHK
>11120237_4
RKRRERDWDCN
>11120237_5
RSIFGTGEKAQQRRKQRWNES
>11120237_6
DGKINY
>11120237_7
VPPCQNACK
>11120237_8
KNAEKVQ
>11120237_9
EAKKNTQEVVTNVDNAAKSQATNSNPISQP
>11527999_1
CYGSSSNT
>11527999_2
YDNAGTN
>11527999_3
YGKQEN
>11527999_4
RSLGENDDGNNNNGDNGREGKDEDKRDGNNEDNEKLRKP
>11527999_5
HKKLKQPGDGNPDPNANPNVDPNANPNVDPNANPNVDPNANPNANPNANPNANPNANPNANPNANPNANPNANPNANPNANPNANPNANPNVDPNANPNANPNANPNANPNANPNANPNANPNANPNANPNANPNANPNANPNANPNANPNANPNANPNANPNANPNANPNANPNANPNANPNANPNANPNANPNANPNANPNKNNQGNGQGHNMPNDPNRNVDENANANNAVKNNNNEEPSDKH
>11527999_6
IKPGSADKPKDELDYEND
>11595854_1
IPSNED
>11595854_2
KYEYKKNSWTKK
>11595854_3
MIEQSEPKQ
>11595854_4
NKENTHNKGNEDNVNKNINDNISK
>11595854_5
NCYEPIEKEQDNSN
>11595854_6
EKLSNNQNAKE
>11595854_7
EDDKQKKWTKD
>11595854_8
LNSNTSRIKK
>12004303_1
PDDEEGDAKKKKDGKKAEPKNPRENKLKQPGDRADGQPAGDRAAGQPAGDGAAGQPAGDGAAGQPAGDGAAGQPAGDRAAGQPAGDGAAGQPAGDGAAGQPAGDRAAGQPAGDRAAGQPAGDRAAGQPAGDRAAGQPAGDRAAGQPAGDRAAGQPAGDRADGQPAGDRAAGQPAGDRAAGQPAGNGAGGQAAGGNAANKKAEDAGGNAGGNAGGNAGGQGQNNEGANAPNEKSVK
>12004303_2
ATVGTEWTP
>12004305_1
PDDEEGDAKKKKDGKKAEPKNPRENKLKQPGDRADGQAAGNGAGGQPAGDRAAGQPAGDGAAGQPAGDRADGQAAGNGAGGQPAGDRAAGQPAGDGAAGQPAGDRADGQPAGDRAAGQPAGDRADGQPAGDRAAGQAAGNGAGGQAAGNGAGGQPAGDSAAGQPAGDRAAGQAAGNGAGGQAAGNGAGGQAAGNGAGGQAAGNGAGGQAAGGNAANKKAEDAGGNAGGNAGGQGQNNEGANAPNEKSVK
>12004305_2
ATVGTEWTP
>13345187_1
GQSSNTHGASSV
>13345187_2
NLKSFEGKNNNNDNYA
>13345187_3
KERGSKVY
>13345187_4
NDYKNKK
>13345187_5
KKNDYDK
>13345187_6
NIADKMK
>13345187_7
ANPQKPIDPKANLD
>13345187_8
EKSNELDN
>13345187_9
ASMDEM
>13345187_10
SDNNNNNNNS
>13345187_11
IQNSSNKY
>13345187_12
NRMEDYKEE
>13345187_13
PYEDKTISE
>13345187_14
QEFNNNNQK
>13345187_15
CNTNNK
>13345187_16
IIQDNEKEN
>13345187_17
EEKLEK
>13345187_18
DHTKQNI
>13345187_19
FEKEKD
>13345187_20
HNTIKQQ
>13345187_21
EKYKNPKSQE
>13345187_22
NADNEKKKQKEKEEDDEQTHYS
>13345187_23
TNEAKKSDTIKE
>13345187_24
VSKTRNDHHL
>13345187_25
LTNESNGLKSDAHNNNTQVD
>13345187_26
MKKSEEYSNE
>13345187_27
INPNYESLNDDQIDD
>13345187_28
ISEKRKQ
>13345187_29
IESNKEQ
>13345187_30
INPSDGKN
>13345187_31
KQVSNEAME
>13345187_32
NKMDEKNK
>13345187_33
ERLDEIKKQPNIKRE
>13345187_34
KETNEKKKKFMES
>13345187_35
VAQTEYDKL
>13345187_36
IEEKNKS
>13345187_37
TNTEITPENPLED
>13345187_38
TLENDSDL
>13345187_39
LGSNSDESI
>13345187_40
EYKTLDDT
>13345187_41
INKTKE
>13345187_42
KNIREQEND
>13345187_43
NEDTEMNSLEET
>13345187_44
KYQDENNGI
>13345187_45
IENNKNKENNNM
>13345187_46
TENYNNENNGVI
>13345187_47
NDIKDL
>13345187_48
EEERKERERLEKAKQEEERKERERIEKEKQEKERLEREKQEQLKKE
>13345187_49
ELRKKEQERQEQQQKEEALKRQ
>13345187_50
QERLQKEEELKRQ
>13345187_51
QERLEREKQEQLQKEEELKRQ
>13345187_52
QERLQKEEELKRQ
>13345187_53
QERLEREKQEQLQKEEELKRQ
>13345187_54
QERLQKEEELKRQ
>13345187_55
EVIKDNETQ
>13345187_56
PTKHGDI
>13345187_57
KEKKDDTESTKRSGTDHTNSSESTTDDNTNDRNFS
>13345187_58
NSGDNNSNEINEAFEPN
>13345187_59
NDNDSTI
>13492211_1
GDNEKEDK
>13492211_2
NKNGNGKDLDEQLKEGQIP
>13492211_3
PKNGTPPVPPQTSVTTPQTWWEKNAKD
>13492211_4
LTDAKEKKDKIKNTYSYDELKNPSNGTPSLEEFSSRPQF
>13508497_1
LESEEFPKEKYNIEDMEETEKENE
>13508497_2
DENKETEQTEEGNTEEFV
>13508497_3
ELNQETL
>13508497_4
KEEEDTRNVKEQESVLEESPIEELPVE
>13508497_5
LEEQVPKELPQEEI
>13508497_6
HLSSEETTVTEEDTF
>13508497_7
INEEKPVEEKSVSEEIPVEEKSVSEEIPVEEKSVSEEIPVEEKNVSEEIPVEEKNVSEEIPVEEKNVSEEIPVEEENVSEEIPVEEENVSEEIPVEEENVSEEIPEGGIAI
>13508497_8
DVPVDEETVTEEIT
>13508497_9
PNEIETVNEEMPVEDETLTEQISSEHERVPEEIIEEKPFTEGEETESLT
>13508497_10
VVTDDIPEEQI
>13508497_11
VQEEEEFV
>13508497_12
KVQEEDESVTEELPEEDIIN
>13508497_13
KVQEEEESAYQEIVQDGSVTKDV
>13508497_14
LTEEDQSVTKEIPVE
>13508497_15
EIVEEEGSVNEEVEEEVSVSGEVDETEYVTEEVEETEL
>13508497_16
LKEEGSASEKVVKEEGSASEKIVEEEGSVTEETASEEIVEEEGSVTEESSSEEIVEDEGSVTEESSSEEIVEE
>13508497_17
GSVIEES
>13508497_18
EIVEDEASVTEEVVEEEGAVSDEVQVTESVED
>13508497_19
TEVVEETKPMDEEIVD
>13508497_20
SVVENVEEKKTMDEEIVD
>13508497_21
SVVENVEEKKTMDEEIGDQGSVAEKVEEEEL
>13508497_22
SITEEVEQIEPVTGKVE
>13508497_23
LVPEDIKEE
>13508497_24
ASVNDEKV
>13508497_25
EEVEEEEKSVSEEVLEEEGSTTEKVVEEGSSTEVVVEEQGSVSEEVLEEEGSTTEEVVEEQGSV
>13508497_26
LEEESASQGIV
>13508497_27
EFVDEEDSVKDQNVFEKEGSVT
>13508497_28
GLINEDNEKEE
>13508497_29
IKSVNEEIEETDLS
>13508497_30
SVTKEVGETELSTQEVVD
>13508497_31
VIEEEKSVSEEVLEEGSATEEVVEEG
>13508497_32
EKGSDTEIVVEEGSA
>13508497_33
VEEGSATEVVV
>13508497_34
GSVSEEMLEEEGSATEEVVEEGLSSDNVQKS
>13508497_35
KTAKDESMN
>13508497_36
SFVDDESFKGQGPTDNVSVEDVNSEDIIN
>13508497_37
TPLEETKIEEL
>13508497_38
IHTRGETET
>13508497_39
EEVEKAKFQEEKITENIPVERESVTEDIVQEPSLAQEVEQKESDTNEIEETKL
>13508497_40
NVVEKEGLDTEEVLEEDESIT
>13508497_41
VEEEESSSEEIVEEEESSSEEIVEEEESSSEEIVEEEESSSEEIVEEEESSSEEI
>13508497_42
VSSTEEVLEEEGSVTEEIVEEEVSTTEEVKDIGSV
>13508497_43
EVLEEEGFGTEEFVGQ
>13508497_44
ETESSTEKVL
>13508497_45
EIVQEEGPVA
>13508497_46
VSTTEKHDEVDRSTTEEI
>13508497_47
SASEEIVEEGSVTEEVV
>13508497_48
GETESVT
>13508497_49
KEVSDAEEVLGQEGSMN
>13508497_50
VGPEGSVTE
>13508497_51
SFAEEVKEEELV
>13508497_52
AVQYEGSVTEEIKEEESITENEAIE
>13508497_53
EEKGPNNDEIVKEEGLDTE
>13508497_54
VGEERSVTEKPVEVERSATEDLVEEGASVT
>13508497_55
SVHEGSTTEQI
>13508497_56
VVEEEGS
>13508497_57
EEEESVPEEI
>13508497_58
LSGSEEVL
>13508497_59
IVDGEGSITEEIVEDGSANEKIVEEEPSRV
>13508497_60
VIEQVEDTKTVSEKSEESSAIE
>13508497_61
KEVKEEESI
>13508497_62
VEKEESVT
>13508497_63
VRQEESTTEKIVKDVSPTEDFVEQTDSVTE
>13508497_64
VIEQEGSNTEVAEDVEEKESASDEHEQEDVSV
>13508497_65
EIVEENGSVTEGVDETGSVT
>13508497_66
TVTEEVVEDGSVTEEVVE
>13508497_67
VEDGSVTEEIVQENGSVTEEIVEEEGSVNEEVEEEVSVSGEVDETEYVTEEVEEEGSV
>13508497_68
VEEEGSV
>13508497_69
VEEEGSV
>13508497_70
VEEEGSV
>13508497_71
VEEEGSV
>13508497_72
VEEEGSV
>13508497_73
VEEEGSV
>13508497_74
VEEEGSV
>13508497_75
VEEEGSV
>13508497_76
VEEEGSV
>13508497_77
VEEEGSV
>13508497_78
VEEEGSV
>13508497_79
VEEEGSV
>13508497_80
VEEEGSV
>13508497_81
VEEEGSV
>13508497_82
VEEEGSV
>13508497_83
VEEEGSVSEVV
>13508497_84
IVEQAPFTEEVEEQVSV
>13508497_85
SVAEAVEESESITESVSQEEETEK
>13508497_86
EETGAVT
>13508497_87
LEESESVN
>13508497_88
INKESDAEEI
>13508497_89
VGQAGSTSEEIVEEEGSVTKEVEEKESVTEELVDEGSVTEELVDEGSVTEEVVEQGGSI
>13508497_90
VEEESATEEIIR
>13508497_91
VLEKEGSATEEIVQDGSGTNDFVGK
>13508497_92
EEISTTEEKLKEEAS
>13508497_93
VVGQQESVTEEIVDGEGSFTEDIVEEEESVT
>13508497_94
ESVTKEIV
>13508497_95
IVEDEGSFT
>13508497_96
EIVEDEGSFT
>13508497_97
VEDTETVAEKEEGS
>13508497_98
VEEEKSVTEEVEEKESVKEEVE
>13508497_99
EEGSATEGI
>13508497_100
LDDEGSVTEEIVEEEGSPNEEIV
>13508497_101
VIEEDDNIEPVSEEIVEGSV
>13508497_102
SITEEALEKEGSVSEE
>13508497_103
IVDEERSTSEDMIEEGSASEEIIQEESQVEE
>13508497_104
VEEDELDTK
>13508497_105
VVEHKEEEGSVA
>13508497_106
IVQEEKEGSVN
>13508497_107
MVEQDVSDNEEIV
>13508497_108
EVEEEGLDNEEVIDEEDSVSEQAEEEV
>13508497_109
SSDVEDVK
>13508497_110
EVNEETQSVAENNEEDKEL
>13508497_111
VEETESVT
>13508497_112
DEVPNSKEVQ
>13508497_113
GLTTDDLVGQ
>13508497_114
EEVGSDSEGIV
>13508497_115
SITEEVEKKESV
>13508497_116
VTEEVVG
>13508497_117
IVTEEGSVA
>13508497_118
IVEEDAPATEEIDEIESV
>13508497_119
EEVVEEEGPVDEEIVQEEGSVT
>13508497_120
IIQGESKVEEVVEEQGSENE
>13508497_121
EIVQNESGTEE
>13508497_122
EIVQDGSVT
>13508497_123
IEEQKPVTEEVVNEEESI
>13508497_124
GSVAEEVVENPVSV
>13508497_125
EIVEKEGSVTEDIGQEGYV
>13508497_126
VEEEEFDN
>13508497_127
EIVKEENSVNEEVLEEEGSYTEEILEEEGSYTEEILE
>13508497_128
LEEEGSYNEEILEEEGSYNEEILE
>13508497_129
LEEEGSATDYFVGQGSDNEEIIEEGSATDYF
>13508497_130
EEGLDT
>13508497_131
VFENEGSATEFEETESFTEVVEETESV
>13508497_132
QLVPEEIKEEQLDSEEIKEEQLDSEEIKEEQLDSEEIKE
>13508497_133
QLVPEEIKEEQLDSEEIKE
>13508497_134
QLVPEEIKEEQLNSEEIKEEQLDSEEIKEEQLDSEEIKEEQLDSEEIKEQKGSVNEEVVEEEGSVTEEIKEQEESVNE
>13508497_135
LEEVEETESI
>13508497_136
IIEEESDTKEVV
>13508497_137
GSVTGEVMPEEVSVT
>13508497_138
EVVEEGSTTEEVLEEQKSVNEEVVE
>13508497_139
GSTTEEVVEEDGSA
>13508497_140
EETATEEI
>13508497_141
DIVEKEGSVN
>13508497_142
IVGQEESATEEVID
>13508497_143
IEEEEEKSVT
>13508497_144
EVSVDDEVEEVS
>13508497_145
VSASEEYVDDKSVTD
>13508497_146
DVENTESVTEEIAE
>13508497_147
AVEKQGSVTEEIVEEEELDTEEVLEDKSVTGDVVEQEGSGKDESEAKESFTEE
>13508497_148
DELKSVKEEDQETEY
>13508497_149
IEEESATEQHSEQEL
>13508497_150
SLTKDIEEEKSTTQEILE
>13508497_151
QSVNEEIVEEERDTDEVLK
>13508497_152
KVSPSEEVIEEQASTTEEFLEERSSTDEIV
>13508497_153
VKEREGSVTEEIVEEGSDTGEIVEEEGSDAEEIL
>13508497_154
EIVEEEGSI
>13508497_155
SAIEERVEDESATEEVDERESVTEV
>13508497_156
EEEVSSSDEVVEG
>13508497_157
VIENEGSVT
>13508497_158
VSADENF
>13508497_159
EVEGTESVTEEVVEETESVSE
>13508497_160
VEVSPTENVVQQ
>13508497_161
DSVIEEDVEQKEGSFN
>13508497_162
LGDDGVEEREKISTEEVVGQDKSATGDVEESSSTGDVEEVSSTEDEEEVSSTEGLEEVSSTEGLEEVSNTEDVEEVSSTEDVEEGSVAENVKETKSITEEVSV
>13508497_163
VSVTEEIPGVEETTNNESHVKG
>13508497_164
DNSVNDEIQFDDDSS
>13508497_165
EENYDSFREEVRSD
>13508497_166
ENEKSSVGHVPTEYTSKENIAEE
>13508497_167
VTEEVPKEVKYEENTV
>13508497_168
NIIEEAPGDINSE
>13508497_169
RDEWKKN
>13508497_170
GSDSNKSANDND
>13508497_171
TYESDQNEEENNEESMNE
>13508497_172
IKNNTSDNMRNEQKTLEKNKEYSN
>13508497_173
KEKNDV
>13508497_174
QENASEASV
>13508497_175
SDVEDSKDMTNSINDSEKSKIVASSSKTTN
>13508497_176
NKAQNSIS
>13508497_177
SEEDNKKENNNNNDDEVKPELK
>13508497_178
NKKDQLPLEEKKNKNGDLNNTLTESDGKKI
>13508497_179
AIEESKNGNEDKNSGNMEKSRKPRDRRTERKEKDQD
>13508497_180
NMENQNKDKNKKET
>13508497_181
EKEFSVN
>13891934_1
QNYWEHPYQNSGVYH
>13891934_2
NEHREHPKEYQYP
>13891934_3
EHTYQQEDSGEDENTLQ
>13891934_4
PIDHEGAEPAPQEQN
>13891934_5
NYMGNPWTE
>13891934_6
GEDAEVAGT
>13891934_7
YRLPSG
>13891934_8
ATGNQYLK
>13891934_9
GFAFPPTEPLM
>13891934_10
NMIPDNDKNSNYKYPAVYDDKDK
>13891934_11
QENNGPRYCNKDESKR
>13891934_12
NCEDIP
>13891934_13
ASDQPKQYEQH
>13891934_14
EGFKNK
>13891934_15
AFKADRYKSHGKGYNWGNYNTETQ
>13891934_16
LNDNDDEGNKK
>13891934_17
KDSLKCPCDPEIVS
>13891934_18
AEVTSN
>13891934_19
EYKDEYADIPEHKPTY
>13891934_20
KGNAEKYDKMDEPQHYGKSNSRNDEMLDP
>13891934_21
ASFWGEEKRASHT
>13891936_1
QNYWEHPYQNSGVYH
>13891936_2
NEHREHPKEYQYP
>13891936_3
EHTYQQEDSGEDENTLQ
>13891936_4
PIDHEGAEPAPQEQN
>13891936_5
NYMGNPWTE
>13891936_6
GEDAEVAGT
>13891936_7
YRLPSG
>13891936_8
ATGNQYLK
>13891936_9
GFAFPPTEPLM
>13891936_10
NMIPDNDKNSNYKYPAGYDDKDK
>13891936_11
QENNGPRYCNKDESKR
>13891936_12
ASDQPKQYEH
>13891936_13
EGFKNK
>13891936_14
AFKADRYKSHGKGYNWGNYNTETQ
>13891936_15
IKLNDNDDEGNKK
>13891936_16
KDSLKCPCDPEIVS
>13891936_17
AEVTSN
>13891936_18
EYKDEYADIPEHKPTY
>13891936_19
KGNAEKYDKMDEPQHYGKSNSRNDEMLDP
>13891936_20
ASFWGEEKRASHT
>15375031_1
SQIENEEKDI
>15375031_2
NEQNDENVNTPIVG
>15375031_3
FTADDEKDMEAYKKAKEASQDAEKAAEEAEKAAEQAEQASKDAEKLKESDESYTKAKEACT
>15375031_4
ETASNAKKAAESALKTNETGERNSRNNFYTTKTKEYAGKVEKDYERAKNAYQKA
>15375031_5
GGGVPEHKKE
>15375031_6
SKDKENISKENDDVLDEKEEEAEETEEEELEEKNEEETESEISEDEEEEEEEEEEKEEENDKKKEQEKEQSNENNDQKKDME
>15375031_7
KNQNNNEKNVKEA
>16798317_1
KYDFTTDDIETNKK
>16798317_2
DKSKSGSTKKI
>16798317_3
NFDDNDE
>16798317_4
NKDQEEI
>16798317_5
FRKNLPKS
>16798317_6
DEQDCSHDVKES
>16798317_7
MKTDEIKNDHIQTDEIKNDNIQTDEIKNDNIQTDEIKNDHIQTDEIKNDNIQTDEIKNDHIQTDEINNDNIQTDEIKNDNIQPDEIKNDHIQTDEINNDHIQTDEINNDHIQT
>16798317_8
ELKNDHIQTDEIKNDHIQTDEIKNDINT
>16903152_1
HVGQSASRGRGLGENPDDEEGDAKKKKDGKKAEPKNPRENKLKQPGDRADGQPAGDRAAGQPAGDGAAGQPAGDGAAGQPAGDGAAGQPAGDRAAGQPAGDGAAGQPAGDGAAGQPAGDRAAGQPAGDRAAGQPAGDRAAGQPAGDRAAGQPAGDRAAGQPAGDRAAGQPAGDRADGQPAGDRAAGQPAGDRAAGQPAGNGAGGQAAGGNAANKKAEDAGGNAGGNAGGNAGGQGQNNEGANAPNEKSVK
>16903152_2
ATVGTEWTP
>16903152_3
NAANKKPEDL
>16973359_1
MATPRSAKKAARKSGSKS
>16973359_2
AAQSGK
>16973359_3
AMAKKKGGKKGKATPNA
>16973360_1
MATPRSAKKAARKSGSKS
>16973360_2
AAQSGK
>16973360_3
AKKKGGKKGKATPNA
>17063570_1
IDTTST
>17063570_2
YEGNSINS
>17063570_3
TKHKETNGDSAS
>17063570_4
KDAKEHYKDESR
>17063570_5
DARDNADDKY
>17063570_6
ACGEGTTSTQGKC
>18076681_1
NNIDAD
>18076681_2
ETTNPNLN
>18076681_3
NIKNKENE
>18076681_4
IQDNDENHVSQ
>18076681_5
QNVNDVKNN
>18076681_6
EDIQNS
>18076681_7
EQQTNKIQNNPNKDEID
>18076681_8
EHSNNNNV
>18076681_9
NKKQEIEN
>18076681_10
QEITQTEHVN
>18076681_11
AVNDTNNINQNHQYSSSDKKGSSKTRDAGNSVR
>19423279_1
EGTSGTAVTTSTPGSKGSVASGGSGGSVASGGSVASGGSVASGGSVASGGSGNSRRTNPSDNSSDSDAKSY
>19423279_2
PLDNIKDNVGK
>19423279_3
KKTIDKNKNATKEEEKKK
>19423279_4
EIKNPPPANSGNTPNTLL
>19423279_5
KKIEEHEKE
>19423279_6
KVETKESTEPNEYPNGVTYP
>19423279_7
DYTKEPSKNIYTDNER
>19423279_8
KIESDKKSYEDRSKSLND
>19423279_9
ASYENSKH
>19423279_10
ITKDENKPDEK
>19423279_11
PNSYKQENKQE
>19697561_1
QIHGETGMGNVSYPPEFKTK
>19697561_2
YHTGNASPV
>19697561_3
KEVGTK
>19697561_4
EKERNTYATVH
>19697561_5
RYPRPKHC
>21040173_1
EGTSGTAVTTSTPGSSGSVTSGGSGGSVASVASGASGGSGNSRRTNPSDNSSDSDAKSY
>21040173_2
PLDNIKDNVGK
>21040193_1
EGTSGTAVTTSTPGSKGSVASSGSVASGGSGNSRRTNPSDNSSDSDAKSY
>21040193_2
PLDNIKDNVGK
>21040193_3
KKTIDQNKNADNEEGKKK
>21040193_4
KIKTDAEKLTTGSKPNTLL
>21040193_5
KKIEEHEEK
>21040195_1
EGTSGTAVTTSTPGSGGSVTSGGSVTSGGSVTS
>21040195_2
SVASGGSGNSRRTNPSDNSSDSDAKSY
>21040195_3
PLDNIKDNVGK
>21040195_4
KKTIDQNKNADNEEGKKK
>21040195_5
KIKTDAEKPTTGSKPNTLL
>21040195_6
KKIEEHEEK
>22091470_1
ACGSKGSTSDKGLASDKDGKNAKDRKEA
>22091470_2
IPREKTAEAK
>22091470_3
LENKGSE
>22091470_4
GAKVEDP
>22091470_5
DKNGTGSVT
>22091470_6
KLDADGDPDNVPEKA
>23321225_1
ANEGSNTNRVGANAPKADTIASGSQSSTNSASTSTTNNGESQTTTPTAADTIASGSQRSTNSASTSTTNNGESQTTTPTAADTIASGSQRSTNSASTSTTNNGESQTTTPTAADTPTATESNSPSPPITTTESSSSGNAPNKTDGKGEESEKQNELNESTEEGPKAPQEPQTAENENPAAPENKGTGQHGHMHGSRNNH
>23321229_2
MTESKTPTGAGAGASGSAGSGDGNGANPGADAERSPSTPATTTTTTTTTTTTTTNDAEASTSTSSENPNHNNAKTNPKGNGGVQEPNQANKETQNNSNVQQDSQTKSNVPPTQDADTKSPTAQPEQAENSAPTAEQTESPELQSAPENKGTGQHGHMHGSRNNHPQNTSDSQKECTDGNKENCGA
>23380394_1
GANTQVVAKPAGAVSTQSAKNPPGATVPSGTASTKGAIRSPGAANPSDDSSDSDAKSY
>23495212_2
SQIENEENVNTTITGNDFSG
>23495212_3
TEELKAKKASEDAEKAANDAENASKEAEEAAK
>23495212_4
NLKESDKSYTKAKEACTAASKAKKA
>23495212_5
LKAKDDAEKSSKADSISTKTKEYAEKAKNAYEKAKNAYQKA
>23495212_6
GGGVPEHKKE
>23495212_7
SKDKENISKENDDVLDEKEEEAEETEEEELEEKNEEETESEISEDEEEEEEEEEKEEENDKKKEQEKEQSNENNDQKKDME
>23495212_8
KNQNNNEKNVKEA
>23495213_1
EVDTNIESNENSIHESGHKID
>23495213_2
ITYKKKNVDDSEIPF
>23495213_3
QFPSTSGGNNV
>23495213_4
IKQSGENQYT
>23495213_5
GIQKGANGLTGATEN
>23495213_6
QANSETNKNPTSHSNSTTTS
>23495213_7
FGGGAPQNGAAEDKK
>23495213_8
PSWDRNNIPDENEQVIEDPQEDNKDEDEDEETETENLETEDDNNEEIEENEEDDIDEESVEEKEEEEEKKEEEEKKEEKKEEKKPDNEITNEVKEEQKYSSPSDIN
>23495213_9
KNKKNDETKKTAE
>23495214_1
LSTNNSENGIKSLKDEDE
>23495214_2
YPIYETTGSLGTGVE
>23495214_3
VKAIDGESGTSMDSKPKENKISTEPGADQ
>23495214_4
ESDSSLENDKKKKENV
>23495214_5
LGTEKEGSPDSHDSSKEKLNLN
>23495214_6
DTLSDISKDEVTQKTTKDI
>23495214_7
TKNTNTYEKKNENKNVSNVDSKTKSNEKGRPPTYSPILD
>23495214_8
KKSTEENKQKN
>23495214_9
SWDKEDIVKENEDVKDEKDEDDEEEEEKYENEIIKQ
>23495214_10
LEENKNDTVDTSDLEKKNIPDLSNDNN
>23495214_11
YKDNDKSEKTA
>23495215_1
IEEHENKSYQNKDN
>23495215_2
DLEGNSIDDTKGLSV
>23495215_3
NSGFDDGSAFGGGLPFSGYSPLQGNHNKCPDEN
>23495215_4
SCPPKNSTGRNGD
>23495215_5
KESSTTNKGVLVP
>23495215_6
ETSNDKIK
>23495215_7
GNKPCPEHDNMDR
>23495215_8
FTNQDDS
>23495215_9
NRRRPEWKGQCDKFEKEKSKYEDTKSIT
>23495215_10
NKKNQDSLTT
>23495215_11
NSVRDSSNLDQRGNITTSQGNSHR
>23495215_12
QVDQTNRLD
>23495215_13
SVTQRGNNNYNNN
>23495215_14
ERGLGSGALPG
>23495215_15
SKDEEDIIK
>23495215_16
EDVREEIEEQQEDIEEDEEELENEGEETKEEDDEEKNETNDTEDTDDTEDTEDIEEENKEKELSNQQQSEKKSISKVDED
>23495215_17
KDNNEVKN
>23495219_1
ATSKEIQKDEQKNLRNGSSINNNKNIENKNDNIETQYEASEYIE
>23495219_2
NDEKEKNNNNSLDTNVT
>23495219_3
NKFQSIEDNNV
>23495219_4
KLNDSQTTSDNYKNERYQID
>23495219_5
EKLKYG
>23495219_6
TPSSPTQNDGSTGRNVPPPSEPNVDTPDPPTAPAPVKVPEDAKLSSSPRPEGPRANNRNENNQNTDPYN
>23495219_7
GGGAPTYKPENNKN
>23495219_8
WDKEDIIKENEDTKREVQETEDTDETEDTDETEETEDMEDENEIV
>23495219_9
QLQENEDDEDNVNL
>23495219_10
INKNTRNDI
>23495219_11
KLDSTQDDKAQ
>23495219_12
YKKTEEKKSL
>23495219_13
NQLDPSLKD
>23495222_1
EGNPNL
>23495222_2
ELKGKAYNNTIDANNQNIE
>23495222_3
MDQEDKGDNENSHDIK
>23495222_4
SLDAESNYG
>23495222_5
ITGNDSNSDNSNQNIFPDGSELAGG
>23495222_6
KNFSSDNKGVLVPP
>23495222_7
TKKKKEGD
>23495222_8
DMMDTPTSKE
>23495222_9
ENNDKPKDAKKWWT
>23495222_10
SAQKDNQCTGYGNIDD
>23495222_11
CEESEKNM
>23495222_12
KQPRTEANPALT
>23495222_13
EWYNKRKTEWTEQSIKY
>23495222_14
KKEESPVSNSVNALPEPGQITLPDPSLKQTTQQENQPVVETPVT
>23495222_15
EHQGQTEPNKGDNNNERENHESNVGSIQEVNQGSVSEESHSKTIDPSKID
>23495222_16
ELSSGSSSLEQHSKEDVK
>23495222_17
QIANESEDVL
>23495222_18
EEINTDGEIEYI
>23495222_19
EIKEDIEEETEEDIEEETEEETEEETEEEADEETVKEIEDKPEQEIKNKSLEEKQIDKNTDTSEKKGFNNSEKDEKA
>23495222_20
KNYNEL
>23495222_21
EGNGSDSTLN
>23496238_1
VGSNQM
>23496238_2
KSPAPA
>23496238_3
FIPPGPTGMDPSHT
>23496238_4
VENPEAF
>23496238_5
AAPASAAKADEPKKEEAKKVEEEEEEEEDG
>27261223_1
CYGSSSNT
>27261223_2
YDNAGTN
>27261223_3
YGKQEN
>27261223_4
RSLGENDDGNNNNGDNGREGKDEDKRDGNNEDNENLRKP
>27261223_5
HKKLKQPADGNPDPNANPNVDPNANPNVDPNANPNVDPNANPNANPNANPNANPNANPNANPNANPNANPNANPNANPNANPNANPNVDPNANPNANPNANPNANPNANPNANPNANPNANPNANPNANPNANPNANPNANPNANPNANPNANPNANPNANPNKNNQGNGQGHNMPNDPNRNVDENANANNAVKNNNNEEPSDKH
>27261223_6
STEWSPC
>27261223_7
IKPGSAGKSKNELDYEND
>27261247_1
CYGSSSNT
>27261247_2
YDNAGTN
>27261247_3
YGKQEN
>27261247_4
RSLGENDDGNNNNGDNGREGKDEDKRDGNNEDNEKLRKP
>27261247_5
HKKLKQPGDGNPDPNANPNVDPNANPNVDPNANPNVDPNANPNANPNANPNANPNANPNANPNANPNANPNANPNANPNANPNANPNANPNANPNANPNVDPNANPNANPNANPNANPNANPNANPNANPNANPNANPNANPNANPNANPNANPNANPNANPNANPNANPNANPNANPNKNNQGNGQGHNMPNDPNRNVDENANANNAVKNNNNEEPSDKH
>27261247_6
STEWSPC
>27261247_7
KPGSANKPKDELDYEND
>27414156_1
GAEQGVGSADSNTK
>27414156_2
LSEGDKATF
>27414156_3
SNKNTIKE
>27414156_4
GNNNNNNAGSESDV
>27414156_5
GSQNTEGESEVPSDDEIN
>27414156_6
QSNENLLP
>27414156_7
ELNDEKA
>27414156_8
YEENKLS
>27414156_9
NLDNKKTT
>27414156_10
DKSPDSL
>27414156_11
KNSQNYSL
>27414156_12
KEGKKSVYYD
>27414156_13
SPFSEE
>27414156_14
SKEENRSEIA
>27414156_15
PLNNPKK
>27414156_16
LVSEDPNDD
>27414156_17
SDPYKEI
>28170450_1
ANEGSNTNRVDANAPKADTVASGSQSSTNSASTSTTNNGESQTTTPTAADTPTATESNSPSPPITTTKSNSPSPPITTTKSNSPSPPITTTESSSSGNAPNKTDGKGEESEKQNELNESTEEGPKAPQEPQTAENENPAAPENKGT
>32188125_2
GESQTGNTGGGQAGNTGGGQAGNTVGDQAGSTGGSPQGSTGASQPGSSEPSNPVSSGHSV
>32188125_3
SVSQTSTSSEKQDTI
>32188125_4
DTEDTNI
>32188125_5
AISFESNSGSLE
>32188125_6
KLPSNGTTGEQSSSSSSSSSSNSSSSSSSSSSSSSSSSSSSSSSSSSSSSSESLPANGPDSPTVKPPRN
>32814691_1
PPPFGQAAAGDKPSPFGQAAAGDKPPPFGQAAAGDKPSPFGQAAAGDKPPPFGQAAAGDKPSPFGQAAAGGKPPPFGQAAAGDKPSPFGQAAAGDKPPPFGQAAAGDKPSPFGQAAAGDKPPPFGQAAAGDKPPPFGQAAEGDKPPPFGQAAAGDKPAPFGQAAEGDKPPPFGQAAAADKPSLF
>32814691_2
AAAGDKPPPFGQAAEGDKPPPFGQAAAGD
>33414603_1
HEQESYSSNEKIRKDYSDDNNYEPTPSYEKRKKEYGKDESYI
>33414603_2
NGSNSKT
>33414603_3
KRNDSSY
>33414603_4
IKKKKEDM
>33414603_5
TDINSSSKYTY
>33414603_6
QTKKQTQKQTQTQK
>33414603_7
GQEDKHESNPFN
>33414603_8
QQKDTQNK
>33414603_9
KNEQNKIDK
>33414603_10
QNMQQGYN
>33414603_11
NQYEEENNNM
>33414603_12
KEIRSGQ
>33414603_13
NEEKKK
>33414603_14
NGDTQDENNNNNND
>33414603_15
IDKYNT
>33414603_16
NTHNKKNQE
>33414603_17
KNNKSINTLNDKTQ
>33414603_18
NEEYQKVKNEKDQNEI
>33414603_19
NAQNKDDQ
>33414603_20
YEEGKVEY
>33414603_21
VQNVNDADDTNDIDEIND
>33414603_22
HADDTRDE
>33414603_23
KEIKKESEQIN
>33414603_24
DEKYSEF
>33414603_25
DQKDKAAK
>33414603_26
INPENYVE
>33414603_27
MESSNNKKQT
>33414603_28
KKIDEEEK
>33414603_29
KAEIQKE
>33414603_30
TDSSQHEKDINNNVETYKN
>33414603_31
EIKEKSIKEQNQLNQNEKE
>33414603_32
NERQNDVHN
>33414603_33
YVENNNGEKE
>33414603_34
HTYEEKKK
>33414603_35
ISEDDKN
>33414603_36
DIEKDNIT
>33414603_37
DHNNNIN
>33414603_38
YNKEQQQE
>33414603_39
QEYKQI
>33414603_40
KKVDEKSEIN
>33414603_41
QHDNQNVEQKNKI
>33414603_42
ITKPNNNSSEESHQNEQMKEQ
>33414603_43
HNHNHNHNHNHNHNQNQKDSTKLQEQDI
>33414603_44
HEQQSKDNHQGNREKKQKNGNH
>33414603_45
KNNKQEYDKEQEKQQQND
>33414603_46
NKMDDKSTQKYGRNQE
>33414609_1
HEQESYSSNEKIRKDYSDDNNYEPTPSYEKRKKEYGKDESYI
>33414609_2
NGSNSKT
>33414609_3
KRNDSSY
>33414609_4
IKKKKEDV
>33414609_5
TDINSSSKYTY
>33414609_6
QTKKQTQTQTQTQK
>33414609_7
GQEDKHESNPFN
>33414609_8
QQKDTQNK
>33414609_9
KNEQNKIDK
>33414609_10
QNMQQGYN
>33414609_11
NQYEEENNNM
>33414609_12
KEIRSGQ
>33414609_13
NEEKKK
>33414609_14
NGDTQDENNNNNNNNNNND
>33414609_15
IDKYNT
>33414609_16
NTHNKKNQE
>33414609_17
KNNKSINTLNDKTQ
>33414609_18
NEEYQKVKNEKDQNEI
>33414609_19
NAQNKDDQ
>33414609_20
YEEGKVEY
>33414609_21
VQNVNDADDTNDIDEIND
>33414609_22
HADDTRDE
>33414609_23
KEIKKESKQI
>33414609_24
DEKYSEF
>33414609_25
DQKDKAAK
>33414609_26
INPENYVE
>33414609_27
MESSNNKKQT
>33414609_28
KKIDEEEK
>33414609_29
KEKAENQKENIE
>33414609_30
TDSSQHEKDINNNVETYKN
>33414609_31
EIKEKSIKEQNQLNQNEKE
>33414609_32
NERQNDVHN
>33414609_33
YVENNNGEKE
>33414609_34
HTYEEKKK
>33414609_35
ISEDDKN
>33414609_36
DIEKDNIT
>33414609_37
HNNNIN
>33414609_38
YNKEQQQE
>33414609_39
QEYKQI
>33414609_40
KKVDEKSEIN
>33414609_41
QHDNQNVEQKNKI
>33414609_42
ITKPNNNSSEESHQNEQMKEQ
>33414609_43
HNHNHNHNQNQNQKDSTKLQEQDI
>33414609_44
HEQQSKDNHQGNREKKQKNGNH
>33414609_45
KNNKQEYDKEQEKQQQND
>33414609_46
NKMDDKSTQKYGRNQE
>34485907_1
TANGGSTSSTPPSGTDNKPATGEAPSQPGASSGEAEASSNKNDGSLS
>34525760_2
MDSTSTI
>34525760_3
GAKSDDSK
>34525760_4
KADPSEVEYYRSGGDGDYL
>34525760_5
HSDSGKYDPCEKKLPPYDDNDQWKCQQNSSDGSGKPENICVP
>34525760_6
NEGEKIVQNHPDTNSSN
>34525760_7
DQWKGTNSNL
>34525760_8
KVLQDKYPKDQKYT
>34525760_9
RTSGKSDRK
>34525760_10
YEKEVPTK
>34525760_11
RHREECTREDHKSKEGTSYC
>34525760_12
TEWENQENKYKDLYEQNKNKTSQKNTSRYDD
>34525760_13
YIKGDPYFA
>34525760_14
PSDANNPSGETANHNDEACNC
>34525760_15
ESGISSVGQAQTSGPSSNKT
>34525760_16
IKTNKKKEC
>34525760_17
CSDNKRGSSSNDSCDNKNQDECQ
>34525760_18
KCDKCKSGTSRSK
>34525760_19
KSSGNEEGLQEE
>34525760_20
ANTIGLPPRT
>34525760_21
NLKKRYPQNKNSGNKE
>34525760_22
IWDNEYT
>34525760_23
KKNNTAEQDTSYS
>34525760_24
CNADGSVTGSGSSCDDI
>34525760_25
SCKESGNKCKTE
>34525760_26
KTKCKDECE
>34525760_27
GTAGGGIGTAGSPWSKR
>34525760_28
IEDAKRNRKAGTKNCGTSSTTNAAASTDENKCV
>34525760_29
TTPSSY
>34525760_30
CGADKAPWTTYTTYTTTEKCNKERDKSKSQSS
>34525760_31
PSPLGNTPYR
>34525760_32
IPTNEETCDDRKE
>34525760_33
KRGYKND
>34525760_34
VDVKPTTVRSNSSKLDG
>34525760_35
LDSVSDEGTPKVRGGYEDGRNNNTDQGTNCK
>34525760_36
DQWGKQKDNYNK
>34525760_37
IYDANKGSQNK
>34525760_38
NNSAHGE
>34525760_39
KNAEKKCKENESTDTNINKSETSCDL
>34525760_40
SKTYDGKIFPGKGGEKQ
>34525760_41
HGDTNGACIPPRT
>34525760_42
DKSYGGRSNIKND
>34525760_43
AIISKNDKKGQKGKNDPNGLP
>34525760_44
EKGTPQQKDKIGGVGSSTENV
>34525760_45
KKNNNSIFN
>34525760_46
ECGVSPPTGNDEDQSV
>34525760_47
INGKNEKKCINSKSGQGDKIQ
>34525760_48
SEKKQEWDKQKTKYENKYVGKS
>34525760_49
YYPYGDY
>34525760_50
YNNAEKKNN
>34525760_51
DNDMTW
>34525760_52
EGMEKA
>34525760_53
YNPTGKGIDDANK
>34525760_54
GSSDTNDIDTKRARTDWWENETITNGTDRK
>34525760_55
VEEKNE
>34525760_56
KSKCDPPKRADTCGDNSNI
>34525760_57
KSNKESEGGKD
>34525760_58
AYNTTSGTVNKKLQKKETECEEEKGPL
>34525760_59
GAQSEGK
>34525760_60
KEHKDKEKA
>34525760_61
ETNNTKKAEDWWKT
>34525760_62
KSGNKII
>34525760_63
CTIPTTETPPQ
>34525760_64
LGAQASESNNCTS
>34525760_65
VKEPDANTY
>34525760_66
MEEMNNNEDNEKEA
>34525760_67
EYDKGND
>34525760_68
ICEYKKD
>34525760_69
DMMEKNSSDK
>34525760_70
GDTDGQNEKRK
>34525760_71
EAEGDTETNENCR
>34525760_72
CTNGSVDNS
>34525760_73
EYEIQTNKYDNEFKNKNSNDKDAPDYLKEKCND
>34525760_74
DDKNKTWKNPYETLED
>34525760_75
KSKCDCPKPLPSPIKPDDLPPQADEPFDPTI
>34525760_76
GDYGIPTLKS
>34525760_77
SDTYKG
>34525760_78
GDTSGDGDE
>34525760_79
SDITSSSESEYEEL
>34525760_80
SKRDTFNTPSGDTFTNKFRDDEWNQ
>34525760_81
MDDPKYSSNNMY
>34525760_82
LFGTNNTKNTT
>34525760_83
KQTHSDP
>34525760_84
HKTNDETY
>34525760_85
IYDHPSQETP
>34525760_86
ITTEQNNGL
>34525760_87
IGDDQVEN
>34922482_1
NRKMQE
>34922482_2
FFADKPDESTLSPEMKE
>34922482_3
KAAQYPSK
>34922663_1
FFADKPDESTLSPEMKEH
>34922663_2
KNAQFPGK
>38201483_1
EGTSGTAVTTSTPGSSGSVTSGGSVA
>38201483_2
SVASGGSGGSVASGGSGNSRRTNPSDNSSDSNTKTY
>38201483_3
PLDNIKDNVGK
>38201483_4
KKTIDQNKNADNEEGKKK
>38201483_5
KIKTDAENPTTGSKPNPLPENKKKEVEGHEEK
>38201483_6
NKKVDVTPKSQDPTKSVQIPKVPYPNG
>38201483_7
AADNDKNSYGDLMNPDTKEKI
>38201483_8
INHTKEQ
>38201483_9
YEKSKKDY
>38201483_10
EKQRYNNKFSSSNNSV
>38201483_11
IYKPQNKPEP
>38201483_12
VAASETTEDGGHSTHTLSQSGETEVTEETEVTEETVGHT
>38201483_13
TLPPKEESAPKEVKV
>38201483_14
IEHKSNDNSQA
>38201483_15
LTPEEENELK
>38201483_16
KQITGTSSTSSPGNTTVNTAQSATHSNSQNQQSNASSTNTQNGVAVSSGPAVVEESHD
>38201483_17
KTKVPNPLTI
>38201483_18
TETQKNALN
>38201483_19
EAEIAETENTL
>38201483_20
NGESSPLK
>38201483_21
IQTEDNYA
>38201483_22
KNYTGNSPSENNKKVN
>38201483_23
TTVVTPPQPDVTPSPLSVRVSGSSGSTKEETQIPTS
>38201483_24
NYDEEDD
>38201483_25
GESEDNDEY
>38201483_26
KEEKEKFPSSPPTTPPSPAKTDEQKKE
>38201483_27
NVEKDEA
>38201483_28
NDDTKKD
>38201483_29
QCPENS
>38201483_30
QEGDKCVENPNPTCNENNGGCDADATCTEEDSGSSRK
>38201483_31
CTKPDSYP
>39842747_1
GKDEEDPIEHNKD
>39842747_2
KVQSDAKTYEGELK
>39842747_3
DTETTGTDDPCG
>39842747_4
GNNNRHPCANRSPVRFSDEYGGQC
>39842747_5
RIKDNETVDNKCG
>39842747_6
MGTTKSK
>39842747_7
QYQAKNTDF
>42374894_1
EVDTNIESNENSIHESGHKID
>42374894_2
ITYKKKNVDDSEIPF
>42374894_3
QFPSTSGGNNV
>42374894_4
IKQSGENQYT
>42374894_5
GIQKGANGLTGATEN
>42374894_6
QANSETNKNPTSHSNSTTTS
>42374894_7
FGGGAPQNGAAEDKK
>42374894_8
PSWDRNNIPDENEQVKEDPQEDNKDEDEDEETETENLETEDDNNEEIEENEEDDIDEESVEEKEEEEEKKEEEEKKEEKKEEKKPDNEITNEVKEEQKYSSPSDIN
>42374894_9
KNKKNDETKKTAE
>42716347_1
ANEGSTTNSVDANAPKADTVARVGQSSTNSASTSTTNNGESQTTTPTAADTIASGSQSSTNSASTSTTNNGESQTTTPTAADTIASGSQSSTNSASTSTTNNGESQTTTPTAADTIASGSQSSTNSASTSTTNNGESQTTTPTAADTPTATKSNSPSPPITTTESSSSGNAPNKTDGKGEGSEKQNELNESTEEGPKVPQEPQTAENENPAAPENKGTG
>45645179_2
YGSTSK
>45645179_3
NYSPNGNTN
>45645179_4
GIPNDLPRS
>45645179_5
YAPCPYYSSGSWNEA
>45645179_6
EEWSECSTTCDEGRK
>45645179_7
CKVRDCPQIPIPPVIPNKIPEKPSNPEEPVNPNDPNDPNNPNNPNNPNNPNNPNNPNNPNNPNNPNNPNNPNNPNNPNNPNNPNNPNNPNNPNNPNNPNNPNNPNNPNDPSNPNNPNPKKRNPKRRNPNKPKPNKPNPNKPNPNEPSNPNKPNPNEPSNPNKPNPNEPSNPNKPNPNEPSNPNKPNPNEPLNPNEPSNPNEPSNPNAPSNPNEPSNPNEPSNPNEPSNPNEPSNPNEPSNPKKPSNPNEPSNPNEPLNPNEPSNPNEPSNPNEPSNPEEPSNPKEPSNPNEPSNPEEPNPEEPSNPKEPSNPEEPINPEELNPKEPSNPEESNPKEPINPEESNPKEPINPEDNENPLI
>45645179_8
EPIEPRNDSN
>45645179_9
PQKGNNIPSNLPENPSDSEVEYPRPNDNGENSNNTMKSKKNIPNEPIPSPGDNPYKGHEERIPKPHRSNDDYVYDNNVNKNNKDEPEIPNNEYEEDKNKNQSKSNNGYK
>45645179_10
SAAGLAGAEPAPFEDVIPDDDKDIV
>45645179_11
FKLPEDNDWN
>46361412_1
ARGRGGEEDPIEHNKD
>46361412_2
HTNVTNGKSNPCYG
>46361412_3
SNTEGSECD
>46361412_4
IRDSDKKNNSVG
>46361412_5
PDKITN
>46361412_6
YEGESIRNEYDQKKDD
>46361412_7
YRRDSRTDKL
>46361412_8
TATSGKN
>46361412_9
RYQKDGPDYYQ
>46361412_10
AEQNDKYFREKNSNGNTC
>46361412_11
CRGENGSER
>46361412_12
KKYDEE
>46361412_13
NEASSSSGGRAKRAASTENYEGY
>46361412_14
EECKRINDDKGGEIK
>46361412_15
NLDDKSKEYTGT
>46361412_16
QRCPPCGVERKSDGGWKDKPDGRECT
>46361412_17
ESTFKPPNLK
>46361412_18
GEEHGDMT
>46361412_19
KTYIED
>46361412_20
VANDKN
>46361412_21
KQYDDQPDFR
>46361412_22
KAYGDAEAI
>46361412_23
NQVKDEEASRT
>46361412_24
EEEADECIKTHPEDKTCIDEDEEDEEPPTPDIENPCAEPNGSNTKH
>46361412_25
HTQKDAHAEASKR
>46361412_26
AEKGEYALR
>46361412_27
SNRNPAQSTGPCNGKDGDNKRFK
>46361412_28
TPWKGGEQVSTS
>46361412_29
EAEDIKKNYKERNGQIDNKG
>46361412_30
DLDEGSKKM
>46361412_31
EKHPGVQEKYNSDNDYN
>46361412_32
GHHASSSHCG
>46361412_33
GMPVDDY
>46361412_34
GKVQGCTSGDVDSV
>46361412_35
KPWKGQW
>46361412_36
ASNNKG
>46361412_37
AVGPKDKP
>46361412_38
PPKSVKPGAPTPTLTSP
>46361412_39
RVGECE
>46361412_40
CTSGDKENKDKYAFREKPKDHDDACACENNTKPQPAPKKEEEA
>46361412_41
AGKNEIDSCNEKNDRTWNCSDDTFNEHNRGACMPPR
>46361412_42
NTSSEKQ
>46361412_43
LQNGNIPDE
>46361412_44
DISSDSNIKG
>46361412_45
YGKTHEQNITPKTWWEKNKND
>46361412_46
DQLKNKAEYKTPPEEFAQ
>46361412_47
KLEDNVKTECNRTNSSDVCKPESSCK
>46361412_48
DYVNKKKNEFNKQ
>46361412_49
AYEPNADQEYNDYKLKEGKGPSKQG
>46361412_50
DVSSEKPF
>46361412_51
RHAPSELQPPAQQPQPEAPQEPAVKK
>46361412_52
GATTATETSSPSPDAASSPPADSGNTATT
>46361412_53
ISGEPEGSTSATSQSPNGD
>46361412_54
KEEKKPQAP
>46361412_55
LENSGEQNPQSKLQESGEIPD
>46361412_56
SNDSKKSGYSDIITG
>46361412_57
KEIQEREKT
>46361412_58
QTRGSPSPGDKKPVQTTTKPEDWWKT
>46361412_59
KETSGSGSDGKTTTITQDTNL
>46361412_60
LENGKQPKKNYQY
>46361412_61
IGASDTGPKGNDDTK
>46361412_62
LDENGNKHCSG
>46361412_63
GLKCNDPVPDKEKI
>46361412_64
YNAYTKQKDKCEKESKSAEGKNHDNG
>46361412_65
KGPCKNNNEEGSGEDEIKFDKPEVTFK
>46361412_66
TDNCKP
>46361412_67
VCTGGVTKGNCNGGTITA
>46361412_68
KKDTNGQKSDEH
>46361412_69
IENGKGS
>46361412_70
VEEKKQEWK
>46361412_71
TRNNDVTSN
>46361412_72
GCSASASSTNGNEDA
>46361412_73
EECEKKHTPSDKECNETLAQTPDETLDDDIETEEAKK
>46361412_74
EETKEPVVEEKCEEVKPPAEHEKKEEEKEEEKDKGDEEEEAAGGPAGPSPSTPAAPKKDEKVEPPSNVF
>46361412_75
KSKPPV
>46361412_76
KGDYDIPTLKS
>46361412_77
YIPYRSGTYKG
>46361412_78
EGDSSGDEKY
>46361412_79
TTDVTSSESEYEEL
>46362266_1
MSNKKRSKNENDESTSLPL
>46362266_2
EQKEEGEEI
>46362266_3
NIGDEINE
>46362266_4
LQNDENIK
>46362266_5
DLEDDAN
>46362266_6
VKDEGKKEKIEDKKYEQDDEEENEEEEEEEEEEEGEEENKEDEE
>46362266_7
NNEKNIS
>46362266_8
VKQENDNKDEARGNDNMC
>46362266_9
GEMLDKGKSYSGDEKINTSDNAKSCSGDEKVITSDNGKSYDYVKNESEEQEEKENML
>46362266_10
SLECNPNEA
>46362266_11
KENIEKNKHDDN
>46362266_12
HNEGENVIE
>46362266_13
KNYRNEEEKKKN
>46362266_14
LQKDNES
>46362266_15
KDYQNGIDNS
>46362266_16
VSYFDEGENPYNRNNKNYRTDNKNSDDNNNNNNYYYNNYNSDDNYNSEDNEYNNG
>46362266_17
NYKKDSLNEDDVKK
>46362266_18
NKKDEE
>46362266_19
IEDKKE
>46362266_20
NSFNEESKSEEGK
>46362266_21
IQNDNDEKYDDEKK
>46362266_22
NKKRNV
>46362266_23
KEFEKKQEQ
>46362266_24
DSQREE
>46362266_25
LEKENSTL
>46561684_1
MTESNPPTGAGGSAGGSAGGSAGGSAGGSAGGSAGGSAGGSAGGSAGGSAGSGDGNGANPGADAEGSSSTPATTTTTTTTTTTNDAEASTSTSSKNPNHNNAETNQANKE
>46561686_2
MEESKPPTGASGSAGSGSGSGAVASAGNGANPGADAERSPSTPATPATTTTTTTTTTTNDAEASTSTSSENPNHNKAETNPKGKGEVQKPNQANKE
>47117826_1
EGTSGTAVTTSTPGSSGSVTSGGSVA
>47117826_2
SVASGGSGGSVASGGSGNSRRTNPSDNSSDSNTKTY
>47117826_3
PLDNIKDNVGK
>47117826_4
KKTIDQNKNADNEEGKKK
>47117826_5
KIKTDAENPTTGSKPNPLPENKKKEVEGHEEK
>47117826_6
NKKVDVTPKSQDPTKSVQIPKVPYPNG
>47117826_7
AADNDKNSYGDLMNPDTKEKI
>47117826_8
INHTKEQ
>47117826_9
YEKSKKDY
>47117826_10
EKQRYNNKFSSSNNSV
>47117826_11
IYKPQNKPEP
>47117826_12
VAASETTEDGGHSTHTLSQSGETEVTEETEVTEETVGHT
>47117826_13
TLPPKEESAPKEVKV
>47117826_14
IEHKSNDNSQA
>47117826_15
LTPEEENELK
>47117826_16
KQITGTSSTSSPGNTTVNTAQSATHSNSQNQQSNASSTNTQNGVAVSSGPAVVEESHD
>47117826_17
KTKVPNPLTI
>47117826_18
TETQKNALN
>47117826_19
EAEIAETENTL
>47117826_20
NGESSPLK
>47117826_21
IQTEDNYA
>47117826_22
KNYTGNSPSENNKKVN
>47117826_23
TTVVTPPQPDVTPSPLSVRVSGSSGSTKEETQIPTS
>47117826_24
NYDEEDD
>47117826_25
GESEDNDEY
>47117826_26
KEEKEKFPSSPPTTPPSPAKTDEQKKE
>47117826_27
NVEKDEA
>47117826_28
NDDTKKD
>47117826_29
QCPENS
>47117826_30
QEGDKCVENPNPTCNENNGGCDADATCTEEDSGSSRK
>47117826_31
CTKPDSYP
>51847751_1
NKSINPDEAVA
>51847751_2
GKSKQT
>51847751_3
YADNQPG
>51847751_4
SGIPPAPRGVPQ
>51847751_5
AEEKGTGKRN
>51847751_6
TITNDKGRLNK
>51847751_7
KYEADDRAQRDRVEAKNGL
>51847751_8
TLGDSNVSGKLDDSDKATL
>51847751_9
SNQEATKEEYEHKQK
>51847751_10
YHPPHSSPPL
>51847751_11
NSTQKGESLQDTSRVSSSTF
>56342145_1
CYGSSSNT
>56342145_2
YDNAGTN
>56342145_3
YGKQEN
>56342145_4
RSLGENDDGNNNNGDNGREGKDEDKRDGNNEDNEKLRKP
>56342145_5
HKKLKQPGDGNPDPNANPNVDPNANPNVDPNANPNVDPNANPNANPNANPNANPNANPNANPNANPNANPNANPNANPNVDPNANPNANPNANPNANPNANPNANPNANPNANPNANPNANPNANPNANPNANPNANPNANPNANPNANPNANPNANPNANPNANPNANPNANPNANPNANPNANPNKNNQGNGQGHNMPNDPNRNVDENANANNDVKNNNNEEPSDKH
>56342145_6
IKPGSADKPKDQLDYEND
>57015271_1
HHNSNSTKSR
>57015271_2
NNNEKDGNVTNERKKKPTKAVENKLKQPPGDDDDAGNDEGNDAGNDAGNAAGNAAGNAAGNAAGNAAGNAAGNAAGNAAGNAAGNAAGNDAGNAAGNAAGNAAGNAAGNAAGNAAGNAAGNAAGNAAGNAAGNDAGNAAGNAAGNAAGNAAGNAAGNAAGNDAGNAAGNAAGNAAGNAAGNAAGNAAGNAAGNAAGNAAGNAAGNDAGNAAGNAAGNAAGNAAGNAAGNAAGNAAGNAAGNAAGNAAGNAAGNAAGNAAGNAAGNAAGNAAGNAAGNAAGNAAGNAAGNAAGNAAGNEKAKNKDNKVDANTNKKDNQEENNDSSNGPSEEH
>57015271_3
TEEWSPC
>57015271_4
KVDAKNKKP
>58429611_1
CYGSSSNT
>58429611_2
YDNAGTN
>58429611_3
YGKQEN
>58429611_4
RSLGENDDGNNEDNEKLRKP
>58429611_5
HKKLKQPADGNPDPNANPNVDPNANPNVDPNANPNVDPNANPNANPNANPNANPNANPNANPNANPNANPNANPNANPNANPNANPNANPNVDPNANPNANPNANPNANPNANPNANPNANPNANPNANPNANPNANPNANPNANPNANPNANPNANPNANPNANPNANPNKNNQGNGQGHNMPNDPNRNVDENANANSAVKNNNNEEPSDKH
>58429611_6
STEWSPC
>58429611_7
KPGSANKPKDELDYA
>58429619_1
CYGSSSNT
>58429619_2
YDNAGTN
>58429619_3
YGKQEN
>58429619_4
RSLGENDDGNNEDNEKLRKP
>58429619_5
HKKLKQPGDGNPDPNANPNVDPNANPNVDPNANPNVDPNANPNANPNANPNANPNANPNANPNANPNANPNANPNANPNANPNVDPNANPNANPNANPNANPNANPNANPNANPNANPNANPNANPNANPNANPNANPNANPNANPNANPNANPNANPNANPNANPNANPNANPNKNNQGNGQGHNMPNDPNRNVDENANANNAVKNNNNEEPSDQH
>58429619_6
STEWSPC
>58429619_7
KPGSANKPKDQLNYEND
>59798920_1
GESQTGNTGGGQAGNTGGDQAGSTGGSPQGSTGASPQGSTGASPQGSTGASQPGSSEPSNPVSSGHSV
>59798920_2
SVSQTSTSSEKQDTI
>59798920_3
DTEDTNI
>59798920_4
SFESNSGSLE
>59798920_5
KLPSNGTTGEQGSSTGTVRGDTEPISDSSSSSSSSSSSSSSSSSSSSSSSSSSSESLPANGPDSPTVKPPRN
>59798920_6
GETKDTTENNKV
>59798920_7
YAIGSDIPEKCDT
>59798920_8
KAETEDDDEDDYTEY
>59798920_9
TNENNDKS
>59798920_10
DTTGTLDNYGMG
>59798920_11
YNDKNSPEDKDNKGK
>59798920_12
TLEKEDTLSYDNS
>59798920_13
VEDQGNCD
>59798920_14
GYEPTK
>59798920_15
KGEHKDRCDEGSSP
>59798920_16
FLPAESNYPY
>59798920_17
EQCPKV
>59798920_18
NKNEPNSLDGKGYTAYESERFH
>59798920_19
LCGDDTADH
>59798920_20
YVNSEGEKK
>59798920_21
WGPYWGDE
>59798920_22
MNNKTTKKESK
>59798920_23
FSEKEDNENNKKL
>59798920_24
DTAGSGQSGKESNTALESAGTSNEVS
>59798920_25
TQDVNKK
>59798920_26
AFNPENYE
>59798920_27
CEEKTSP
>60592097_1
ADAHHATDAHHAADAHHAADAHHAADAHHAAD
>60592097_2
HHASDAHHAADA
>60592097_3
DAHHAADAHHAADAHHATDAHHAADAHHAADAHHAADAHHATDAHH
>60592097_4
HHAADAHHA
>60592097_5
HEAATH
>63146466_1
TGKNAQQH
>63146466_2
KQWWNE
>63146466_3
VSELPT
>63146466_4
DGKINY
>63146466_5
VPPCQNACK
>63146466_6
IVTPYD
>63146484_1
GTGEKAQQH
>63146484_2
KQWWNE
>63146484_3
DGKINY
>63146484_4
VPPCQNACK
>63146484_5
IVTPYD
>63168791_1
PGYGQNKSVQ
>63168791_2
NEENDN
>63168791_3
LNGKPEEKKDDPPKDGNKDDLPKEGKKDDLPKEEKKDDPPKDPKKDDPPKEAQNKLN
>63168791_4
PVVADENVDQGPGAPQGPGAPQGPGAPQGPGAPQGPGAPQGPGAPQGPGAPQGPGAPQGPGAPQGPGAPQGPGAPQGPGAPQGPGAPQGPGAPQGPGAPQGPGAPQGPGAPQGPGAPQGPGAPQGPGAPQGPGAPQGPGAPQGPGAPQGPGAPQGPGAPQEPPQQPPQQPPQQPPQQPPQQPPQQPPQQPRPQPDGNNNNNNNNGNNNEDSYVPS
>63168791_5
KNVNKQPENL
>66735412_1
MTESKPPTGTGASGSAGSGAGASGSAGSGDGAVASARNGANPGADAEGSSSTPATTTTTTTTTTTTTTNDAEASTSTSSENPNHNNAETNPKGNGKVQEPNQANKETQNNSNVQQDSQTKSNVPPTQDADTKSPTAQPEQAENSAPTAEQTESPELQSAPENKGTGQHGH
>68127629_2
CPQQAG
>68127629_3
TSRDGTAISWKANPDRHSVDSDYGLP
>68127629_4
TVSPDGSLCASGGKDG
>68127629_5
LTPDGAKPSE
>68127629_6
SADGNTLYSG
>70801709_1
AAAADESAS
>70801709_2
GGKGKEREDGPEEPEETGPEETGPEETGPEETGPEETGPEETGPEETEPEPEPGAAT
>70873158_1
FFADKPDESTLSPEMKEH
>70873158_2
KNAQFPG
>71404531_1
CSEEGKQETTTTTTTTKPPTTTTTTTTKPPTTTTTTTTTTTTTTTTAPEAPSITTTEAPNTTTTRAPSSIRR
>71408894_2
VFQAGESVG
>71408894_3
CDGKTTP
>71408894_4
SIPSEGA
>71408894_5
AHGPEPEQQVEDAG
>71408894_6
TTLSNSRGEEELVSEDHSGRSPEAV
>71408894_7
NDNNGNGEKEQ
>71408894_8
ASYEEKEVEVTGGREG
>71408894_9
EVRDTPE
>71408894_10
RPTTTCTKEE
>71408894_11
IPAVEQRSVSSI
>71408894_12
PRRRHPN
>71408894_13
GKDPNTK
>71424607_1
KAPRTHNR
>71424607_2
RMTGSSGGREGRESEQQRPSM
>71424607_3
SSEATYGKEGNSRNGTIFE
>71424607_4
GNSFSDA
>71424607_5
HYTNSTDNK
>71424607_6
EIDGGEWTN
>71424607_7
VDEIDGA
>71424607_8
GYGTSTTPLTEVTDGKYWAP
>71424607_9
VSYGTDDEKKKE
>71424607_10
DYSTNPKPF
>71424607_11
GAGIRME
>71424607_12
SYGWEFSNDTSDEGCI
>71424607_13
CDDGSRRVYGSST
>71424607_14
RTRVGHG
>71424607_15
VYSEKDKKET
>71424607_16
PISAENENVS
>71424607_17
AQPFKEEGKKEE
>71424607_18
AAAEDGK
>71424607_19
EKDAQI
>71424607_20
RCGNEKNNWSSECDEA
>71424607_21
KSTNNTWS
>71424607_22
HGEVESAPDGGLTFKGPGAWAKWPVGDMGQT
>71424607_23
EVPETGSSS
>71424607_24
PAHDENAGWEAN
>71424607_25
FDYEDEDYEGYKSF
>71424607_26
GDGKSSSDN
>71424607_27
AAAAPEAEVSAPEGAPQNRHLGQASEKDTTPSPQNQGLSPEKSKNEKYSAGSGQTTSAD
>71424607_28
TSAAEGEVEEVASSSVGSASSLAPTAGEGSPQKAPETDVLA
>71424607_29
HFEREQEHS
>71424607_30
PMTEQAEEAVVATPQRKTTEDRPQHSTLSDASEDMEESSSHSATLTSDEQTVDPEERKDTNPHTAVGASSGSDSSHSTEVASVDGATDPATAQGHDEVLDGGDAAKDYLRTTPGETKIPSESNATSL
>72004080_1
GRNTSSNNE
>72004080_2
KKKNDRS
>72004080_3
MDFGGYSTKAENK
>72004080_4
NRSKLPKSKCK
>72004080_5
KEYETQKVSKENA
>72004080_6
ENKNDA
>72004080_7
NGNDNTIKE
>72004080_8
CDKNSVDTNTK
>72004080_9
VCVPPR
>72004080_10
YKNKDDK
>72004080_11
VCKEDDIEN
>72004080_12
GDDYCQD
>72004080_13
KEKPCEDDNCKSKCN
>72004080_14
SKKKEEYNKQAKQYQEYQKGNNYK
>74862761_1
KNDKNQGV
>74862761_2
YVKGKKAPSDPQCADIK
>74862761_3
KSANNSANNGKKNNAEE
>74862761_4
QGHKKETSQNQNENNDNQKYQEVNDEDDVNDEEDTNDDEDTNDEEDTNDDEDTNDDEDTNDEEDTNDEEDHENNNATA
>74862761_5
LAQSGGLG
>74862761_6
KRKAQEKGLPEPTVTNEEYV
>74862761_7
FPKKKEDNQAVDTKSMEEPKVKAQPALRGVEPTEDSN
>74862761_8
IENNNTPNVVPPTQSKKKNKNETVSGMDENFDNHPENYFK
>74862761_9
YYYDENDDME
>74862761_10
PLKNGNVS
>74862761_11
LNQETEEEMEK
>74862761_12
DALAPKNKEEEEKEKEKEEKEKEEKEKEKEEKEKEEKEKEEKEKEEKEEEKKEKEEEQEEEEEEEIVPENLTTEESK
>76097094_1
YVKGENGYK
>76097094_2
QGTNERRSEENI
>76097094_3
NFGGNSYMEGKDGGDKTGEEKDGEHKTDSKTDNGKGE
>76097094_4
ETSSNGQPAGT
>76097094_5
EHEGNSRKNSSNGGNPYDIDHK
>76097094_6
RKRRERDWDCN
>76097094_7
GKNAQQRRKQWWNE
>76097094_8
VSELPT
>76097094_9
DGKINY
>76097094_10
VPPCQNACK
>76097094_11
KNAEKVQ
>76097094_12
EAKKNTQEVVTNVDNAAKSQATNSNPISQPVDSSKAEKVPGDSTHGNVNSGQDSSTTGRAVTGDGKNGNQTPAESDVQRSDIAESVSAKNVDPQKSVSERSDDTASVTGIAEAGKENLGASNSRPSESTVKANSPGDDTVNSA
>76097094_13
IPVVSGENPLVT
>76097094_14
GLRHSKDNSDSDGPAESMANPDSNSKGETGKGQDNDMAKATKDSSNSSDGTSSATGDTTDAVDREINKGVPEDRDKTVGSKDGGGEDNSANKDAATVV
>76097094_15
DRIRENSAGGSTNDRSKNDTEKNGASTPDSKQSEDATALS
>76097094_16
TESLESTESGDRTTNDTTNSLENKNGGKEKDLQ
>76097094_17
DFKSNDTPNEEPNSDQTTDAEGHDRDSIKNDKAERRKHM
>76097094_18
TFTKNTNSHHLN
>76097094_19
EDKISSNTCSRE
>76097094_20
EFEDPSYK
>76097094_21
IKNDSEEATFN
>76664023_1
EQASVQAQDATKPEANNAEQI
>76664023_2
KTAKENSAASATAAETAKNNAVSAGKGLDA
>76664023_3
KAAAEEAKKEAAIAEKAEKDAEAAQKKNNLEDVKSQVPTAGKAATNAEKKKNEA
>76664023_4
KEEAQKASDEAQKACEKAQKAHAKAQKASDTTKTVETFKTNAEAAAKNAKEKAENANKAATEAESANE
>76664023_5
QKATDAETAAKDAKKEQVK
>76664023_6
KVAKEEADAAQKKAEA
>76664023_7
AKDSEVPEAQKAAEF
>76664023_8
TETVKKATTAATEAGKNAQEAEKSPEEAEEKAETSDAVKGKADAAEKAAGEAKKASI
>76664023_9
KKTAQEAEKDATEAKEQAEKAKAAAEEAKTHGEKAEKVGESTKAHSDEAQQENKNAKDASEEAENRAVD
>76664023_10
KNAAESAKSATDMSELEKAKEEAID
>76664023_11
ATIAKEKKEAAKVAAEKAQTAANVVKDKAAKAEAKKAETEAVK
>76664023_12
RAAAEEAKQEAAKVGASKEPQETKNKANVEAEATGNEAKKAEDAAEEAKEAAKKANEATDANVARSEADKAIA
>76664023_13
KKAKKAREK
>82540858_1
YGKNKYGKNGKYGSQ
>82540858_2
TEKGRRPFQIGKSKKGGSAMARDSSFPMNEESPLGFSPEEMEA
>82540858_3
KDGVPAPSNTPNVQN
>86170605_1
GNNGSGKS
>86170605_2
TGDFPPNAEKGKS
>86170605_3
KNEKEI
>86170605_4
ESNKYDDNYEL
>86170605_5
KGNSSSDM
>86170605_6
INEGHQKEK
>86170605_7
QYKTSNKSDDNKRNNNNNHFDDDNKRNNNNNHFDDDNKRNNNNNHFDDDNKRNNNNNHFDDDNKRNNNNNHFDDDNKRNNNNNHFDDDNKNKCD
>86170605_8
NEMDTYNIQKENNYYEEQIEK
>86170605_9
RKRENEKL
>86170605_10
KSDEQNNSDNNKKVGVEKKK
>86170605_11
KDNVENNKMSNNTNKCNDTKTCNNTKTCNNT
>86170605_12
NVNDSYSYI
>86170605_13
YSSDQTPQKIYVDEEKEKEKEKKKKKKKKTDNDGY
>86170605_14
EQFYEDDDHHSYNK
>86170605_15
PCKNKEESVKEP
>86170605_16
DNGSSNDDILN
>86170605_17
SYYSNEEIKENNKNDTNKMCD
>86170605_18
NKMCDD
>86170605_19
NKMYDDTNKMYDDTNKMYDDTNKMYDDTNKMCDDTNKRYDDTNKMC
>86170605_20
KMCDDTNQMYDDTNKRYDDTNKRYDDTNKMCDDTNQMYDDTNKRYDNINQN
>86170605_21
YTRKEQ
>86170605_22
DEINGDKKKENDNTVSSNNDSIINNDNRNKKNRYNDEENGI
>86170605_23
ENYNNN
>86170605_24
DDLNEQ
>86170605_25
DIQTEPTDKSSQRRS
>86170605_26
EPTTNLDKANS
>86170701_1
QEREKEEEEKKRNYNISNNNNNNNYNKY
>86170701_2
NNMNDNNM
>86170701_3
TYINDGQIKKKYNNNNNNNNNNT
>86170701_4
YNKSSSIH
>86170701_5
NNIHEKNDKSNNDYNYS
>86170701_6
NEGHNPDI
>86170701_7
DVDSYRDTH
>86170701_8
SQHNNQGFIN
>86170701_9
DKINSSFNK
>86170701_10
REDQKVGPLNV
>86170701_11
NDSLKN
>86170701_12
DNNNNI
>86170701_13
EVNKKKN
>86170701_14
NDKDDNV
>86170701_15
NNNNDNNNDNNNDNNIN
>86170701_16
KKYNTTNQYNNNNNNNNNSN
>86170701_17
NKKINE
>86170701_18
QDYHDNKN
>86170701_19
INSNDNYY
>86170701_20
DIKNEGN
>86170701_21
SSNNNNNNNNNNNNNNNNNNNNNNNNNNNNNNNNNNNI
>86170701_22
KKRKNT
>86170701_23
ATNNGGGYNL
>86170701_24
AKNGNHMNNR
>86170701_25
SIDEMDDINENNKKKD
>86170701_26
NIDSDN
>86170701_27
KGDKKSEDMKEDTPTRGENLQRG
>86170701_28
NLQRGDNLQRGDNLQRGDNLQRGDNLQNGDNLQNGDNLQRGDNLQNGENLQSGENLQSGENLQSGENLQTRENLQSGENLQTRENLQSDENH
>86170701_29
NNNGQYEDNYNNSYNNNN
>86170701_30
CEKSADDL
>86170701_31
KYKTPD
>86170701_32
EYYDNEDTKQSIQP
>86170701_33
TFRNDKEEI
>86170701_34
SQNKRDIKQDNISK
>86170701_35
NINSNNSNNSNSNSNSNNNNNNNYNSNNISD
>86170701_36
KNNKENDKSKWIEEEEEEKEECP
>86170701_37
NRGSNNIQSYDDRNQN
>86170701_38
SPVNTKRY
>86170701_39
KQDNTTGATN
>86170701_40
NNKTEQNKDNGHIENN
>86170701_41
IDNGDGNNI
>86170701_42
IPEDNPIH
>86170701_43
TYDNNKKNTTK
>86170701_44
IDPIDV
>86170701_45
TNKSMETFEPNNKLDSYED
>86170701_46
DYKTGQS
>86170701_47
TNNIRYKTGES
>86170701_48
GTTNNTRYKTGES
>86170701_49
GTTNNTRY
>86170701_50
NSNQENINQNEINYNNNDDDDDNNNNNNDDDDDDNN
>86170701_51
NNLPQEDIFN
>86170701_52
INIEDKNDV
>86170701_53
NNNIHNYNDNNNDNNNDNNNDNNNDNNNDNNND
>86170701_54
NNNVDEN
>86170701_55
KKKKEKNEYNNY
>86170701_56
ISSYNNNDGDNYGDNNNN
>86170701_57
SSKNRSIKYGDEYEEEIY
>86170701_58
YGNINN
>86170701_59
INDTDNNN
>86170701_60
NNSNPLESNNNGSTTTTTTTTSIK
>86170701_61
SNNNDSTNVERDNNN
>86170701_62
PKKNNDQNSI
>86170701_63
QYSSYEPVKN
>86170701_64
KYDNNSNY
>86170701_65
NDVIYK
>86170701_66
NMKDKDNIMS
>86170701_67
MNNGHNIGDEYSDESY
>86170701_68
ILNNNNDNNNNNNDK
>86170701_69
NNNDSYN
>86170701_70
YNDDKNELSK
>86170701_71
NEQEQNIPIE
>86170701_72
KNNKNNSEKK
>86170701_73
EKNYHPEKKNFN
>86170701_74
SENKNN
>86170701_75
FSHHKD
>86170701_76
KQNNNN
>86170701_77
QNTFNNPNKY
>86171162_1
NIKIEKPDFDAY
>86171162_2
ANKGKEEYNKKKK
>86171162_3
EKKQKHK
>86171162_4
GFENEEDIEK
>86171162_5
KIENEASKYDDE
>86171162_6
NSYQEKNNK
>86171162_7
EEKKQQ
>86171162_8
QKIKEDRER
>86171162_9
KLEESKKQQNAAKKINGEVETNENKDDNKTKNENNNKKAKSKKDKQ
>86171162_10
INPPVSFD
>86171162_11
DMYEQKRDESVKNVETRREDL
>86171162_12
SGEHHNKGTKANKV
>90101866_1
EGTSGTAVTTSTPGSGGSVTSGGSVTSGGSGGSVA
>90101866_2
VAASGGSGNSRRTNPSDNSSDSDAKSY
>90101866_3
PLDNIKDNVGK
>90101866_4
KKTIDQNKNADNEEGKKK
>90101866_5
KIKTDAEKLTTGSKPNPLPENKNKKIEEHEEK
>90101866_6
NKKVDVTPKSQDPTKSVQIPKVPYPNG
>90101866_7
AADNDKNSYGDLMNPDTKEKI
>90101866_8
INHTKEQ
>90101866_9
YEKSKKDY
>90101866_10
EKQRYNNKFSSSNNSV
>90101866_11
IYKPQNKPEP
>90101866_12
VAASETTEDGGHSTHTLSQSGETEVTEETEETVGHT
>90101866_13
TLPPTQPSPPKEVKV
>90101866_14
IEHKSNDNSQA
>90101868_1
EGTSGTAVTTSTPGSGGSVTSGGSVTSGGSGGSVA
>90101868_2
SVASGGSGNSRRTNPSDNSSDSDAKSY
>90101868_3
PLDNIKDNVGK
>90101868_4
KKTIDQNKNADNEEGKKK
>90101868_5
KIKTDAEKLTTGSKPNPLPENKKKEVEGHEEK
>90101868_6
NKKVDVTPKSQDPTKSVQIPKVPYPNG
>90101868_7
AADNDKNSYGDLMNPDTKEKI
>90101868_8
INHTKEQ
>90101868_9
YEKSKKDY
>90101868_10
EKQRYNNKFSSSNNSV
>90101868_11
EEVKSS
>90101868_12
IYKPQNKPEP
>90101868_13
VAASETTEDGGHSTHTLSQSGETEVTEETEETVGHT
>90101868_14
TLPPTQPSPPKEVKV
>90101868_15
IEHKSNDNSQA
>90193397_1
MGANESSI
>90193397_2
KDRASRDAQK
>90193397_3
HKKVPSNPCH
>90193397_4
TNIDDGTAARRNPCDGRNQKRFD
>90193397_5
IKGNGNNRNGGSCAPPR
>90193397_6
GNTKNSN
>90193397_7
YEGESIVKNHPNRGSS
>90193397_8
TNDRTKKVEAEKRYKNDTENY
>90193397_9
RCGHNKDGAPPTNLD
>90822911_1
EGTSGTAVTTSTPGSKGSVTSGGSGGSGGSGATVPSGTASTKGAIRSPDAANPSDNSSDSDAKSY
>91984658_2
LDDKNKEKI
>91984658_3
AQSGPFPSSPDMV
>91984658_4
PYNPENIN
>91984658_5
RYSSEYPHGDKGG
>91984658_6
CTGAPPRYQRPL
>91984658_7
SYPGVTPGATL
>91984658_8
AARPKRGA
>94420804_1
KEEKEKFPSSPPTTPPSPAKTDEQKKE
>94420804_2
NVEKDEA
>94420804_3
NDDTKKD
>94420804_4
QCPENS
>94420804_5
QEGDKCVENPNPTCNENNGGCDADATCTEEDSGSSRK
>94420804_6
CTKPDSYP
>94730397_1
AESKPSTGAGGSAGGSAGGSAGGSAGGSAGGSAGSGDGNGADAEGSSSTPATTTTTKTTTTTTTTNDAEASTSTSSENPNHKNAETNPKGKGEVQEPNQANKETQNNSNVQQDSQTKSNVPPTQDADTKSPTAQPEQAENSAPTAEQTESPELQSAPENKGTGQHGHMHGSRNNHPQNTSDSQKECTDGNKENCG
>95107212_2
NEGTSGTAVTTSTPGSGGSGGSVASGGSVASGGSGGSVASVASGGSVASGGSGNSRRTNPSD
>95107216_1
NEGTSGTAVTTSTPGSGGSVTSGGSVTSGGSGTSVA
>95107216_2
SVASGGSGNSRRTNPSD
>107784976_1
CYGSSSNT
>107784976_2
YDNAGTN
>107784976_3
YGKQEN
>107784976_4
RSLGENDDGNNNNGDNGREGKDEDKRDGNNEDNEKLRKP
>107784976_5
HKKLKQPGGDNPDPNANPNVDPNANPNANPNANPNANPNANPNANPNANPNANPNANPNANPNANPNANPNANPNANPNVDPNANPNANPNANPNANPNANPNANPNANPNANPNANPNANPNANPNANPNANPNANPNANPNANPNANPNANPNANPNANPNANPNANPNANPNANPNANPNANPNANPNANPNANPNANPNANPNKNNQGNGQGHNMPNDPNRNVDENANANNAVKNNNNEEPSDKH
>107784976_6
STEWSPC
>107784976_7
KPGSANKPKDELDYEND
>124109201_1
VPLGDDMPQWYKELNPRETVPTLQV
>124109201_2
NALMGSSPYQR
>124109201_3
PFNEEKRKSVDNNTA
>124109201_4
EHQGDGPYF
>124109201_5
TTVKETISKP
>124109201_6
SPFSDR
>124109201_7
DGFPEHGPALLPKDADGS
>124109201_8
PKNMNAK
>124109201_9
FGEGPFFG
>124109201_10
PELTEG
>124109201_11
EAGLTSEAG
>124504771_1
TNMGNI
>124504771_2
NYNVDM
>124504771_3
TTNGQVEGQENEIKE
>124504771_4
DNDEDKYKY
>124504771_5
LHKNEEEHEKGSPNNIYEE
>124504771_6
KHCIDEKNETNDLENE
>124504771_7
DNIKGDKINEYDNIKSDKINDYDNI
>124504771_8
DNIKSDKINDYDNIKSDKINDYDNIKSDKINDYDNIKSDKINDYDNIKS
>124504771_9
NIKSDKINDYDNIKSDKINDYDNIKSDKINDY
>124504771_10
NIKYNDDSQINNNVSNKVNSPDDDPNTYEKDKK
>124504771_11
TGKNEENNNIDNKNNDDI
>124504771_12
IQNKDKKI
>124504771_13
QNSDVQKEKK
>124504771_14
KNKINNE
>124504771_15
VTQIKGDDINDDNDM
>124504771_16
PGLQKK
>124504771_17
EDIYKEYEEYKK
>124504771_18
NYNYKNIEEKENEIK
>124504771_19
KYKEQYEKETQQKI
>124504771_20
FSNDEKTKT
>124504771_21
GIQKNEKKQI
>124504771_22
DNPINTDEK
>124504771_23
SNVENDYVEKRNK
>124504771_24
KETNYQHNINEQENDNNNNNNNNNNNNNVE
>124504771_25
NSTNTSIPI
>124504771_26
QQEGKKKMTE
>124504771_27
YESING
>124505003_1
MKNEKDDYDKVNEEEY
>124505003_2
NNDKYDED
>124505003_3
KEEDENNRREHF
>124505003_4
DYMKDTEDVHY
>124505003_5
KSTEEGELFDDEKYKD
>124505003_6
ECSKKEEQL
>124505003_7
IERKNNE
>124505003_8
KKENDS
>124505003_9
NKSKTNI
>124505003_10
TNDNNNNDNDNNNDNNNNNNNNNDNNNNNNNDNNNNNNN
>124505003_11
NSGNHPNSNNL
>124505003_12
HNTNDENNL
>124505003_13
NNKSGKSRSIK
>124505003_14
HFSGDNEYIQ
>124505003_15
LSNREMK
>124505003_16
NHSSNRN
>124505003_17
VSHNNNKSDYDEDGDAENN
>124505003_18
SSNKDYNNQNNQNIENNQNIENNQNNQNIENNQNIENNQNNQNNQNNQNNQNNQNNQNNQNNAGIHI
>124505003_19
INNNNDNNNEDDDDND
>124505003_20
DVIKNKRKENNKE
>124505003_21
NNKKKNNDGDNKSQEDDDGNKKKNNDGDNKSQEDDDGNKKKNNDGDNKSQEDDYGNKKKNNDDDDDDSY
>124505003_22
KNYTDE
>124505003_23
EKIKNKNEKE
>124505003_24
LEKEKKQL
>124505003_25
NKDSHNY
>124505003_26
KENNKK
>124505003_27
NRSTRG
>124505003_28
KNKEDAEGNSTQARMNNKDSTDN
>124505003_29
NNVNSP
>124505003_30
NDINEK
>124505003_31
KETENMNIKQKEE
>124505003_32
KTNIQN
>124505003_33
NSTTTTTNNNNNNDNNNDNNNDNNDNNNDTY
>124505003_34
QLSDEKN
>124505003_35
SQDNIK
>124505003_36
IMGDTNHDVNKNIDQGTNQHINQGTNQHINQGTNQHDTCDGPNYN
>124505003_37
NATNREDNKNKERN
>124505003_38
NELKEK
>124505003_39
KNENEKN
>124505003_40
KQSNQQGNQNGN
>124505003_41
YPDDEINVT
>124505003_42
QIFDGTENVQQSLQNEEDYVNN
>124505003_43
DLDNNMNGDDDDDDDDDDDDDNNNNNNNNNNNNNNNMGDEDNH
>124505003_44
NVKSDQINNE
>124505003_45
TNDNVDNN
>124505003_46
TYVDEKDNVSNESNSKCDDDKKENEDIIQAKNENYPVSTHYDNNDDINKDNINNDNNNDNINDDNNNDNINNDNNNDNINNDNINNDNINNDNNNDNNNDNSNN
>124505003_47
FQGINKSNNFST
>124505003_48
SALENKKQQDKKRKYF
>124505003_49
SEITKENGYLGE
>124505003_50
VGGDNDNNDDDNNDDNDDDDNDDDNNDDDNNNDDDNDDSYDDEEKEQENYSNDVNTE
>124505003_51
HEDLQNY
>124505003_52
DYVNNNNNNNDDDNEEESNN
>124505003_53
SDDEGDKKNVSKQNDDDEDDDDNGDDDDNEDDDDNEDDDNGDDDDNEDDDNGDDDDNEDDNYDDEDNDNYENEDDDNYANEDDDNYENDDDDNYENDDDDNYENDDDNYENDDDDNYENGDDDNDNDHNDDNNDEEKYSCHDDKNEHTN
>124505003_54
HDNNKNNIT
>124505003_55
VSHNKDPSNKENE
>124505003_56
SSNENDENDENDENDENDENDENDENDENDENDENDEKDENDENDENDENFDNNNEGTLNEMNSEE
>124505023_1
KLDKEKK
>124505023_2
NRNVDGSK
>124505023_3
DIKEEKKQNDSLQK
>124505023_4
TNTNNAMGNITN
>124505023_5
NIINTNNNNNTSDINNNNTSDINNNNTNNINNNNTNNINNNNTNNINNNTNNTNNNSNNNNNNNIFN
>124505023_6
YPFSNDAEKNYQENRNQSFSN
>124505023_7
GANKSS
>124505023_8
DESSNDDDHPIHK
>124505023_9
YIPKSPASVQSLDKGEDNNDNDEKGESGEDTQVIEKDDSGEDRQMIEKDDSGEDRQMIEKDDSGEDRQMIEKDDSGEDRQMIEKDDSGEDRQMIEKDDSGEDRQMIEKDKSRDDNKAQNNNSTDNEEHDEIT
>124505023_10
TDESST
>124505413_1
KNKTQDEDNH
>124505413_2
NNNKSEYNE
>124505413_3
KEKNIKESQNKN
>124505413_4
KQIENKNN
>124505413_5
KNKNTDANYSH
>124505413_6
IKENETLSQKYGSEINELNNK
>124505413_7
QQKISEGTTN
>124505413_8
KREERTSK
>124505413_9
FNYPNDKN
>124505413_10
LKEEEKKEKS
>124505413_11
DTKSSTVAKKNGCA
>124505413_12
KQNLEQ
>124505413_13
NNVNPDESEKVGSTDINSL
>124505413_14
RNENDSSI
>124505413_15
YEDVDIDEYNNDLADKKDHSDKIE
>124505413_16
YRTYDKQQ
>124505413_17
NVNEKAG
>124505413_18
EEINSS
>124505413_19
KKKDEAL
>124505413_20
EKEYKE
>124505413_21
TSNDDEKM
>124505413_22
YISKGTKNE
>124505681_1
MDTKNVKEKNPTIYSFDDEEKRNEN
>124505681_2
GYNGSSSSGVQ
>124505681_3
LPVNPYADSENPI
>124505681_4
TFTLESPPDID
>124505681_5
YSNNYE
>124505681_6
KVDNLGRSGGD
>124505681_7
YDMPKEAYES
>124505681_8
QGGENLEE
>124505681_9
AKAAEAEMKKRAQKPKKKKS
>124505681_10
GDIETVEPQQEEPVQTVQEQQVNE
>124505681_11
HETSDALY
>124505681_12
DTSEEESVKENEEEHTVDDEHVEEHTADDEHVEEPTVADDEHVEEPTVADEHVEEPTVAEEHVEEPTVAEEHVEEPASDVQQTSEAAPTIEI
>124505681_13
YPYQRSGS
>124505681_14
QKEREAH
>124505681_15
AGDSKW
>124505681_16
KKSSKSAKKLQQRTQANKQ
>124505681_17
VGSSEQM
>124505681_18
SNVDNGNQSKNI
>124505681_19
NSVDEKTLKK
>124505681_20
AGGKRNDKKAKKYDTQ
>124505681_21
KEMKNQNENVPEHVQHNAEANVEHDAEENVEHDAEENVEENVEENVEENVEENVEENVEENVEENVEENVEENVEENVEENVEENVEENVEENVEEYDEENVEEVEENVEEYDEENVEEVEENVEENVEENVEENVEEYDEENVEEVEENVEENVEENVEENVEENVEEVEENVEENVEENVEENVEENVEENVEEYDEENVEEHNEEYDE
>124505885_1
HEGPYKK
>124505885_2
NNDRYNNVNTNDYTSYKDKGEQF
>124505885_3
KENVTINNEEECN
>124505885_4
NNKQDNKYEE
>124505885_5
DKHIDSEHNG
>124505885_6
SDVSTENSYTHNNSRDDEPQNGKRTYNNQSNNNLPYDNSSYNISPYHGPNNNVPYNKSNNFEQCNTQDNKHCN
>124505885_7
TCYGPDNYPQKYDNYRQECDNYRQECDNYRQEYDNYPQKYDNYRQECDNYRQEYDNYPHGFDNYPRGFDNYPHGYDNHPHRPHI
>124505885_8
HGFDNHPHRPHMY
>124505885_9
PMRNESVGGPYYRPPHII
>124505885_10
NYYKNPKKAP
>124505885_11
LQNGNIRDNHDTRIND
>124505885_12
YNIQNRQNSIERAQS
>124505885_13
QNTRSYYPHVNSNEATHH
>124505885_14
NNYSREEYPIK
>124505885_15
DYQNGTNPV
>124505963_1
KDNSKDTDD
>124505963_2
DVSNNDPKKDNNEKNTSSNNITHN
>124505963_3
YNDISNNNNNNNNING
>124505963_4
NTLENNDEP
>124505963_5
ISKPEI
>124505963_6
EKKYKLKNEQKDVEIY
>124505963_7
KNNTVDSTNNTIY
>124505963_8
KDNINH
>124505963_9
LKKQTNQND
>124505963_10
SKDEKNNDTNK
>124505963_11
YHDSDELNSVTKQKN
>124505963_12
DNNQNHNGIPSDSHNLSDDNNSQESTT
>124505963_13
KSMQEENQTNNQSSKQTNNQSSKQTNKQSINQSNNQSINQTNNQSIKQTNIQTNKQKGNSTTNKIINKDETNEQN
>124505963_14
MDEHKPNEQTMQ
>124505963_15
KDKKEL
>124507147_1
EITTKGASAQSGASAQSGASAQSGASAQSGASAQSGASAQSGTSGPSGPSGTSPSSRSNTLPRSNTSSGASPPADASDSDAKSY
>124507147_2
PLDNIKDNVGK
>124507147_3
KKTIDQNKNADNEEGKKKL
>124507147_4
EIKNPPPANSGNTPNTLL
>124507147_5
KKIEEHEEK
>124507147_6
NKKVDVTPKSQDPTKSVQIPKVPYPNG
>124507147_7
AADNDKNSYGDLMNPHTKEKI
>124507147_8
INHTKEQ
>124507147_9
YEKSKKDY
>124507147_10
EKQRYNNKFSSSNNSV
>124507147_11
IYKPQNKPEP
>124507147_12
VAASETTEDGGHSTHTLSQSGETEVTEETEETEETVGHT
>124507147_13
TLPPTQPSPPKEVKV
>124507147_14
IEHKSNDNSQA
>124507147_15
LTPEEENELK
>124507147_16
KQITGTSSTSSPGNTTVNTAQSATHSNSQNQQSNASSTNTQNGVAVSSGPAVVEESHD
>124507147_17
KTKVPNPLTI
>124507147_18
TETQKNALN
>124507147_19
EAEIAETENTL
>124507147_20
NGESSPLK
>124507147_21
IQTEDNYA
>124507147_22
KNYTGNSPSENNKKVN
>124507147_23
TTVVTPPQPDVTPSPLSVRVSGSSGSTKEETQIPTS
>124507147_24
NYDEEDD
>124507147_25
GESEDNDEY
>124507147_26
KEEKEKFPSSPPTTPPSPAKTDEQKKE
>124507147_27
NVEKDEA
>124507147_28
NDDTKKD
>124507147_29
QCPENS
>124507147_30
QEGDKCVENPNPTCNENNGGCDADATCTEEDSGSSRK
>124507147_31
CTKPDSYP
>124511676_1
KKKETKSKDNNNDNLRNEKKSTNLENGKYDKK
>124511676_2
GGITQNKNDNNKENAYDDDIYHD
>124511676_3
IEQNDKKKKNS
>124511676_4
MEEYTNNIT
>124511676_5
MQEKEQHK
>124511676_6
KENMEKKHRE
>124511676_7
NDLTKEKDKNKMENGEANKYEDKHNNNNIH
>124511676_8
EDEKKKQ
>124511676_9
ENNNDKL
>124511676_10
HASSKEYLQKEDSSEFNQ
>124511676_11
LNEQQENKDHLQHEEHTHEEEPKDANGDMVNIEDANGDMVNIEDANGD
>124511676_12
DTRGDIENIEDKSGDMENMKEPNGDMENMKEPNDDIQ
>124511676_13
KEPNDDIQ
>124511676_14
KEPNDDIQ
>124511676_15
KEPNDDIQ
>124511676_16
KEPNDDIQ
>124511676_17
KEPNDDIQ
>124511676_18
KEPNDDIQ
>124511676_19
LKDPNDDIQ
>124511676_20
KEPNDDIS
>124511676_21
NISDDNINKE
>124511676_22
QNHKECEEFKPHDNKEKNNIIND
>124511676_23
KNLISD
>124511676_24
KNIISD
>124511676_25
KNIISD
>124511676_26
KNIINDDTKNISNDDIKNISNDDIKNIGNDNNKPYNEDH
>124511676_27
DSSKKSTISTN
>124511702_1
DEEAEGRNFDQKNKISSH
>124511702_2
KKENDIN
>124511702_3
EINGTNQSVNRKKN
>124511702_4
MMDASGNINSHINDTNNQT
>124511702_5
IENETNNM
>124511702_6
NISSQTSPNINNNCTTKYNDI
>124511702_7
IEITDPEI
>124511702_8
TNTTNPYRN
>124511702_9
SLNTTKNKNSYDHYKNENDIETK
>124511702_10
TYKEKWG
>124511702_11
NNSIQEK
>124511702_12
NEQIKEYKDKYQKNNTYQSEQNCD
>124511702_13
YYEKNEQINEYKDKYQKNNTYQREQNC
>124511702_14
YYEKNEQINEYKNKYQKNNTYQSEQNCD
>124511702_15
YYEKNEQINEYKDKYQKNNTYQSEQNC
>124511702_16
EDIKSEQNNVYSNIT
>124511702_17
EYNDTDKNEYIKNNVDNEEEESI
>124511702_18
IYEYNPEMNSQNINEHNEEYT
>124511702_19
SKSRNSIT
>124511702_20
ENEMESDKEK
>124511702_21
YINSDETLSS
>124511702_22
LSTCSNESH
>124512068_1
AKTKDSEADLNEKPNEEPNEEPNEEPNEKPNEESNEKPNEESNEESSEKLNEEPNEKPNEKPNEKPNEKPNKKTNTEPVPDLERAPFVGE
>124512068_2
IYVNEEDENF
>124512068_3
IDKKTEKN
>124512068_4
LDTGKQNV
>124512068_5
KHNQDNDNNKTNRTGNENNNTNGIGNENNNTNGIGNENNNTNGIGNENNNTNGIGNENNNTNGIGNENNNTNRTGNENNKTNRTGNENNKTNRTGNENNNNNNHN
>124512068_6
MEHTNNPSD
>124512068_7
QISTCPDYSSL
>124512068_8
REPKKNKTNINADKSSLE
>124512068_9
CINNEDDQNE
>124512068_10
DNHNEPSEEAKSFDQKK
>124512068_11
NNNNNNNNNNMNS
>124512068_12
KENKED
>124512068_13
HKSDNTYYN
>124512068_14
IYNNNNDDDNIYK
>124512068_15
NNQSKDMPSPPKKKNNDKL
>124512068_16
YTEDETIV
>124512068_17
DKYLEEENKSNQD
>124512212_1
MSEESFDDTNKAFEN
>124512212_2
DEEIEN
>124512212_3
KKKKDEDTDSSYYK
>124512212_4
DEVYDTSDIST
>124512212_5
YSSSEDNNN
>124512212_6
REKNNK
>124512212_7
NEKIQQDKKYE
>124512212_8
NDKQMS
>124512212_9
LQEEKKSL
>124512212_10
NYEESKNEYEKEQVNNI
>124512212_11
IKKTEKELE
>124512212_12
FEKKKEN
>124512212_13
NNEIKE
>124512212_14
EKKENMNNAKLSEQ
>124512212_15
KNKDQKDICPNEN
>124512212_16
EQIDKENIET
>124512212_17
KKIKEGDSQL
>124512212_18
QIKDDENNLSNNNNNNNNNNNN
>124513128_1
KSYPTKTVI
>124513128_2
LNGSGKSN
>124513128_3
QAGITK
>124513128_4
NNEEKPSPLQEPYRD
>124513128_5
NAKPKDI
>124513128_6
ESSGTK
>124513128_7
KEKEEY
>124513128_8
NEEIEKY
>124513128_9
EKIEDAKSEEK
>124513128_10
IVKETNTASE
>124513128_11
EAKMENKEKAKEKRRREDIKK
>124513128_12
LDDYQKNNEKNNKNLK
>124513128_13
TNNNEYTGS
>124513128_14
TNLSKAET
>124513128_15
RKKYEKEYNEISKEKDIEEK
>124513128_16
PSNMKS
>124513128_17
FSSGSK
>124513128_18
YNPNKKL
>124513128_19
DKFDTSGSMSGGSNK
>124513128_20
YKHKKEQYHDNENKLKE
>124513128_21
RMETSKYGSVNKKIEEHKNEIDKGRNE
>124513128_22
ISEYEANKDKKEEDLK
>124513128_23
LETEEHKKKEE
>124513128_24
YKKQKEKETNDLSST
>124513128_25
LEKKKS
>124513128_26
LKTSSD
>124513128_27
SQVEEDKKK
>124513128_28
TELSGG
>124513128_29
QNTNKKEVQE
>124513128_30
HDKEPDHD
>124513180_1
RSSSEEL
>124513180_2
IKNDEENK
>124513180_3
YENRKNEKLK
>124513180_4
IHNEKEN
>124513180_5
KQNENQKNE
>124513180_6
TNKKEYSA
>124513180_7
KDIQDEDSTYINSTKNNKK
>124513180_8
INQDKGKRYDDDIQSIYDNNEGQDKKNIIQNSDKKKG
>124513180_9
KNLKDDNK
>124513180_10
SSDHSNSDTAQSVDTFDNSSASHF
>124513180_11
SRRRRNHSKTINHKKKNKKYSKWDNTKEGNKLDDPLNKKDGKKEKRKNKNYGKDNSLSESEINENSDDNIDDSDYSTNFQKNKMGTDTSSFDTETHT
>124513180_12
SNTTTNNEDDNYFDKDNNKINSKESYPRGDKN
>124513180_13
NKNKHRNN
>124513180_14
KCDDEPE
>124513180_15
DYEQDNI
>124513180_16
MYPYEQ
>124513180_17
SKKRKEKINYQDEEEFKDQQGYS
>124513180_18
PNGVDKNGNNI
>124513180_19
PQNKDE
>124513180_20
EKNINDEKNINDEKNINDEKNINDEKNINDEKNINDQISNDGNIENERI
>124513180_21
MSSHTSNRNIPGIKSDNDDSHHNSKDIYDNKSSNIYEKDKDNKKSNKDLSSSNQS
>124513180_22
RKNDSTSNVSNISEENQG
>124513180_23
GKSFKN
>124513180_24
SNVNEE
>124513180_25
KENRNA
>124513180_26
YPKKEKY
>124513180_27
KLTNETSSQKEENA
>124513180_28
DGKSASQL
>124513180_29
YGNEGSV
>124513180_30
TSKDSS
>124513180_31
KAPQAKKPKDMLAKRPPT
>124513610_1
KDKVNEKSETEIE
>124513610_2
VKLKDEADKKER
>124513610_3
NEKRNI
>124513610_4
DNFNEREEDQR
>124513610_5
KELDKEADKEIKKKQNN
>124513610_6
EENSNNT
>124513610_7
DMSEDNEEIY
>124513610_8
DMCDDNEDIYDDMCD
>124513610_9
DNTCDDNNEKGDGTNNYYQDFENTDIN
>124513610_10
KTKNVAQQKEK
>124513610_11
NLDRNPTSVNYK
>124513610_12
SSDVQYERD
>124513610_13
PEHNNDNNNNNNNDNNYNDNYYR
>124513610_14
ENNKDDI
>124513610_15
MENERTNQHNNCNNNNNNNYYDDDDNNNNNDNNYNNNNNNNNDNNLNG
>124513610_16
HENNINNYNVDNN
>124513610_17
EKTNDG
>124513610_18
KKEKLN
>124513610_19
YSSSDDNKSSHHDYKENWENKCK
>124513778_1
KEHYDIKGQKEF
>124513778_2
SIKKKKKKKKKDQTYNYINDS
>124513778_3
RDVSTH
>124513778_4
NSMQQNDRDGVKEQY
>124513778_5
VCSNKE
>124513778_6
QNNLNTQNNNCYSN
>124513778_7
QEKKKQ
>124513778_8
ENGTSNIKGTHTNISSDDKKL
>124513778_9
LNDHEKENKNKQD
>124513778_10
NNDNNDNNSI
>124513778_11
NKQNDNIK
>124513778_12
YMDQNDKNN
>124513778_13
YNEQSNEYHN
>124513778_14
INDENRYQNYAHNNNNNN
>124513778_15
KKKNKTPGGM
>124513778_16
HVHDTKGDTYDNEKKKH
>124513778_17
INKSEEDKKS
>124513778_18
KGNDKSSFIN
>124513778_19
KKINER
>124513778_20
YNEIDKNDSDDSNASYDD
>124513778_21
MHSGEDEKEELGEPKEKGSKSCQEEEEQDEEEEDEDEEEEEDQGVNNYDNYVDGVDRDVENYDNYIDDVDRDVENYDKGIA
>124513778_22
KDLDDHKK
>124513778_23
IEKEDKNVER
>124513778_24
KGAQNKTEYQ
>124513778_25
NSEFSNNVENVQDKQKNKIK
>124513778_26
KDNKNNDMG
>124513778_27
NLYRNDYNTNES
>124513778_28
HVSNDPRGSASTYKGNSS
>124513778_29
KNNNSNH
>124513778_30
DINKNTNNE
>124513778_31
NYDNEKNIKEDVERNVENNCE
>124513778_32
DNMDDAPRI
>124513778_33
CDNKTNQEKKNME
>124513778_34
AMVSDANSTSTADSNFDDYGKKH
>124513778_35
TDDQDR
>124513778_36
SEKPDKY
>124513778_37
IYDDKKNVSRT
>124513778_38
HDNNQNKKSEKNFENI
>124513778_39
INNNNNNNNISENNNIRSN
>124513778_40
SDMNKKNSSNNVNNPMEYNKDYTYNNSSIRDNDNN
>124513778_41
KKKDEYKC
>124513778_42
KLNNNNNN
>124513778_43
RNSESF
>124514048_1
MEDKEVVNSEN
>124514048_2
ENIKKEDDVTKKVSENTEDNDIS
>124514048_3
KQAGSAWKKKETENVEEEGEEKEKKIDDESFP
>124514048_4
EKMKSELSKEKDKKKKQLKDGKKVED
>124514048_5
FDRGGKTTDGNSTEFNDKKKYNMYDGNKKNDNAF
>124514048_6
YNNQQNDMNNNNQNNQNNMNNNNNNNNGHIFDTNESEEV
>124514048_7
GTQNPVPPPPAPPLTNNQGENNIPTDNRNNENK
>124514048_8
QVDNNNNNNNNNNNLGSAMNTPMNNMNKGGPRNNVNNSEHMREH
>124514048_9
GQYANSKNNNMN
>124514048_10
NMNNNNNNKFN
>124514048_11
NLGQNNNEGNTNMKHGHNNNRGQGNNNNNNNNNNFNRRNDKNDNRNF
>124514048_12
RNTANPTQEENNNNMNHNNNYNNNNNNNNNNNNNNNNNNNTNHGK
>124514048_13
MKNNNSSNN
>124514048_14
QKGMNSSTGGHKYSFNKNDDQKNNNKM
>124514048_15
MGNANNNNNNNAVNTNFNNNNNNGNFH
>124514048_16
NLNDPPKVNNNEA
>124800721_1
KKKKKEASSDKVSKESFNEEDNENNEKREKSDS
>124800721_2
TKGKSKTKYKNDNSLDDNIN
>124800721_3
INNNNNNNNDNNNDNNNDNNNDNNNDNNNDNNNENNNDNNNFNNYSDE
>124800721_4
DKNIDNNDYENKLKE
>124800721_5
KKINEK
>124800721_6
LEKNKERE
>124800721_7
EKKEDLE
>124800721_8
KEKNETINS
>124800721_9
KQEKEKEKEKEREKEKEREKEKEKEY
>124800721_10
LEKKEKELK
>124800721_11
KKEKEYNQY
>124800721_12
KLEETNKEYTNLQNN
>124800721_13
KLNNEKGTLN
>124800721_14
NEKNED
>124800721_15
NTLKEQNEDKINTLKEQNEDKINT
>124800721_16
LNEQNEH
>124800721_17
LNEQNEHK
>124800721_18
KEEYEDKMNTLNEQNEDKMNS
>124800721_19
KEEYEN
>124800721_20
NQINSN
>124800721_21
EKKKQFD
>124800721_22
KGLKKEVEEKEHKR
>124800721_23
IEDKSHELKKK
>124800721_24
KEIEEKNK
>124800721_25
QSNAQQVDHK
>124800721_26
SKEKIKDKENQINVEKNEEKDLKKKDD
>124800721_27
KKKLKKDVEKQKKEI
>124800721_28
ENEDNIK
>124800721_29
KYREDEKKRN
>124800721_30
DEKCSQ
>124800721_31
LNEKNSY
>124800721_32
TNKENEE
>124800721_33
QYSDAYKKKSDESKL
>124800721_34
NNNIRTNEYK
>124800721_35
IGNISNKNENNNKKNNTCDGYDE
>124800721_36
MKNEKY
>124800721_37
DNFSDGYNEQNEQH
>124800721_38
TQNRDSKY
>124800721_39
STMNNTNKN
>124800721_40
NLNKPNYNDN
>124800721_41
HPNRNQN
>124800721_42
INSDKPNLNGKK
>124801129_1
EKYMDEENDQESDDE
>124801129_2
QINVDAEEDEDNNNNNNNNNNNSNI
>124801129_3
LEEEDEDDYEDENYI
>124801129_4
SKLKNEKI
>124801129_5
KSGSNDPMD
>124801129_6
MVDDKELKDF
>124801129_7
NKKKDEKEKKNKIHNNDENN
>124801129_8
TRPSKE
>124801129_9
PTFNDKKSEY
>124801129_10
REIEEN
>124801129_11
ESYHDDSSTDDDSSADEQQDERR
>124801129_12
NDPINKKDDPINKNDDPINKNDDPINKNDDNINKNDDNINKNDDNICNSNDHTHNSNDHTHNSNDHTHNSNDHTHNSNDHTHFSN
>124801129_13
THFSNDHTHNSNDHTHNSK
>124801129_14
NEVDKTNDYKYHSEKKKK
>124801129_15
NKTDNRDI
>124801129_16
KKYEEE
>124801129_17
KKKTKTDMDNNNNNNNNNNNDNN
>124801129_18
HLNTSDNVNNM
>124801129_19
KDMNKR
>124801129_20
SMAQQQNKRKS
>124801129_21
VRKPNEEKHL
>124801129_22
IYENDDN
>124801129_23
SRNKNKNNKEHQMNRDDERKCTKEYTNQNEGEMKYDHNRKREDEQKNH
>124801129_24
NYNNGDNNVYDNNVYDNNDDYNDDYNDDYNDDYNDDYNDVNQN
>124801129_25
YVKHNNQNEN
>124801129_26
STDENV
>124801129_27
NIHNDSHDDNNDDSVNDSNDDTNNV
>124801129_28
NDYYDDDDDDNNNNNRIDKKKKHKKKKYNNEPMEKI
>124801129_29
NDPEAYNNP
>124801129_30
YNEGNDP
>124801129_31
DDQYESDNMISSSSSSSSSSSSSSSLSS
>124801129_32
EAQNSNNKSNDS
>124801129_33
SKKKKQHTNEHMN
>124801129_34
NYPMRKT
>124801129_35
YNNNNNNNNNNNNNDDNTKDQPKL
>124801129_36
VQTNDQGERQDERNIDHEDEPVSSNTEDDHEENDYF
>124801129_37
IDERDHKKCDDKKYSDNTNETYDDQKCDDNTNETYDNEKCDEAI
>124801129_38
TTNNYYDHTSH
>124801129_39
EKEIKEKKKKKKEERKPSAH
>124801129_40
YKSEQNTNNHND
>124801129_41
VGTSEGEHEQKLDES
>124801129_42
NIYTKEYNND
>124801129_43
CQDDTQK
>124801129_44
SDKKKKKKKKELDDVEKEGQPKMGVGNDDNINGDKNIYDDNINGDDNINGDKNIYDDDKNIYDDDDNINGDKNIYD
>124801129_45
YDNNNNNDNNNDNNNDNNNNS
>124801129_46
RTQGETTFT
>124801129_47
CEKGNKYTSN
>124801350_1
EKESYTSYCDK
>124801350_2
SLNDSYKDKTFE
>124801350_3
HENKGIP
>124801350_4
EIENNDKKK
>124801350_5
EEIEKNNNYNNK
>124801350_6
TKSENNQNY
>124801350_7
KNNLDK
>124801350_8
NNDEHN
>124801350_9
VKINSEKEKGE
>124801350_10
MTVERGNEMNNK
>124801350_11
NVEKEKE
>124801350_12
KTEHKEQ
>124801350_13
KDENEKMN
>124801350_14
KEKEDKIKN
>124801350_15
FLKEEEKKK
>124801350_16
KEKENEIDSLKK
>124801350_17
SMDQTHKNQIEEMQEENKK
>124801350_18
KHMQEKVE
>124801350_19
LKEKDKK
>124801350_20
KDMEKYEEEKKKNEEERKKNEEERKKNEEERKKNEEEKKKNEEERKKNEEEKKKLEK
>124801350_21
KHQFEEEKE
>124801350_22
HQKEDRKRKDKKKKGHSSDKEEKYNKKEKTKEKS
>124801350_23
EENKEGDNITTVENTATEGNITIDENTTEVEMN
>124802328_1
DSRGNPTVEVD
>124802328_2
VPSGASTG
>124802328_3
RDNDKSRY
>124802328_4
LDGSKNEWGWS
>124802328_5
GGSHAG
>124802328_6
GIDATNVGDEGGFA
>124802328_7
FYNSENKTYD
>124802328_8
DFKTPNNDKSLV
>124802328_9
EDPFDQDDWEN
>124802328_10
RSGETE
>124802328_11
QIKTGAPCRSERNA
>124804133_1
EKNKEKNLQNGINGTNEKGYISQTDDENCSDNKYGENQDYGSNDSDSKDGEDIDKDDSIL
>124804133_2
SNKSDELHSSDIPC
>124804133_3
NIEEEKGFKK
>124804133_4
GGYDRSSY
>124804133_5
GNVPSTRY
>124804133_6
NNEWSE
>124804133_7
ISDEKGNRKI
>124804133_8
DIYEDSNIS
>124804133_9
VGKNNNIEQRNNNNDNNDNNNNDNNNNNNNDNNNNNNNNNNNNNNNNDNLN
>124804133_10
RKNQNDLETLEGPQNISNKNSMNNEDIKSNTN
>124804133_11
NLVNASQE
>124804133_12
KFKNDQTDEMGEYTATTTNNVKHTNNTNNNDTHI
>124804133_13
NENNDTR
>124804133_14
KNKKDNKKIDDSNKK
>124804133_15
NLEKDEK
>124804133_16
GYDSSLK
>124804133_17
NNINEEKEKNKEED
>124804133_18
EQLTDNEIQ
>124804133_19
QETITEEKNKNANENSNEIETNKYNKKEELTNNRDGDGDDDDNIKNDKDEKDEKEE
>124804133_20
IYEQNENQTEESNLK
>124804133_21
KNLDNEHQEGKQEYNNKNNDNDNNNNNNNNN
>124804133_22
APAGPAGTGKTETTKD
>124804133_23
DLKRNYPDVDE
>124804133_24
INDINENKKEKDNIEELKSDNVKEEKKTKKKHLEDNNNNKK
>124804133_25
YSKKDDC
>124804133_26
GEKDNVNYK
>124804133_27
FKEWDEAEIT
>124804133_28
KKSGKQFSPPYQ
>124804133_29
MPKCDDYNTQ
>124804133_30
LNKKDKNK
>124804133_31
KGSHDKT
>124804133_32
NEYNNS
>124804133_33
ADGIEQSDN
>124804133_34
TSNNFRDK
>124804133_35
TISTNDGDDHYKDMDKTNMKNGDITT
>124804133_36
IPIDNNNNNNNNRDNID
>124804133_37
KNREGNDENMK
>124804133_38
NFTNQNDLNTNITNNNNNNSNNNNNNIYDK
>124804133_39
KMNETSSNVE
>124804133_40
KISEEKMEAA
>124804133_41
SDLADI
>124804133_42
TLNKPPPGVEDI
>124804133_43
IQKKSKAAA
>124804133_44
KKGLEEAN
>124804133_45
QNFINNNNNNNSSNNNSTNFGYNEDPQKKDNHNN
>124804133_46
KNEKKDNELGNDNLK
>124804133_47
SNPHYQPEIQ
>124804133_48
VTPDDL
>124804133_49
DSSPNRSPSKVNQE
>124804133_50
EYYLKSEDNDFNDDYLGSTKEEEKMEDEEKMEEEKVDEEKMEEEKVDEEKMEDEKVEEKMEEEKVVEENTEDEKAIEINTEDEKAVEKNTEDEKAVEKNTEDEKAIEKNTEDEKAVEKNTEDEKAVEKNTEDEKAIEKNTEDEKAVEKNTEDEKAVEQNTEDEKVVEENTEDEKAVEKNTEDEKAVEKNTEDEKVVEEKIEDEKGEEQKAEEENVGIE
>124804133_51
YKVSEKKGENKNCTYEENGKIDKDKEDDLEEEEDFENDDFTNEETKIDKNEVE
>124804133_52
DKISEE
>124804133_53
NKKENESM
>124804133_54
ESFESESM
>124804133_55
VENEELPRK
>124804133_56
MTNDEKNNTY
>124804133_57
GYDPSKEIE
>124804133_58
AIKKNDSNKKESNKN
>124804133_59
IPNEKDTKL
>124804133_60
NGQYDD
>124804133_61
HHPNDSNNNYNDDDNNNSHKNNKNNNNNNNKDDDDESNNSNDNEEENE
>124804133_62
EIASTESYKK
>124804133_63
IKKEKPGDNKDNKYTHDQKKETIHKEEDDEDEKHSGSNKS
>124804133_64
LKIEDSQT
>124804133_65
AQENKVP
>124804133_66
NDTFTF
>124804133_67
DNINDNVS
>124804133_68
YVTSDRG
>124804730_1
KKENEENIAQENKEKEKPKNANDKAD
>124804730_2
KLDTEKSEKVYSSNDEYYYD
>124804730_3
KNKLNHNDNKDNMNNHKKNNDNKNRKKENYLK
>124804730_4
YNNLSDDKKDHM
>124804730_5
NNNYDNDIF
>124804730_6
KTKKKDKNNNWQNNSFQNNSSESNN
>124804730_7
RENNKDT
>124804730_8
KSTNNQKDES
>124804730_9
VFMDNSSDQKKTK
>124804730_10
INNNDNNNN
>124804730_11
KYGKQNEKNENFDE
>124804730_12
KGISNENNM
>124804730_13
QNNISNP
>124804730_14
NESVQTYVP
>124804730_15
GSFVNSKDNST
>124804730_16
EMNTNDNNLTNS
>124804730_17
YREKQT
>124804730_18
DVEDKETDLNKK
>124804730_19
QLEEKTKQYNDL
>124804730_20
SMGKTNDHT
>124804730_21
QRDQQYIQ
>124804730_22
NVKGKKGF
>124804730_23
YENNPYNIN
>124804730_24
FFSDDDEV
>124804730_25
YNKSPSIQS
>124804730_26
KKTQQQREV
>124804825_1
MSEEHSNDH
>124804825_2
CDETNSPKNEKDEKDFKNFSSESSDSYY
>124804825_3
TMTTDD
>124804825_4
KEKEKNEKKEKKEKKVTNDSTNNKNKNNS
>124804825_5
LNENQENKNQHNHN
>124804825_6
EQTYDI
>124804825_7
HHTNIEYNEKVQDQDNTL
>124804825_8
TKKQKQKEKTKK
>124804825_9
QNEIKKNNQNF
>124805350_1
GAKSDDSKIDQSLKADPSEVQYYGSGGDGY
>124805350_2
HSDSGTNDPCDRIPPPYGDNDQ
>124805350_3
SEKPENVFVP
>124805350_4
NEGERIVQNHPDTNSSN
>124805350_5
KVLQDKYPKDQNYRK
>124805350_6
RTSGKSNGDN
>124805350_7
YEEKVPTK
>124805350_8
RHREECTSEDHKSKEGTSYC
>124805350_9
SEWENQKNKY
>124805350_10
YQQNKNETSQKNTSRYDD
>124805350_11
YIKGDPYFA
>124805350_12
SDANNPSEKIQKNNDEVCN
>124805350_13
SGIASV
>124805350_14
QEQISDPSSNKT
>124805350_15
CSDNKSGSSSNGSCNNKNQEACE
>124805350_16
CKSEQSKKNN
>124805350_17
SSGKEGGLQKE
>124805350_18
TIGLPPRT
>124805350_19
KGKKTQE
>124805350_20
KNLKPSHEKKNDDNGK
>124805350_21
IWDNEYT
>124805350_22
KNNTAEQDTSYS
>124805350_23
AGMNSTTCCGDGSVTGSGSSCDDI
>124805350_24
SCKESGGTCNGECKTE
>124805350_25
CKGGDGTAGSS
>124805350_26
EDAKRNRKAGTKNCGPSSTTNAAENKCV
>124805350_27
CGADKAPWTTYTTYTTTEKCNKETDKSKL
>124805350_28
PSPLGNTPHGY
>124805350_29
IPTNEETCDDRKE
>124805350_30
KRGYKND
>124805350_31
VDVKPTTVRSNSSKLDD
>124805350_32
SDEAAQPKFSDNERDRNSITHEDKNCK
>124805350_33
DQWDKQKDNYNK
>124805350_34
IYDANKGSQNK
>124805350_35
GNDSGDGETI
>124805350_36
NNAEKKCKENESTNNKMKSSETSCDC
>124805350_37
IFPGKGGEKQ
>124805350_38
HGDTNGACIPPRT
>124805350_39
KRYGGRSNIKNDTKESL
>124805350_40
PMKGQKEKEEKNNDSNGLP
>124805350_41
KGTTKQNGKTVGSGAENV
>124805350_42
KKQKKNGTF
>124805350_43
IFPPTGNDEDQSV
>124805350_44
ACTNNGQGDKIQGD
>124805350_45
SEKKQEWDKQKTKYENKYVGKS
>124805350_46
YYPYGDY
>124805350_47
YNNAEKKNN
>124805350_48
EKGNDRTW
>124805350_49
DSSNKNDIETKRARTDWWE
>124805350_50
ITGANKSDPKT
>124805350_51
RKAIDEEKEKKKPNENFPP
>124805350_52
RKGADDCDDNSNI
>124805350_53
KSNKESEDGKD
>124805350_54
IGENSTSGTVNKKLQKKETQCEDNKGPL
>124805350_55
DPKYSE
>124805350_56
LDEWNDVDMRDPYNK
>124805350_57
GAQSEGK
>124805350_58
YNEDKDKEKA
>124805350_59
ETNNTEKVDDWWETN
>124805350_60
KSGNKII
>124805350_61
CTIPTTETPPQ
>124805350_62
EEHKEY
>124805350_63
LGAQESESKNCTS
>124805350_64
SEGYKKYKGMDE
>124805350_65
KNIKEPDANEPNANE
>124805350_66
EYDKGND
>124805350_67
KKNNDDTWTD
>124805350_68
DMMENNSSDK
>124805350_69
DGVGQNEKRK
>124805350_70
GNISEN
>124805350_71
IPNNDDEH
>124805350_72
AKCNTSNGSVDKKECTE
>124805350_73
DMNYKETKAEKKESPEYFKDK
>124805350_74
ETRWKNPYETLDDTEV
>124805350_75
MCKPPPPASNNTSDI
>124805350_76
PKGDYGIPTPKSSNRYIPYASDRYK
>124805350_77
GDTSGDDDK
>124805350_78
SDITSSESEYEEV
>124805350_79
SKRDTFNTSSGDTFTNKLTDDEWNQ
>124805350_80
NNMDDPKYC
>124805350_81
SVSKQTPSDPII
>124805350_82
IYDHPSQETP
>124805350_83
ITTEQNNGL
>124805350_84
YIDETNNNNV
>124805350_85
IGDDQMENS
>124805409_1
KDTKNK
>124805409_2
NINPNDDTKNILTKDEQTQNKKDKHNQDDVEDVDSDNKKEEEQNI
>124805409_3
INKSNNVAKENIKQEDESNTL
>124805409_4
HTNNNDKEELKNK
>124805409_5
IEEENEIYDNNNNHVGKKKKKK
>124805409_6
DIEQNEK
>124805409_7
KEDLNNNYYEEY
>124805409_8
KYSGRQ
>124805409_9
LINEAPE
>124805409_10
INQNEKEKI
>124805409_11
KDKDKN
>124805409_12
YNKEPPYHQYQDIHPYNY
>124805409_13
DDQDNI
>124805409_14
KNDKKRKNDKTRV
>124805409_15
MDNTKGIHKNKSGDYNIKGVNNTKDIN
>124805409_16
EKTKNGRSD
>124805409_17
NFNKNQKHN
>124805409_18
HKEKDKK
>124805409_19
SNSMDK
>124805409_20
HIKDEQKD
>124805409_21
SSGPSSQNID
>124805409_22
LQKNQEEA
>124805409_23
NSDTET
>124805409_24
GKNKKS
>124805409_25
KEEYTK
>124805409_26
ENANPNK
>124805409_27
IKKRDEND
>124805409_28
EKNVEDN
>124805409_29
KKKKKKRPYIYSNNNNNNNNNSSS
>124805409_30
IYNEDDVKKTKQNGNPKDN
>124805409_31
DEEYEETQKNNNI
>124805409_32
EFDDNKSS
>124805409_33
DNDHKQQQC
>124805409_34
DQENNKK
>124805409_35
SIQENVQD
>124805409_36
EDDSEHNTKPISIKKKDNKEKN
>124805409_37
KNKNEENETNEKKKKNNNENKQNKDNIDEKNKNNQTEKIKD
>124805409_38
LNLQNEENNNNNNTQDNV
>124805409_39
LYPTNKKTHNEQNKNSQGKGEETQNINQNENKNKIKNSTNKKKKKKNQT
>124805409_40
KNVKQENVPIPQNHNTH
>124805409_41
LNSKEKKEKKNK
>124805409_42
NTNNNDKNEPADTNIKDNSNNTI
>124805409_43
KKNHTKQ
>124805409_44
IKKESNTIQEQNKKIK
>124805409_45
MKENMNTNEQNVKHTKQKIGNQNNKSKAKEKEKTNK
>124805409_46
KANKND
>124805409_47
SHDEDNTKQELQ
>124805409_48
KNVQQPTCE
>124805409_49
NVDNEQDKKQAPLNKINEQNEIAN
>124805409_50
DNSKNI
>124805409_51
NLQNGDHN
>124805409_52
GTEECKKMEKSNNNNNDDHNNDHNNDHNNDHNNDHNNDHNNDHGNN
>124805409_53
NYIKDKQHK
>124805409_54
EKKNESEKL
>124805409_55
NDNNDNW
>124805409_56
ENVTDK
>124805409_57
YNQSFNT
>124805409_58
ASTNNNI
>124805409_59
NHNNNNDNNIDNNNNNINNNNNNNNNNNN
>124805409_60
LNSTQQQQQQQNNNV
>124805409_61
KQTKPE
>124805409_62
NKNKNN
>124805409_63
TNNKNNTTTSNNNITTTTTNSSNIHN
>124805409_64
SITEQHETKE
>124805409_65
EADKKKEEEQNK
>124805409_66
VNENDPVI
>124805409_67
KDNSDI
>124805409_68
NNDSDINKKENVH
>124805409_69
YYSSDEDI
>124805409_70
SKNNKKY
>124805409_71
NKKLNKN
>124805433_1
NEILSP
>124805433_2
EQNKQTIKYNDNKFTPINKKEKYNLDETSSSSIS
>124805433_3
SNSLDEKKKKKKIKK
>124805433_4
NNNNSNIH
>124805433_5
NISKKPQNKEIHT
>124805433_6
NHQIKKKSNNTYNT
>124805433_7
THSIKNNQNDKNKEKNKEKDKNIKKDRDKDIQTKRTSHQSQDQNNH
>124805433_8
TRNNDNVKNN
>124805433_9
DLSSAHQN
>124805433_10
NNNNNNNNNKTTSNNHNKNNKINNNNPSENYKKQTDTKHTNNTQNNKYNKTKTTNTFKHPSKDHTDVNTK
>124805433_11
INDEEYSI
>124805433_12
NNNTYNAKSDDKKNQNNNNI
>124805433_13
DESDEQRI
>124805433_14
KKQTSRR
>124805433_15
TFEEDTHARKG
>124805433_16
KINDTQANQKKNNKKEYMNKAQTTTNVKANTHTKTLNDHNKSKTTKNKESSSTS
>124805433_17
KKKSDPHNNDFQSSLKEDQEN
>124805433_18
KDPTDK
>124805433_19
IKQSGS
>124805433_20
MPGTGKTA
>124805433_21
NKKPPNAL
>124805433_22
SQKDNR
>124805433_23
ISKNKS
>124805433_24
ESSKKGNNQKITRAQVSPDIDKESGDM
>124805578_1
KTHSNNNNSV
>124805578_2
SENENSVI
>124805578_3
NKKVEE
>124805578_4
NSEIESDIEANKIS
>124805578_5
DMKDDKNN
>124805578_6
DSVIDSDNHS
>124805578_7
QKNRNYSNSNIDINNSGNSDISNSSNIDNDNDNDNDNNNNNNSNEEEENDYTHTKDKK
>124805578_8
SYYKSNKKHSSSRQISEDIPS
>124805578_9
NKKVDDKMS
>124805578_10
KNNMNPGEY
>124805578_11
NINNNNTENMYNNNNNNNIRYNSTTNPMDLVETNN
>124805578_12
DTLNSNGSAYI
>124805578_13
INQKEGNQLKSENNNEKG
>124805578_14
NVKDKYESEQKFNIS
>124805578_15
EKEMQD
>124805578_16
DINKRDNENNIIN
>124805578_17
NNGEENKNGNKF
>124805578_18
HKRSSSSN
>124805578_19
YQEKTRDTSNNGVSR
>124805578_20
NEFDDNKGRNSNLDHVNNNDNMNNNNNMK
>124805578_21
NMNNNNNNNNNNDNMNNNNDNMIN
>124805578_22
NDNINNANNFNNYGEKNNSIFPN
>124805578_23
LNSNNKQDM
>124805578_24
MDIEEKEK
>124805578_25
KEMEEREKEIDNERRNIE
>124805578_26
KELEEE
>124805578_27
LNNMKEK
>124805578_28
LQNKEEEIQRN
>124805578_29
NNMQKEKENE
>124805578_30
EKENEKLKDEIEKE
>124805578_31
KENFENEKSGLAKKFDEENEKLQNEIGNE
>124805578_32
RDNFEE
>124805578_33
EKYEESIQ
>124805578_34
VLEEDKN
>124805578_35
NFKEKEEND
>124805578_36
QQQEDLNKEKENIEKEKEQIEK
>124805578_37
YDLDEREESLNNDKAQME
>124805578_38
KEYNKKLEESNKKKESL
>124805578_39
KKLKEKKNELQK
>124805578_40
KNKEKSLKEKE
>124805578_41
CRNKSGK
>124805578_42
LSRTSNARNR
>124805578_43
YVSNNVDKDAASSYSMNNKK
>124805578_44
TNLVDKTD
>124805578_45
SMNDKVSYSKSGIKENRGI
>124805578_46
TKNNGNNNNNDNNDNNDNNYNDNNNNNNNNNNNNNNNNNNNNNNNNNNNNNNNHDNNNNMDYYNYGGDKYNEKKDDFLN
>124805578_47
YLKNDNKYDYDDNQNGFSTT
>124805578_48
PRDMYE
>124805578_49
QFYNNEEEKKRPYRREKELG
>124805578_50
NIHQGDKINQNNTYNNSYNS
>124805578_51
SSFNDTLNNKNSPSRLN
>124805578_52
FDYYKDNENNKYD
>124805578_53
NNYIEKESNKGNASIDN
>124805578_54
VYGNDMSRNYANNSNEKNVKINKKNESSLN
>124805578_55
KHNKMSPNKGKLNVATDKNGSNEKNNMNGKNNMTDRNNMNDRNNMNSKNNMNSKNNMNSKNNMTDRNNNNYYYNNRKGKNNEYDNYHNNNDEMTRKEIS
>124805578_56
FLNNENDSMKK
>124805578_57
RIAGKKKNYSNNKT
>124805578_58
NKYNEKRSNRNVD
>124805578_59
PHSLNKSIEENNGYNS
>124805578_60
MSNYEDHDNKYKARNNS
>124805578_61
NNNNNNSNSNYV
>124805578_62
RAKEEEDQEQEQEQDAIAHG
>124805578_63
SGYMKN
>124805578_64
NYKNNDDHKN
>124805578_65
FKEKEKEKEKSNFRNPENNKYSNKNNTSN
>124805578_66
SNSHNNNNNMNAPNEQKNT
>124805578_67
QQNNKIP
>124805578_68
YMNRKKNYENKHEI
>124805578_69
KKKFDKK
>124806191_1
MKKDEKNNMDESLEEYDEENYTSELDDLPEY
>124806191_2
EKSKGNIHDDTNKSIETSNKRKGKL
>124806191_3
YESDEEEENDKNDKNDDDQYDNTYQSDEDRKKSNNKKKEQSKKIKGDNESYN
>124806191_4
EDDDEKNHEDEKKKT
>124806191_5
VTDDSYTDSSYKNKKKSKYKKGDTNQTDKTSKKNKNDKTNKTNKTN
>124806191_6
SHLDNTKNKTGK
>124806191_7
HKNKEDGKN
>124806191_8
EKINKD
>124806191_9
ELELPQT
>124806191_10
VTNQDVQNTNNKKKIDTANEN
>124806191_11
PYFSTDRN
>124806191_12
IKSNEY
>124806191_13
KKTNVNDT
>124806191_14
AAMKSNDQFAQEKNMTKEKSRTNIKSTQKDDATN
>124806191_15
YDEKTN
>124806191_16
AVFYDDPSHKIK
>124806320_1
NLPDDNVQS
>124806320_2
GINRSNNSAL
>124806454_1
KDGDKKKEIY
>124806454_2
NISNNNISDNNISHNNIGDNNI
>124806454_3
IKYDKGEKW
>124806454_4
VEGKDNENLDDFNDKDKRNNN
>124806454_5
DEHVKD
>124806454_6
KIKQEDEFYNSSNDKNEEEYSSY
>124806454_7
KKKEENKSNDDNNNNVN
>124806454_8
KCKEKSSNND
>124806454_9
DKDNEESN
>124806454_10
KNMQNEINKNSD
>124806454_11
KGSTKEEEKEDNNREVGYKDDNNKI
>124806454_12
DIEQNTGQDKNSNIKGKSVEE
>124806454_13
MYMGEKKND
>124806454_14
LNKDERDKK
>124806454_15
EDNKEMEKEEEKKYEETNKEPTNQMK
>124806454_16
VNKGDH
>124806454_17
IKKEDDEYN
>124806454_18
CQNDNIKNKEK
>124806454_19
YNNMNEEDKHYESDDKTYY
>124806454_20
HMKKKEKEKEKD
>124806454_21
DKEKEKY
>124806454_22
HIKKNPTDDNKNIESYNKN
>124806454_23
ELHSSTSH
>124806454_24
NTQNKPNE
>124806454_25
KTFKSKTPLDEA
>124806454_26
RMEKEKRMSKNKKSSDWLP
>124806454_27
YLQSKKKGGEI
>124806454_28
VDRPRPLAF
>124806675_1
KDKLDSGKRKMND
>124806675_2
LKNKCNEDR
>124806675_3
SELNEE
>124806675_4
NDKEEKDKINKEEI
>124806675_5
LDKKNE
>124806675_6
DYYKNN
>124806675_7
DKYPIENNNNNN
>124806675_8
LKKNTNKEYIEV
>124806675_9
KLNQSEKKNKD
>124806675_10
EKINQE
>124806675_11
DVDNRKD
>124806675_12
KEQKEENG
>124806675_13
NNNNNNNNNNINSSNNNNCNNNSCG
>124806675_14
SRNYTDDDK
>124806675_15
KRQSSQ
>124806675_16
QIDKENKRNDM
>124806675_17
SSGSSYEKLNQS
>124806675_18
DDLLSANENTN
>124806675_19
KSRKSMNNNTSIDG
>124806675_20
KKKKKQNNI
>124806675_21
TRNETQEK
>124806675_22
KSKKSKAKVGK
>124806675_23
LNEKNEEY
>124806675_24
KERSEKL
>124806675_25
SETQDEIKM
>124806675_26
ENKIKE
>124806675_27
QEEKEKNDIL
>124806675_28
DELNRT
>124806675_29
HHQHNNNNNNNNNNN
>124806675_30
YEEEKN
>124806675_31
LKKKNEEFNNS
>124806675_32
ISDEKEK
>124806675_33
LGFNNNDHN
>124806675_34
YNTKSNKM
>124806675_35
KSSIDEH
>124806675_36
IKDLEKGTKQL
>124806675_37
QENNEYD
>124806675_38
LSSKNNGTNLND
>124806675_39
LESAEKKYNN
>124806675_40
RQSQEYHPNNNNNNSNNYNNMEEQAYYENKKDANFDK
>124806675_41
IKESDEKGNVISNNNNNNNNNNNNHNVD
>124806675_42
HFNNSAA
>124806675_43
ELEKKNE
>124806675_44
RQKDQENLD
>124806675_45
KDDLKEY
>124806675_46
ENENENKSEYIN
>124806675_47
YINKNEKKNSLSTNEKKET
>124806675_48
KTSLNK
>124806675_49
IKENDEYN
>124806675_50
KYGNNKMGEIKKSNDIR
>124806675_51
NELNEKPNVAGRISSHTNKYDQDVSSN
>124806675_52
ENDKKGISDSKEN
>124806675_53
SHYEESNKRA
>124806675_54
HSGAASSSKLS
>124806675_55
NISSSSNYSLEDDDDDNSS
>124806675_56
ATAKNYDNKKSHDNY
>124806675_57
EQNKKYHDEQNEWKN
>124806675_58
EINKNNK
>124806675_59
NQIDNMDKESNSN
>124806675_60
EKKENINPKELKN
>124806675_61
NINHNQGNTL
>124806675_62
LNDTNEENSTTNILN
>124806675_63
KKYKNNDERIN
>124806675_64
NNELEN
>124806675_65
LKKSNNEVY
>124806675_66
KFGEKNNNSQNELSN
>124806675_67
NYHNDKNDHNNY
>124806675_68
FIPYEDNNISKI
>124806675_69
QKDSEIKEY
>124806675_70
YISNSNNNDNKRNSSNL
>124806675_71
REKKDM
>124806675_72
EDKYDKSSSTYNNNNNNNNYNNNNYNYNNSDDEINETRRRQDNQIDD
>124806675_73
EKQIEDFKEEA
>124806675_74
EEENKKKEE
>124806675_75
NNLEEK
>124806675_76
NRYDKDIKNQKD
>124806675_77
KDSYED
>124806675_78
IQNENKRKVEDIKTKEGDLKYK
>124806675_79
NRDNNSNIKNHTSNNINSDIKNHTTNNI
>124806675_80
IGDENE
>124806675_81
DKENESL
>124806675_82
YKSEDT
>124806675_83
IKEKDKDYEQK
>124806675_84
KEIKEM
>124806675_85
IDDGEDI
>124806675_86
KMNEDEQKY
>124806675_87
KFDSENDMEQNYTNDNVNMQKSRNSIN
>124806675_88
YDINDF
>124806675_89
HYEEENYKK
>124806675_90
SYSNSNNNNNNNIISNNSNTR
>124806675_91
SAEKENDE
>124806675_92
IKNNNNEK
>124806675_93
NDLEKRTE
>124806675_94
KQLNEQ
>124806675_95
ENQIKT
>124806675_96
LNNEKK
>124806675_97
KEEYKKEKDNNVYDKNSDHNYSNNNDNNNNSNNNNSSNRNSHSNNNNNNNNSWNN
>124806675_98
IPNNEHLE
>124806675_99
NSNSNSNRNSNNNNNNN
>124806675_100
DEESRSNID
>124806675_101
SVRPKNAYSSNDNKEDPF
>124806675_102
NDQDSQLK
>124806675_103
ISEANSTSQPHYNFY
>124806675_104
LEDKKNKLEAQNQTV
>124806675_105
EENSEN
>124806675_106
HEENKN
>124806675_107
ISKENNQPYKQNDNT
>124806921_1
RSDIKKQGYEDS
>124806921_2
WKPGENSRY
>124806921_3
PENETN
>124806921_4
NDMSSTYD
>124806921_5
SCNRGDECP
>124806921_6
IKNRYTGE
>124806921_7
EKNNDDKNM
>124806921_8
NSQAAKKASDKY
>124806921_9
QDNPTYNNKNQQP
>124806921_10
NMHPSSAPYSSMLPSEAEQRK
>124807090_1
VNGNNEN
>124807090_2
SKVSKGSNLPSEKSSDNNNDNDYSYK
>124807090_3
RRKKDNKNNV
>124807090_4
FANNPTHN
>124807090_5
VTGPQEVNNNAMSSDKNPLS
>124807090_6
IENEDPKLL
>124807090_7
YYNDGTENKNS
>124807090_8
LEDPKYYKNN
>124807090_9
QDVYDE
>124807090_10
PEKAYQ
>124807090_11
NLDSEYKNIT
>124807090_12
ENKSADSTEQK
>124807090_13
KENDKI
>124807090_14
EDEKKK
>124807090_15
NEYSKEEN
>124807090_16
NNNDETLV
>124807090_17
ENDTSHDVVNSVENTPSSDVATAVSN
>124807090_18
SEKDDELNV
>124807090_19
AEKQNEKYKK
>124807090_20
NDKKEE
>124807090_21
NMNNTKKEMENT
>124807090_22
IQNNNDIK
>124807090_23
LGSEKHE
>124807090_24
QGVISKPAESGNISEEYEGQNIND
>124807090_25
KTYSEEASDNYDEISY
>124807090_26
LENKKDS
>124807090_27
YYEQGNLENVYNNSNNIKDRIEETK
>124807090_28
ESSNDDIEY
>124807090_29
KESNVSGDDDNVY
>124807090_30
KNYNEE
>124807090_31
KNTIEEESPKKV
>124807090_32
KSYDEINGRIGNTEMDA
>124807090_33
NDSNEKGT
>124807090_34
NNSNNNNNNNNNNNNNNNN
>124807090_35
NLGKKEKD
>124807090_36
INNTNKE
>124807090_37
VNTDNNEN
>124807090_38
PVTLSRDGKNDIEEEEEEDEEDEKNINNSQDTTLSYHENEKARQNENTNKGQL
>124807090_39
YVNGSKDNTKNSNNGRDR
>124807090_40
NNSEVDFNG
>124808068_1
GDTYVD
>124808068_2
SSSNNYKK
>124808068_3
DITNPTSTF
>124808068_4
MDEIQNGTL
>124808068_5
VENPTEMNINNPCNNNDGNNI
>124808068_6
SSARDDIQK
>124808068_7
YGDREDIH
>124808068_8
QSEQTNIRNDNNNNNNNNNNNSNNNNNNNNNNKDNSVAS
>124808068_9
TRTSSPDNY
>124808068_10
NCAKTPEERIK
>124808068_11
TFEETKD
>124808566_1
KNDNYN
>124808566_2
WDKKKKKKLKSAEKEEYF
>124808566_3
FETENNDNTDEYYKNDEEENEA
>124808566_4
KKKKKKRKK
>124808566_5
IYFEKPKTNIKNEDVN
>124808566_6
KKGDKKKKKNK
>124808566_7
TCTNDETYRNDGDVNNKNGYNNNEHSNSSNERSNNNGDNNNNNHNNNNHNNNHHNNGSNNHNGNNNSNNDDNDKDDDKKGNDKKNEDKDDENKSDDDNDDDKKNGDGLNRS
>124808566_8
DTKKRKEKSKNKNKMKPDNTLNE
>124808566_9
GKSYTCT
>124808566_10
KRKSNRGEKRNYNNEKNDKNS
>124808566_11
LYKPTEPV
>124808566_12
EKRWKKN
>124808566_13
EEKKKN
>124808566_14
LEMDDNNQYSFN
>124808566_15
HDGINEESSVQNKSEKNSF
>124808566_16
HQNGKNNNHNDYNNKCEDNKNNDYNNNKCDDNNNNDYNNNKCDDNKNNDYNNKCEDNKNNDYNNNKCDDNNNDDYNNKCDDNNHNDYNNKC
>124808566_17
NNNNNNNNNNNNERN
>124808566_18
QSKNDDGYL
>124808566_19
FSRPDNHLPNDV
>124808566_20
LEDEQNNSNNNNYNNY
>124808566_21
TQRDNIKFP
>124808566_22
NVCYPNAKRN
>124808566_23
IYENEKDINN
>124808566_24
ENIKNYE
>124808566_25
RENDNGNDYKN
>124808566_26
YDEENYNGYD
>124808566_27
NNNNNNNIEN
>124808566_28
CDNNNNNNNSNNNNSNSNNNSNSNIKTKESVSTTNHNNSS
>124808566_29
KKDKRKRKK
>124808566_30
RTPKRK
>124808566_31
NEKKIEQIED
>124808566_32
TKINSKNNDKSDDKNDDKNDKKNDGKNDKNDEKDDNKTGEKGDNKIGEKDDNKINEKDDNKIND
>124808566_33
STKNKTKNKLKN
>124808566_34
DLEERQQKKIK
>124808566_35
KWKEKKDEWEL
>124808566_36
KNKNNMN
>124808566_37
NIDETDNGNNIN
>124808566_38
VYNSNNGNI
>124808566_39
NANNSKTKEHEEINNDNSNVENKNV
>124808566_40
EKKRGPNEC
>124808566_41
NNNSMKR
>124808566_42
KIEEKKHDE
>124808566_43
DDKINEYKDELNVK
>124808566_44
GKKSRESSEEDTDCG
>124808566_45
NKNKSNKKKRAK
>124808566_46
KLGEEENESECNNEGECNNEGECNNEGECNNEGECNNEGECNNEGEGNNESEIAS
>124808566_47
KINDENDNHNFNK
>124808566_48
YFEDEWDDYVDENFVDN
>124808566_49
NIDENTTNNNSTDIIKKNEKNN
>124808566_50
TYVDENSHIEKKE
>124808566_51
NSTNEN
>124808566_52
TFKSKDEKKDTYN
>124808566_53
KDDEYK
>124808566_54
VSKEQSSFT
>124808566_55
NKEPDYELTYRENSNDRNINNPL
>124808566_56
SKPNESYNT
>124808566_57
SIESSKNNNK
>124808566_58
NDNYDPVK
>124808566_59
NNNNKE
>124808566_60
DIHNEQNDKKHDTSPADINNK
>124808566_61
QNSSNPSDI
>124808566_62
MNINDDNK
>124808566_63
NNNNNNNANN
>124808566_64
NNYNNS
>124808566_65
EKQDPMNNTKQRSHSSYH
>124808566_66
FPMQNNNTPLY
>124808566_67
SLESNKN
>124808566_68
TNNNATKTK
>124808566_69
NNKGSTRGKR
>124808566_70
PHKESEHVQ
>124808566_71
SSVINQ
>124808566_72
VKNVSSK
>124808566_73
NRQKSQPIKN
>124808566_74
SNMSNN
>124808566_75
NNITQE
>124808566_76
QTPNKNI
>124808566_77
IPNASPNKLNK
>124808566_78
HNSVSS
>124808566_79
NNNNNNNNNNNNNNNNNVH
>124808566_80
MNNTNNNV
>124808566_81
SNNYNN
>124808566_82
IPNKEDDK
>124808566_83
INRNNSSMSYN
>124808566_84
GNISNN
>124808566_85
SSNSSSKK
>124808566_86
SNTINTD
>124808566_87
ARTGSSSINK
>124808566_88
SSTPSNYPPSYTT
>124808566_89
ISESENKSN
>124808566_90
KNTNTMNNETR
>124808566_91
SVNNTPNN
>124808566_92
SLNGSTTHPIV
>124808566_93
NDNIEEKKNVS
>124808566_94
NQQNDI
>124808566_95
INNNNNNNN
>124808566_96
KSKNNININNNPNNNLNNNGQI
>124808566_97
TISNSLQ
>124808566_98
IQEKDPNNRNYNTQGNNVQTMNQSNGNV
>124808566_99
VPNRKQSN
>124808566_100
NSNTNGQVKASASNANV
>124808566_101
STSLNQPNINNVGMNQPNINNVGMNQPNINNVGMNQPNINNVGMNQPNINNVSMNQPNINNVNMNQPNINNVSMNQPNI
>124808566_102
MNQSNTNNFNMNKPSTSSFSMNQPSTNNFSMNKSSTNNFSINQTSANNF
>124808566_103
MHQPSTNNFSMNKPSTNNFSTNKPSTNNFSMNQPNI
>124808566_104
MNQPNTNNV
>124808566_105
SGMNHTNM
>124808566_106
IFNQSNSSKQSVNENAFVPPAYH
>124808566_107
TSVYNDNFNNP
>124808566_108
PQKKGYSTHDMNQQERL
>124808566_109
QQKWEQQKI
>124808566_110
QKSHNDKESETNNSSSYQEL
>124808566_111
QQENIPK
>124808566_112
MYPQQMTSQ
>124808566_113
MNQQQMNKQQMNQQQINQQQMNQQQINQQQINQQQINQQQINQQQINQQQINQQQINQQQINQQQINQQQINQQSMSKYPYQAQE
>124808566_114
MPFNEENEMKR
>124808566_115
QIPNVPNIQQQ
>124808566_116
DERMSTENIN
>124808566_117
NHDQYYPYDSYQQQQLQG
>124808566_118
QSRDIQN
>124808566_119
IPSSYITPGQAYKLN
>124808566_120
NINHTQQKK
>124810055_1
EKEVNGSPSDSLNGDAENENENE
>124810055_2
LNNTDNTDGNT
>124810055_3
KTYNKN
>124810055_4
MTNTSSSSYNQGSSFNLPSNGMS
>124810055_5
TIADGPNEYMED
>134063206_1
AAAVTAASNSPQRSPRPSPKKAAVKKAAAKKAAAKKAAAKKAAPKRAAPKKAAPKKAAPKKAAAKRAAKKSAPKKAVK
>134063206_2
KAVKKAAKKATKRTAKKAAKK
>134070736_1
PSITTAKREY
>134070736_2
AQAKDASPEAKRFNDQC
>134070736_3
VKAPARVGAI
>134070736_4
VVPAGSTGMEPTQT
>134070736_5
DKVDNS
>134070736_6
GIPTSSTI
>134070736_7
EFEEHNGKEL
>134070736_8
SGSAAAEPAAAAPAAPSAAAKEEPEESDEDDFG
>134070961_1
VSAGDGRGTPIA
>134070961_2
SPKEPLTKDGEAPT
>134070961_3
VGAVGGDQNN
>134070961_4
VASKSDDSDEQYVWESKGDG
>134070961_5
FLYPDPRGNTLGRG
>134070961_6
EVASTAATPESAAEERSLDEGAVEEDPDKEGDTQGVV
>134070961_7
RPIWTR
>134070961_8
IGNVTEE
>134070961_9
TVDPASFSDDNAVPN
>134070961_10
AQDEAIANGKQVENPAPSGHTHLKKP
>134070961_11
SSRSES
>134070961_12
VQFEESDARQR
>134070961_13
RKRKEK
>134070961_14
VDEDDEVA
>134070961_15
DLSADDSLLPPDDAEYTVSDTETEEEEEQPKVDTNAHEEAETDGEGDL
>146741246_1
EGTSGTAVTTSTPGSGGSVTSGGSVTSGGSVTS
>146741246_2
SVASGGSGNSRRTNPSDNSSDSDAKSY
>146741246_3
PLDNIKDNVGK
>146741246_4
KKTIDQNKNADNEEGKKK
>146741246_5
EIKNPPPANSGNTPNPLPENKKKEVEGHEEK
>146741246_6
NKKVDVTPKSQDPTKSVQIPKVPYPNG
>146741246_7
AADNDKNSYGDLMNPDTKEKI
>146741246_8
INHTKEQ
>146741246_9
YEKSKKDY
>146741246_10
NVEKQKYNNKFSSSNNSV
>146741246_11
IYKPQNKPEP
>146741246_12
VAASETTEDGGHSTHTLSQSGETEVTEETVGHT
>146741246_13
TLPPTQPSPPKEVKV
>146741246_14
IEHKSNDNSQA
>146741246_15
LTPEEENELK
>146741246_16
KQITGTSSTSSPGNTTVNTAQSATHSNSQNQQSNASSTNTQNGVAVSSGPAVVEESHD
>146741246_17
KTKVPNPLTI
>146741246_18
TETQKNALN
>146741246_19
EAEIAETENTL
>146741246_20
NGESSPLK
>146741246_21
IQTEDNYA
>146741246_22
KNYTGNSPSENNKKVN
>146741246_23
TTVVTPPQPDVTPSPLSVRVSGSSGSTKEETQIPTS
>146741246_24
NYDEEDD
>146741246_25
GESEDNDEY
>146741246_26
EKEFPSSPPTTPPSPAKTDEQKKE
>146741246_27
NVEKDEA
>146741246_28
NDDTKKD
>146741246_29
QCPENS
>146741246_30
QEGDKCVENPNPTCNENNGGCDADAKCTEEDSGSNGKK
>146741246_31
CTKPDSYP
>146741250_1
EGTSGTAVTTSTPGSGGSVTSGGSVTSGGSVTS
>146741250_2
SVASGGSGNSRRTNPSDNSSDSDAKSY
>146741250_3
PLDNIKDNVGK
>146741250_4
KKTIDQNKNADNEEGKKK
>146741250_5
KIKTDAEKPTTGSKPNTLL
>146741250_6
KKIEEHEEK
>146741250_7
NKKVDVTPKSQDPTKSVQIPKVPYPNG
>146741250_8
AADNDKNSYGDLMNPDTKEKI
>146741250_9
INHTKEQ
>146741250_10
YEKSKKDY
>146741250_11
NVEKQKYNNKFSSSNNSV
>146741250_12
IYKPQNKPEP
>146741250_13
VAASETTEDGGHSTHTLSQSGETEVTEETVGHT
>146741250_14
TLPPKEVKV
>146741250_15
IEHKSNDNSQA
>146741250_16
LTPEEKNELK
>146741250_17
KQITGTSSTSSPGNTTVNTAQSATHSNSQNQQSNASSTNTQNGVAVSSGPAVVEESHD
>146741250_18
KTKVPNPLTI
>146741250_19
TETQKNALN
>146741250_20
EAEIAETENTL
>146741250_21
NGESSPLK
>146741250_22
IQTEDNYA
>146741250_23
KNYTGNSPSENNKKVN
>146741250_24
TTVVTPPQPDVTPSPLSVRVSGSSGSTKEETQIPTS
>146741250_25
QSQNYDEEDD
>146741250_26
GESEDNDEY
>146741250_27
EKEFPSSPPTTPPSPAKTDEQKKE
>146741250_28
NVEKDEA
>146741250_29
NDDTKKD
>146741250_30
QEGDKCVENPNPTCNENNGGCDADAKCTEEDSGSNGKK
>146741250_31
CTKPDSYP
>148251374_1
KAPRTHNRRRVTGSSGRRREGRESEPQMPN
>148251374_2
VESKSGAV
>148251374_3
TQVLPKEGSKSGVK
>148251374_4
AESWPS
>148251374_5
DTTRYDSDDNMW
>148251374_6
ATQSKDGVQ
>148251374_7
TYSTDKGNNWV
>148251374_8
DDQSVF
>148251374_9
GYTSGEKEA
>148251374_10
ANEKDE
>148251374_11
SFSESSTPTA
>148251374_12
NTSSGGDTWI
>148251374_13
REDNRQ
>148251374_14
VPKGSTPL
>148251374_15
LGDGHG
>148251374_16
VGSPENIRTPETLG
>148251374_17
GGEGDINSSDV
>154334632_1
KASPSQADV
>154334632_2
AKMSAMPAAGSGAAAGGAAPAAGAAAPAAAAAKKEEEPEEEADDDM
>154720501_1
KGASAQSGTSGPSGTSGPSGTSGPSGTSGPSGPSGPSGPSGTSPSSRSNTLPRSNTSSGASPPADASDSDAKSY
>154720587_2
KGASAQSGASAQSGASAQSGTSGTSGTSGPSGPSGTSPSSRSNTLPRSNTSSGASPPADASDSDAKSY
>154720595_1
KGASAQSGASAQSGASAQSGTSGPSGTSGPSGTSGPSGPSGPSGTSGPSGPSGPSGTSGPSGPSGTSPSSRSNTLPRSNTSSGASPPADASDSDAKSY
>156095197_2
EKKEDADNEGSDRNGHSRSASQEGAEREEESTACAPEGAEGGAKLEKE
>156095197_3
QTDKGNNKTN
>156095197_4
SCAAHSAAAKDFTPNGYGRKELEGSGGLAGTSASSTTAGGNKYLTYEGENK
>156095197_5
PNVDEIKP
>156095197_6
FNERAP
>156095197_7
LGGAKTST
>156095197_8
VKSPSEKVS
>156095197_9
WEQHSEGKNLR
>156095197_10
VNWSGGNQKG
>156095197_11
QKKDRTTESIQIGSETGGDPTSDVV
>156095197_12
TLDTEKNF
>156095197_13
EVTSETE
>156095197_14
ISTKGAEWDS
>156095197_15
WNKNKPSHGNTNSA
>156095197_16
DVTNGQYE
>156095197_17
SEESENGFH
>156095197_18
NSSGNN
>156095197_19
IEGDMQGVAVSGDASSEQNPGGCTFQ
>156095197_20
DPSKTNS
>156095197_21
GNPFGPAGTGKTESV
>156095197_22
PGYAGRSNLPD
>156095197_23
LSKQPH
>156095197_24
AHGGGEEGTSRDDATGNDNRGNGNMGSSAKGESPTESVV
>156095197_25
YTPEEK
>156095197_26
VGTGKSS
>156095197_27
AQSGNAT
>156095197_28
DVDPEWAE
>156095197_29
GERLPIP
>156095197_30
GNHDYPRK
>156095197_31
SESTTIQN
>156095197_32
GVRLDDSTTAQRTSNDSLSSS
>156095197_33
EKANNSLTDGDIE
>156095197_34
SQMDDTDSSDAPRT
>156095197_35
PNIEDG
>156095197_36
GPPGSGKTM
>156095197_37
NLPTPDKYD
>156095197_38
FWKYDSNNNQW
>156095197_39
ACNPPTDAGRNPL
>156095197_40
EKKQTDK
>156095197_41
YKEIDKK
>156095197_42
VPGLFEGD
>156095197_43
NPANPDFANRQATS
>156095197_44
SVEEGPISGKIQYKDN
>156095197_45
KEEVSDQK
>156095197_46
LAEKDTEAE
>156095197_47
QAETEDKKKK
>156095197_48
SEVEPKFREAEEAVKNIPKK
>156095197_49
GDKSVTWE
>156095197_50
VKPQTSAQ
>156095197_51
KASRAAGP
>156095197_52
TRIAEDQYNEQKD
>156095197_53
KSEKERW
>156095197_54
ELPSDELS
>156095197_55
IDPSDQA
>156095197_56
SEIDYS
>156095197_57
RPDIDK
>156095197_58
AEASRE
>156095197_59
ELPSSEKKSNNYEEPPSSVKKSSGYE
>156095197_60
VEATVASEEHK
>156095197_61
LPDYTDEQI
>156095197_62
SIQNDKE
>156095197_63
FGLQNGKRDESGVVPNRGADRQ
>156095197_64
SVSNPDNANML
>156095197_65
QNGAKKE
>156095197_66
KENASG
>156095197_67
PGFDPSNKVQQ
>156095197_68
MGSEEGYI
>156095197_69
PIGWTKGYEFGD
>156095197_70
IDPSNIPW
>156095197_71
NMSNTD
>156095197_72
SDVYEPLPHAPLTKALGEENN
>156095197_73
VSPGEGDVEKGANVGLGEEGASSSSSEEEDDGGLSESSTAS
>156095197_74
PDLERNEENM
>156095197_75
GWLVNG
>156095197_76
LNEKGKVNGSKQKAMS
>156095197_77
SRGMSSGRSRSRSRSISRSRSRSRSRSRNRNTSDDL
>156095197_78
HQKNNDT
>156095197_79
IGPSPAEL
>156095197_80
AQWSDAEGVSADGRSSWGR
>156095197_81
LATPSPRGCH
>156102711_1
MTKPSAENEEPGI
>156102711_2
EDTSGLSVGDPVTKTGNA
>156102711_3
MAPPNAKGR
>156102711_4
YIAPDGSYT
>156102711_5
VRDPRPVLEKV
>156102711_6
GERGNE
>156102711_7
ELTTKVDNE
>156102711_8
NMPVAA
>156102711_9
EMPADSGYPA
>156102711_10
IGSPSRTG
>156102711_11
AVSPPGGDFSDPVTT
>156102711_12
EYDSRERKI
>156102711_13
ESPKNSDEY
>167613823_1
VTEKEKKTIEEASVQAQDGPNAEPNNAEQI
>167613823_2
KTAKENSAASATAAETAKNNAVSAGKGLDA
>167613823_3
TAIEKAKAAADEAKKEAAIAEKAAKDAEAAEKENNLEN
>167613823_4
LKKAKSKKNEA
>167613823_5
KEEAQKASDEAQKAHAKAQKASDTTKTVETFKTNAEAAANKAKEEAGNANKAATEAESANELSVAKDKAKAAETAAIEAKKQQV
>167613823_6
KVAKEEADAAQKKAEEARNR
>167613823_7
QIAKDSEVPRRKRQQNSPL
>167613823_8
LKRQPPRRQKQAK
>167613823_9
LKSPREPPSDAVKGKADAAEKAAGEAKKASI
>167613823_10
LAEVKKTAQEAEKDATEAKEQAEKAKAAAEEAKTHGEKAEKVGESTKAHSDEAQQENKNAKDASEEAENRAVD
>167613823_11
KNAAESAKSATDL
>167613823_12
KLEEAKEEAID
>167613823_13
ATIAKEKKEAAKVAAEKAQKEATA
>167613823_14
AKAEAKKAETEAVK
>167613823_15
RAAAEEAKQEAAKVGASKEPQETKNKANVEAEATGNEAKKAEDAAEEAKEAAKKANEATDANVARSEADKAIA
>167613823_16
KKAKKAREK
>172043897_1
EITTKGASAQSGASAQSGTSAQSGTSAQSGTSGTSGTSGTSPSSRSNTLPRSNTLSGASPPADASDSDAKSY
>172043899_2
EITTKGASAQSGTSGTSGTSAQSGTSGTSGTSAQSGTSGTSGTSGTSGPSGPSGTSPLSRSNTLPRSNTSSGASPPADASDSDAKSY
>223365990_1
KEEAQKASDEAQKAYEKAKKASDKAQKANAKEQQDSETTKT
>223365990_2
NKADAAAKKAKEEVGKAETAVKDAKSTEDINVA
>223365990_3
QKATAAETAAKDAKKEQVK
>223365990_4
KVAKEEADAAQKKAEA
>223365990_5
ANDSKVPEAQREAKLATQTASKATEAATEAGKKAQEAEESSKEAEEKAETSDAVKGKADAAEKAAGEAKKASI
>223365990_6
KKTAQEAENDATEAKKQAEKAKAAAEEAKTHGEKAEKVGESTKAHSDKAQQENKNAKDASEEAENRAVD
>223365990_7
KNAAESAKSATDMSELEKAKEEAID
>223365990_8
ATIAKEKKEAAKVAAEKAQKEATA
>223365990_9
AKAEAKKAETEAVK
>223365990_10
RAAAAEAKQEAAKVGASKEPQETKNKANVEAEATGNEAKKAEDAAEEAKEAAKKANEATDANVARSEADKAIA
>223365990_11
KKAKKAR
>223366024_1
VTEKEKKTIEQASVQAQDATKPEANNAEQI
>223366024_2
VKTAKDESATAATAAETAKKNAESAGKGLDV
>223366024_3
IKKAETAAAEAKKEQVK
>223366024_4
KVAKEEAEEAQKKAEEAKK
>223366024_5
ANDSKVPEAQKAAEF
>223366024_6
TETVKKATTAATEAGEKAQEAENLPAEAETSDAVKGKADAAEKAAGEAKKASI
>223366024_7
KKTAQEAEKDATEAKEQAEKAKAAAEEAKTHGEKAEKVGESTKAHSDEAQQENKNAKDASEEAENRAVD
>223366024_8
KNAAESAKSATDMSELEKAKEEAID
>223366024_9
ATIAKEKKEAAKVAAEKAQTAANVVKDKAAKAEAKKAETEAVK
>223366024_10
RAAAEEAKQEAAKVGASKEPQETKNKANVEAEATGNEAKKAEDAAEEAKEAAKKANEATDANVARSEADKAIA
>223366024_11
KKAKKAR
>270282300_1
LQKAKTAKDESATAAKDAETAKNSAVSAG
>270282300_2
IKKAEEAAAEAKNQAAIAEKAADAAEAAGKENKLDDV
>270282300_3
AEEASTKAKDKKTEA
>270282300_4
KEEAQKASDEAQKACEKAKKAHAKAQKASDTTKTVETFKTNAEAAANKAKDEAGKAETAATDAKSTEDLSVAKDKAKAAETAAIEAKKQQV
>270282300_5
KVAKEEADAAQKKAEEAKK
>270282300_6
AQDTKVPEAQREAKLATQTASKATEAATEAGKKAQEAEESSKEAEEKAETSDAVKGKADAAEKAAGEAKKASI
>270282300_7
KKTAQEAEKDATEAKEQAEKAKAAAEEAKTHGEKAEKVGESTKAHSDEAQQENKNAKDASEEAENRAVD
>270282300_8
KNAAESAKSATDMSELEKAKEEAID
>270282300_9
ATIAKEKKEAAKVAAEKAQKEATA
>270282300_10
AKAEAKKAETEAVK
>270282300_11
RAAAEEAKQEAAKVGASKEPQETKNKANVEAEATGNEAKKAEDAAEEAKEAAKKANEA
>270282320_1
LQKAKTAKDESATAAKDAETAKKNAVDAGKGLDAA
>270282320_2
GAIKKAEEAAAEAKNQAAIAEKAADAAEAAGKENKLDDV
>270282320_3
AEEASTKAKDKKTEA
>270282320_4
KEEAQKASDEAQKACEKAKKAHAKAQKASDTTKTVETFKQNAEAAAKNAEEKAGNANAEATEAEGANELSVAEQKAKDAEEAAKEAKKEQV
>270282320_5
KVAKEEAEEAQKKAEEAKK
>270282320_6
AQDTKVPEAQKAAEF
>270282320_7
TETVKKATTAATEAGKNAQEAEKLPAEAETSDAVKGKADAAEKAAGEAKKASI
>270282320_8
KKTAQEAEKDATEAKEQAEKAKAAAEEAKTHGEKAEKVGESTKAHSDKAQQENKKAKEASDEAENRAVD
>270282320_9
KNAAESAKSATDL
>270282320_10
KLEEAKEEAID
>270282320_11
ATIAKEKKEAAKVAAEKTQKEATA
>270282320_12
AKAEAKKAETEAVK
>270282320_13
RAAAEEAKQEAAKVGASKEPQETKNKANVEAEATGNEAKKAEDAAEEVKEAAKKANEA
>290564307_1
VIGGSPNNEAPNSSRH
>290564307_2
GFPGKNDSLPHEEPNNLEGKNESSDQC
>290564307_3
VTEKEKKTVEGASVQAQDEPNDATEI
>290564307_4
VQTAKDESATAAKEAETAKNSAVSAGKGLDAA
>290564307_5
EAIKTAEAAADEAKKEAAIAEKAAKDAEAAEKENNLEN
>290564307_6
LKKAKSKKNEAE
>290564307_7
KEEAQKASDEAQKAYEKAKKASDKAQKANAKEQQDSETAK
>290564307_8
NKADAAAKKAKEEVGKAETAVKDAKSTEDLNVANQKATAAETAAKDAKKEQVK
>290564307_9
KVAKEEAEEAQKTAEA
>290564307_10
AKDSEVPEAQKAAEL
>290564307_11
VSKATTAATEAGKNAQEAEESSKEAEEKAETSDAVKGKADAAEKAAGEAKKASI
>290564307_12
KKTAQEAEKDATEAKEQAEKAKAAAEEAKTHGEKAEKVGESTKAHSDEAQQENKNAKDASEEAENRAVD
>290564307_13
KNAAESAKSATDMSELEKAKEEAID
>290564307_14
ATIAKEKKEAAKVAAEKAQKEATA
>290564307_15
AKAEAKKAETEAVK
>290564307_16
RAAAEEAKQEAAKVGASKEPQETKNKANVEAEATGNEAKKAEDAAEEAKEAAKKANEATDANVARSEADKAIA
>290564307_17
KKAKKAREK
>290564307_18
DISPESADNITSKEEQVKEEVEDQGDEDNSEAEVEEALPNGSGAQEEDVNLEMDDEEEVEENVATNQQTGGNREKRNTSDTVDDTNADKQFGDEFDTYDDIKK
>290564307_19
LVSDDPSVGDT
>23612827_1
MASAKGSKPNLPES
>23612827_2
NDQGNRTTPSYVAF
>23612827_3
AAKNQVARNPENTVF
>23612827_4
TESSVQSD
>23612827_5
KSGVDEKPM
>23612827_6
YFNDSQRQATKDAGT
>23612827_7
KKGKGE
>23612827_8
ATAGDTHLGGEDF
>23612827_9
RKNRGKDLSK
>23612827_10
RTLSSSTQAT
>23612827_11
ACRSINPDEAVA
>23612827_12
GDQSNA
>23612827_13
TTIPAK
>23612827_14
YADNQP
>23612827_15
GIPPAPRKVPQ
>23612827_16
VEKSTGKQ
>23612827_17
NDKGRLSQD
>23612827_18
AEKYKAEDEENRKRIE
>23612827_19
SLEDQKIKEKLQPA
>23612827_20
QLAGKDEYEAKQKEAES
>23612827_21
QDAAGAAGGMPGGMPGGMPGGMPGGMNFPGGMPGAGMPGNAPAGSGPTVEEVD
>23619298_1
DASKNK
>23619298_2
PYGKTN
>23619298_3
GIPDSIQDSLK
>23619298_4
PSDGKCN
>23619298_5
WDEWSPC
>23619298_6
VTCGKGTRSR
>23619298_7
TSELQEQCE
>23619298_8
REPLDVPDEPEDDQPRPRGDNFAVEKPNENIIDNNPQEPSPNPEEGKGENPNGFDLDENPENPPNPPNPPNPPNPPNPPNPDIPEQEPNIPEDSEKEVPSDVPKNPEDDREENFDIPKKPENKHDNQNNLPNDKSDRYIPYSPLSPKVLDNERKQSDPQSQDNNGNRHVPNSEDRETRPHGRNNENRSYNRKHNNTPKHPEREEHEKPDNNKKKAGSDNKYK
>23619298_9
PGAATPYAGEPAPFDETLGEEDKDLDEPEQFRLPEENEWN
>74766420_1
EESIQTEDNYA
>74766420_2
KNYTGNSPSVNNTDVNNA
>74766420_3
LPEGTDVATVVSESGSDTLEQSQPKKPASTHVGAESNTITTSQNVDDEV
>74766420_4
GESEEDYDDL
>74766420_5
TGEAVTPS
>74766420_6
NDKQGENEK
>74766420_7
QEGDKCVENPNPTCNENNGGCDADAKCTEEDSGSNGKK
>74766420_8
CTKPDSYP
>124505537_1
ENSKDENG
>124505537_2
IQEDPNNGHNDNINNNDINNNNNNNDNNNT
>124505537_3
EENNSRPPL
>124505537_4
TNIDDKNTKETI
>124505537_5
NGSLHQSTKN
>124505537_6
NCRKKKKKNT
>124505537_7
NNNNNNNCD
>124505537_8
TKRGSSKKEHIESNMENNNDNINNNDDDNNSNNNDDNNDNINNNNDNINNNNDNINNNNNSNNNDDD
>124505537_9
IVPNNDCGTINNYSNNSSTNYSSDYSFS
>124505537_10
LNEYNEED
>124505537_11
LPYEDYNSENY
>124505537_12
TNCKDPF
>124505537_13
YVDIDENEKDND
>124505537_14
GHMNDANNNNNNNINCGDDGNNNNNNNNSFDADINSSSHVGNEPTGDKHETSKKEDTENEEAINAKTE
>124505537_15
CNANNGSDKEHLK
>124505537_16
VCNKNTEEEE
>124505537_17
NVNNNNNNNNNNNNKKEKGKKKKEKDADKNKKHKKKNIHDNNRKK
>124505537_18
KSEEQEEEEHQ
>124505537_19
DVKSDFKKE
>124505537_20
MNGNNNNNNNYNNDRYNNSRN
>124505537_21
EKDSNE
>124505537_22
VDNNNNNNNNNNNNNVNNISNNGTNLEENANNANNANNPNNANNPNNANNSNNADYVNDYNDGYKEEDDDDEEEDNNLTKKKDEENTN
>124505537_23
EETFDETKNK
>124505537_24
FDNEGNKISDNNIYE
>124505537_25
AKHVSDSDMNNNNNNNNNTNINYPSSHDK
>124505537_26
KCESESYL
>124505537_27
KRSRDVGSNQNCDHNNNSRGGGGGK
>124505537_28
GEGDQF
>124505537_29
TSANNTSS
>124505537_30
KEYYSNASDFSGT
>124505537_31
SSNPQSTDNYSSEEYM
>124505537_32
MRTRGAERSAN
>124505537_33
TITNNMNNNNNNINGNNY
>124505537_34
YNNNNNNNNNNNNNQKKGTCGEDALNE
>124505537_35
LGGQYN
>124505537_36
DSKDST
>124505537_37
WKNIQNGGY
>124505537_38
DPITSAYETNRNDYG
>124505537_39
LEPSTSSAV
>124505537_40
VSNNTGTTQNNNKYGTNSNNNNNNNNNNNNNNNNN
>124505537_41
RGVKTNE
>124505537_42
KFHNVGEKRSVSNTNFGRN
>124505537_43
MIGEDDDKKNTSDNDL
>124505537_44
RRKNGNSKRAKSNNLS
>124505537_45
VENNGDAQADNGNNNVNNN
>124505537_46
KGNMKGNNLNSNNI
>124505537_47
GPLPTGVY
>124505537_48
KENGKFK
>124505537_49
YSSSAHNATSAGTNYTTTAA
>124505537_50
KTGVSQGVSTANNNDNNVNNMDNNVNNVDNNVNNVDNNLNNVDNNVNNNNVKSSGVEKGFMDGSSKGSNDENYYVGQTNT
>124506159_1
KHTQDREKY
>124511672_2
NKHNSE
>124511672_3
NSNKTF
>124511672_4
NDVTNYKN
>124511672_5
EEFKND
>124511672_6
EDFINKEKEDW
>124511672_7
KTTRETY
>124511672_8
LEREDTEE
>124513452_1
KNIREQEND
>124513452_2
NEDTEMNSLEET
>124513452_3
KYQDENNGI
>124513452_4
KRISNTDAY
>124513452_5
IENNKNKENNNM
>124513452_6
TENYNNENNGVI
>124513452_7
NDIKDL
>124513452_8
EEERKERERLEKAKQEEERKERERIEKEKQEKERLEREKQEQL
>124513452_9
LKKQEQERQEQQQKEEALKRQ
>124513452_10
QERLQKEEELKRQ
>124513452_11
QERLEREKQEQLQKEEELRKKEQEKQQQRNIQELEEQKKPEI
>124513452_12
ILEGSDQRNMELSKPNVSMDNTNNSPISNSEITESDDIDNSENI
>124513452_13
SDIESTQTSHRSNTHGQQ
>124513452_14
ITHPSNIGGEKITHN
>124513452_15
EISITGERNNISDVNDYSESSNIFENGDSTINTSTRNTSSTHDESHISP
>124513452_16
VVSDNKKSMDEN
>124513452_17
STDQRDASSHGSSNRDDDEISH
>124513452_18
SIDTDENADHRHN
>124513452_19
DSLSSSDYTDTQKD
>124513452_20
KDGGNKEGHAENESKEYESQTEQTHEEGIMNP
>124513452_21
YRTLDEPMETHGPNE
>124513452_22
YVTEEDYTEKHDYDKHEDFNNERYSNHNK
>124513452_23
RSNKDEC
>124513452_24
EVNNNDHLSNYAD
>124801014_1
NNGHNDNLDV
>124801014_2
SLNLPSNKKVGSDDLNT
>124801014_3
PDNLEN
>124801014_4
VSSSESGKGATVSHTKVTSEGLSDTQPNVTQSVSSSTHTPGSLDSTMSTEQHSSVSQSSLPTESSSETLNKATVPE
>124801014_5
VKVTGS
>124801014_6
KGELQNKCS
>124801014_7
TYKPNEESKSEDSDVR
>124801014_8
ANSKAGVI
>124801014_9
RTDIPDTCDA
>124801014_10
KAQDDFNPN
>124801014_11
DTSGTLE
>124801014_12
YELGNA
>124801014_13
TLPSESPSESSSKSDS
>124801014_14
FNDKDKNEDKDDMSKNSKEEFKNDDKENSDDQNNNDSNKKDDENNINNGDTNYVYDFDDDDYDNNSYEKDMYESPIKENKN
>124801014_15
KRKPIDRCEEGSN
>124801014_16
NYPYSYTSAGNSCPKLPNS
>124801014_17
CGDRTPDHA
>124801014_18
YINKKGEK
>124801014_19
YYWGDEGN
>124801014_20
NYEPETSQDFESENDYD
>124801014_21
VHGQSNESDETNKEGKNVHNS
>124801014_22
NINETKDEHTCSRVNSQDAEKYE
>124801014_23
ECKDHYS
>124804022_1
ISTEKKTVD
>124804022_2
FDNEKEKETNNENTSNVNKIKSPGLEKKNFKK
>124804022_3
RNKNKSTNLNA
>124804022_4
NKKKEDDI
>124804022_5
NKKKEDDL
>124804022_6
NKKKEEEDVD
>124804022_7
NKKKEDDVDF
>124804022_8
VRNKKKEDDLD
>124804022_9
VRNKKKEDDVNF
>124804022_10
VRNKKKEDDLD
>124804022_11
VRNKKKEDDVNF
>124804022_12
VRNKKKEDDLD
>124804022_13
VRNKKKEDDVNF
>124804022_14
VRNKKKEDAL
>124804022_15
VRNKKKEDDLD
>124804022_16
VRNKNKEDDMDF
>124804022_17
VRNKKKEDDLD
>124804022_18
VRNKKKEDDLD
>124804022_19
VRNKKKEDDL
>124804022_20
RNKKKEDDLD
>124804022_21
VRNKNKEDDMDF
>124804022_22
VRNKKKEDDMDF
>124804022_23
VRNKKKEDDLD
>124804022_24
VRNKKKEDDLD
>124804022_25
VRNKKKEDDL
>124804022_26
NKKKEESKENDTNKSEK
>124804022_27
KKKLESQANDT
>124804022_28
KEQIDDIQERKEEIKEEFKEEVKE
>124804022_29
EEIKEE
>124804022_30
EEIKEE
>124804022_31
EEIKEE
>124804022_32
EEIKEEVKEEIKE
>124804022_33
EEIKEEVKEEIKE
>124804022_34
EEIKEEVKEEIKE
>124804022_35
KNDISSETTKEEKNTEHKKEETEKKK
>124804022_36
LKEKEE
>124804022_37
TQGTSSTFI
>124804022_38
KEEKKKEVKTNIQPKDNNNNNNNNNNNNN
>124804022_39
NKNEEQNV
>124804022_40
KTENAKIV
>124804022_41
TKKNEEH
>124804022_42
QDDDSNAEL
>124804022_43
TEEEKDQEEEIDELDDTEEKNISDVSDIEKN
>124804030_1
LKDEKCQ
>124804030_2
EKNISDDINDAKQKN
>124804030_3
KKNMNENDD
>124804030_4
QKKEEN
>124804040_1
KVNDPDSYKTSYERKEKDSTFDEEE
>124804040_2
NDPKSVE
>124804040_3
IYNKSEESSIC
>124804040_4
NKNLDE
>124804040_5
TKSDKYDEKENKSNDNI
>124804040_6
KKHDDENINKSDIRNT
>124804040_7
HNNDNNQEDN
>124804040_8
KQDYNNYNSDNKNH
>124804040_9
IKNNRPTEEKTKNFNY
>124804040_10
VNSKNG
>124804040_11
QKQSSDHKKE
>124804040_12
FKIDTKKNDQIEQNYQNGKNEKNEENEKNGMNEQNGKNEQNGKNEQNGKNEQNEQNDQIEQNYQNDPNDQNDQNDQNEKNDQNEKNDQNKKNEQNIGPKKTNEIS
>124804040_13
SNNQNPK
>124804040_14
NIDDPSNSTKQELQNSDYENMH
>124804040_15
NTNITR
>124804040_16
DRKKSEYDKEVD
>124804040_17
QRENTREDPSNNMDYTNKSTSDSNDIENENKM
>124804040_18
INKDNKHTNGIKCEDKRKS
>124804040_19
NYLNNKEYNSKGENNNNILGDDKRES
>124804040_20
KSEYNSNDLQYDNKRER
>124804040_21
INLDNGNKNNVD
>124804040_22
NVDDTKE
>124804040_23
YINDDNTKERTSINLDNGNKNNVD
>124804040_24
YINDDNTKERTSINLDNGNKNNVD
>124804040_25
YINDDNTKERTSINLDNGNKNNVD
>124804040_26
DNTKERTSINLDNGNKKNV
>124804040_27
YINDDNTKERTSINLDNGNKNNV
>124804040_28
KKTKSDSNDIKINDNRTE
>124804040_29
KERTSI
>124804040_30
VKENKSDSNDIENGNKIE
>124804040_31
INKKGERYYDNIENEDKREIYTNNDEYMDKRESNT
>124804040_32
DVIKKESPLNNVEDTKKEESYSKNIENANKEEYESNEETYVNKMEEDSNDIEDI
>124804040_33
NRKYEYK
>124804040_34
GQYLNK
>124804040_35
YNKREKESI
>124804040_36
KRESCTS
>124804040_37
SNMVEYENKRKSDNI
>124804040_38
VSKRNSSYNKKERDSKKDRDSVYDENRRKSSAY
>124804040_39
DKSKEKI
>124804040_40
YSDINNA
>124804040_41
KRDQRKES
>124804040_42
KINDENSMH
>124804040_43
KNIDNNNNVD
>124804040_44
VNKSNTDK
>124804040_45
DKYNNNNNNNNSD
>124804040_46
DINKGE
>124804040_47
NNSEKKNTKSSLY
>124804040_48
IITQGGNDNINN
>124804040_49
NKKSNNNYKGQ
>124804040_50
ENSGRNSS
>124804040_51
INNSDNMNK
>124804040_52
HNESNIE
>124804040_53
NINENIKKE
>124804040_54
DKQMSDT
>124804040_55
KIKYDDNEKNNENKRKSG
>124804040_56
KKNNIN
>124804040_57
MNKRKSENTYNINEREKDDMNRRMTE
>124804040_58
YEKTNDTIDNLNETGKNNTNDISIKGSDKNKEYKFYDNENKD
>124804040_59
NEQEEKSDFI
>124804040_60
HIHKENKRNDI
>124804040_61
IRKNMDNTKNIE
>124804040_62
IDNMDNTKH
>124804040_63
NMDNKKH
>124804040_64
NMDNKK
>124804040_65
NYDSTYNELYEKDNQEENKNI
>124804040_66
DNSINE
>124804040_67
KEIEDQKKNNM
>124804040_68
TRREEEKIKDNEDW
>124804040_69
KGKTYNSNI
>124804040_70
LEENKEKQHGNY
>124804040_71
DDIKRNSKDLK
>124804040_72
QTTTDDIRE
>124804040_73
KGKVNT
>124804040_74
DKDMEKLKEE
>124807958_1
YMNNGDRN
>124807958_2
LSESQENHNSSF
>124807958_3
LVENENEEDD
>124807958_4
YDNEGVYG
>124807958_5
TVDASVH
>124808225_1
NKINKKESEEQYDSDDDNDK
>124808225_2
NDDEDDEKKQ
>124808225_3
NKTEATNI
>124808225_4
NMNDSNQKI
>124808225_5
IYNPDFDN
>124809423_1
KGIDENIEK
>124809423_2
IEEEKKKNPI
>124809423_3
VYENNKEST
>124809423_4
NVEQDN
>124809423_5
YIEDDKKEEDKN
>124809423_6
VEEKNFDAIQQKTKKETYFAQKES
>124809595_1
EQFDESFEANKKKNNEMDE
>134071618_2
MATPRSAKKSARKSGSKS
>134071618_3
AAQSGK
>134071618_4
AKKKGGKKGKATPSA
>23508147_1
KTNTSENRNKRIGGPKLRGN
>23508147_2
KFPSDNKGKIIRG
>23508147_3
NDKLNKNSEDVLEQ
>23508147_4
KSLVSENVPSGLDIDDIPK
>23508147_5
DQEGQTHSELNPETSEHSKDLNNNDSKNESS
>23508147_6
NKSNKV
>23508147_7
NSSQDNLDKDTISTEPFPNQKHKDLQQDLNDEPLEPFPTQIHKDYK
>23508147_8
LINEEDSEPFPRQKHKKVDNHNEEKNVFHENGSANGNQGS
>23508147_9
HLKDEKIEN
>23508147_10
SIPNDPIEQ
>23508147_11
LNQPEQETNI
>23508147_12
YNEKQNVEEKQNSQI
>23508147_13
LDLKEPTNEDILPNHNPLENIKQSESEIN
>23508147_14
DNQKEHIDQ
>23508147_15
INNHQLEPQEKPNIESFEPKNI
>23508147_16
NVETEEIIDDVPSPKHSNHETFEEETSESEHEEAVSEKNAHETVEHEETVSQESNPEKADNDGNVSQNSNNELN
>23508147_17
FVESEKSEHEPAENEESSLEEGHHEEIVPEQNNEESGESKLVDNDEGGFEEA
>23508147_18
HENFSSEVSNSELN
>23508147_19
FVESDKSVTEPAEHEEVVSEESNPEPAENEESSIEEAHQEEIVPEQNDEESGESGLVDNEEGDFEEPNHEEFEPDQNDSELS
>23508147_20
LVESEKSVSEPAE
>23508147_21
KSVSEPAE
>23508147_22
EKSTSEPAEHVESVSEQSNNEPSEKKDGPVPSKPFEEI
>23508147_23
FVDSQPNPQEPVEP
>23508147_24
KVPSEENKHASVDPEVKEKENVSEVVEEKQNSQESVEEIPVNEDEFEDV
>23508147_25
KTVDPEIV
>23508147_26
EIPSELHENEVA
>23508147_27
VFPEPNQNNEFQEINEDDKSAH
>23508147_28
ILPEDDKNEKV
>23508147_29
ILPEDKNEKV
>23508147_30
ILPEDKNEKV
>23508147_31
ILPEDKNEKGQH
>23508147_32
ILPEDKNEKV
>23508147_33
ILPEDKNEKGQH
>23508147_34
ILPEDKNEKV
>23508147_35
ILPEDKNEKGQH
>23508147_36
ILPEDDKNEKGQH
>23508147_37
EVPSQTNNNENIETIKPEEKKNE
>23508147_38
KAIPQEPVVPTLNENENVTPKPSEGESTKPD
>23508147_39
ENKPNKKETPVVDGPKHVEQNIQEDDNDEEDDDDIDF
>23508147_40
LSRKDDEKDSSNKNKKK
>23508148_1
SQIENEENVNTTITGNDFSG
>23508148_2
TEELKAKKASEDAEKAANDAENASKEAEEAAK
>23508148_3
NLKESDKSYTKAKEACTAASKAKKA
>23508148_4
LKAKDDAEKSSKADSISTKTKEYAEKAKNAYEKAKNAYQKA
>23508148_5
GGGVPEHKKE
>23508148_6
SKDKENISKENDDVLDEKEEEAEETEEEELEEKNEEETESEISEDEEEEEEEEEKEEENDKKKEQEKEQSNENNDQKKDME
>23508148_7
KNQNNNEKNVKEA
>23509323_1
INVNGDNNYG
>23509323_2
KSSVDDGNINLTDTSTSNKSSKKGHGRSRVRS
>23509323_3
LEEDDSKDDMEFKASPSVVKTSTPSGTQTSGLKSSSPSSTKSSSPSNVKSASPHGESNSSEESTTKSSKRSA
>23509323_4
VGADEEAPPAPKNTLT
>23509323_5
EFEYDENMEKAKQDKKK
>23509323_6
IGKESDEEPF
>23509323_7
KERNVA
>23509323_8
TYQEYP
>23509323_9
IQKNPDEL
>23509323_10
IKPAKKYS
>23509323_11
NEESKIPNDKSANS
>23613038_1
MESQNKASSTSINVD
>23613038_2
YSSLTSNNENPQNTATL
>23613038_3
LTTNNENEVNPLVPSSISN
>23613038_4
SQTYNKN
>23613038_5
VQSSNATQQENSNQNKEINEVKESSQTQPPVTPQETVTTQAAATPQETVETQEPVTPQEPVTPQEPVTPQEPVTSHAPVTPQESITVQ
>23613038_6
PVTVQEPVTTQEPVTTQEPITVQEPVTVQEPVTVQEPVTVQEPVTVQEPVTVQEPVTPQEPVTPQEPVTPQEPVTPQEPVTPQEPVTTQESVTTQEPVTTQEPVTTQEPATTQEPVTTQEPVTPQEPVTTQEPVTTQEPVTIEEPVTTQEPVTIEEPVTTQEPVTTQEPVTTQEPVTTQEPVTTQEPVTTQEPVTVEEHIDEKKGSEGDNI
>23613038_7
LSEETQEKSHTKKKK
>23613038_8
RGNKNDKKNKKEKKSSLES
>23613038_9
QNVEEKQE
>23613038_10
NIEQESVTTEQQLTTQEPVTVEEHIDEKKGSEGDNI
>23613038_11
LSEETQEKSHTKKKK
>23613038_12
RGNKNDKKSKNEKKSSLESVKQNADEQKEQPTDSQISVNAQDSVTTQEPITAQETVTEQEPITTEEPLTTQETVTTQETVTTQEPITTQETVTAQEPVTAQEPVTTQELTETQEPTATQESIATQEHADEKKASEGDNI
>23613038_13
LSEETQEKSHTKKKK
>23613038_14
RGNKNDKKSKNEKKPSLESVKQNADEQKEQPTDSQISVNAQ
>23613038_15
SVTIQEPTATQEPPTTQELTATQEPTTTQETVTEQEPTTTQETVTAQEPITTQEPVTAQEPVTT
>23613038_16
IATQEPSTTQEPSTTQEHADEKKASEGDNI
>23613038_17
LSEETQEKSHTKKKK
>23613038_18
RGNKNDKKSKNEKQPSLESVKQNADEQKEQPTDSQISVNAQ
>23613038_19
SVTIQEPTATQEPTTTQETVTEQEPTTTQETVTAQEPITTQEPVTAQEPVTT
>23613038_20
IATQEPSTTQEHADEKKASEGDNI
>23613038_21
LSEETQEKSHTKKKK
>23613038_22
RGNKNDKKSKNEKKPSLESVKQNADEQKEQPTDSQISVNAQDSVTTQEPITAQETVTDQEPITTEEPLTTQETVTTQEPIATQETVTEQESITTQEPVTAQEPVTTQELTETQEPTATQESIATQESTLTQESTLTQESTLTQEPTTTQELTTTQEHDDEKKASEGDNHSL
>23613038_23
LSEETEEKSHTKKKK
>23613038_24
RGDKNDKKSKNEKKPSLEGVKQNAEEQKEQPADSHISVNGQDSVTTEEPVTTQEQVTTQEADTAQVSIT
>23613038_25
EHIDKKKGSESDNNAL
>23613038_26
SENKTSTKKKTS
>23613038_27
RKDKKDKKASLGSVKETYEKETQTEEQEPYITQEPYITQEPVTTQEAVTTQEPVTTQEPVTTQEPVTTQEPVTTQEPVTTQEPVTTQEPVTTQEPVTTQEPVTTQEPVVTQEPVATQEPVATQEPVATQEPVATQEPVATQEPVTTQEPVTTQEPVTTQEPATTQEPATTQETVTTQEAVTTQEPVTTQEPVTTQEPVTTQEPVTTQEPVTTQEPVAPQATVTTQETVAPQETVTTQEPVTTQEPVTTQEPVTTQEPVTTQEPVTTQEPVTTQEPVTTQEPVTPQQPVTPQQPVTPQQPVTPQQPATPQQPATPQQPVTPVNDSVQAATKDAPTSSANKKSR
>23613038_28
GKGDKSDKKNKSKSNADDKSKESPSTENEGQPTKSKRGAK
>23613063_1
HKRKGSDSSHKNEK
>23613063_2
NEDYTNS
>23613063_3
KKKKKNDYIKNSYHDDDLDDDDIQNKDNNNY
>23613063_4
ISNQYSNK
>23613063_5
ENNLGYYDQDQNEIN
>23613063_6
DQGNDKNYDNEEKEINKKYPFNRNDEYGDEYGDEYGDEYGNKYGNKYGNKYDDKYGNKYDDKYDDKYDDKYDDKYDDKYDDKYDDKYDDKYDDKYDD
>23613063_7
FSNKKKKKGKKKRKNEMVTSAQTNREY
>23613063_8
NEEKDGF
>23613063_9
ANSFNSYHTTSNERNTQNSKNDKYDRYQEGEEEEEYEEDHS
>23613063_10
KKNKKKKNNKKKKKSQINNGSKKYVDTQKMDNNKNNIY
>23613063_11
NNIYNNDNNNNNNNNNIDTYDEGYDHTPFRKQNNDNKKC
>23613063_12
KKSISN
>23613063_13
NAKSNEKHKQ
>23613063_14
DMKKEAQNKEY
>23613063_15
ENKENNEYN
>23613063_16
PNHDDNNI
>23613063_17
KYNNETSLKSPNGFQS
>23613063_18
PMNKNEYNSLQEKREPTHNNDNNNDNNNNDNNNDNN
>23613063_19
MDNTNANDTINDEKDNEIYEEKQNN
>23613063_20
ENYNTNDEPNTEEKINMD
>23613063_21
YEELNNDHNNDHNNDHSNDHNNDHNNDHNNDHNNDLNNDHNNDHNNDHNNDHNNDHNNDHNNDHNNDHNNDHNNNNNYNNEFNYN
>23613063_22
NIQNDYDEKNGDDNHTYN
>23613063_23
NNYHNNNNNNNNHV
>23613063_24
YNNHAYENRNTQNKYFNESNSSMN
>23613063_25
TLNNTPS
>23613063_26
EQEYSK
>23613063_27
INNNNK
>23613063_28
EMKHSPKSPAS
>23613063_29
KKKNIKNNNKTDNENNYEDDNVMHNQSDYQ
>23613063_30
TEHLDGFKNNETQKKEK
>23613063_31
DKSQKLNETSKYIPGNAANYTTY
>23613063_32
HKYDQHKYD
>23613063_33
NNEFSNDENSA
>23613063_34
KEKNKRNKKK
>23613063_35
NISDDENNSVY
>23613063_36
EEEEQKSD
>23613063_37
KTPDEDFDSEELE
>23613063_38
CGDGSNDC
>23613063_39
VSPFSSKNEN
>23613063_40
KLKTQTPTSSII
>23613063_41
LPSSYQANSSAPKS
>23613868_1
KGDNIN
>23613868_2
NADGAEKPYII
>23613868_3
MSAYKNTNN
>23613868_4
RFKQEQEKGIEFH
>23613868_5
NYKFSQENDPVSK
>23613868_6
QSQDKM
>23613868_7
KDIPNY
>23613868_8
KDEDDTKR
>23613868_9
ETPANLQ
>23613868_10
DANTRYNMPENMK
>23613868_11
FIPPKYS
>23613868_12
RRNDDV
>23613868_13
YSKMSQADREKEI
>23613868_14
GKSMAN
>23613868_15
PEELRKQTKGVELQQPEYEPSV
>23613868_16
YTSTKKEGAYE
>23613868_17
NVVQEVQEDKGTDITPL
>23613868_18
SKQNTNYMYNDNEDYFDDLDDN
>74766345_1
KNSEKDEI
>74766345_2
RSGSSNSRNRINEEKHE
>74766345_3
SYEKTKNNENNKFFD
>74766345_4
NDDDDKKKYIKGQDENRQEDLEEKAAKETLQGQQSDLE
>74766345_5
LQEQQSDSEQERL
>74766345_6
LQEQQSDLE
>74766345_7
LQEQQSDLE
>74766345_8
LQEQQSDLEQERRAKEKLQEQQSDLEQERRAKEKLQEQQSDLEQERRAKEKLQEQQSDLE
>74766345_9
LQEQQSDLEQERRAKEKLQEQQSDLE
>74766345_10
LQEQQSDLE
>74766345_11
LQEQQSDLE
>74766345_12
LQGQQSDLE
>74766345_13
LQEQQSDLEQD
>74766345_14
LQEQQSDLE
>74766345_15
LQEQQSDLEQERRAKEKLQEQQSDLE
>74766345_16
LQEQQSDLEQERRAKEKLQEQQSDLEQERRAKEKLQEQQSDLE
>74766345_17
LQEQQSDLE
>74766345_18
LQEQQSDSEQERL
>74766345_19
LQEQQSDLE
>74766345_20
LQEQQSDLE
>74766345_21
LQEQQSDLE
>74766345_22
LQEQQSDLE
>74766345_23
LQGQQSDLE
>74766345_24
LQGQQSDLE
>74766345_25
LQEQQSDLE
>74766345_26
LQEQQSDLERTKASKETLQEQQSDLE
>74766345_27
LQEQQSDLEQERRAKEKLQEQQSDLEQERRAKEKLQEQQSDLEQERRAKEKLQEQQSDLEQERRAKEKLQEQQSDLEQD
>74766345_28
LQEQQSDLEQERRAKEKLQEQQSDLEQD
>74766345_29
LQEQQSDLEQERRAKEKLQEQQSDLE
>74766345_30
LQEQQSDLEQERRAKEKLQEQQSDLEQD
>74766345_31
LQEQQSDLEQERRAKEKLQEQQSDLEQERRAKEKLQEQQSDLE
>74766345_32
LQEQQRDLEQERRAKEKLQEQQSDLEQERRAKEKLQEQQSDLE
>74766345_33
LQEQQSDLE
>74766345_34
LQEQQSDLE
>74766345_35
LQGQQSDLE
>74766345_36
LQGQQSDLE
>74766345_37
LQEQQSDLE
>74766345_38
LQEQQSDLE
>74766345_39
LQGQQSDLE
>74766345_40
LQGQQSDLE
>74766345_41
LQGQQSDLE
>74766345_42
LQGQQSDLE
>74766345_43
LQEQQSDLE
>74766345_44
LQEQQSDLEQERRAKEKLQEQQSDLERTKASKETLQEQQSDLE
>74766345_45
LQEQQSDLEQERRAKEKLQEQQSDLE
>74766345_46
LQEQQSDLEQERRAKEKLQEQQSDLEQERRAKEKLQEQQSDLEQERRAKEKLQEQQSDLE
>74766345_47
LQEQQSDLE
>74766345_48
LQEQQSDLEQERRAKEKLQEQQSDLE
>74766345_49
LQEQQSDLEQERRAKEKLQEQQSDLEQD
>74766345_50
LQEQQRDLEQERRAKEKLQEQQSDLEQERRAKEKLQEQQSDLEQERRAKEKLQEQQSDLEQERRAKEKLQEQQSDLE
>74766345_51
LQEQQRDLEQERRAKEKLQEQQSDLEQERRAKEKLQEQQSDLEQ
>74766345_52
LQEQQRDLEQERRAKEKLQEQQSDLEQERRAKEKLQEQQSDLEQERRAKEKLQEQQSDLE
>74766345_53
LQEQQRDLE
>74766345_54
LQEQQRDLEQRKADTKKNLERKKEHGDV
>74766345_55
ELPSENERGYYIP
>74766345_56
QSSLPQDNRGNSRDSK
>74766345_57
NRESITTNVEGRRDI
>74766345_58
LEEKKDGSIKPEQKEDKSADI
>74766345_59
YEDEISAEYDDSLIDEEEDDEDLDE
>74766345_60
NFQDEEN
>74766345_61
ENLDDLDEGIEKSSEELSEEKIKKGKKYEKTKDNNFKPNDKSL
>74766345_62
KKYKNDKQVNKE
>74820517_1
SVDSSSSSTH
>74820517_2
RHHTAPGAVS
>74820517_3
TAAAADPRPGSAPTVV
>74820517_4
EDLTDP
>74820517_5
AHITEGFS
>74820517_6
VPSEEG
>74820517_7
SDGHPAV
>74820517_8
IRGKTPKVPVVK
>74820517_9
TAVAKAREQYG
>74820517_10
EDQGGAGSAGS
>74820517_11
DELMAPAAAGG
>74820517_12
VMPWGRN
>74820517_13
EDAMRC
>74820517_14
RGYRPPLPR
>74820517_15
NGSCNQDASSA
>74820517_16
AFTPKNRTAADG
>74820517_17
NVKGAKDFAGDSDSSSSADDAAGK
>74827374_1
QQEQQHNVEEKVEESVEENDEESVEENVEENVEENDDGSVASSVEESIASSVDESIDSSIEENVAPTVE
>74827374_2
VESVAPSVEESVAPSVEESVAENVEESVAE
>74827374_3
APSVEESVAENVEESVAENVEESVAENVEESVAENVEESVAE
>74827374_4
APTVEESVAPTVE
>74827374_5
APTVEESVAPT
>74827374_6
VEESVAPSVEESVAENVEESVAENVEESVAENVEESVAENVEESVAE
>74827374_7
APTVEESVAEN
>74827374_8
EETTAESV
>74827374_9
ENTITNDTIEE
>74827374_10
ENTQSEEEKK
>74827374_11
EQAEEESEST
>74827374_12
ENAVESNEKVA
>74827374_13
TVEISGESLENNEM
>74827374_14
ISSTEGE
>74835280_1
CYGSSSNT
>74835280_2
YGKQEN
>74835280_3
RSLGENDDGNNNNGDNGREGKDEDKRDGNNEDNEKLRKP
>74835280_4
HKKLKQPGDGNPDPNANPNVDPNANPNVDPNANPNANPNANPNANPNANPNANPNANPNANPNANPNANPNANPNANPNANPNANPNANPNVDPNANPNANPNANPNANPNANPNANPNANPNANPNANPNANPNANPNANPNANPNANPNANPNANPNANPNANPNANPNANPNANPNANPNANPNANPNANPNANPNANPNKNNQGNGQGHNMPNDPNRNVDENANANNAVKNNNNEEPSDKH
>74835280_5
STEWSPC
>74835280_6
IKPGSAGKSKDELDYEND
>74862348_1
MKKSKKTSKKVIDPHVPHEYKGAPIENSVY
>74862348_2
SEEVDA
>74862348_3
PLLTTDSKG
>74862348_4
NESNGDEYLD
>74862348_5
STTNEDN
>74862348_6
KKAEVS
>74862348_7
DMVTDIPKEEEIK
>74862348_8
QVKENESI
>74862348_9
TVETVETVE
>74862348_10
IKEVETANACKVPPKHVVPKSGKKKRR
>74862348_11
IVNNDSSDISEKVKT
>74862348_12
VVPEASSQKNDKDIT
>74862348_13
HDDSSEESEK
>74862348_14
VDYPCYPE
>74862348_15
VVENEDIDYPCYPE
>74862348_16
VVENEDIDYPCYPE
>74862348_17
VVENEDIDYPCYPE
>74862348_18
KVVENEDIDYPCYPDD
>74862348_19
VVNEEDTYYPCYTE
>74862348_20
VVNEEDTYYPCYTE
>74862348_21
EVDNAPTINDKTCSTSDPNVVT
>74862348_22
VVNDKTRSTSDPNVVT
>74862348_23
NDKTCSP
>74862348_24
KNNSNNVDIPPVKT
>74862348_25
NKSKNG
>74862348_26
ISDSSSDKSDGNHSNNSDHSTSDNET
>74862348_27
ENEENEVINNNSSGDYKE
>74862348_28
EKEIKEDINDM
>74862348_29
PSTPQVCT
>74862348_30
SKRSKRR
>74862348_31
NCMNDK
>74862348_32
MVPSSFNM
>74862348_33
NNTNTENYAEKSDDDINEKYISPPDNMN
>74862348_34
CDEDYD
>74862348_35
RGTCANDENPPVYFN
>74862348_36
KIKKEEESMKREEIDYNNPYAEDQTNVK
>74862348_37
LNNNQENVEKNNNVVNEEPNKKVSN
>74862348_38
FLDTDSELPEVNPFENKTESKEESSDSDASCTTNGDNRRNRDVETSFDDDYASASIT
>74862348_39
VDVDNSDM
>74862348_40
TYMVPNPNEYIENE
>74862348_41
PVKDTSD
>74862348_42
FIEENTTRN
>74862348_43
TDSGKEWV
>74862348_44
AARTDQSLKRTKPPVD
>74862348_45
SIEDGSLRPY
>74862348_46
RNSGDEEPRYD
>74862348_47
VERDESH
>74862348_48
SKKEEALP
>74862348_49
HVQNNNVNE
>74862348_50
YEAKEQT
>74862348_51
EVQDNKYEEDNNL
>74862348_52
YEAKEQTVEQPLD
>74862348_53
LTNKKEENS
>74862348_54
AGSQNQLEP
>74862348_55
ENVQKDNNSLQ
>74862348_56
LPQATSPVF
>74862348_57
DKCNNIPSNKSDMNN
>74862348_58
KLDANTP
>74862348_59
KLDTNNS
>74862348_60
KLDENTP
>74862348_61
KLDTNNS
>74862348_62
KLDANTP
>74862348_63
KLDTNNS
>74862348_64
KLDANTP
>74862348_65
KLDTNNS
>74862348_66
KLDENTP
>74862348_67
KLDTNNS
>74862348_68
KLDANTP
>74862348_69
NLDTNNS
>74862348_70
KLDANTP
>74862348_71
NLDTNNS
>74862348_72
KLDANTP
>74862348_73
NLDTNNS
>74862348_74
KLDTNTPKF
>74862348_75
KLDANTP
>74862348_76
NLDTNNS
>74862348_77
KLDANTP
>74862348_78
NLDTNNS
>74862348_79
KLDANTP
>74862348_80
NLDTNNS
>74862348_81
KLDANTP
>74862348_82
NLDTNNS
>74862348_83
KLDTNTPNF
>74862348_84
SHGLESTNNYTFEEAQEDSNL
>74862348_85
PSFGNEYGELNYEDNNKFN
>74862348_86
ESTIQT
>74862348_87
LKRGRDNSDENVQS
>74862348_88
KTDLESGTYDNIM
>74862348_89
EKEQPETYENNSDSK
>74862348_90
EGHKQTC
>74862348_91
TEPVDGQHEKEAST
>74862348_92
DEINTTQDIPSMEDERDIC
>74862348_93
VQINDSKEEQVEQV
>74862348_94
RKNTTDIAL
>74862348_95
AKAEESTNESEVIKT
>74862348_96
PVTQEEFDI
>74862348_97
IESNNNNNNNKKSK
>74862348_98
KETEKKQDTVKE
>74862348_99
KRKSDANKKNKNNKKNNKV
>74862348_100
LEIKSPEQNVNGHKR
>74862348_101
AGRDDSENNVS
>74862348_102
NVKEDNVDKEEDKNV
>74862348_103
KEDSDKSVKKHTRKNNINSR
>74862348_104
RKSDKDDDDDDDNNNNNNNNNNNNTPKEKKNENNTKS
>74862348_105
KETSTQNTNENNNNNNDDNNDDNNNDDNNNNTETKSG
>74862348_106
KNRNNDENNTCS
>74862348_107
MQEEKDKEGR
>74862348_108
SENESIANYSEEKKVEKNNKNDNKNDNKNDNKNDNKNDNKNDKHNKHNKHNKHHSNHHGKHNNKHHNKHHNKHHNKHHNKHHSKHHSKHHNKHHNKQPEQKT
>74862348_109
NDVQENSSKVV
>74862348_110
NIPTRRNRNSHKKSS
>74862348_111
NKKLNRNENA
>86171787_1
MSENSDEGKMQKGKGNEMN
>86171787_2
EESNSS
>86171787_3
DVKEKWKS
>86171787_4
DDINNDDNMNNM
>86171787_5
DNMNNNEKHPCSNNNY
>86171787_6
SDINSSKT
>86171787_7
NTSDKK
>86171787_8
INDYPYKNL
>86171787_9
KTTFSN
>86171787_10
ENVDSI
>86171787_11
RRLNNTSKNNISNN
>86171787_12
KKGKKNYKGS
>86171787_13
DTTLDQAKKESIKTVSKNERKNNMNKHSHDNKV
>86171787_14
SNKRRNNKNCNPSNDMCN
>86171787_15
EEVNDDEKKKK
>86171787_16
KCKKKNDDNIINNNNDDVNNCGDNINDHHDNRKDYDTTEDQNK
>86171787_17
NFSDDDECKKENKDNISESSKRSNNIG
>86171787_18
SEEHDDMTSDSNKEDTKIEEGRKKSNEVNIDVDDGEEEENVNNNDNNNDNNNDNDNSSDNNNNDDGSNDTESCSKI
>86171787_19
KSKYKGKEKKDVKENTDDKNLSDSNSNNSK
>86171787_20
KKDNDKKKKYEKKNIEGNSN
>86171787_21
NSSSTSTSNSSSKSKSSNCRNKKN
>86171787_22
DEKNSEQKKKNIKKKNKTCNEGKSKKDST
>86171787_23
KNKSTDKKNGKSKIN
>86171787_24
EKKKKINNSKINKGRKGINKKDKGKGDDN
>86171787_25
GSDESTR
>86171787_26
TNNNNHNNN
>86171787_27
INYEGEDG
>86171787_28
IKNETDSSD
>86171787_29
KDNKKKA
>86171787_30
DLSKGNNNNNNNNMK
>86171787_31
NSYSRA
>86171787_32
IDDDNNNNI
>86171787_33
VDEMNNVDQNQKKR
>86171787_34
DKKKEMTDH
>86171787_35
EAEKKEID
>86171787_36
YFNNNGKNKRTKNGKKKKN
>86171787_37
EDKNNSHVVSTASNSHSIEVSSSESAKKGNEKNTATCKKRK
>86171787_38
KKGKNKNGENKNGENKNGDIKNDDIKNDDIKNDDIRNDDDKNDENEENTKECKNESNNIDNNNSSNDSLSDVDNNKDNGKSKNKK
>86171787_39
DYKQTPNV
>86171787_40
KYDEDDSKK
>86171787_41
KNESRNI
>86171787_42
IGHDNNNNNDNNINNNNKMEGVN
>86171787_43
LYNKEGT
>86171787_44
NDMNNNNNNNN
>86171787_45
NNMNYDNYNN
>86171787_46
NDYNSSNVPNESVYN
>86171787_47
ENNTYD
>86171787_48
AYQNEGDIM
>86171787_49
NISNPPYNNNNNNNNNMVKE
>86171787_50
DNDINN
>86171787_51
NQNLKEDVTQCDEEKIEQNNDNGCDDEYDNNNNNNNNIGSS
>86171787_52
TYNNSIND
>86171787_53
NTNECTEKEKNV
>86171787_54
HNNMSGEKKRKS
>86171787_55
NEYDRAKKKEN
>86171787_56
YKDHKK
>86171787_57
TNKEGTKQT
>86171787_58
EDNKQKDELNEA
>86171787_59
FNSEECNKNEKKKNDNNVDENDDNVDKNDDNNNNNNNGDDNNNI
>86171787_60
NDLNNS
>86171787_61
DFSINEEKKNNKDT
>86171787_62
ENVSNQMDNKNNDVDKKKNIS
>86171787_63
KNSCHDND
>86171787_64
KEGIEKDDNLG
>86171787_65
SVNKTGDEHMN
>86171787_66
ERDVEST
>86171787_67
LETDNAEMESNNNNNNNNNNSDCNNN
>86171787_68
HMSPQKNDNDMNKI
>86171787_69
NDKKNVKDDNGNMTN
>86171787_70
NNIDKNDRN
>86171787_71
LKENRNKEHDGE
>86171787_72
NGTYKKYENEI
>86171787_73
IVDEKDKSKKKESIS
>86171787_74
ASYNNNFENN
>86171787_75
KPYMDN
>86171787_76
CNKQEKNGY
>86171787_77
DITNKSKTYTYTNINNNGSV
>86171787_78
SNTNPRIL
>86171787_79
RNNVNNTYGVN
>86171787_80
VNNVNNVNNT
>86171787_81
FCNNNNNNNNIIN
>86171787_82
NNFGTSNFN
>86171787_83
SYNNTMSEK
>86171787_84
CTNPNM
>86171787_85
RRSSSTPKKST
>86171787_86
NNNHNNNNNNS
>86171787_87
QNAESYNN
>86171787_88
TINKDPYEM
>86171787_89
CNTKDNNSNKSSL
>86171787_90
NNNRNSPAEF
>86171787_91
NMENNYN
>86171787_92
YSPSSS
>86171787_93
SCPNEQNEHEDEINEDNKKDVTKQQKKR
>86171787_94
MNADDNINC
>86171787_95
NTLQNESPKKDDELRENDLKTTTENIKSNEVEDKEFVDK
>86171787_96
QDTENDENKEKGIKKEKNDEEKKNDAEKKKKENKKGREKSVK
>86171787_97
RKTKNQTQVERENEKEN
>86171787_98
VTNDKTSDIINN
>86171787_99
SDIINN
>86171787_100
SDIINN
>86171787_101
SDIINN
>86171787_102
SDIINN
>86171787_103
SDIINN
>86171787_104
SDIIND
>86171787_105
NDIINN
>86171787_106
GRKKGKYNIEENNIND
>86171787_107
AFDSEGSIKYKEE
>86171787_108
IPNNKNKI
>86171787_109
SYNTYEEEIN
>86171787_110
KHNDQMKEEEESEV
>86171787_111
EKYTGVNNN
>86171787_112
NITKKKGKDKNF
>86171787_113
DKMRKKTKK
>86171787_114
YSEKSQKPF
>86171787_115
KGDKDKGD
>86171787_116
NNNDNNQENNADKKKD
>86171787_117
ESLHSKEDNKK
>86171787_118
ASIDSTSPSIN
>86171787_119
YNSNKEKKK
>86171787_120
NYIKNENKDIKKTIESKNKD
>86171787_121
EENKNKTIVNNDNGTKVDVNLD
>86171787_122
MNGPIKNNEENNNNNDNNNNNNNNNNNNNNNNNNNNNNNNNNNNNNNNNNNNNNNNNNNNNNKSKKNTQKKKDHV
>86171787_123
INQNNSNNKNNKKKKTSKDNEELKSDNTKNNKTKDSDGNNNDKTK
>86171787_124
STNNPYMKEKKCKNKEKNRGSKNNN
>86171787_125
IKDPSNNP
>86171787_126
HDPNVNNS
>86171787_127
NIKTEESVPNKITPMKKDKSDITNEVKEEKDDDIL
>86171787_128
QENNDKMKGDNNIDNE
>86171787_129
NRSNDNNYMD
>86171787_130
DINNDNNNDINNNDNNNNENNNENINDNNNNNNNNNNNNNNNNSNNNNNNN
>86171787_131
NNEGKYNEQGSY
>86171787_132
MNKKENDKKYNKSVNKNSCKS
>86171787_133
FDKNKNKIT
>86171787_134
EYTTDCSNEENNTSDDEENENRKNENDDDNIP
>86171787_135
SQQKKENDF
>86171787_136
ENFCDDDQKFSDNKNYASDDEEKKKKKRKN
>86171787_137
KRISTTNNNK
>86171787_138
FPNYHPKKRKKKKLD
>86171787_139
NNDYSHYNA
>86171787_140
FKENEKEN
>86171787_141
REKYYD
