# Supplementary material for: An assessment on epitope prediction methods for protozoa genomes
Source: BMC Bioinformatics. 2012 Nov 21;13:309. doi: 10.1186/1471-2105-13-309 (PMC3543197; doi:10.1186/1471-2105-13-309)
Supplement: Additional file 4 — Epitopes predicted by AAP12. This file in fasta format contains 138,987 epitopes predicted by AAP12. [file 1471-2105-13-309-S4.txt]

>9826_1
ISINNGSDKKKK
>9826_2
SINNGSDKKKKS
>9826_3
INNGSDKKKKSN
>9826_4
NNGSDKKKKSNF
>9826_5
NGSDKKKKSNFF
>9826_6
GSDKKKKSNFFV
>9826_7
IKNGTDLKDTKK
>9826_8
KNGTDLKDTKKD
>9826_9
NGTDLKDTKKDR
>9826_10
GTDLKDTKKDRI
>9826_11
TDLKDTKKDRIR
>9826_12
DLKDTKKDRIRF
>9826_13
LKDTKKDRIRFH
>9826_14
KDTKKDRIRFHF
>9826_15
DTKKDRIRFHFY
>9826_16
TKKDRIRFHFYF
>9826_17
KKDRIRFHFYFY
>9826_18
KDRIRFHFYFYF
>9826_19
DRIRFHFYFYFF
>9826_20
RIRFHFYFYFFI
>9826_21
IRFHFYFYFFIV
>9826_22
RFHFYFYFFIVK
>9826_23
FHFYFYFFIVKI
>9826_24
HFYFYFFIVKII
>9826_25
FYFYFFIVKIIL
>9826_26
LIWTVIYSNNCS
>9826_27
IWTVIYSNNCSN
>9826_28
WTVIYSNNCSNG
>9826_29
VIYSNNCSNGKY
>9826_30
IYSNNCSNGKYK
>9826_31
YSNNCSNGKYKS
>9826_32
SNNCSNGKYKST
>9826_33
NNCSNGKYKSTL
>9826_34
NCSNGKYKSTLY
>9826_35
CSNGKYKSTLYI
>9826_36
SNGKYKSTLYIV
>9826_37
NGKYKSTLYIVG
>9826_38
GKYKSTLYIVGN
>9826_39
KYKSTLYIVGNH
>9826_40
YKSTLYIVGNHL
>9826_41
KSTLYIVGNHLR
>9826_42
STLYIVGNHLRF
>9826_43
TLYIVGNHLRFR
>9826_44
LYIVGNHLRFRG
>9826_45
YIVGNHLRFRGF
>9826_46
IVGNHLRFRGFR
>9826_47
VGNHLRFRGFRI
>9826_48
GNHLRFRGFRIL
>9826_49
RFRGFRILAENE
>9826_50
FRGFRILAENEY
>9826_51
RGFRILAENEYE
>9826_52
GFRILAENEYEM
>9826_53
FRILAENEYEMK
>9826_54
RILAENEYEMKT
>9826_55
ILAENEYEMKTK
>9826_56
LAENEYEMKTKY
>9826_57
AENEYEMKTKYK
>9826_58
ENEYEMKTKYKT
>9826_59
NEYEMKTKYKTL
>9826_60
EYEMKTKYKTLM
>9826_61
YEMKTKYKTLMV
>9826_62
EMKTKYKTLMVN
>9826_63
YKTLMVNIDDND
>9826_64
NIDDNDLGKRGN
>9826_65
IDDNDLGKRGNK
>9826_66
DDNDLGKRGNKI
>9826_67
DNDLGKRGNKIK
>9826_68
NDLGKRGNKIKP
>9826_69
LGKRGNKIKPKH
>9826_70
GKRGNKIKPKHK
>9826_71
KRGNKIKPKHKK
>9826_72
RGNKIKPKHKKV
>9826_73
GNKIKPKHKKVE
>9826_74
PKHKKVEINLND
>9826_75
KHKKVEINLNDN
>9826_76
INLNDNNLSNNE
>9826_77
NLNDNNLSNNES
>9826_78
LNDNNLSNNESK
>9826_79
NDNNLSNNESKR
>9826_80
DNNLSNNESKRK
>9826_81
NNLSNNESKRKS
>9826_82
NLSNNESKRKSR
>9826_83
LSNNESKRKSRR
>9826_84
SNNESKRKSRRK
>9826_85
NNESKRKSRRKK
>9826_86
NESKRKSRRKKV
>9826_87
KRRNKKEKRRKE
>9826_88
RRNKKEKRRKEK
>9826_89
RNKKEKRRKEKD
>9826_90
NKKEKRRKEKDN
>9826_91
KKEKRRKEKDNK
>9826_92
KEKRRKEKDNKK
>9826_93
EKRRKEKDNKKM
>9826_94
KRRKEKDNKKMN
>9826_95
RRKEKDNKKMNE
>9826_96
RKEKDNKKMNEL
>9826_97
KEKDNKKMNELK
>9826_98
EKDNKKMNELKL
>9826_99
KDNKKMNELKLK
>9826_100
DNKKMNELKLKR
>9826_101
NKKMNELKLKRE
>9826_102
KKMNELKLKREY
>9826_103
KMNELKLKREYK
>9826_104
MNELKLKREYKE
>9826_105
NELKLKREYKES
>9826_106
ELKLKREYKESY
>9826_107
LKLKREYKESYL
>9826_108
KLKREYKESYLL
>9826_109
LKREYKESYLLD
>9826_110
KREYKESYLLDN
>9826_111
REYKESYLLDNK
>9826_112
EYKESYLLDNKS
>9826_113
YKESYLLDNKSD
>9826_114
KESYLLDNKSDM
>9826_115
ESYLLDNKSDMD
>9826_116
SYLLDNKSDMDV
>9826_117
LLDNKSDMDVIR
>9826_118
LDNKSDMDVIRN
>9826_119
DNKSDMDVIRND
>9826_120
NKSDMDVIRNDK
>9826_121
KSDMDVIRNDKF
>9826_122
SDMDVIRNDKFS
>9826_123
DMDVIRNDKFSY
>9826_124
MDVIRNDKFSYF
>9826_125
DVIRNDKFSYFT
>9826_126
VIRNDKFSYFTL
>9826_127
IRNDKFSYFTLY
>9826_128
RNDKFSYFTLYK
>9826_129
NDKFSYFTLYKN
>9826_130
SYFTLYKNNLFP
>9826_131
YFTLYKNNLFPN
>9826_132
TLYKNNLFPNSN
>9826_133
LYKNNLFPNSNN
>9826_134
KNNLFPNSNNYF
>9826_135
NNYFLHMLKTYD
>9826_136
NYFLHMLKTYDE
>9826_137
YFLHMLKTYDEE
>9826_138
FLHMLKTYDEEN
>9826_139
LHMLKTYDEENK
>9826_140
HMLKTYDEENKG
>9826_141
MLKTYDEENKGI
>9826_142
LKTYDEENKGID
>9826_143
KTYDEENKGIDE
>9826_144
TYDEENKGIDEN
>9826_145
YDEENKGIDENT
>9826_146
EENKGIDENTDI
>9826_147
NKGIDENTDINE
>9826_148
KGIDENTDINEN
>9826_149
IDENTDINENVE
>9826_150
DENTDINENVEE
>9826_151
ENTDINENVEEN
>9826_152
NTDINENVEENE
>9826_153
TDINENVEENEY
>9826_154
DINENVEENEYV
>9826_155
INENVEENEYVD
>9826_156
NENVEENEYVDK
>9826_157
ENVEENEYVDKN
>9826_158
NVEENEYVDKNT
>9826_159
VEENEYVDKNTE
>9826_160
EENEYVDKNTEG
>9826_161
ENEYVDKNTEGD
>9826_162
NEYVDKNTEGDK
>9826_163
EYVDKNTEGDKD
>9826_164
YVDKNTEGDKDG
>9826_165
VDKNTEGDKDGV
>9826_166
DKNTEGDKDGVE
>9826_167
KNTEGDKDGVED
>9826_168
NTEGDKDGVEDK
>9826_169
TEGDKDGVEDKG
>9826_170
EGDKDGVEDKGG
>9826_171
GDKDGVEDKGGG
>9826_172
DGVEDKGGGENE
>9826_173
GVEDKGGGENEG
>9826_174
VEDKGGGENEGG
>9826_175
EDKGGGENEGGD
>9826_176
DKGGGENEGGDG
>9826_177
KGGGENEGGDGH
>9826_178
GGGENEGGDGHG
>9826_179
GGENEGGDGHGS
>9826_180
GENEGGDGHGSA
>9826_181
ENEGGDGHGSAG
>9826_182
NEGGDGHGSAGD
>9826_183
EGGDGHGSAGDS
>9826_184
GGDGHGSAGDSA
>9826_185
GDGHGSAGDSAG
>9826_186
GHGSAGDSAGGD
>9826_187
HGSAGDSAGGDR
>9826_188
GSAGDSAGGDRG
>9826_189
SAGDSAGGDRGG
>9826_190
AGDSAGGDRGGD
>9826_191
GDSAGGDRGGDE
>9826_192
DSAGGDRGGDEN
>9826_193
SAGGDRGGDENK
>9826_194
AGGDRGGDENKD
>9826_195
GGDRGGDENKDK
>9826_196
GDRGGDENKDKD
>9826_197
DRGGDENKDKDN
>9826_198
RGGDENKDKDNE
>9826_199
GGDENKDKDNEE
>9826_200
GDENKDKDNEEN
>9826_201
DENKDKDNEENK
>9826_202
ENKDKDNEENKD
>9826_203
NKDKDNEENKDK
>9826_204
KDKDNEENKDKK
>9826_205
DKDNEENKDKKG
>9826_206
KDNEENKDKKGN
>9826_207
DNEENKDKKGNK
>9826_208
NEENKDKKGNKD
>9826_209
EENKDKKGNKDD
>9826_210
ENKDKKGNKDDD
>9826_211
NKDKKGNKDDDD
>9826_212
KDKKGNKDDDDE
>9826_213
DKKGNKDDDDEE
>9826_214
KKGNKDDDDEEE
>9826_215
KGNKDDDDEEEE
>9826_216
GNKDDDDEEEEE
>9826_217
NKDDDDEEEEEE
>9826_218
KDDDDEEEEEEE
>9826_219
DDDDEEEEEEEE
>9826_220
DDDEEEEEEEED
>9826_221
DDEEEEEEEEDD
>9826_222
EEEEEEEEDDEE
>9826_223
EEEEEEEDDEEK
>9826_224
EEEEEEDDEEKE
>9826_225
EEEEEDDEEKEE
>9826_226
EEEEDDEEKEEK
>9826_227
EEEDDEEKEEKD
>9826_228
EEDDEEKEEKDD
>9826_229
EDDEEKEEKDDK
>9826_230
DDEEKEEKDDKD
>9826_231
EEKEEKDDKDEK
>9826_232
LKEEKMPKKEEN
>9826_233
KEEKMPKKEENM
>9826_234
MPKKEENMQDKI
>9826_235
PKKEENMQDKIE
>9826_236
ENMQDKIERDKE
>9826_237
NMQDKIERDKEF
>9826_238
QDKIERDKEFEG
>9826_239
DKIERDKEFEGF
>9826_240
KIERDKEFEGFK
>9826_241
IERDKEFEGFKD
>9826_242
ERDKEFEGFKDE
>9826_243
RDKEFEGFKDEY
>9826_244
DKEFEGFKDEYF
>9826_245
KEFEGFKDEYFT
>9826_246
EFEGFKDEYFTQ
>9826_247
FEGFKDEYFTQM
>9826_248
EGFKDEYFTQME
>9826_249
GFKDEYFTQMEG
>9826_250
FKDEYFTQMEGG
>9826_251
KDEYFTQMEGGA
>9826_252
DEYFTQMEGGAY
>9826_253
EYFTQMEGGAYG
>9826_254
YFTQMEGGAYGI
>9826_255
FTQMEGGAYGIT
>9826_256
TQMEGGAYGITV
>9826_257
QMEGGAYGITVE
>9826_258
YEKVIEEMEQTK
>9826_259
EKVIEEMEQTKL
>9826_260
KVIEEMEQTKLD
>9826_261
VIEEMEQTKLDE
>9826_262
IEEMEQTKLDEF
>9826_263
EFLLPTNEGKSD
>9826_264
FLLPTNEGKSDD
>9826_265
LLPTNEGKSDDF
>9826_266
LPTNEGKSDDFV
>9826_267
PTNEGKSDDFVS
>9826_268
TNEGKSDDFVSE
>9826_269
NEGKSDDFVSEM
>9826_270
DDFVSEMEEERL
>9826_271
MFIEREQGTEEE
>9826_272
FIEREQGTEEEV
>9826_273
IEREQGTEEEVI
>9826_274
EREQGTEEEVIH
>9826_275
REQGTEEEVIHE
>9826_276
EQGTEEEVIHED
>9826_277
GIEKKELETFVQ
>9826_278
EEKLTEEEKLTE
>9826_279
EKLTEEEKLTEE
>9826_280
KLTEEEKLTEEE
>9826_281
LTEEEKLTEEEK
>9826_282
TEEEKLTEEEKL
>9826_283
EEKLTEEEKLTE
>9826_284
EKLTEEEKLTEE
>9826_285
KLTEEEKLTEEE
>9826_286
LTEEEKLTEEEK
>9826_287
TEEEKLTEEEKL
>9826_288
EEKLTEEEKLTE
>9826_289
EKLTEEEKLTEE
>9826_290
KLTEEEKLTEEE
>9826_291
LTEEEKLTEEEK
>9826_292
TEEEKLTEEEKL
>9826_293
EEKLTEEEKLTE
>9826_294
EEKLTEEEKLTE
>9826_295
EKLTEEEKLTEE
>9826_296
KLTEEEKLTEEE
>9826_297
LTEEEKLTEEEK
>9826_298
TEEEKLTEEEKL
>9826_299
EEKLTEEEKLTE
>9826_300
EKLTEEEKLTEE
>9826_301
KLTEEEKLTEEE
>9826_302
LTEEEKLTEEEK
>9826_303
TEEEKLTEEEKL
>9826_304
EEKLTEEEKLTE
>9826_305
EKLTEEEKLTEE
>9826_306
KLTEEEKLTEEE
>9826_307
LTEEEKLTEEEK
>9826_308
TEEEKLTEEEKL
>9826_309
EEKLTEEEKLTE
>9826_310
EKLTEEEKLTEE
>9826_311
KLTEEEKLTEEE
>9826_312
LTEEEKLTEEEK
>9826_313
TEEEKLTEEEKL
>9826_314
EEKLTEEEKLTE
>9826_315
EKLTEEEKLTEE
>9826_316
KLTEEEKLTEEE
>9826_317
LTEEEKLTEEEK
>9826_318
TEEEKLTEEEKL
>9826_319
EEKLTEEEKLTE
>9826_320
EKLTEEEKLTEE
>9826_321
KLTEEEKLTEEE
>9826_322
LTEEEKLTEEEI
>9826_323
IEEDKISPKEVE
>9826_324
EEDKISPKEVEE
>9826_325
EDKISPKEVEEP
>9826_326
DKISPKEVEEPL
>9826_327
KISPKEVEEPLE
>9826_328
ISPKEVEEPLED
>9826_329
SPKEVEEPLEDV
>9826_330
EKMEKEYKEILH
>9826_331
MEKEYKEILHEG
>9826_332
EKEYKEILHEGK
>9826_333
KEYKEILHEGKS
>9826_334
EYKEILHEGKSV
>9826_335
YKEILHEGKSVV
>9826_336
EILHEGKSVVTQ
>9826_337
ILHEGKSVVTQD
>9826_338
LHEGKSVVTQDM
>9826_339
HEGKSVVTQDMD
>9826_340
EGKSVVTQDMDE
>9826_341
GKSVVTQDMDEK
>9826_342
KSVVTQDMDEKL
>9826_343
SVVTQDMDEKLL
>9826_344
VVTQDMDEKLLS
>9826_345
VTQDMDEKLLSE
>9826_346
TQDMDEKLLSEN
>9826_347
EEPDEVVEEVTT
>9826_348
EPDEVVEEVTTE
>9826_349
PDEVVEEVTTEE
>9826_350
DEVVEEVTTEEL
>9826_351
EVVEEVTTEELT
>9826_352
VVEEVTTEELTE
>9826_353
VEEVTTEELTEE
>9826_354
EEVTTEELTEEV
>9826_355
EVTTEELTEEVI
>9826_356
VTTEELTEEVIP
>9826_357
TTEELTEEVIPE
>9826_358
TEELTEEVIPEE
>9826_359
EELTEEVIPEEL
>9826_360
ELTEEVIPEELI
>9826_361
VEKVVAQKIVEV
>9826_362
KVVAQKIVEVIP
>9826_363
LIEEVITEKPAE
>9826_364
IEEVITEKPAEE
>9826_365
EEVITEKPAEEV
>9826_366
EVITEKPAEEVI
>9826_367
VITEKPAEEVIP
>9826_368
ITEKPAEEVIPE
>9826_369
TEKPAEEVIPEL
>9826_370
EKPAEEVIPELV
>9826_371
VIPELVEEVIPE
>9826_372
EVIPEEVVEEVI
>9826_373
VIPEEVVEEVIP
>9826_374
VPEELVEEMKPE
>9826_375
PEELVEEMKPEE
>9826_376
EEMKPEEVFEEV
>9826_377
EMKPEEVFEEVI
>9826_378
EEMKPEEVVEEV
>9826_379
EMKPEEVVEEVT
>9826_380
MKPEEVVEEVTP
>9826_381
VPEELVEEMKPE
>9826_382
PEELVEEMKPEE
>9826_383
EEMKPEEVVEEV
>9826_384
EMKPEEVVEEVV
>9826_385
IIPEEVVHEAKH
>9826_386
IPEEVVHEAKHE
>9826_387
PEEVVHEAKHEE
>9826_388
PEELIEEVIPEE
>9826_389
IEEVIPEEIIEE
>9826_390
IPEEIIEEVVIP
>9826_391
PEEIIEEVVIPE
>9826_392
EEIIEEVVIPEE
>9826_393
IIEEVVIPEEVV
>9826_394
EEVVIPEEVVEE
>9826_395
VVIPEEVVEEVI
>9826_396
VIPEEVVEEVIP
>9826_397
VEEVIPEEIVQE
>9826_398
EEVIPEEIVQEV
>9826_399
EVIPEEIVQEVI
>9826_400
VIPEEIVQEVIP
>9826_401
IPEEIVQEVIPE
>9826_402
PEEIVQEVIPED
>9826_403
EEIVQEVIPEDL
>9826_404
PEEIIEEKIPEE
>9826_405
EEKIPEEIVEEE
>9826_406
IPEEVVEEVVPA
>9826_407
PEEVVEEVVPAE
>9826_408
EEVVEEVVPAEV
>9826_409
EVVEEVVPAEVE
>9826_410
VVEEVVPAEVEE
>9826_411
EEVVPAEVEEMI
>9826_412
EVVPAEVEEMIP
>9826_413
MIPEKIVEEVIP
>9826_414
EVIPEEVVEEVI
>9826_415
VIPEEVVEEVIP
>9826_416
IPEEVVEEVIPV
>9826_417
EEVVEEVIPVEV
>9826_418
EVIPVEVLEEVI
>9826_419
VIPVEVLEEVIP
>9826_420
EVIPEEVVEEVI
>9826_421
VIPEEVVEEVIP
>9826_422
IPEEFIEEMIPE
>9826_423
PEEFIEEMIPEE
>9826_424
VPEELVEEMKPE
>9826_425
PEELVEEMKPEE
>9826_426
EEMKPEEVLEEV
>9826_427
EMKPEEVLEEVI
>9826_428
VIPEELVEEVIP
>9826_429
EVVPEVVEEVQE
>9826_430
VVPEVVEEVQEQ
>9826_431
VPEVVEEVQEQL
>9826_432
PEVVEEVQEQLV
>9826_433
EVVEEVQEQLVE
>9826_434
VVEEVQEQLVEE
>9826_435
VEEVQEQLVEEF
>9826_436
IPEEVIEEVRPG
>9918_1
KIIFFLCSFLFF
>9918_2
IIFFLCSFLFFI
>9918_3
IFFLCSFLFFII
>9918_4
FFLCSFLFFIIN
>9918_5
LFFIINTQCVTH
>9918_6
FFIINTQCVTHE
>9918_7
FIINTQCVTHES
>9918_8
IINTQCVTHESY
>9918_9
INTQCVTHESYQ
>9918_10
NTQCVTHESYQE
>9918_11
TQCVTHESYQEL
>9918_12
QCVTHESYQELV
>9918_13
CVTHESYQELVK
>9918_14
VTHESYQELVKK
>9918_15
THESYQELVKKL
>9918_16
HESYQELVKKLE
>9918_17
ESYQELVKKLEA
>9918_18
SYQELVKKLEAL
>9918_19
YQELVKKLEALE
>9918_20
QELVKKLEALED
>9918_21
GLFHKEKMILNE
>9918_22
LFHKEKMILNEE
>9918_23
FHKEKMILNEEE
>9918_24
HKEKMILNEEEI
>9918_25
KEKMILNEEEIT
>9918_26
EKMILNEEEITT
>9918_27
KMILNEEEITTK
>9918_28
MILNEEEITTKG
>9918_29
ILNEEEITTKGA
>9918_30
LNEEEITTKGAS
>9918_31
NEEEITTKGASA
>9918_32
EEEITTKGASAQ
>9918_33
EEITTKGASAQS
>9918_34
EITTKGASAQSG
>9918_35
ITTKGASAQSGT
>9918_36
TTKGASAQSGTS
>9918_37
TKGASAQSGTSG
>9918_38
KGASAQSGTSGT
>9918_39
AQSGTSGTSGTS
>9918_40
SGTSGTSGTSGT
>9918_41
GTSGTSGTSGTS
>9918_42
SGTSGTSGTSGT
>9918_43
GTSGTSGTSGTS
>9918_44
SGTSGTSGTSGT
>9918_45
GTSGTSGTSGTS
>9918_46
SGTSGTSGTSGT
>9918_47
GTSGTSGTSGTS
>9918_48
SGTSGTSGTSGT
>9918_49
GTSGTSGTSGTS
>9918_50
SGTSGTSGTSGT
>9918_51
GTSGTSGTSGTS
>9918_52
SGTSGTSGTSGP
>9918_53
SGTSGTSGPSGP
>9918_54
GTSGTSGPSGPS
>9918_55
TSGTSGPSGPSG
>9918_56
SGTSGPSGPSGT
>9918_57
GTSGPSGPSGTS
>9918_58
TSGPSGPSGTSP
>9918_59
SGPSGPSGTSPS
>9918_60
GPSGPSGTSPSS
>9918_61
SSGAIPPADASD
>9918_62
SGAIPPADASDS
>9918_63
GAIPPADASDSD
>9918_64
AIPPADASDSDA
>9918_65
IPPADASDSDAK
>9918_66
PPADASDSDAKS
>9918_67
PADASDSDAKSY
>9918_68
ADASDSDAKSYA
>9918_69
DASDSDAKSYAD
>9918_70
ASDSDAKSYADL
>9918_71
SDSDAKSYADLK
>9918_72
DSDAKSYADLKH
>9918_73
SDAKSYADLKHR
>9918_74
DAKSYADLKHRV
>9918_75
AKSYADLKHRVR
>9918_76
KSYADLKHRVRN
>9918_77
SYADLKHRVRNY
>9918_78
YADLKHRVRNYL
>9918_79
ADLKHRVRNYLF
>9918_80
DLKHRVRNYLFT
>9918_81
LKHRVRNYLFTI
>9918_82
KHRVRNYLFTIK
>9918_83
GYEEINELLYKL
>9918_84
YEEINELLYKLN
>9918_85
EEINELLYKLNF
>9918_86
EINELLYKLNFY
>9918_87
INELLYKLNFYF
>9918_88
NELLYKLNFYFD
>9918_89
ELLYKLNFYFDL
>9918_90
LLYKLNFYFDLL
>9918_91
LYKLNFYFDLLR
>9918_92
YKLNFYFDLLRA
>9918_93
KLNFYFDLLRAK
>9918_94
LNFYFDLLRAKL
>9918_95
NFYFDLLRAKLN
>9918_96
FYFDLLRAKLND
>9918_97
YFDLLRAKLNDV
>9918_98
FDLLRAKLNDVC
>9918_99
DLLRAKLNDVCA
>9918_100
LLRAKLNDVCAN
>9918_101
LRAKLNDVCAND
>9918_102
RAKLNDVCANDY
>9918_103
AKLNDVCANDYC
>9918_104
KLNDVCANDYCQ
>9918_105
LNDVCANDYCQI
>9918_106
NDVCANDYCQIP
>9918_107
DVCANDYCQIPF
>9918_108
VCANDYCQIPFN
>9918_109
CANDYCQIPFNL
>9918_110
ANDYCQIPFNLK
>9918_111
NDYCQIPFNLKI
>9918_112
DYCQIPFNLKIR
>9918_113
YCQIPFNLKIRA
>9918_114
CQIPFNLKIRAN
>9918_115
QIPFNLKIRANE
>9918_116
IPFNLKIRANEL
>9918_117
PFNLKIRANELD
>9918_118
FNLKIRANELDV
>9918_119
NLKIRANELDVL
>9918_120
LKIRANELDVLK
>9918_121
KIRANELDVLKK
>9918_122
IRANELDVLKKL
>9918_123
GYRKPLDNIKDN
>9918_124
YRKPLDNIKDNV
>9918_125
RKPLDNIKDNVG
>9918_126
KPLDNIKDNVGK
>9918_127
PLDNIKDNVGKM
>9918_128
IKDNVGKMEDYI
>9918_129
KDNVGKMEDYIK
>9918_130
DNVGKMEDYIKK
>9918_131
NVGKMEDYIKKN
>9918_132
VGKMEDYIKKNK
>9918_133
GKMEDYIKKNKT
>9918_134
KMEDYIKKNKTT
>9918_135
MEDYIKKNKTTI
>9918_136
EDYIKKNKTTIA
>9918_137
DYIKKNKTTIAN
>9918_138
IEGSKKTIDQNK
>9918_139
EGSKKTIDQNKN
>9918_140
GSKKTIDQNKNA
>9918_141
SKKTIDQNKNAD
>9918_142
KKTIDQNKNADN
>9918_143
KTIDQNKNADNE
>9918_144
TIDQNKNADNEE
>9918_145
IDQNKNADNEEG
>9918_146
DQNKNADNEEGK
>9918_147
QNKNADNEEGKK
>9918_148
NKNADNEEGKKK
>9918_149
KNADNEEGKKKL
>9918_150
NADNEEGKKKLY
>9918_151
ADNEEGKKKLYQ
>9918_152
DNEEGKKKLYQA
>9918_153
NEEGKKKLYQAQ
>9918_154
EEGKKKLYQAQY
>9918_155
EGKKKLYQAQYD
>9918_156
GKKKLYQAQYDL
>9918_157
KKKLYQAQYDLS
>9918_158
KKLYQAQYDLSI
>9918_159
KLYQAQYDLSIY
>9918_160
LYQAQYDLSIYN
>9918_161
YQAQYDLSIYNK
>9918_162
QAQYDLSIYNKQ
>9918_163
AQYDLSIYNKQL
>9918_164
QYDLSIYNKQLE
>9918_165
YDLSIYNKQLEE
>9918_166
LSIYNKQLEEAH
>9918_167
SIYNKQLEEAHN
>9918_168
IYNKQLEEAHNL
>9918_169
YNKQLEEAHNLI
>9918_170
KNENIKKLLEDI
>9918_171
IDKIKTDAEKPT
>9918_172
DKIKTDAEKPTT
>9918_173
KIKTDAEKPTTE
>9918_174
IKTDAEKPTTES
>9918_175
KTDAEKPTTESK
>9918_176
TDAEKPTTESKP
>9918_177
DAEKPTTESKPN
>9918_178
AEKPTTESKPNT
>9918_179
EKPTTESKPNTL
>9918_180
KPTTESKPNTLL
>9918_181
PTTESKPNTLLD
>9918_182
TTESKPNTLLDK
>9918_183
TESKPNTLLDKN
>9918_184
ESKPNTLLDKNK
>9918_185
SKPNTLLDKNKK
>9918_186
KPNTLLDKNKKI
>9918_187
PNTLLDKNKKIE
>9918_188
NTLLDKNKKIEE
>9918_189
IDSLFTDPLELE
>9918_190
DSLFTDPLELEY
>9918_191
SLFTDPLELEYY
>9918_192
LFTDPLELEYYL
>9918_193
FTDPLELEYYLR
>9918_194
TDPLELEYYLRE
>9918_195
DPLELEYYLREK
>9918_196
PLELEYYLREKN
>9918_197
LELEYYLREKNK
>9918_198
ELEYYLREKNKK
>9918_199
LEYYLREKNKKV
>9918_200
EYYLREKNKKVD
>9918_201
YYLREKNKKVDV
>9918_202
REKNKKVDVTPK
>9918_203
KKVDVTPKSQDP
>9918_204
KVDVTPKSQDPT
>9918_205
VDVTPKSQDPTK
>9918_206
DVTPKSQDPTKS
>9918_207
VTPKSQDPTKSV
>9918_208
TPKSQDPTKSVQ
>9918_209
PKSQDPTKSVQI
>9918_210
KSQDPTKSVQIP
>9918_211
SQDPTKSVQIPK
>9918_212
QDPTKSVQIPKV
>9918_213
DPTKSVQIPKVP
>9918_214
PTKSVQIPKVPY
>9918_215
TKSVQIPKVPYP
>9918_216
KSVQIPKVPYPN
>9918_217
SVQIPKVPYPNG
>9918_218
VQIPKVPYPNGI
>9918_219
QIPKVPYPNGIV
>9918_220
IPKVPYPNGIVY
>9918_221
PKVPYPNGIVYP
>9918_222
KVPYPNGIVYPL
>9918_223
VPYPNGIVYPLP
>9918_224
PYPNGIVYPLPL
>9918_225
YPNGIVYPLPLT
>9918_226
PNGIVYPLPLTD
>9918_227
NGIVYPLPLTDI
>9918_228
GIVYPLPLTDIH
>9918_229
IVYPLPLTDIHN
>9918_230
VYPLPLTDIHNS
>9918_231
YPLPLTDIHNSL
>9918_232
PLPLTDIHNSLA
>9918_233
LPLTDIHNSLAA
>9918_234
TDIHNSLAADND
>9918_235
DIHNSLAADNDK
>9918_236
IHNSLAADNDKN
>9918_237
HNSLAADNDKNS
>9918_238
SLAADNDKNSYG
>9918_239
LAADNDKNSYGD
>9918_240
AADNDKNSYGDL
>9918_241
ADNDKNSYGDLM
>9918_242
DNDKNSYGDLMN
>9918_243
NDKNSYGDLMNP
>9918_244
NSYGDLMNPDTK
>9918_245
SYGDLMNPDTKE
>9918_246
YGDLMNPDTKEK
>9918_247
GDLMNPDTKEKI
>9918_248
DLMNPDTKEKIN
>9918_249
LMNPDTKEKINE
>9918_250
MNPDTKEKINEK
>9918_251
NPDTKEKINEKI
>9918_252
PDTKEKINEKII
>9918_253
DTKEKINEKIIT
>9918_254
TKEKINEKIITD
>9918_255
KEKINEKIITDN
>9918_256
EKINEKIITDNK
>9918_257
KINEKIITDNKE
>9918_258
INEKIITDNKER
>9918_259
NEKIITDNKERK
>9918_260
EKIITDNKERKI
>9918_261
KIITDNKERKIF
>9918_262
EEKNINHTKEQN
>9918_263
EKNINHTKEQNK
>9918_264
KNINHTKEQNKK
>9918_265
NINHTKEQNKKL
>9918_266
INHTKEQNKKLL
>9918_267
NHTKEQNKKLLE
>9918_268
HTKEQNKKLLED
>9918_269
TKEQNKKLLEDY
>9918_270
KEQNKKLLEDYE
>9918_271
EQNKKLLEDYEK
>9918_272
QNKKLLEDYEKS
>9918_273
LLEDYEKSKKDY
>9918_274
EKFYEMKFNNNF
>9918_275
KFYEMKFNNNFD
>9918_276
FYEMKFNNNFDK
>9918_277
FNNNFDKDVVDK
>9918_278
NNNFDKDVVDKI
>9918_279
NNFDKDVVDKIF
>9918_280
VDKIFSARYTYN
>9918_281
DKIFSARYTYNV
>9918_282
KIFSARYTYNVE
>9918_283
IFSARYTYNVEK
>9918_284
FSARYTYNVEKQ
>9918_285
SARYTYNVEKQI
>9918_286
ARYTYNVEKQIY
>9918_287
RYTYNVEKQIYN
>9918_288
YTYNVEKQIYNN
>9918_289
TYNVEKQIYNNK
>9918_290
YNVEKQIYNNKF
>9918_291
NVEKQIYNNKFS
>9918_292
VEKQIYNNKFSS
>9918_293
EKQIYNNKFSSS
>9918_294
KQIYNNKFSSSN
>9918_295
FSSSNNSVYNVQ
>9918_296
SSSNNSVYNVQK
>9918_297
SSNNSVYNVQKL
>9918_298
SNNSVYNVQKLK
>9918_299
NNSVYNVQKLKK
>9918_300
NSVYNVQKLKKA
>9918_301
SVYNVQKLKKAL
>9918_302
VYNVQKLKKALS
>9918_303
GISEKDFNHYYT
>9918_304
EKDFNHYYTLKT
>9918_305
KDFNHYYTLKTG
>9918_306
DFNHYYTLKTGL
>9918_307
FNHYYTLKTGLE
>9918_308
NHYYTLKTGLEA
>9918_309
HYYTLKTGLEAD
>9918_310
YYTLKTGLEADI
>9918_311
YTLKTGLEADIK
>9918_312
SENKILEKNFKG
>9918_313
ENKILEKNFKGL
>9918_314
KILEKNFKGLTH
>9918_315
ILEKNFKGLTHS
>9918_316
LEKNFKGLTHSA
>9918_317
EKNFKGLTHSAN
>9918_318
KNFKGLTHSANA
>9918_319
NFKGLTHSANAS
>9918_320
FKGLTHSANASL
>9918_321
KGLTHSANASLE
>9918_322
GLTHSANASLEV
>9918_323
LTHSANASLEVS
>9918_324
THSANASLEVSD
>9918_325
HSANASLEVSDI
>9918_326
SANASLEVSDIV
>9918_327
ANASLEVSDIVK
>9918_328
NASLEVSDIVKL
>9918_329
ASLEVSDIVKLQ
>9918_330
SLEVSDIVKLQV
>9918_331
LEVSDIVKLQVQ
>9918_332
DSIHVPNIYKPQ
>9918_333
SIHVPNIYKPQN
>9918_334
IHVPNIYKPQNK
>9918_335
HVPNIYKPQNKP
>9918_336
VPNIYKPQNKPE
>9918_337
PNIYKPQNKPEP
>9918_338
NIYKPQNKPEPY
>9918_339
IYKPQNKPEPYY
>9918_340
YKPQNKPEPYYL
>9918_341
KPQNKPEPYYLI
>9918_342
PQNKPEPYYLIV
>9918_343
QNKPEPYYLIVL
>9918_344
NKPEPYYLIVLK
>9918_345
KPEPYYLIVLKK
>9918_346
PEPYYLIVLKKE
>9918_347
EPYYLIVLKKEV
>9918_348
PYYLIVLKKEVD
>9918_349
YYLIVLKKEVDK
>9918_350
LIVLKKEVDKLK
>9918_351
IVLKKEVDKLKE
>9918_352
VLKKEVDKLKEF
>9918_353
IPKVKDMLKKEQ
>9918_354
KEQAVLSSITQP
>9918_355
EQAVLSSITQPL
>9918_356
SSITQPLVAASE
>9918_357
ITQPLVAASETT
>9918_358
TQPLVAASETTE
>9918_359
ASETTEDGGHST
>9918_360
SETTEDGGHSTH
>9918_361
ETTEDGGHSTHT
>9918_362
TTEDGGHSTHTL
>9918_363
TEDGGHSTHTLS
>9918_364
EDGGHSTHTLSQ
>9918_365
DGGHSTHTLSQS
>9918_366
GGHSTHTLSQSG
>9918_367
GHSTHTLSQSGE
>9918_368
HSTHTLSQSGET
>9918_369
THTLSQSGETEV
>9918_370
TLSQSGETEVTE
>9918_371
LSQSGETEVTEE
>9918_372
SQSGETEVTEET
>9918_373
SGETEVTEETVG
>9918_374
GETEVTEETVGH
>9918_375
ETEVTEETVGHT
>9918_376
TEVTEETVGHTT
>9918_377
EVTEETVGHTTT
>9918_378
HTTTVTITLPPT
>9918_379
TTTVTITLPPTQ
>9918_380
TTVTITLPPTQP
>9918_381
TVTITLPPTQPS
>9918_382
VTITLPPTQPSP
>9918_383
TITLPPTQPSPP
>9918_384
ITLPPTQPSPPK
>9918_385
TLPPTQPSPPKE
>9918_386
LPPTQPSPPKEV
>9918_387
PPTQPSPPKEVK
>9918_388
PTQPSPPKEVKV
>9918_389
TQPSPPKEVKVV
>9918_390
VVENSIEHKSND
>9918_391
VENSIEHKSNDN
>9918_392
ENSIEHKSNDNS
>9918_393
NSIEHKSNDNSQ
>9918_394
SIEHKSNDNSQA
>9918_395
IEHKSNDNSQAL
>9918_396
HKSNDNSQALTK
>9918_397
NDNSQALTKTVY
>9918_398
FLTKSYICHKYI
>9918_399
LTKSYICHKYIL
>9918_400
TKSYICHKYILV
>9918_401
KSYICHKYILVS
>9918_402
SYICHKYILVSN
>9918_403
YICHKYILVSNS
>9918_404
KYILVSNSSMDQ
>9918_405
NSSMDQKLLEVY
>9918_406
SSMDQKLLEVYN
>9918_407
SMDQKLLEVYNL
>9918_408
MDQKLLEVYNLT
>9918_409
DQKLLEVYNLTP
>9918_410
KLLEVYNLTPEE
>9918_411
LLEVYNLTPEEE
>9918_412
LEVYNLTPEEEN
>9918_413
EVYNLTPEEENE
>9918_414
VYNLTPEEENEL
>9918_415
YNLTPEEENELK
>9918_416
LTPEEENELKSC
>9918_417
TPEEENELKSCD
>9918_418
PEEENELKSCDP
>9918_419
EEENELKSCDPL
>9918_420
EENELKSCDPLD
>9918_421
ENELKSCDPLDL
>9918_422
NELKSCDPLDLL
>9918_423
LFNIQNNIPAMY
>9918_424
NIQNNIPAMYSL
>9918_425
IQNNIPAMYSLY
>9918_426
QNNIPAMYSLYD
>9918_427
NNIPAMYSLYDS
>9918_428
NIPAMYSLYDSM
>9918_429
IPAMYSLYDSMN
>9918_430
PAMYSLYDSMNN
>9918_431
AMYSLYDSMNND
>9918_432
MYSLYDSMNNDL
>9918_433
YSLYDSMNNDLQ
>9918_434
SLYDSMNNDLQH
>9918_435
LYDSMNNDLQHL
>9918_436
YDSMNNDLQHLF
>9918_437
FFELYQKEMIYY
>9918_438
FELYQKEMIYYL
>9918_439
ELYQKEMIYYLH
>9918_440
LYQKEMIYYLHK
>9918_441
YQKEMIYYLHKL
>9918_442
QKEMIYYLHKLK
>9918_443
KEMIYYLHKLKE
>9918_444
EMIYYLHKLKEE
>9918_445
MIYYLHKLKEEN
>9918_446
IYYLHKLKEENH
>9918_447
YYLHKLKEENHI
>9918_448
HIKKLLEEQKQI
>9918_449
IKKLLEEQKQIT
>9918_450
KKLLEEQKQITG
>9918_451
KLLEEQKQITGT
>9918_452
LLEEQKQITGTS
>9918_453
LEEQKQITGTSS
>9918_454
EEQKQITGTSST
>9918_455
EQKQITGTSSTS
>9918_456
QKQITGTSSTSS
>9918_457
KQITGTSSTSSP
>9918_458
QITGTSSTSSPG
>9918_459
ITGTSSTSSPGN
>9918_460
TGTSSTSSPGNT
>9918_461
GTSSTSSPGNTT
>9918_462
TSSTSSPGNTTV
>9918_463
SSTSSPGNTTVN
>9918_464
STSSPGNTTVNT
>9918_465
TSSPGNTTVNTA
>9918_466
SSPGNTTVNTAQ
>9918_467
SPGNTTVNTAQS
>9918_468
PGNTTVNTAQSA
>9918_469
GNTTVNTAQSAT
>9918_470
NTTVNTAQSATH
>9918_471
TTVNTAQSATHS
>9918_472
TVNTAQSATHSN
>9918_473
VNTAQSATHSNS
>9918_474
NTAQSATHSNSQ
>9918_475
TAQSATHSNSQN
>9918_476
AQSATHSNSQNQ
>9918_477
QSATHSNSQNQQ
>9918_478
SATHSNSQNQQS
>9918_479
ATHSNSQNQQSN
>9918_480
THSNSQNQQSNA
>9918_481
NQQSNASSTNTQ
>9918_482
QQSNASSTNTQN
>9918_483
QSNASSTNTQNG
>9918_484
SNASSTNTQNGV
>9918_485
NASSTNTQNGVA
>9918_486
ASSTNTQNGVAV
>9918_487
SSTNTQNGVAVS
>9918_488
STNTQNGVAVSS
>9918_489
TNTQNGVAVSSG
>9918_490
NTQNGVAVSSGP
>9918_491
TQNGVAVSSGPA
>9918_492
QNGVAVSSGPAV
>9918_493
NGVAVSSGPAVV
>9918_494
VSSGPAVVEESH
>9918_495
SSGPAVVEESHD
>9918_496
SGPAVVEESHDP
>9918_497
GPAVVEESHDPL
>9918_498
PAVVEESHDPLT
>9918_499
VVEESHDPLTVL
>9918_500
ISNDLKGIVSLL
>9918_501
SNDLKGIVSLLN
>9918_502
NDLKGIVSLLNL
>9918_503
DLKGIVSLLNLG
>9918_504
LKGIVSLLNLGN
>9918_505
KGIVSLLNLGNK
>9918_506
GIVSLLNLGNKT
>9918_507
LLNLGNKTKVPN
>9918_508
LNLGNKTKVPNP
>9918_509
NLGNKTKVPNPL
>9918_510
LGNKTKVPNPLT
>9918_511
GNKTKVPNPLTI
>9918_512
NKTKVPNPLTIS
>9918_513
TKVPNPLTISTT
>9918_514
KVPNPLTISTTE
>9918_515
VPNPLTISTTEM
>9918_516
EKFYENILKNND
>9918_517
FYENILKNNDTY
>9918_518
NILKNNDTYFND
>9918_519
ILKNNDTYFNDD
>9918_520
LKNNDTYFNDDI
>9918_521
KNNDTYFNDDIK
>9918_522
NNDTYFNDDIKQ
>9918_523
NDTYFNDDIKQF
>9918_524
DTYFNDDIKQFV
>9918_525
TYFNDDIKQFVK
>9918_526
YFNDDIKQFVKS
>9918_527
FNDDIKQFVKSN
>9918_528
NDDIKQFVKSNS
>9918_529
KDTLQLSFDLYN
>9918_530
DTLQLSFDLYNK
>9918_531
TLQLSFDLYNKY
>9918_532
LQLSFDLYNKYK
>9918_533
QLSFDLYNKYKL
>9918_534
LSFDLYNKYKLK
>9918_535
SFDLYNKYKLKL
>9918_536
FDLYNKYKLKLD
>9918_537
DLYNKYKLKLDR
>9918_538
LYNKYKLKLDRL
>9918_539
YNKYKLKLDRLF
>9918_540
GQDKMQIKKLTL
>9918_541
MQIKKLTLLKEQ
>9918_542
KKLTLLKEQLES
>10638_1
AGVPVDPSRVDA
>10638_2
GVPVDPSRVDAL
>10638_3
PVDPSRVDALFA
>10638_4
VDPSRVDALFAE
>10638_5
DPSRVDALFAEF
>10638_6
PSRVDALFAEFA
>10638_7
SRVDALFAEFAG
>10638_8
RVDALFAEFAGK
>10638_9
VDALFAEFAGKD
>10638_10
DALFAEFAGKDF
>10638_11
ALFAEFAGKDFD
>10638_12
LFAEFAGKDFDT
>10638_13
FAEFAGKDFDTV
>10638_14
AEFAGKDFDTVC
>10638_15
EFAGKDFDTVCA
>10638_16
FAGKDFDTVCAE
>10638_17
AGKDFDTVCAEG
>10638_18
GKDFDTVCAEGK
>10638_19
KDFDTVCAEGKS
>10638_20
DFDTVCAEGKSK
>10638_21
FDTVCAEGKSKL
>10638_22
DTVCAEGKSKLV
>10638_23
TVCAEGKSKLVG
>10638_24
VCAEGKSKLVGG
>10638_25
CAEGKSKLVGGV
>10638_26
AEGKSKLVGGVA
>10638_27
EGKSKLVGGVAR
>10638_28
GKSKLVGGVARP
>10638_29
KSKLVGGVARPN
>10638_30
SKLVGGVARPNA
>10638_31
KLVGGVARPNAA
>10638_32
PAAAAEEEEDDD
>10638_33
AAAAEEEEDDDM
>10638_34
AAAEEEEDDDMG
>10638_35
AAEEEEDDDMGF
>10638_36
AEEEEDDDMGFG
>10638_37
EEEEDDDMGFGL
>10638_38
EEEDDDMGFGLF
>10638_39
EEDDDMGFGLFD
>10944_1
VGASRMFWLTHF
>10944_2
GASRMFWLTHFV
>10944_3
ASRMFWLTHFVP
>10944_4
SRMFWLTHFVPL
>10944_5
RMFWLTHFVPLL
>10944_6
FEENGEVRQRVV
>10944_7
EENGEVRQRVVH
>10944_8
ENGEVRQRVVHS
>10944_9
NGEVRQRVVHSF
>10944_10
GEVRQRVVHSFR
>10944_11
EVRQRVVHSFRL
>10944_12
VRQRVVHSFRLP
>10944_13
RQRVVHSFRLPA
>10944_14
QRVVHSFRLPAL
>10944_15
RVVHSFRLPALV
>10944_16
VVHSFRLPALVN
>10944_17
VHSFRLPALVNV
>10944_18
HSFRLPALVNVD
>10944_19
AIADARYDTSND
>10944_20
IADARYDTSNDN
>10944_21
ADARYDTSNDNS
>10944_22
DARYDTSNDNSL
>10944_23
ARYDTSNDNSLI
>10944_24
RYDTSNDNSLID
>10944_25
YDTSNDNSLIDT
>10944_26
SRASSVSRVVDP
>10944_27
RASSVSRVVDPT
>10944_28
ASSVSRVVDPTV
>10944_29
SSVSRVVDPTVI
>10944_30
SVSRVVDPTVIV
>10944_31
VSRVVDPTVIVK
>10944_32
SRVVDPTVIVKG
>10944_33
RVVDPTVIVKGN
>10944_34
VVDPTVIVKGNK
>10944_35
VDPTVIVKGNKI
>10944_36
DPTVIVKGNKIY
>10944_37
KGNKIYVLVGSY
>10944_38
GNKIYVLVGSYN
>10944_39
YWTSHGDARDWD
>10944_40
WTSHGDARDWDI
>10944_41
TSHGDARDWDIL
>10944_42
SHGDARDWDILL
>10944_43
HGDARDWDILLA
>10944_44
DWDILLAVGEVT
>10944_45
WDILLAVGEVTK
>10944_46
VGEVTKSIVDGK
>10944_47
EVTKSIVDGKTT
>10944_48
VDGKTTANITWG
>10944_49
DGKTTANITWGS
>10944_50
GKTTANITWGSP
>10944_51
KTTANITWGSPV
>10944_52
TTANITWGSPVS
>10944_53
TANITWGSPVSL
>10944_54
ANITWGSPVSLK
>10944_55
NITWGSPVSLKE
>10944_56
ITWGSPVSLKEF
>10944_57
TWGSPVSLKEFF
>10944_58
WGSPVSLKEFFP
>10944_59
GSPVSLKEFFPA
>10944_60
SPVSLKEFFPAY
>10944_61
PVSLKEFFPAYM
>10944_62
KEFFPAYMEGMH
>10944_63
EFFPAYMEGMHT
>10944_64
FFPAYMEGMHTN
>10944_65
FPAYMEGMHTNQ
>10944_66
PAYMEGMHTNQF
>10944_67
IVASNGNLVYPV
>10944_68
VASNGNLVYPVQ
>10944_69
ASNGNLVYPVQV
>10944_70
SNGNLVYPVQVT
>10944_71
NGNLVYPVQVTN
>10944_72
GNLVYPVQVTNK
>10944_73
NLVYPVQVTNKR
>10944_74
LVYPVQVTNKRK
>10944_75
VYPVQVTNKRKQ
>10944_76
YPVQVTNKRKQV
>10944_77
PVQVTNKRKQVF
>10944_78
VQVTNKRKQVFS
>10944_79
QVTNKRKQVFSK
>10944_80
SKIFYSEDDGKT
>10944_81
KIFYSEDDGKTW
>10944_82
IFYSEDDGKTWK
>10944_83
FYSEDDGKTWKF
>10944_84
SEDDGKTWKFGK
>10944_85
EDDGKTWKFGKG
>10944_86
DDGKTWKFGKGR
>10944_87
GKTWKFGKGRSD
>10944_88
KGRSDFGCSEPV
>10944_89
LEWEGKLIINTR
>10944_90
EWEGKLIINTRV
>10944_91
EGKLIINTRVDY
>10944_92
GKLIINTRVDYR
>10944_93
KLIINTRVDYRR
>10944_94
LIINTRVDYRRR
>10944_95
IINTRVDYRRRL
>10944_96
NTRVDYRRRLVY
>10944_97
RVDYRRRLVYES
>10944_98
VDYRRRLVYESS
>10944_99
DYRRRLVYESSD
>10944_100
RRRLVYESSDTE
>10944_101
RRLVYESSDTEK
>10944_102
RLVYESSDTEKP
>10944_103
LVYESSDTEKPW
>10944_104
VYESSDTEKPWV
>10944_105
VGTLSRCWGPSP
>10944_106
GTLSRCWGPSPK
>10944_107
TLSRCWGPSPKS
>10944_108
LSRCWGPSPKSD
>10944_109
SRCWGPSPKSDQ
>10944_110
RCWGPSPKSDQP
>10944_111
CWGPSPKSDQPG
>10944_112
WGPSPKSDQPGS
>10944_113
GPSPKSDQPGSQ
>10944_114
PSPKSDQPGSQS
>10944_115
SPKSDQPGSQSS
>10944_116
PKSDQPGSQSSF
>10944_117
KSDQPGSQSSFT
>10944_118
SDQPGSQSSFTA
>10944_119
IEGMRVMLFTHP
>10944_120
EGMRVMLFTHPL
>10944_121
GMRVMLFTHPLN
>10944_122
MRVMLFTHPLNF
>10944_123
RVMLFTHPLNFK
>10944_124
VMLFTHPLNFKG
>10944_125
MLFTHPLNFKGW
>10944_126
LFTHPLNFKGWW
>10944_127
FTHPLNFKGWWL
>10944_128
THPLNFKGWWLR
>10944_129
HPLNFKGWWLRD
>10944_130
PLNFKGWWLRDR
>10944_131
NLWLTDNQRIYN
>10944_132
LWLTDNQRIYNV
>10944_133
WLTDNQRIYNVG
>10944_134
LTDNQRIYNVGQ
>10944_135
TDNQRIYNVGQL
>10944_136
DNQRIYNVGQLS
>10944_137
NQRIYNVGQLSI
>10944_138
YSSVLYKDDKLY
>10944_139
SSVLYKDDKLYC
>10944_140
SVLYKDDKLYCL
>10944_141
VLYKDDKLYCLH
>10944_142
LYKDDKLYCLHE
>10944_143
IKSVLQSWKKWD
>10944_144
KSVLQSWKKWDS
>10944_145
HLSSICTPADPA
>10944_146
LSSICTPADPAA
>10944_147
SSICTPADPAAS
>10944_148
SICTPADPAASS
>10944_149
ICTPADPAASSS
>10944_150
CTPADPAASSSE
>10944_151
TPADPAASSSER
>10944_152
PADPAASSSERV
>10944_153
ADPAASSSERVC
>10944_154
DPAASSSERVCG
>10944_155
PAASSSERVCGP
>10944_156
AASSSERVCGPA
>10944_157
ASSSERVCGPAV
>10944_158
SSSERVCGPAVT
>10944_159
SSERVCGPAVTT
>10944_160
SERVCGPAVTTV
>10944_161
ERVCGPAVTTVG
>10944_162
RVCGPAVTTVGL
>10944_163
VCGPAVTTVGLA
>10944_164
GPAVTTVGLAGF
>10944_165
SHSANKTKWKDA
>10944_166
HSANKTKWKDAY
>10944_167
NKTKWKDAYRCV
>10944_168
KTKWKDAYRCVD
>10944_169
TKWKDAYRCVDA
>10944_170
LKFAGVGGGALW
>10944_171
KFAGVGGGALWP
>10944_172
FAGVGGGALWPV
>10944_173
AGVGGGALWPVS
>10944_174
GVGGGALWPVSQ
>10944_175
VGGGALWPVSQQ
>10944_176
GGGALWPVSQQG
>10944_177
GGALWPVSQQGQ
>10944_178
GALWPVSQQGQN
>10944_179
ALWPVSQQGQNQ
>10944_180
LWPVSQQGQNQR
>10944_181
WPVSQQGQNQRY
>10944_182
PVSQQGQNQRYR
>10944_183
VSQQGQNQRYRF
>10944_184
SQQGQNQRYRFA
>10944_185
QQGQNQRYRFAN
>10944_186
QGQNQRYRFANH
>10944_187
SVASPLLGASLD
>10944_188
VASPLLGASLDS
>10944_189
ASPLLGASLDSS
>10944_190
SPLLGASLDSSG
>10944_191
GASLDSSGGKKL
>10944_192
KKLLGLSYDEKH
>10944_193
LGLSYDEKHQWQ
>10944_194
GLSYDEKHQWQP
>10944_195
LSYDEKHQWQPI
>10944_196
SYDEKHQWQPIY
>10944_197
YDEKHQWQPIYG
>10944_198
DEKHQWQPIYGS
>10944_199
EKHQWQPIYGST
>10944_200
KHQWQPIYGSTP
>10944_201
HQWQPIYGSTPV
>10944_202
QWQPIYGSTPVT
>10944_203
WQPIYGSTPVTP
>10944_204
QPIYGSTPVTPT
>10944_205
PIYGSTPVTPTG
>10944_206
IYGSTPVTPTGS
>10944_207
YGSTPVTPTGSW
>10944_208
GSTPVTPTGSWE
>10944_209
STPVTPTGSWET
>10944_210
TPVTPTGSWETG
>10944_211
PVTPTGSWETGK
>10944_212
VTPTGSWETGKR
>10944_213
TPTGSWETGKRY
>10944_214
PTGSWETGKRYH
>10944_215
TGSWETGKRYHV
>10944_216
GSWETGKRYHVV
>10944_217
SWETGKRYHVVL
>10944_218
VDGELLKGSGQT
>10944_219
DGELLKGSGQTV
>10944_220
GELLKGSGQTVV
>10944_221
ELLKGSGQTVVP
>10944_222
LLKGSGQTVVPD
>10944_223
LKGSGQTVVPDR
>10944_224
KGSGQTVVPDRT
>10944_225
GSGQTVVPDRTP
>10944_226
SGQTVVPDRTPD
>10944_227
GQTVVPDRTPDI
>10944_228
QTVVPDRTPDIS
>10944_229
TVVPDRTPDISH
>10944_230
VVPDRTPDISHF
>10944_231
VPDRTPDISHFY
>10944_232
PDRTPDISHFYV
>10944_233
DRTPDISHFYVG
>10944_234
RTPDISHFYVGG
>10944_235
TPDISHFYVGGY
>10944_236
PDISHFYVGGYG
>10944_237
DISHFYVGGYGR
>10944_238
SHFYVGGYGRSD
>10944_239
SHVTVNNVLLYN
>10944_240
HVTVNNVLLYNR
>10944_241
VTVNNVLLYNRQ
>10944_242
TVNNVLLYNRQL
>10944_243
VNNVLLYNRQLN
>10944_244
NVLLYNRQLNAE
>10944_245
VLLYNRQLNAEE
>10944_246
LLYNRQLNAEEI
>10944_247
IGTEAHMDSSSD
>10944_248
GTEAHMDSSSDS
>10944_249
TEAHMDSSSDSS
>10944_250
EAHMDSSSDSSA
>10944_251
AHMDSSSDSSAH
>10944_252
HMDSSSDSSAHG
>10944_253
MDSSSDSSAHGT
>10944_254
DSSSDSSAHGTP
>10944_255
SSDSSAHGTPST
>10944_256
SDSSAHGTPSTP
>10944_257
DSSAHGTPSTPV
>10944_258
SSAHGTPSTPVD
>10944_259
SAHGTPSTPVDS
>10944_260
AHGTPSTPVDST
>10944_261
GTPSTPVDSTAH
>10944_262
TPSTPVDSTAHG
>10944_263
STPVDSTAHGTP
>10944_264
DSTAHGTPSTPA
>10944_265
STAHGTPSTPAD
>10944_266
TAHGTPSTPADS
>10944_267
AHGTPSTPADSS
>10944_268
HGTPSTPADSSA
>10944_269
GTPSTPADSSAH
>10944_270
TPSTPADSSAHS
>10944_271
PSTPADSSAHST
>10944_272
STPADSSAHSTP
>10944_273
TPADSSAHSTPS
>10944_274
PADSSAHSTPST
>10944_275
ADSSAHSTPSTP
>10944_276
DSSAHSTPSTPA
>10944_277
SSAHSTPSTPAD
>10944_278
SAHSTPSTPADS
>10944_279
AHSTPSTPADSS
>10944_280
HSTPSTPADSSA
>10944_281
STPSTPADSSAH
>10944_282
TPSTPADSSAHS
>10944_283
PSTPADSSAHST
>10944_284
STPADSSAHSTP
>10944_285
TPADSSAHSTPS
>10944_286
PADSSAHSTPST
>10944_287
ADSSAHSTPSTP
>10944_288
DSSAHSTPSTPV
>10944_289
SSAHSTPSTPVD
>10944_290
SAHSTPSTPVDS
>10944_291
AHSTPSTPVDSS
>10944_292
HSTPSTPVDSSA
>10944_293
STPSTPVDSSAH
>10944_294
TPSTPVDSSAHS
>10944_295
PSTPVDSSAHST
>10944_296
STPVDSSAHSTP
>10944_297
TPVDSSAHSTPS
>10944_298
PVDSSAHSTPST
>10944_299
VDSSAHSTPSTP
>10944_300
DSSAHSTPSTPA
>10944_301
SSAHSTPSTPAD
>10944_302
SAHSTPSTPADS
>10944_303
AHSTPSTPADSS
>10944_304
HSTPSTPADSSA
>10944_305
STPSTPADSSAH
>10944_306
TPSTPADSSAHS
>10944_307
PSTPADSSAHST
>10944_308
STPADSSAHSTP
>10944_309
TPADSSAHSTPS
>10944_310
PADSSAHSTPST
>10944_311
ADSSAHSTPSTP
>10944_312
DSSAHSTPSTPA
>10944_313
SSAHSTPSTPAD
>10944_314
SAHSTPSTPADS
>10944_315
AHSTPSTPADSS
>10944_316
HSTPSTPADSSA
>10944_317
STPSTPADSSAH
>10944_318
TPSTPADSSAHS
>10944_319
PSTPADSSAHST
>10944_320
STPADSSAHSTP
>10944_321
TPADSSAHSTPS
>10944_322
PADSSAHSTPST
>10944_323
ADSSAHSTPSTP
>10944_324
DSSAHSTPSTPV
>10944_325
SSAHSTPSTPVD
>10944_326
SAHSTPSTPVDS
>10944_327
AHSTPSTPVDST
>10944_328
HSTPSTPVDSTA
>10944_329
STPSTPVDSTAH
>10944_330
TPSTPVDSTAHG
>10944_331
STPVDSTAHGTP
>10944_332
DSTAHGTPSTPA
>10944_333
STAHGTPSTPAD
>10944_334
TAHGTPSTPADS
>10944_335
AHGTPSTPADSS
>10944_336
HGTPSTPADSSA
>10944_337
GTPSTPADSSAH
>10944_338
TPSTPADSSAHS
>10944_339
PSTPADSSAHST
>10944_340
STPADSSAHSTP
>10944_341
TPADSSAHSTPS
>10944_342
PADSSAHSTPST
>10944_343
ADSSAHSTPSTP
>10944_344
DSSAHSTPSTPV
>10944_345
SSAHSTPSTPVD
>10944_346
SAHSTPSTPVDS
>10944_347
AHSTPSTPVDSS
>10944_348
HSTPSTPVDSSA
>10944_349
STPSTPVDSSAH
>10944_350
TPSTPVDSSAHS
>10944_351
PSTPVDSSAHST
>10944_352
STPVDSSAHSTP
>10944_353
TPVDSSAHSTPS
>10944_354
PVDSSAHSTPST
>10944_355
VDSSAHSTPSTP
>10944_356
DSSAHSTPSTPA
>10944_357
SSAHSTPSTPAD
>10944_358
SAHSTPSTPADS
>10944_359
AHSTPSTPADSS
>10944_360
HSTPSTPADSSA
>10944_361
STPSTPADSSAH
>10944_362
TPSTPADSSAHS
>10944_363
PSTPADSSAHST
>10944_364
STPADSSAHSTP
>10944_365
TPADSSAHSTPS
>10944_366
PADSSAHSTPST
>10944_367
ADSSAHSTPSTP
>10944_368
DSSAHSTPSTPV
>10944_369
SSAHSTPSTPVD
>10944_370
SAHSTPSTPVDS
>10944_371
AHSTPSTPVDSS
>10944_372
HSTPSTPVDSSA
>10944_373
STPSTPVDSSAH
>10944_374
TPSTPVDSSAHS
>10944_375
PSTPVDSSAHST
>10944_376
STPVDSSAHSTP
>10944_377
TPVDSSAHSTPS
>10944_378
PVDSSAHSTPST
>10944_379
VDSSAHSTPSTP
>10944_380
DSSAHSTPSTPA
>10944_381
SSAHSTPSTPAD
>10944_382
SAHSTPSTPADS
>10944_383
AHSTPSTPADSS
>10944_384
HSTPSTPADSSA
>10944_385
STPSTPADSSAH
>10944_386
TPSTPADSSAHG
>10944_387
PSTPADSSAHGT
>10944_388
STPADSSAHGTP
>10944_389
TPADSSAHGTPS
>10944_390
PADSSAHGTPST
>10944_391
ADSSAHGTPSTP
>10944_392
DSSAHGTPSTPV
>10944_393
SSAHGTPSTPVD
>10944_394
SAHGTPSTPVDS
>10944_395
AHGTPSTPVDSS
>10944_396
HGTPSTPVDSSA
>10944_397
GTPSTPVDSSAH
>10944_398
TPSTPVDSSAHS
>10944_399
PSTPVDSSAHST
>10944_400
STPVDSSAHSTP
>10944_401
TPVDSSAHSTPS
>10944_402
PVDSSAHSTPST
>10944_403
VDSSAHSTPSTP
>10944_404
DSSAHSTPSTPA
>10944_405
SSAHSTPSTPAD
>10944_406
SAHSTPSTPADS
>10944_407
AHSTPSTPADSS
>10944_408
HSTPSTPADSSA
>10944_409
STPSTPADSSAN
>10944_410
TPSTPADSSANG
>10944_411
PSTPADSSANGT
>10944_412
STPADSSANGTV
>10944_413
FSGGGLLLCACA
>10944_414
SGGGLLLCACAL
>10944_415
GGGLLLCACALL
>10944_416
GGLLLCACALLL
>10944_417
GLLLCACALLLH
>10944_418
LLLCACALLLHV
>10944_419
LLCACALLLHVF
>10944_420
LCACALLLHVFF
>10944_421
CACALLLHVFFT
>10961_1
KGDKCETEFSKL
>10961_2
GDKCETEFSKLY
>10961_3
LTGLIYAHTAHV
>10961_4
TGLIYAHTAHVH
>10961_5
GLIYAHTAHVHK
>10961_6
LIYAHTAHVHKL
>10961_7
IYAHTAHVHKLS
>10961_8
YAHTAHVHKLSM
>10961_9
AHTAHVHKLSMW
>10961_10
HTAHVHKLSMWV
>10961_11
TAHVHKLSMWVY
>10961_12
AHVHKLSMWVYF
>10961_13
HVHKLSMWVYFI
>10961_14
VHKLSMWVYFIY
>10961_15
HKLSMWVYFIYN
>10961_16
KLSMWVYFIYNH
>10961_17
LSMWVYFIYNHF
>10961_18
SMWVYFIYNHFS
>10961_19
MWVYFIYNHFSS
>10961_20
WVYFIYNHFSSA
>10961_21
NTLENSDHTCFA
>10961_22
FARAVTLYLFYY
>10961_23
ARAVTLYLFYYY
>10961_24
RAVTLYLFYYYL
>10961_25
AVTLYLFYYYLK
>10961_26
VTLYLFYYYLKD
>10961_27
TLYLFYYYLKDI
>10961_28
LYLFYYYLKDIK
>10961_29
YLFYYYLKDIKS
>10961_30
LFYYYLKDIKSM
>10961_31
FYYYLKDIKSML
>10961_32
YYYLKDIKSMLS
>10961_33
YYLKDIKSMLST
>10961_34
YLKDIKSMLSTD
>10961_35
LKDIKSMLSTDD
>10961_36
KDIKSMLSTDDY
>10961_37
DIKSMLSTDDYQ
>10961_38
IKSMLSTDDYQS
>10961_39
KSMLSTDDYQSF
>10961_40
SMLSTDDYQSFF
>10961_41
MLSTDDYQSFFK
>10961_42
LSTDDYQSFFKN
>10961_43
STDDYQSFFKNK
>10961_44
TDDYQSFFKNKF
>10961_45
DDYQSFFKNKFK
>10961_46
DYQSFFKNKFKD
>10961_47
YQSFFKNKFKDI
>10961_48
QSFFKNKFKDIN
>10961_49
SFFKNKFKDINP
>10961_50
FFKNKFKDINPL
>10961_51
FKNKFKDINPLF
>10961_52
NKFKDINPLFIN
>10961_53
KFKDINPLFIND
>10961_54
FKDINPLFINDF
>10961_55
KDINPLFINDFI
>10961_56
DINPLFINDFIL
>10961_57
LFINDFILILND
>10961_58
FINDFILILNDK
>10961_59
INDFILILNDKK
>10961_60
DKKFMENLDLYI
>10961_61
FMENLDLYIMKE
>10961_62
MENLDLYIMKES
>10961_63
ENLDLYIMKESE
>10961_64
NLDLYIMKESER
>10961_65
LDLYIMKESERE
>10961_66
DLYIMKESEREH
>10961_67
LYIMKESEREHL
>10961_68
LRVLNKASTTTH
>10961_69
NKASTTTHATYK
>10961_70
KASTTTHATYKY
>10961_71
ASTTTHATYKYN
>10961_72
STTTHATYKYNR
>10961_73
TTTHATYKYNRY
>10961_74
TTHATYKYNRYF
>10961_75
THATYKYNRYFI
>10961_76
ATYKYNRYFIVG
>10961_77
TYKYNRYFIVGS
>10961_78
YKYNRYFIVGSR
>10961_79
KYNRYFIVGSRV
>10961_80
YNRYFIVGSRVH
>10961_81
IVGSRVHTPYKD
>10961_82
VGSRVHTPYKDY
>10961_83
GSRVHTPYKDYF
>10961_84
SRVHTPYKDYFG
>10961_85
RVHTPYKDYFGD
>10961_86
VHTPYKDYFGDF
>10961_87
HTPYKDYFGDFN
>10961_88
TPYKDYFGDFNK
>10961_89
PYKDYFGDFNKY
>10961_90
YKDYFGDFNKYT
>10961_91
KDYFGDFNKYTE
>10961_92
DYFGDFNKYTEI
>10961_93
YFGDFNKYTEIS
>10961_94
ISVLNYVRDYNF
>10961_95
SVLNYVRDYNFL
>10961_96
VLNYVRDYNFLI
>10961_97
LNYVRDYNFLIY
>10961_98
NYVRDYNFLIYA
>10961_99
YVRDYNFLIYAG
>10961_100
VRDYNFLIYAGS
>10961_101
RDYNFLIYAGSR
>10961_102
DYNFLIYAGSRE
>10961_103
FLIYAGSRENYY
>10961_104
LIYAGSRENYYN
>10961_105
IYAGSRENYYNS
>10961_106
YAGSRENYYNSD
>10961_107
AGSRENYYNSDI
>10961_108
GSRENYYNSDIA
>10961_109
SRENYYNSDIAG
>10961_110
RENYYNSDIAGP
>10961_111
ENYYNSDIAGPA
>10961_112
NYYNSDIAGPAR
>10961_113
YYNSDIAGPARS
>10961_114
SSLALVGTNNND
>10961_115
SLALVGTNNNDP
>10961_116
LALVGTNNNDPI
>10961_117
ALVGTNNNDPIF
>10961_118
LVGTNNNDPIFA
>10961_119
VGTNNNDPIFAY
>10961_120
GTNNNDPIFAYC
>10961_121
TNNNDPIFAYCE
>10961_122
NNNDPIFAYCEK
>10961_123
NNDPIFAYCEKD
>10961_124
NDPIFAYCEKDN
>10961_125
DPIFAYCEKDNK
>10961_126
PIFAYCEKDNKS
>10961_127
FAYCEKDNKSEY
>10961_128
AYCEKDNKSEYY
>10961_129
YCEKDNKSEYYG
>10961_130
CEKDNKSEYYGT
>10961_131
EKDNKSEYYGTP
>10961_132
KDNKSEYYGTPD
>10961_133
DNKSEYYGTPDD
>10961_134
NKSEYYGTPDDL
>10961_135
KSEYYGTPDDLI
>10961_136
SEYYGTPDDLIT
>10961_137
EYYGTPDDLITS
>10961_138
YYGTPDDLITSF
>10961_139
KMLNSHKTFLRQ
>10961_140
MLNSHKTFLRQF
>10961_141
LNSHKTFLRQFD
>10961_142
NSHKTFLRQFDY
>10961_143
SHKTFLRQFDYA
>10961_144
HKTFLRQFDYAL
>10961_145
KTFLRQFDYALF
>10961_146
TFLRQFDYALFH
>10961_147
FLRQFDYALFHK
>10961_148
LRQFDYALFHKT
>10961_149
RQFDYALFHKTY
>10961_150
QFDYALFHKTYS
>10961_151
FDYALFHKTYSI
>10961_152
DYALFHKTYSIP
>10961_153
YALFHKTYSIPN
>10961_154
FHKTYSIPNLKG
>10961_155
HKTYSIPNLKGF
>10961_156
KTYSIPNLKGFR
>10961_157
TYSIPNLKGFRF
>10961_158
IPNLKGFRFLKH
>10961_159
PNLKGFRFLKHL
>10961_160
NLKGFRFLKHLF
>10961_161
KNLVNFVGMYEN
>10961_162
NLVNFVGMYENH
>10961_163
LVNFVGMYENHV
>10961_164
VNFVGMYENHVS
>10961_165
NFVGMYENHVST
>10961_166
FVGMYENHVSTE
>10961_167
VGMYENHVSTEI
>10961_168
DFVELFDVTMDC
>10961_169
FVELFDVTMDCY
>10961_170
ELFDVTMDCYSR
>10961_171
LFDVTMDCYSRQ
>10961_172
FDVTMDCYSRQY
>10961_173
DVTMDCYSRQYS
>10961_174
VTMDCYSRQYSN
>10961_175
TMDCYSRQYSNR
>10961_176
MDCYSRQYSNRA
>10961_177
DCYSRQYSNRAA
>10961_178
SNRAAENFKAIR
>10961_179
NRAAENFKAIRE
>10961_180
RAAENFKAIREL
>10961_181
AAENFKAIRELN
>10961_182
AENFKAIRELNV
>10961_183
ENFKAIRELNVL
>11027_1
HMIMDAFKTLLG
>11027_2
MIMDAFKTLLGA
>11027_3
MDAFKTLLGASV
>11027_4
LGASVATEYEFD
>11027_5
GASVATEYEFDE
>11027_6
ASVATEYEFDEF
>11027_7
SVATEYEFDEFD
>11027_8
VATEYEFDEFDG
>11027_9
ATEYEFDEFDGK
>11027_10
TEYEFDEFDGKN
>11027_11
EYEFDEFDGKNL
>11027_12
YEFDEFDGKNLR
>11027_13
EFDEFDGKNLRK
>11027_14
FDEFDGKNLRKA
>11027_15
DEFDGKNLRKAA
>11027_16
EFDGKNLRKAAL
>11027_17
PAAAAEFEEEDD
>11027_18
AAAAEFEEEDDD
>11027_19
AAAEFEEEDDDD
>11027_20
AAEFEEEDDDDD
>11027_21
AEFEEEDDDDDF
>11027_22
EFEEEDDDDDFG
>11027_23
FEEEDDDDDFGM
>11027_24
EEEDDDDDFGMG
>11027_25
EEDDDDDFGMGA
>11027_26
EDDDDDFGMGAL
>11027_27
DDDDDFGMGALF
>72393_1
KIIFFLCSFLFF
>72393_2
IIFFLCSFLFFI
>72393_3
IFFLCSFLFFII
>72393_4
FFLCSFLFFIIN
>72393_5
LFFIINTQCVTH
>72393_6
FFIINTQCVTHE
>72393_7
FIINTQCVTHES
>72393_8
IINTQCVTHESY
>72393_9
INTQCVTHESYQ
>72393_10
NTQCVTHESYQE
>72393_11
TQCVTHESYQEL
>72393_12
QCVTHESYQELV
>72393_13
CVTHESYQELVK
>72393_14
VTHESYQELVKK
>72393_15
THESYQELVKKL
>72393_16
HESYQELVKKLE
>72393_17
ESYQELVKKLEA
>72393_18
SYQELVKKLEAL
>72393_19
YQELVKKLEALE
>72393_20
QELVKKLEALED
>72393_21
SLFHKEKMILNE
>72393_22
LFHKEKMILNEE
>72393_23
FHKEKMILNEEE
>72393_24
HKEKMILNEEEI
>72393_25
KEKMILNEEEIT
>72393_26
EKMILNEEEITT
>72393_27
KMILNEEEITTK
>72393_28
MILNEEEITTKG
>72393_29
ILNEEEITTKGA
>72393_30
LNEEEITTKGAS
>72393_31
NEEEITTKGASA
>72393_32
EEEITTKGASAQ
>72393_33
EEITTKGASAQS
>72393_34
EITTKGASAQSG
>72393_35
ITTKGASAQSGT
>72393_36
TTKGASAQSGTS
>72393_37
TKGASAQSGTSG
>72393_38
KGASAQSGTSGT
>72393_39
AQSGTSGTSGTS
>72393_40
SGTSGTSGTSGP
>72393_41
SGTSGTSGPSGP
>72393_42
GTSGTSGPSGPS
>72393_43
TSGTSGPSGPSG
>72393_44
SGTSGPSGPSGT
>72393_45
GTSGPSGPSGTS
>72393_46
TSGPSGPSGTSP
>72393_47
SGPSGPSGTSPS
>72393_48
GPSGPSGTSPSS
>72393_49
SNTSSGASPPAD
>72393_50
NTSSGASPPADA
>72393_51
TSSGASPPADAS
>72393_52
SSGASPPADASD
>72393_53
SGASPPADASDS
>72393_54
GASPPADASDSD
>72393_55
ASPPADASDSDA
>72393_56
SPPADASDSDAK
>72393_57
PPADASDSDAKS
>72393_58
PADASDSDAKSY
>72393_59
ADASDSDAKSYA
>72393_60
DASDSDAKSYAD
>72393_61
ASDSDAKSYADL
>72393_62
SDSDAKSYADLK
>72393_63
DSDAKSYADLKH
>72393_64
SDAKSYADLKHR
>72393_65
DAKSYADLKHRV
>72393_66
AKSYADLKHRVR
>72393_67
KSYADLKHRVRN
>72393_68
SYADLKHRVRNY
>72393_69
YADLKHRVRNYL
>72393_70
ADLKHRVRNYLL
>72393_71
DLKHRVRNYLLT
>72393_72
LKHRVRNYLLTI
>72393_73
KHRVRNYLLTIK
>72393_74
GYEEINELLYKL
>72393_75
YEEINELLYKLN
>72393_76
EEINELLYKLNF
>72393_77
EINELLYKLNFY
>72393_78
INELLYKLNFYF
>72393_79
NELLYKLNFYFD
>72393_80
ELLYKLNFYFDL
>72393_81
LLYKLNFYFDLL
>72393_82
LYKLNFYFDLLR
>72393_83
YKLNFYFDLLRA
>72393_84
KLNFYFDLLRAK
>72393_85
LNFYFDLLRAKL
>72393_86
NFYFDLLRAKLN
>72393_87
FYFDLLRAKLNN
>72393_88
YFDLLRAKLNNV
>72393_89
FDLLRAKLNNVC
>72393_90
DLLRAKLNNVCA
>72393_91
LLRAKLNNVCAN
>72393_92
LRAKLNNVCAND
>72393_93
RAKLNNVCANDY
>72393_94
AKLNNVCANDYC
>72393_95
KLNNVCANDYCQ
>72393_96
LNNVCANDYCQI
>72393_97
NNVCANDYCQIP
>72393_98
NVCANDYCQIPF
>72393_99
VCANDYCQIPFN
>72393_100
CANDYCQIPFNL
>72393_101
ANDYCQIPFNLK
>72393_102
NDYCQIPFNLKI
>72393_103
DYCQIPFNLKIR
>72393_104
YCQIPFNLKIRA
>72393_105
CQIPFNLKIRAN
>72393_106
QIPFNLKIRANE
>72393_107
IPFNLKIRANEL
>72393_108
PFNLKIRANELD
>72393_109
FNLKIRANELDV
>72393_110
NLKIRANELDVL
>72393_111
LKIRANELDVLK
>72393_112
KIRANELDVLKK
>72393_113
IRANELDVLKKL
>72393_114
GYRKPLDNIKDN
>72393_115
YRKPLDNIKDNV
>72393_116
RKPLDNIKDNVG
>72393_117
KPLDNIKDNVGK
>72393_118
PLDNIKDNVGKM
>72393_119
IKDNVGKMEDYI
>72393_120
KDNVGKMEDYIK
>72393_121
DNVGKMEDYIKK
>72393_122
NVGKMEDYIKKN
>72393_123
VGKMEDYIKKNK
>72393_124
GKMEDYIKKNKK
>72393_125
KMEDYIKKNKKT
>72393_126
MEDYIKKNKKTI
>72393_127
EDYIKKNKKTIE
>72393_128
DYIKKNKKTIEN
>72393_129
KKNKKTIENINE
>72393_130
TIENINELIEES
>72393_131
NINELIEESKKT
>72393_132
INELIEESKKTI
>72393_133
NELIEESKKTID
>72393_134
IEESKKTIDKNK
>72393_135
EESKKTIDKNKN
>72393_136
ESKKTIDKNKNA
>72393_137
IDKNKNATKEEE
>72393_138
DKNKNATKEEEK
>72393_139
KNKNATKEEEKK
>72393_140
NKNATKEEEKKK
>72393_141
KNATKEEEKKKL
>72393_142
NATKEEEKKKLY
>72393_143
ATKEEEKKKLYQ
>72393_144
TKEEEKKKLYQA
>72393_145
KEEEKKKLYQAQ
>72393_146
EEEKKKLYQAQY
>72393_147
EEKKKLYQAQYD
>72393_148
EKKKLYQAQYDL
>72393_149
KKKLYQAQYDLF
>72393_150
KKLYQAQYDLFI
>72393_151
KLYQAQYDLFIY
>72393_152
LYQAQYDLFIYN
>72393_153
YQAQYDLFIYNK
>72393_154
QAQYDLFIYNKQ
>72393_155
AQYDLFIYNKQL
>72393_156
QYDLFIYNKQLE
>72393_157
YDLFIYNKQLEE
>72393_158
FIYNKQLEEAHN
>72393_159
IYNKQLEEAHNL
>72393_160
YNKQLEEAHNLI
>72393_161
KKNENIKELLDK
>72393_162
KNENIKELLDKI
>72393_163
NEIKNPPPANSG
>72393_164
EIKNPPPANSGN
>72393_165
IKNPPPANSGNT
>72393_166
KNPPPANSGNTP
>72393_167
NPPPANSGNTPN
>72393_168
PPPANSGNTPNT
>72393_169
PPANSGNTPNTL
>72393_170
PANSGNTPNTLL
>72393_171
ANSGNTPNTLLD
>72393_172
NSGNTPNTLLDK
>72393_173
SGNTPNTLLDKN
>72393_174
GNTPNTLLDKNK
>72393_175
NTPNTLLDKNKK
>72393_176
TPNTLLDKNKKI
>72393_177
PNTLLDKNKKIE
>72393_178
NTLLDKNKKIEE
>72393_179
DKNKKIEEHEKE
>72393_180
IDSLFTDPLELE
>72393_181
DSLFTDPLELEY
>72393_182
SLFTDPLELEYY
>72393_183
LFTDPLELEYYL
>72393_184
FTDPLELEYYLR
>72393_185
TDPLELEYYLRE
>72393_186
DPLELEYYLREK
>72393_187
PLELEYYLREKN
>72393_188
LELEYYLREKNK
>72393_189
ELEYYLREKNKN
>72393_190
LEYYLREKNKNI
>72393_191
EYYLREKNKNID
>72393_192
DISAKVETKEST
>72393_193
ISAKVETKESTE
>72393_194
SAKVETKESTEP
>72393_195
AKVETKESTEPN
>72393_196
KVETKESTEPNE
>72393_197
VETKESTEPNEY
>72393_198
ETKESTEPNEYP
>72393_199
TKESTEPNEYPN
>72393_200
KESTEPNEYPNG
>72393_201
ESTEPNEYPNGV
>72393_202
STEPNEYPNGVT
>72393_203
TEPNEYPNGVTY
>72393_204
PNGVTYPLSYND
>72393_205
NGVTYPLSYNDI
>72393_206
GVTYPLSYNDIN
>72393_207
VTYPLSYNDINN
>72393_208
TYPLSYNDINNA
>72393_209
YPLSYNDINNAL
>72393_210
PLSYNDINNALN
>72393_211
LSYNDINNALNE
>72393_212
SYNDINNALNEL
>72393_213
YNDINNALNELN
>72393_214
NDINNALNELNS
>72393_215
SFGDLINPFDYT
>72393_216
FGDLINPFDYTK
>72393_217
GDLINPFDYTKE
>72393_218
DLINPFDYTKEP
>72393_219
LINPFDYTKEPS
>72393_220
INPFDYTKEPSK
>72393_221
NPFDYTKEPSKN
>72393_222
PFDYTKEPSKNI
>72393_223
FDYTKEPSKNIY
>72393_224
DYTKEPSKNIYT
>72393_225
YTKEPSKNIYTD
>72393_226
TKEPSKNIYTDN
>72393_227
KEPSKNIYTDNE
>72393_228
EPSKNIYTDNER
>72393_229
PSKNIYTDNERK
>72393_230
SKNIYTDNERKK
>72393_231
KNIYTDNERKKF
>72393_232
NIYTDNERKKFI
>72393_233
IYTDNERKKFIN
>72393_234
YTDNERKKFINE
>72393_235
TDNERKKFINEI
>72393_236
DNERKKFINEIK
>72393_237
NERKKFINEIKE
>72393_238
KEKIKIEKKKIE
>72393_239
KIKIEKKKIESD
>72393_240
IKIEKKKIESDK
>72393_241
KIEKKKIESDKK
>72393_242
IEKKKIESDKKS
>72393_243
EKKKIESDKKSY
>72393_244
KKKIESDKKSYE
>72393_245
KKIESDKKSYED
>72393_246
KIESDKKSYEDR
>72393_247
SDKKSYEDRSKS
>72393_248
KSYEDRSKSLND
>72393_249
SYEDRSKSLNDI
>72393_250
YEDRSKSLNDIT
>72393_251
EDRSKSLNDITK
>72393_252
DRSKSLNDITKE
>72393_253
RSKSLNDITKEY
>72393_254
SKSLNDITKEYE
>72393_255
KSLNDITKEYEK
>72393_256
SLNDITKEYEKL
>72393_257
LNDITKEYEKLL
>72393_258
NDITKEYEKLLN
>72393_259
DITKEYEKLLNE
>72393_260
ITKEYEKLLNEI
>72393_261
TKEYEKLLNEIY
>72393_262
KEYEKLLNEIYD
>72393_263
EYEKLLNEIYDS
>72393_264
YEKLLNEIYDSK
>72393_265
EKLLNEIYDSKF
>72393_266
KLLNEIYDSKFN
>72393_267
LLNEIYDSKFNN
>72393_268
LNEIYDSKFNNN
>72393_269
NEIYDSKFNNNI
>72393_270
RYSYKVEKLTHH
>72393_271
YSYKVEKLTHHN
>72393_272
SYKVEKLTHHNT
>72393_273
YKVEKLTHHNTF
>72393_274
KVEKLTHHNTFA
>72393_275
VEKLTHHNTFAS
>72393_276
EKLTHHNTFASY
>72393_277
KLTHHNTFASYE
>72393_278
LTHHNTFASYEN
>72393_279
THHNTFASYENS
>72393_280
HNTFASYENSKH
>72393_281
NTFASYENSKHN
>72393_282
TFASYENSKHNL
>72393_283
FASYENSKHNLE
>72393_284
ASYENSKHNLEK
>72393_285
SYENSKHNLEKL
>72393_286
YENSKHNLEKLT
>72393_287
ENSKHNLEKLTK
>72393_288
NSKHNLEKLTKA
>72393_289
SKHNLEKLTKAL
>72393_290
KHNLEKLTKALK
>72393_291
RNIVVEKELKYY
>72393_292
NIVVEKELKYYK
>72393_293
IVVEKELKYYKN
>72393_294
VVEKELKYYKNL
>72393_295
YYKNLISKIENE
>72393_296
PDEKILEVSDIV
>72393_297
KILEVSDIVKVQ
>72393_298
ILEVSDIVKVQV
>72393_299
LEVSDIVKVQVQ
>72393_300
EVSDIVKVQVQK
>72393_301
VSDIVKVQVQKV
>72393_302
LMNKIDELKKTQ
>72393_303
MNKIDELKKTQL
>72393_304
DELKKTQLILKN
>72393_305
ELKKTQLILKNV
>72393_306
LKKTQLILKNVE
>72393_307
KKTQLILKNVEL
>72393_308
KTQLILKNVELK
>72393_309
TQLILKNVELKH
>72393_310
QLILKNVELKHN
>72393_311
LILKNVELKHNI
>72393_312
ILKNVELKHNIH
>72393_313
LKNVELKHNIHV
>72393_314
KNVELKHNIHVP
>72393_315
NVELKHNIHVPN
>72393_316
VELKHNIHVPNS
>72393_317
ELKHNIHVPNSY
>72393_318
LKHNIHVPNSYK
>72393_319
KHNIHVPNSYKQ
>72393_320
HNIHVPNSYKQE
>72393_321
IHVPNSYKQENK
>72393_322
HVPNSYKQENKQ
>72393_323
VPNSYKQENKQE
>72393_324
PNSYKQENKQEP
>72393_325
NSYKQENKQEPY
>72393_326
SYKQENKQEPYY
>72393_327
YKQENKQEPYYL
>72393_328
KQENKQEPYYLI
>72393_329
QENKQEPYYLIV
>72393_330
ENKQEPYYLIVL
>72393_331
NKQEPYYLIVLK
>72393_332
KQEPYYLIVLKK
>72393_333
QEPYYLIVLKKE
>72393_334
EPYYLIVLKKEI
>72393_335
MPKVESLINEEK
>72393_336
PKVESLINEEKK
>72393_337
KVESLINEEKKN
>72393_338
NEEKKNIKTEGQ
>72393_339
NIKTEGQSDNSE
>72393_340
IKTEGQSDNSEP
>72393_341
KTEGQSDNSEPS
>72393_342
TEGQSDNSEPST
>72393_343
EGQSDNSEPSTE
>72393_344
GQSDNSEPSTEG
>72393_345
EITGQATTKPGQ
>72393_346
ITGQATTKPGQQ
>72393_347
TGQATTKPGQQA
>72393_348
GQATTKPGQQAG
>72393_349
QATTKPGQQAGS
>72393_350
ATTKPGQQAGSA
>72393_351
TTKPGQQAGSAL
>72393_352
TKPGQQAGSALE
>72393_353
KPGQQAGSALEG
>72393_354
PGQQAGSALEGD
>72393_355
GQQAGSALEGDS
>72393_356
QQAGSALEGDSV
>72393_357
QAGSALEGDSVQ
>72393_358
AGSALEGDSVQA
>72393_359
GSALEGDSVQAQ
>72393_360
SALEGDSVQAQA
>72393_361
ALEGDSVQAQAQ
>72393_362
LEGDSVQAQAQE
>72393_363
EGDSVQAQAQEQ
>72393_364
GDSVQAQAQEQK
>72393_365
DSVQAQAQEQKQ
>72393_366
SVQAQAQEQKQA
>72393_367
VQAQAQEQKQAQ
>72393_368
QAQAQEQKQAQP
>72393_369
AQAQEQKQAQPP
>72393_370
QAQEQKQAQPPV
>72393_371
AQEQKQAQPPVP
>72393_372
QEQKQAQPPVPV
>72393_373
EQKQAQPPVPVP
>72393_374
QKQAQPPVPVPV
>72393_375
KQAQPPVPVPVP
>72393_376
QAQPPVPVPVPE
>72393_377
AQPPVPVPVPEA
>72393_378
PVPVPVPEAKAQ
>72393_379
VPVPVPEAKAQV
>72393_380
PVPVPEAKAQVP
>72393_381
VPVPEAKAQVPT
>72393_382
PVPEAKAQVPTP
>72393_383
VPEAKAQVPTPP
>72393_384
PEAKAQVPTPPA
>72393_385
EAKAQVPTPPAP
>72393_386
AKAQVPTPPAPV
>72393_387
KAQVPTPPAPVN
>72393_388
AQVPTPPAPVNN
>72393_389
QVPTPPAPVNNK
>72393_390
VPTPPAPVNNKT
>72393_391
PTPPAPVNNKTE
>72393_392
TPPAPVNNKTEN
>72393_393
PPAPVNNKTENV
>72393_394
PAPVNNKTENVS
>72393_395
APVNNKTENVSK
>72393_396
PVNNKTENVSKL
>72393_397
VNNKTENVSKLD
>72393_398
NNKTENVSKLDY
>72393_399
NKTENVSKLDYL
>72393_400
KTENVSKLDYLE
>72393_401
ENVSKLDYLEKL
>72393_402
NVSKLDYLEKLY
>72393_403
VSKLDYLEKLYE
>72393_404
SKLDYLEKLYEF
>72393_405
EKLYEFLNTSYI
>72393_406
FLNTSYICHKYI
>72393_407
LNTSYICHKYIL
>72393_408
NTSYICHKYILV
>72393_409
TSYICHKYILVS
>72393_410
SYICHKYILVSH
>72393_411
YICHKYILVSHS
>72393_412
CHKYILVSHSTM
>72393_413
KYILVSHSTMNE
>72393_414
YILVSHSTMNEK
>72393_415
SHSTMNEKILKQ
>72393_416
HSTMNEKILKQY
>72393_417
STMNEKILKQYK
>72393_418
TMNEKILKQYKI
>72393_419
MNEKILKQYKIT
>72393_420
NEKILKQYKITK
>72393_421
EKILKQYKITKE
>72393_422
KILKQYKITKEE
>72393_423
ILKQYKITKEEE
>72393_424
LKQYKITKEEES
>72393_425
KQYKITKEEESK
>72393_426
QYKITKEEESKL
>72393_427
YKITKEEESKLS
>72393_428
KITKEEESKLSS
>72393_429
ITKEEESKLSSC
>72393_430
TKEEESKLSSCD
>72393_431
KEEESKLSSCDP
>72393_432
QNNIPVMYSMFD
>72393_433
NNIPVMYSMFDS
>72393_434
EIYEKEMVCNLY
>72393_435
IYEKEMVCNLYK
>72393_436
YEKEMVCNLYKL
>72393_437
EKEMVCNLYKLK
>72393_438
KEMVCNLYKLKD
>72393_439
EMVCNLYKLKDN
>72393_440
MVCNLYKLKDND
>72393_441
VCNLYKLKDNDK
>72393_442
CNLYKLKDNDKI
>72393_443
NLYKLKDNDKIK
>72393_444
LYKLKDNDKIKN
>72393_445
YKLKDNDKIKNL
>72393_446
SSSMQPLSLTPQ
>72393_447
SSMQPLSLTPQD
>72393_448
SMQPLSLTPQDK
>72393_449
MQPLSLTPQDKP
>72393_450
QPLSLTPQDKPE
>72393_451
PLSLTPQDKPEV
>72393_452
SLTPQDKPEVSA
>72393_453
LTPQDKPEVSAN
>72393_454
TPQDKPEVSAND
>72393_455
PQDKPEVSANDD
>72393_456
QDKPEVSANDDT
>72393_457
DKPEVSANDDTS
>72393_458
KPEVSANDDTSH
>72393_459
PEVSANDDTSHS
>72393_460
EVSANDDTSHST
>72393_461
VSANDDTSHSTN
>72393_462
SANDDTSHSTNL
>72393_463
ANDDTSHSTNLN
>72393_464
NDDTSHSTNLNN
>72393_465
SLGKNKNIYQEL
>72393_466
LGKNKNIYQELI
>72393_467
GKNKNIYQELIG
>72393_468
KNKNIYQELIGQ
>72393_469
IYQELIGQKSSE
>72393_470
YQELIGQKSSEN
>72393_471
ENFYEKILKDSD
>72393_472
EKILKDSDTFYN
>72393_473
KILKDSDTFYNE
>72393_474
ILKDSDTFYNES
>72393_475
LKDSDTFYNESF
>72393_476
KDSDTFYNESFT
>72393_477
DSDTFYNESFTN
>72393_478
SDTFYNESFTNF
>72393_479
DTFYNESFTNFV
>72393_480
TFYNESFTNFVK
>72393_481
FYNESFTNFVKS
>72393_482
YNESFTNFVKSK
>72393_483
NESFTNFVKSKA
>72393_484
KADDINSLNDES
>72393_485
DDINSLNDESKR
>72393_486
DINSLNDESKRK
>72393_487
NSLNDESKRKKL
>72393_488
SLNDESKRKKLE
>72393_489
LNDESKRKKLEE
>72393_490
NDESKRKKLEED
>72393_491
KRKKLEEDINKL
>72393_492
RKKLEEDINKLK
>72393_493
KKLEEDINKLKK
>72393_494
KLEEDINKLKKT
>72393_495
LEEDINKLKKTL
>72393_496
EEDINKLKKTLQ
>72393_497
EDINKLKKTLQL
>72393_498
DINKLKKTLQLS
>72393_499
NKLKKTLQLSFD
>72393_500
LKKTLQLSFDLY
>72393_501
KKTLQLSFDLYN
>72393_502
KTLQLSFDLYNK
>72393_503
TLQLSFDLYNKY
>72393_504
LQLSFDLYNKYK
>72393_505
QLSFDLYNKYKL
>72393_506
LSFDLYNKYKLK
>72393_507
SFDLYNKYKLKL
>72393_508
FDLYNKYKLKLE
>72393_509
DLYNKYKLKLER
>72393_510
LYNKYKLKLERL
>72393_511
YNKYKLKLERLF
>72393_512
NKYKLKLERLFD
>72393_513
KYKLKLERLFDK
>72393_514
YKLKLERLFDKK
>72393_515
KLKLERLFDKKK
>72393_516
LKLERLFDKKKT
>72393_517
KLERLFDKKKTV
>72393_518
LERLFDKKKTVG
>72393_519
ERLFDKKKTVGK
>72393_520
RLFDKKKTVGKY
>72393_521
LFDKKKTVGKYK
>72393_522
FDKKKTVGKYKM
>72393_523
DKKKTVGKYKMQ
>72393_524
KKKTVGKYKMQI
>72393_525
MQIKKLTLLKEQ
>72393_526
KKLTLLKEQLES
>72393_527
ESKLNSLNNPKH
>72393_528
SKLNSLNNPKHV
>72393_529
KLNSLNNPKHVL
>72393_530
LNSLNNPKHVLQ
>72393_531
NSLNNPKHVLQN
>72393_532
SLNNPKHVLQNF
>72393_533
LNNPKHVLQNFS
>72393_534
NNPKHVLQNFSV
>72393_535
NKKKEAEIAETE
>72393_536
KKKEAEIAETEN
>72393_537
KKEAEIAETENT
>72393_538
KEAEIAETENTL
>72393_539
EAEIAETENTLE
>72393_540
AEIAETENTLEN
>72393_541
IAETENTLENTK
>72393_542
AETENTLENTKI
>72393_543
ETENTLENTKIL
>72393_544
TENTLENTKILL
>72393_545
ENTLENTKILLK
>72393_546
NTLENTKILLKH
>72393_547
TLENTKILLKHY
>72393_548
LENTKILLKHYK
>72393_549
ENTKILLKHYKG
>72393_550
NTKILLKHYKGL
>72393_551
TKILLKHYKGLV
>72393_552
LLKHYKGLVKYY
>72393_553
LKHYKGLVKYYN
>72393_554
KHYKGLVKYYNG
>72393_555
YKGLVKYYNGES
>72393_556
LVKYYNGESSPL
>72393_557
VKYYNGESSPLK
>72393_558
KYYNGESSPLKT
>72393_559
YYNGESSPLKTL
>72393_560
YNGESSPLKTLS
>72393_561
NGESSPLKTLSE
>72393_562
GESSPLKTLSEE
>72393_563
ESSPLKTLSEES
>72393_564
SSPLKTLSEESI
>72393_565
SPLKTLSEESIQ
>72393_566
PLKTLSEESIQT
>72393_567
LKTLSEESIQTE
>72393_568
KTLSEESIQTED
>72393_569
TLSEESIQTEDN
>72393_570
LSEESIQTEDNY
>72393_571
SEESIQTEDNYA
>72393_572
EESIQTEDNYAS
>72393_573
ESIQTEDNYASL
>72393_574
SIQTEDNYASLE
>72393_575
IQTEDNYASLEN
>72393_576
QTEDNYASLENF
>72393_577
ELKEVIKNKNYT
>72393_578
LKEVIKNKNYTG
>72393_579
KEVIKNKNYTGN
>72393_580
EVIKNKNYTGNS
>72393_581
VIKNKNYTGNSP
>72393_582
IKNKNYTGNSPS
>72393_583
KNKNYTGNSPSV
>72393_584
NKNYTGNSPSVN
>72393_585
KNYTGNSPSVNN
>72393_586
NYTGNSPSVNNT
>72393_587
YTGNSPSVNNTD
>72393_588
TGNSPSVNNTDV
>72393_589
GNSPSVNNTDVN
>72393_590
NSPSVNNTDVNN
>72393_591
SPSVNNTDVNNA
>72393_592
PSVNNTDVNNAL
>72393_593
SVNNTDVNNALE
>72393_594
VNNTDVNNALES
>72393_595
NNTDVNNALESY
>72393_596
NTDVNNALESYK
>72393_597
TDVNNALESYKK
>72393_598
LPEGTDVATVVS
>72393_599
VVSESGSDTLEQ
>72393_600
VSESGSDTLEQS
>72393_601
SESGSDTLEQSQ
>72393_602
DTLEQSQPKKPA
>72393_603
TLEQSQPKKPAS
>72393_604
LEQSQPKKPAST
>72393_605
EQSQPKKPASTH
>72393_606
QSQPKKPASTHV
>72393_607
SQPKKPASTHVG
>72393_608
QPKKPASTHVGA
>72393_609
PKKPASTHVGAE
>72393_610
KKPASTHVGAES
>72393_611
KPASTHVGAESN
>72393_612
PASTHVGAESNT
>72393_613
ASTHVGAESNTI
>72393_614
STHVGAESNTIT
>72393_615
THVGAESNTITT
>72393_616
VGAESNTITTSQ
>72393_617
GAESNTITTSQN
>72393_618
AESNTITTSQNV
>72393_619
VPIFGESEEDYD
>72393_620
PIFGESEEDYDD
>72393_621
IFGESEEDYDDL
>72393_622
FGESEEDYDDLG
>72393_623
GESEEDYDDLGQ
>72393_624
ESEEDYDDLGQV
>72393_625
SEEDYDDLGQVV
>72393_626
EEDYDDLGQVVT
>72393_627
EDYDDLGQVVTG
>72393_628
DYDDLGQVVTGE
>72393_629
YDDLGQVVTGEA
>72393_630
LGQVVTGEAVTP
>72393_631
GQVVTGEAVTPS
>72393_632
QVVTGEAVTPSV
>72393_633
DNILSKIENEYE
>72393_634
LSKIENEYEVLY
>72393_635
SKIENEYEVLYL
>72393_636
KIENEYEVLYLK
>72393_637
IENEYEVLYLKP
>72393_638
ENEYEVLYLKPL
>72393_639
NEYEVLYLKPLA
>72393_640
EYEVLYLKPLAG
>72393_641
YEVLYLKPLAGV
>72393_642
EVLYLKPLAGVY
>72393_643
VLYLKPLAGVYR
>72393_644
LYLKPLAGVYRS
>72393_645
NVMTFNVNVKDI
>72393_646
NKRENFKNVLES
>72393_647
KRENFKNVLESD
>72393_648
TSSNYVVKDPYK
>72393_649
SSNYVVKDPYKF
>72393_650
DPYKFLNKEKRD
>72393_651
SYNYIKDSIDTD
>72393_652
YNYIKDSIDTDI
>72393_653
YIKDSIDTDINF
>72393_654
DSIDTDINFAND
>72393_655
SIDTDINFANDV
>72393_656
IDTDINFANDVL
>72393_657
DTDINFANDVLG
>72393_658
TDINFANDVLGY
>72393_659
DINFANDVLGYY
>72393_660
INFANDVLGYYK
>72393_661
NFANDVLGYYKI
>72393_662
FANDVLGYYKIL
>72393_663
ANDVLGYYKILS
>72393_664
NDVLGYYKILSE
>72393_665
LGYYKILSEKYK
>72393_666
GYYKILSEKYKS
>72393_667
YYKILSEKYKSD
>72393_668
YKSDLDSIKKYI
>72393_669
LDSIKKYINDKQ
>72393_670
DSIKKYINDKQG
>72393_671
SIKKYINDKQGE
>72393_672
IKKYINDKQGEN
>72393_673
KKYINDKQGENE
>72393_674
KYINDKQGENEK
>72393_675
YINDKQGENEKY
>72393_676
INDKQGENEKYL
>72393_677
NDKQGENEKYLP
>72393_678
DKQGENEKYLPF
>72393_679
IETLYKTVNDKI
>72393_680
ETLYKTVNDKID
>72393_681
TLYKTVNDKIDL
>72393_682
LYKTVNDKIDLF
>72393_683
KELIYLKTIQDK
>72393_684
IYLKTIQDKLAD
>72393_685
LKTIQDKLADFK
>72393_686
QDKLADFKKNNN
>72393_687
ADFKKNNNFVGI
>72393_688
DFKKNNNFVGIA
>72393_689
FKKNNNFVGIAD
>72393_690
KKNNNFVGIADL
>72393_691
GIADLSTDYNHN
>72393_692
ADLSTDYNHNNL
>72393_693
DLSTDYNHNNLL
>72393_694
LSTDYNHNNLLT
>72393_695
STDYNHNNLLTK
>72393_696
TDYNHNNLLTKF
>72393_697
LARYVKHFTTPM
>72393_698
ARYVKHFTTPMR
>72393_699
RYVKHFTTPMRK
>72393_700
YVKHFTTPMRKK
>72393_701
VKHFTTPMRKKT
>72393_702
KHFTTPMRKKTM
>72393_703
HFTTPMRKKTMI
>72393_704
FTTPMRKKTMIQ
>72393_705
TTPMRKKTMIQQ
>72393_706
TPMRKKTMIQQN
>72393_707
PMRKKTMIQQNS
>72393_708
MRKKTMIQQNSG
>72393_709
RKKTMIQQNSGC
>72393_710
KKTMIQQNSGCF
>72393_711
KTMIQQNSGCFR
>72393_712
TMIQQNSGCFRH
>72393_713
MIQQNSGCFRHL
>72393_714
QQNSGCFRHLDE
>72393_715
QNSGCFRHLDER
>72393_716
NSGCFRHLDERE
>72393_717
SGCFRHLDEREE
>72393_718
GCFRHLDEREEC
>72393_719
CFRHLDEREECK
>72393_720
FRHLDEREECKC
>72393_721
CKCLLNYKQEGS
>72393_722
LLNYKQEGSKCV
>72393_723
LNYKQEGSKCVE
>72393_724
NYKQEGSKCVEN
>72393_725
YKQEGSKCVENP
>72393_726
KQEGSKCVENPN
>72393_727
QEGSKCVENPNP
>72393_728
EGSKCVENPNPT
>72393_729
GSKCVENPNPTC
>72393_730
SKCVENPNPTCN
>72393_731
KCVENPNPTCNE
>72393_732
CVENPNPTCNEN
>72393_733
VENPNPTCNENN
>72393_734
ENPNPTCNENNG
>72393_735
NPNPTCNENNGG
>72393_736
PNPTCNENNGGC
>72393_737
NPTCNENNGGCD
>72393_738
PTCNENNGGCDA
>72393_739
TCNENNGGCDAD
>72393_740
CNENNGGCDADA
>72393_741
NENNGGCDADAK
>72393_742
ENNGGCDADAKC
>72393_743
NNGGCDADAKCT
>72393_744
NGGCDADAKCTE
>72393_745
GGCDADAKCTEE
>72393_746
GCDADAKCTEED
>72393_747
ADAKCTEEDSGS
>72393_748
DAKCTEEDSGSN
>72393_749
AKCTEEDSGSNG
>72393_750
KCTEEDSGSNGK
>72393_751
CTEEDSGSNGKK
>72393_752
TEEDSGSNGKKI
>72393_753
EEDSGSNGKKIT
>72393_754
EDSGSNGKKITC
>72393_755
DSGSNGKKITCE
>72393_756
SGSNGKKITCEC
>72393_757
GSNGKKITCECT
>72393_758
SNGKKITCECTK
>72393_759
NGKKITCECTKP
>72393_760
GKKITCECTKPD
>72393_761
KKITCECTKPDS
>72393_762
KITCECTKPDSY
>72393_763
ITCECTKPDSYP
>72393_764
TCECTKPDSYPL
>72393_765
CECTKPDSYPLF
>72393_766
ECTKPDSYPLFD
>72393_767
CTKPDSYPLFDG
>72393_768
TKPDSYPLFDGI
>72393_769
GIFCSSSNFLGI
>72393_770
CSSSNFLGISFL
>72393_771
SSSNFLGISFLL
>84235_1
KIIFFLCSFLFF
>84235_2
IIFFLCSFLFFI
>84235_3
IFFLCSFLFFII
>84235_4
FFLCSFLFFIIN
>84235_5
LFFIINTQCVTH
>84235_6
FFIINTQCVTHE
>84235_7
FIINTQCVTHES
>84235_8
IINTQCVTHESY
>84235_9
INTQCVTHESYQ
>84235_10
NTQCVTHESYQE
>84235_11
TQCVTHESYQEL
>84235_12
QCVTHESYQELV
>84235_13
CVTHESYQELVK
>84235_14
VTHESYQELVKK
>84235_15
THESYQELVKKL
>84235_16
HESYQELVKKLE
>84235_17
ESYQELVKKLEA
>84235_18
SYQELVKKLEAL
>84235_19
YQELVKKLEALE
>84235_20
QELVKKLEALED
>84235_21
SGTAVTTSTPGS
>84235_22
GTAVTTSTPGSS
>84235_23
TAVTTSTPGSSG
>84235_24
AVTTSTPGSSGS
>84235_25
VTTSTPGSSGSV
>84235_26
TTSTPGSSGSVT
>84235_27
TSTPGSSGSVTS
>84235_28
STPGSSGSVTSG
>84235_29
TPGSSGSVTSGG
>84235_30
PGSSGSVTSGGS
>84235_31
SGSVTSGGSVAS
>84235_32
GSVTSGGSVASV
>84235_33
SVTSGGSVASVA
>84235_34
VTSGGSVASVAS
>84235_35
TSGGSVASVASV
>84235_36
SGGSVASVASVA
>84235_37
GGSVASVASVAS
>84235_38
GSVASVASVASG
>84235_39
SVASVASVASGG
>84235_40
VASVASVASGGS
>84235_41
ASVASVASGGSG
>84235_42
SVASVASGGSGG
>84235_43
VASVASGGSGGS
>84235_44
ASVASGGSGGSV
>84235_45
SVASGGSGGSVA
>84235_46
VASGGSGGSVAS
>84235_47
ASGGSGGSVASG
>84235_48
GGSGGSVASGGS
>84235_49
SGNSRRTNPSDN
>84235_50
GNSRRTNPSDNS
>84235_51
SRRTNPSDNSSD
>84235_52
RRTNPSDNSSDS
>84235_53
RTNPSDNSSDSN
>84235_54
TNPSDNSSDSNT
>84235_55
NPSDNSSDSNTK
>84235_56
PSDNSSDSNTKT
>84235_57
SDNSSDSNTKTY
>84235_58
DNSSDSNTKTYA
>84235_59
NSSDSNTKTYAD
>84235_60
SSDSNTKTYADL
>84235_61
SDSNTKTYADLK
>84235_62
DSNTKTYADLKH
>84235_63
SNTKTYADLKHR
>84235_64
NTKTYADLKHRV
>84235_65
TKTYADLKHRVQ
>84235_66
KTYADLKHRVQN
>84235_67
TYADLKHRVQNY
>84235_68
YADLKHRVQNYL
>84235_69
ADLKHRVQNYLF
>84235_70
DLKHRVQNYLFT
>84235_71
LKHRVQNYLFTI
>84235_72
KHRVQNYLFTIK
>84235_73
HRVQNYLFTIKE
>84235_74
GYEEINELLYKL
>84235_75
YEEINELLYKLN
>84235_76
EEINELLYKLNF
>84235_77
EINELLYKLNFY
>84235_78
INELLYKLNFYY
>84235_79
NELLYKLNFYYD
>84235_80
ELLYKLNFYYDL
>84235_81
LLYKLNFYYDLL
>84235_82
LYKLNFYYDLLR
>84235_83
YKLNFYYDLLRA
>84235_84
KLNFYYDLLRAK
>84235_85
LNFYYDLLRAKL
>84235_86
NFYYDLLRAKLN
>84235_87
FYYDLLRAKLND
>84235_88
YYDLLRAKLNDA
>84235_89
YDLLRAKLNDAC
>84235_90
DLLRAKLNDACA
>84235_91
LLRAKLNDACAN
>84235_92
LRAKLNDACANS
>84235_93
RAKLNDACANSY
>84235_94
AKLNDACANSYC
>84235_95
KLNDACANSYCQ
>84235_96
LNDACANSYCQI
>84235_97
NDACANSYCQIP
>84235_98
DACANSYCQIPF
>84235_99
ACANSYCQIPFN
>84235_100
SYCQIPFNLKIR
>84235_101
YCQIPFNLKIRA
>84235_102
CQIPFNLKIRAN
>84235_103
QIPFNLKIRANE
>84235_104
IPFNLKIRANEL
>84235_105
PFNLKIRANELD
>84235_106
FNLKIRANELDV
>84235_107
NLKIRANELDVL
>84235_108
LKIRANELDVLK
>84235_109
KIRANELDVLKK
>84235_110
IRANELDVLKKI
>84235_111
GYRKPLDNIKDN
>84235_112
YRKPLDNIKDNV
>84235_113
RKPLDNIKDNVG
>84235_114
KPLDNIKDNVGK
>84235_115
PLDNIKDNVGKM
>84235_116
IKDNVGKMEDYI
>84235_117
KDNVGKMEDYIK
>84235_118
DNVGKMEDYIKK
>84235_119
NVGKMEDYIKKN
>84235_120
VGKMEDYIKKNK
>84235_121
GKMEDYIKKNKT
>84235_122
KMEDYIKKNKTT
>84235_123
MEDYIKKNKTTI
>84235_124
EDYIKKNKTTIA
>84235_125
DYIKKNKTTIAN
>84235_126
IEGSKKTIDQNK
>84235_127
EGSKKTIDQNKN
>84235_128
GSKKTIDQNKNA
>84235_129
SKKTIDQNKNAD
>84235_130
KKTIDQNKNADN
>84235_131
KTIDQNKNADNE
>84235_132
TIDQNKNADNEE
>84235_133
IDQNKNADNEEG
>84235_134
DQNKNADNEEGK
>84235_135
QNKNADNEEGKK
>84235_136
NKNADNEEGKKK
>84235_137
KNADNEEGKKKL
>84235_138
NADNEEGKKKLY
>84235_139
ADNEEGKKKLYQ
>84235_140
DNEEGKKKLYQA
>84235_141
NEEGKKKLYQAQ
>84235_142
EEGKKKLYQAQY
>84235_143
EGKKKLYQAQYN
>84235_144
GKKKLYQAQYNL
>84235_145
KKKLYQAQYNLF
>84235_146
KKLYQAQYNLFI
>84235_147
KLYQAQYNLFIY
>84235_148
LYQAQYNLFIYN
>84235_149
YQAQYNLFIYNK
>84235_150
QAQYNLFIYNKQ
>84235_151
AQYNLFIYNKQL
>84235_152
QYNLFIYNKQLQ
>84235_153
YNLFIYNKQLQE
>84235_154
NLFIYNKQLQEA
>84235_155
LFIYNKQLQEAH
>84235_156
FIYNKQLQEAHN
>84235_157
IYNKQLQEAHNL
>84235_158
YNKQLQEAHNLI
>84235_159
NKQLQEAHNLIS
>84235_160
KQLQEAHNLISV
>84235_161
KNENIKKLLEDI
>84235_162
IDKIKTDAENPT
>84235_163
DKIKTDAENPTT
>84235_164
KIKTDAENPTTG
>84235_165
IKTDAENPTTGS
>84235_166
KTDAENPTTGSK
>84235_167
TDAENPTTGSKP
>84235_168
DAENPTTGSKPN
>84235_169
AENPTTGSKPNP
>84235_170
ENPTTGSKPNPL
>84235_171
NPTTGSKPNPLP
>84235_172
PTTGSKPNPLPE
>84235_173
TTGSKPNPLPEN
>84235_174
TGSKPNPLPENK
>84235_175
GSKPNPLPENKK
>84235_176
SKPNPLPENKKK
>84235_177
KPNPLPENKKKE
>84235_178
PNPLPENKKKEV
>84235_179
NPLPENKKKEVE
>84235_180
PLPENKKKEVEG
>84235_181
IDSLFTDPLELE
>84235_182
DSLFTDPLELEY
>84235_183
SLFTDPLELEYY
>84235_184
LFTDPLELEYYL
>84235_185
FTDPLELEYYLR
>84235_186
TDPLELEYYLRE
>84235_187
DPLELEYYLREK
>84235_188
PLELEYYLREKN
>84235_189
LELEYYLREKNK
>84235_190
ELEYYLREKNKK
>84235_191
LEYYLREKNKKV
>84235_192
EYYLREKNKKVD
>84235_193
YYLREKNKKVDV
>84235_194
REKNKKVDVTPK
>84235_195
KKVDVTPKSQDP
>84235_196
KVDVTPKSQDPT
>84235_197
VDVTPKSQDPTK
>84235_198
DVTPKSQDPTKS
>84235_199
VTPKSQDPTKSV
>84235_200
TPKSQDPTKSVQ
>84235_201
PKSQDPTKSVQI
>84235_202
KSQDPTKSVQIP
>84235_203
SQDPTKSVQIPK
>84235_204
QDPTKSVQIPKV
>84235_205
DPTKSVQIPKVP
>84235_206
PTKSVQIPKVPY
>84235_207
TKSVQIPKVPYP
>84235_208
KSVQIPKVPYPN
>84235_209
SVQIPKVPYPNG
>84235_210
VQIPKVPYPNGI
>84235_211
QIPKVPYPNGIV
>84235_212
IPKVPYPNGIVY
>84235_213
PKVPYPNGIVYP
>84235_214
KVPYPNGIVYPL
>84235_215
VPYPNGIVYPLP
>84235_216
PYPNGIVYPLPL
>84235_217
YPNGIVYPLPLT
>84235_218
PNGIVYPLPLTD
>84235_219
NGIVYPLPLTDI
>84235_220
GIVYPLPLTDIH
>84235_221
IVYPLPLTDIHN
>84235_222
VYPLPLTDIHNS
>84235_223
YPLPLTDIHNSL
>84235_224
PLPLTDIHNSLA
>84235_225
LPLTDIHNSLAA
>84235_226
TDIHNSLAADND
>84235_227
DIHNSLAADNDK
>84235_228
IHNSLAADNDKN
>84235_229
HNSLAADNDKNS
>84235_230
SLAADNDKNSYG
>84235_231
LAADNDKNSYGD
>84235_232
AADNDKNSYGDL
>84235_233
ADNDKNSYGDLM
>84235_234
DNDKNSYGDLMN
>84235_235
NDKNSYGDLMNP
>84235_236
NSYGDLMNPDTK
>84235_237
SYGDLMNPDTKE
>84235_238
YGDLMNPDTKEK
>84235_239
GDLMNPDTKEKI
>84235_240
DLMNPDTKEKIN
>84235_241
LMNPDTKEKINE
>84235_242
MNPDTKEKINEK
>84235_243
NPDTKEKINEKI
>84235_244
PDTKEKINEKII
>84235_245
DTKEKINEKIIT
>84235_246
TKEKINEKIITD
>84235_247
KEKINEKIITDN
>84235_248
EKINEKIITDNK
>84235_249
KINEKIITDNKE
>84235_250
INEKIITDNKER
>84235_251
NEKIITDNKERK
>84235_252
EKIITDNKERKI
>84235_253
KIITDNKERKIF
>84235_254
EEKNINHTKEQN
>84235_255
EKNINHTKEQNK
>84235_256
KNINHTKEQNKK
>84235_257
NINHTKEQNKKL
>84235_258
INHTKEQNKKLL
>84235_259
NHTKEQNKKLLE
>84235_260
HTKEQNKKLLED
>84235_261
TKEQNKKLLEDY
>84235_262
KEQNKKLLEDYE
>84235_263
EQNKKLLEDYEK
>84235_264
QNKKLLEDYEKS
>84235_265
LLEDYEKSKKDY
>84235_266
EKFYEMKFNNNF
>84235_267
KFYEMKFNNNFD
>84235_268
FYEMKFNNNFDK
>84235_269
FNNNFDKDVVDK
>84235_270
NNNFDKDVVDKI
>84235_271
NNFDKDVVDKIF
>84235_272
VDKIFSARYTYN
>84235_273
DKIFSARYTYNV
>84235_274
KIFSARYTYNVE
>84235_275
IFSARYTYNVEK
>84235_276
FSARYTYNVEKQ
>84235_277
SARYTYNVEKQR
>84235_278
ARYTYNVEKQRY
>84235_279
RYTYNVEKQRYN
>84235_280
YTYNVEKQRYNN
>84235_281
TYNVEKQRYNNK
>84235_282
YNVEKQRYNNKF
>84235_283
NVEKQRYNNKFS
>84235_284
VEKQRYNNKFSS
>84235_285
EKQRYNNKFSSS
>84235_286
FSSSNNSVYNVQ
>84235_287
SSSNNSVYNVQK
>84235_288
SSNNSVYNVQKL
>84235_289
SNNSVYNVQKLK
>84235_290
NNSVYNVQKLKK
>84235_291
NSVYNVQKLKKA
>84235_292
SVYNVQKLKKAL
>84235_293
VYNVQKLKKALS
>84235_294
GISEKDFNHYYT
>84235_295
EKDFNHYYTLKT
>84235_296
KDFNHYYTLKTG
>84235_297
DFNHYYTLKTGL
>84235_298
FNHYYTLKTGLE
>84235_299
NHYYTLKTGLEA
>84235_300
HYYTLKTGLEAD
>84235_301
YYTLKTGLEADI
>84235_302
YTLKTGLEADIK
>84235_303
SENKILEKNFKG
>84235_304
ENKILEKNFKGL
>84235_305
KILEKNFKGLTH
>84235_306
ILEKNFKGLTHS
>84235_307
LEKNFKGLTHSA
>84235_308
EKNFKGLTHSAN
>84235_309
KNFKGLTHSANA
>84235_310
NFKGLTHSANAS
>84235_311
FKGLTHSANASL
>84235_312
KGLTHSANASLE
>84235_313
GLTHSANASLEV
>84235_314
LTHSANASLEVS
>84235_315
THSANASLEVSD
>84235_316
HSANASLEVSDI
>84235_317
SANASLEVSDIV
>84235_318
ANASLEVSDIVK
>84235_319
NASLEVSDIVKL
>84235_320
ASLEVSDIVKLQ
>84235_321
SLEVSDIVKLQV
>84235_322
LEVSDIVKLQVQ
>84235_323
DSIHVPNIYKPQ
>84235_324
SIHVPNIYKPQN
>84235_325
IHVPNIYKPQNK
>84235_326
HVPNIYKPQNKP
>84235_327
VPNIYKPQNKPE
>84235_328
PNIYKPQNKPEP
>84235_329
NIYKPQNKPEPY
>84235_330
IYKPQNKPEPYY
>84235_331
YKPQNKPEPYYL
>84235_332
KPQNKPEPYYLI
>84235_333
PQNKPEPYYLIV
>84235_334
QNKPEPYYLIVL
>84235_335
NKPEPYYLIVLK
>84235_336
KPEPYYLIVLKK
>84235_337
PEPYYLIVLKKE
>84235_338
EPYYLIVLKKEV
>84235_339
PYYLIVLKKEVD
>84235_340
YYLIVLKKEVDK
>84235_341
LIVLKKEVDKLK
>84235_342
IVLKKEVDKLKE
>84235_343
VLKKEVDKLKEF
>84235_344
IPKVKDMLKKEQ
>84235_345
KEQAVLSSITQP
>84235_346
EQAVLSSITQPL
>84235_347
SSITQPLVAASE
>84235_348
ITQPLVAASETT
>84235_349
TQPLVAASETTE
>84235_350
ASETTEDGGHST
>84235_351
SETTEDGGHSTH
>84235_352
ETTEDGGHSTHT
>84235_353
TTEDGGHSTHTL
>84235_354
TEDGGHSTHTLS
>84235_355
EDGGHSTHTLSQ
>84235_356
DGGHSTHTLSQS
>84235_357
GGHSTHTLSQSG
>84235_358
GHSTHTLSQSGE
>84235_359
HSTHTLSQSGET
>84235_360
THTLSQSGETEV
>84235_361
TLSQSGETEVTE
>84235_362
LSQSGETEVTEE
>84235_363
SQSGETEVTEET
>84235_364
QSGETEVTEETE
>84235_365
SGETEVTEETEV
>84235_366
GETEVTEETEVT
>84235_367
ETEVTEETEVTE
>84235_368
TEVTEETEVTEE
>84235_369
EVTEETEVTEET
>84235_370
VTEETEVTEETV
>84235_371
TEETEVTEETVG
>84235_372
EETEVTEETVGH
>84235_373
ETEVTEETVGHT
>84235_374
TEVTEETVGHTT
>84235_375
EVTEETVGHTTT
>84235_376
TTTVTITLPPKE
>84235_377
TTVTITLPPKEE
>84235_378
TVTITLPPKEES
>84235_379
VTITLPPKEESA
>84235_380
TITLPPKEESAP
>84235_381
ITLPPKEESAPK
>84235_382
TLPPKEESAPKE
>84235_383
LPPKEESAPKEV
>84235_384
PPKEESAPKEVK
>84235_385
PKEESAPKEVKV
>84235_386
VVENSIEHKSND
>84235_387
VENSIEHKSNDN
>84235_388
ENSIEHKSNDNS
>84235_389
NSIEHKSNDNSQ
>84235_390
SIEHKSNDNSQA
>84235_391
IEHKSNDNSQAL
>84235_392
HKSNDNSQALTK
>84235_393
NDNSQALTKTVY
>84235_394
FLTKSYICHKYI
>84235_395
LTKSYICHKYIL
>84235_396
TKSYICHKYILV
>84235_397
KSYICHKYILVS
>84235_398
SYICHKYILVSN
>84235_399
YICHKYILVSNS
>84235_400
KYILVSNSSMDQ
>84235_401
NSSMDQKLLEVY
>84235_402
SSMDQKLLEVYN
>84235_403
SMDQKLLEVYNL
>84235_404
MDQKLLEVYNLT
>84235_405
DQKLLEVYNLTP
>84235_406
KLLEVYNLTPEE
>84235_407
LLEVYNLTPEEE
>84235_408
LEVYNLTPEEEK
>84235_409
EVYNLTPEEEKE
>84235_410
VYNLTPEEEKEL
>84235_411
PEEEKELKSCDP
>84235_412
EEEKELKSCDPL
>84235_413
EEKELKSCDPLD
>84235_414
EKELKSCDPLDL
>84235_415
KELKSCDPLDLL
>84235_416
LFNIQNNIPAMY
>84235_417
NIQNNIPAMYSL
>84235_418
IQNNIPAMYSLY
>84235_419
QNNIPAMYSLYD
>84235_420
NNIPAMYSLYDS
>84235_421
NIPAMYSLYDSM
>84235_422
IPAMYSLYDSMN
>84235_423
PAMYSLYDSMNN
>84235_424
AMYSLYDSMNND
>84235_425
MYSLYDSMNNDL
>84235_426
YSLYDSMNNDLQ
>84235_427
SLYDSMNNDLQH
>84235_428
LYDSMNNDLQHL
>84235_429
YDSMNNDLQHLF
>84235_430
FFELYQKEMIYY
>84235_431
FELYQKEMIYYL
>84235_432
ELYQKEMIYYLH
>84235_433
LYQKEMIYYLHK
>84235_434
YQKEMIYYLHKL
>84235_435
QKEMIYYLHKLK
>84235_436
KEMIYYLHKLKE
>84235_437
EMIYYLHKLKEE
>84235_438
MIYYLHKLKEEN
>84235_439
IYYLHKLKEENH
>84235_440
YYLHKLKEENHI
>84235_441
HIKKLLEEQKQI
>84235_442
IKKLLEEQKQIT
>84235_443
KKLLEEQKQITG
>84235_444
KLLEEQKQITGT
>84235_445
LLEEQKQITGTS
>84235_446
LEEQKQITGTSS
>84235_447
EEQKQITGTSST
>84235_448
EQKQITGTSSTS
>84235_449
QKQITGTSSTSS
>84235_450
KQITGTSSTSSP
>84235_451
QITGTSSTSSPG
>84235_452
ITGTSSTSSPGN
>84235_453
TGTSSTSSPGNT
>84235_454
GTSSTSSPGNTT
>84235_455
TSSTSSPGNTTV
>84235_456
SSTSSPGNTTVN
>84235_457
STSSPGNTTVNT
>84235_458
TSSPGNTTVNTA
>84235_459
SSPGNTTVNTAQ
>84235_460
SPGNTTVNTAQS
>84235_461
PGNTTVNTAQSA
>84235_462
GNTTVNTAQSAT
>84235_463
NTTVNTAQSATH
>84235_464
TTVNTAQSATHS
>84235_465
TVNTAQSATHSN
>84235_466
VNTAQSATHSNS
>84235_467
NTAQSATHSNSQ
>84235_468
TAQSATHSNSQN
>84235_469
AQSATHSNSQNQ
>84235_470
QSATHSNSQNQQ
>84235_471
SATHSNSQNQQS
>84235_472
ATHSNSQNQQSN
>84235_473
THSNSQNQQSNA
>84235_474
NQQSNASSTNTQ
>84235_475
QQSNASSTNTQN
>84235_476
QSNASSTNTQNG
>84235_477
SNASSTNTQNGV
>84235_478
NASSTNTQNGVA
>84235_479
ASSTNTQNGVAV
>84235_480
SSTNTQNGVAVS
>84235_481
STNTQNGVAVSS
>84235_482
TNTQNGVAVSSG
>84235_483
NTQNGVAVSSGP
>84235_484
TQNGVAVSSGPA
>84235_485
QNGVAVSSGPAV
>84235_486
NGVAVSSGPAVV
>84235_487
VSSGPAVVEESH
>84235_488
SSGPAVVEESHD
>84235_489
SGPAVVEESHDP
>84235_490
GPAVVEESHDPL
>84235_491
PAVVEESHDPLT
>84235_492
VVEESHDPLTVL
>84235_493
ISNDLKGIVSLL
>84235_494
SNDLKGIVSLLN
>84235_495
NDLKGIVSLLNL
>84235_496
DLKGIVSLLNLG
>84235_497
LKGIVSLLNLGN
>84235_498
KGIVSLLNLGNK
>84235_499
GIVSLLNLGNKT
>84235_500
LLNLGNKTKVPN
>84235_501
LNLGNKTKVPNP
>84235_502
NLGNKTKVPNPL
>84235_503
LGNKTKVPNPLT
>84235_504
GNKTKVPNPLTI
>84235_505
NKTKVPNPLTIS
>84235_506
TKVPNPLTISTT
>84235_507
KVPNPLTISTTE
>84235_508
VPNPLTISTTEM
>84235_509
EKFYENILKNND
>84235_510
FYENILKNNDTY
>84235_511
NILKNNDTYFND
>84235_512
ILKNNDTYFNDD
>84235_513
LKNNDTYFNDDI
>84235_514
KNNDTYFNDDIK
>84235_515
NNDTYFNDDIKQ
>84235_516
NDTYFNDDIKQF
>84235_517
DTYFNDDIKQFV
>84235_518
TYFNDDIKQFVK
>84235_519
YFNDDIKQFVKS
>84235_520
FNDDIKQFVKSN
>84235_521
NDDIKQFVKSNS
>84235_522
KDTLQLSFDLYN
>84235_523
DTLQLSFDLYNK
>84235_524
TLQLSFDLYNKY
>84235_525
LQLSFDLYNKYK
>84235_526
QLSFDLYNKYKL
>84235_527
LSFDLYNKYKLK
>84235_528
SFDLYNKYKLKL
>84235_529
FDLYNKYKLKLD
>84235_530
DLYNKYKLKLDR
>84235_531
LYNKYKLKLDRL
>84235_532
YNKYKLKLDRLF
>84235_533
GQDKMQIKKLTL
>84235_534
MQIKKLTLLKEQ
>84235_535
KKLTLLKEQLES
>84235_536
NKKKEAEIAETE
>84235_537
KKKEAEIAETEN
>84235_538
KKEAEIAETENT
>84235_539
KEAEIAETENTL
>84235_540
EAEIAETENTLE
>84235_541
AEIAETENTLEN
>84235_542
IAETENTLENTK
>84235_543
AETENTLENTKI
>84235_544
ETENTLENTKIL
>84235_545
TENTLENTKILL
>84235_546
ENTLENTKILLK
>84235_547
NTLENTKILLKH
>84235_548
TLENTKILLKHY
>84235_549
LENTKILLKHYK
>84235_550
ENTKILLKHYKG
>84235_551
NTKILLKHYKGL
>84235_552
TKILLKHYKGLV
>84235_553
LLKHYKGLVKYY
>84235_554
LKHYKGLVKYYN
>84235_555
KHYKGLVKYYNG
>84235_556
YKGLVKYYNGES
>84235_557
LVKYYNGESSPL
>84235_558
VKYYNGESSPLK
>84235_559
KYYNGESSPLKT
>84235_560
YYNGESSPLKTL
>84235_561
YNGESSPLKTLS
>84235_562
NGESSPLKTLSE
>84235_563
ESSPLKTLSEVS
>84235_564
LKTLSEVSIQTE
>84235_565
TLSEVSIQTEDN
>84235_566
LSEVSIQTEDNY
>84235_567
SEVSIQTEDNYA
>84235_568
EVSIQTEDNYAN
>84235_569
VSIQTEDNYANL
>84235_570
SIQTEDNYANLE
>84235_571
IQTEDNYANLEK
>84235_572
QTEDNYANLEKF
>84235_573
EDNYANLEKFRA
>84235_574
DNYANLEKFRAL
>84235_575
ITELKEVIKNKN
>84235_576
TELKEVIKNKNY
>84235_577
ELKEVIKNKNYT
>84235_578
LKEVIKNKNYTG
>84235_579
KEVIKNKNYTGN
>84235_580
EVIKNKNYTGNS
>84235_581
VIKNKNYTGNSP
>84235_582
IKNKNYTGNSPS
>84235_583
KNKNYTGNSPSE
>84235_584
NKNYTGNSPSEN
>84235_585
KNYTGNSPSENN
>84235_586
NYTGNSPSENNK
>84235_587
YTGNSPSENNKK
>84235_588
TGNSPSENNKKV
>84235_589
GNSPSENNKKVN
>84235_590
NSPSENNKKVNE
>84235_591
SPSENNKKVNEA
>84235_592
PSENNKKVNEAL
>84235_593
SENNKKVNEALK
>84235_594
ENNKKVNEALKS
>84235_595
NNKKVNEALKSY
>84235_596
NKKVNEALKSYE
>84235_597
KKVNEALKSYEN
>84235_598
KVNEALKSYENF
>84235_599
VNEALKSYENFF
>84235_600
NEALKSYENFFP
>84235_601
FPEAKVTTVVTP
>84235_602
PEAKVTTVVTPP
>84235_603
EAKVTTVVTPPQ
>84235_604
AKVTTVVTPPQP
>84235_605
KVTTVVTPPQPD
>84235_606
VTTVVTPPQPDV
>84235_607
TTVVTPPQPDVT
>84235_608
TVVTPPQPDVTP
>84235_609
VVTPPQPDVTPS
>84235_610
VTPPQPDVTPSP
>84235_611
TPPQPDVTPSPL
>84235_612
PPQPDVTPSPLS
>84235_613
PQPDVTPSPLSV
>84235_614
QPDVTPSPLSVR
>84235_615
SVRVSGSSGSTK
>84235_616
VRVSGSSGSTKE
>84235_617
RVSGSSGSTKEE
>84235_618
VSGSSGSTKEET
>84235_619
SGSSGSTKEETQ
>84235_620
GSSGSTKEETQI
>84235_621
SSGSTKEETQIP
>84235_622
SGSTKEETQIPT
>84235_623
GSTKEETQIPTS
>84235_624
STKEETQIPTSG
>84235_625
TKEETQIPTSGS
>84235_626
KEETQIPTSGSL
>84235_627
EETQIPTSGSLL
>84235_628
ETQIPTSGSLLT
>84235_629
TQIPTSGSLLTE
>84235_630
QIPTSGSLLTEL
>84235_631
GSLLTELQQVVQ
>84235_632
TELQQVVQLQNY
>84235_633
ELQQVVQLQNYD
>84235_634
LQQVVQLQNYDE
>84235_635
QQVVQLQNYDEE
>84235_636
QVVQLQNYDEED
>84235_637
VVQLQNYDEEDD
>84235_638
VQLQNYDEEDDS
>84235_639
QLQNYDEEDDSL
>84235_640
LQNYDEEDDSLV
>84235_641
QNYDEEDDSLVV
>84235_642
NYDEEDDSLVVL
>84235_643
YDEEDDSLVVLP
>84235_644
PIFGESEDNDEY
>84235_645
IFGESEDNDEYL
>84235_646
FGESEDNDEYLD
>84235_647
GESEDNDEYLDQ
>84235_648
ESEDNDEYLDQV
>84235_649
SEDNDEYLDQVV
>84235_650
EDNDEYLDQVVT
>84235_651
DNDEYLDQVVTG
>84235_652
NDEYLDQVVTGE
>84235_653
DEYLDQVVTGEA
>84235_654
EYLDQVVTGEAI
>84235_655
DQVVTGEAISVT
>84235_656
DNILSGFENEYD
>84235_657
NILSGFENEYDV
>84235_658
ILSGFENEYDVI
>84235_659
LSGFENEYDVIY
>84235_660
SGFENEYDVIYL
>84235_661
GFENEYDVIYLK
>84235_662
FENEYDVIYLKP
>84235_663
ENEYDVIYLKPL
>84235_664
NEYDVIYLKPLA
>84235_665
EYDVIYLKPLAG
>84235_666
YDVIYLKPLAGV
>84235_667
DVIYLKPLAGVY
>84235_668
VIYLKPLAGVYR
>84235_669
LAGVYRSLKKQI
>84235_670
AGVYRSLKKQIE
>84235_671
GVYRSLKKQIEK
>84235_672
VYRSLKKQIEKN
>84235_673
SLKKQIEKNIIT
>84235_674
LKKQIEKNIITF
>84235_675
NDILNSRLKKRK
>84235_676
DVLESDLMQFKH
>84235_677
VLESDLMQFKHI
>84235_678
LESDLMQFKHIS
>84235_679
ESDLMQFKHISS
>84235_680
SDLMQFKHISSN
>84235_681
DLMQFKHISSNE
>84235_682
LMQFKHISSNEY
>84235_683
MQFKHISSNEYI
>84235_684
QFKHISSNEYII
>84235_685
FKHISSNEYIIE
>84235_686
KHISSNEYIIED
>84235_687
HISSNEYIIEDS
>84235_688
ISSNEYIIEDSF
>84235_689
SSNEYIIEDSFK
>84235_690
SNEYIIEDSFKL
>84235_691
NEYIIEDSFKLL
>84235_692
EYIIEDSFKLLN
>84235_693
YIIEDSFKLLNS
>84235_694
LLKSYKYIKESV
>84235_695
LKSYKYIKESVE
>84235_696
KSYKYIKESVEN
>84235_697
SYKYIKESVEND
>84235_698
YKYIKESVENDI
>84235_699
KYIKESVENDIK
>84235_700
YIKESVENDIKF
>84235_701
IKESVENDIKFA
>84235_702
KESVENDIKFAQ
>84235_703
ESVENDIKFAQE
>84235_704
SVENDIKFAQEG
>84235_705
VENDIKFAQEGI
>84235_706
DIKFAQEGISYY
>84235_707
FAQEGISYYEKV
>84235_708
AQEGISYYEKVL
>84235_709
ESIKKVIKEEKE
>84235_710
SIKKVIKEEKEK
>84235_711
IKKVIKEEKEKF
>84235_712
KKVIKEEKEKFP
>84235_713
KVIKEEKEKFPS
>84235_714
IKEEKEKFPSSP
>84235_715
KEEKEKFPSSPP
>84235_716
EEKEKFPSSPPT
>84235_717
EKEKFPSSPPTT
>84235_718
KEKFPSSPPTTP
>84235_719
EKFPSSPPTTPP
>84235_720
KFPSSPPTTPPS
>84235_721
FPSSPPTTPPSP
>84235_722
PSSPPTTPPSPA
>84235_723
SSPPTTPPSPAK
>84235_724
SPPTTPPSPAKT
>84235_725
PPTTPPSPAKTD
>84235_726
PTTPPSPAKTDE
>84235_727
TTPPSPAKTDEQ
>84235_728
TPPSPAKTDEQK
>84235_729
PPSPAKTDEQKK
>84235_730
PSPAKTDEQKKE
>84235_731
SPAKTDEQKKES
>84235_732
PAKTDEQKKESK
>84235_733
AKTDEQKKESKF
>84235_734
TLYNNLVNKIDD
>84235_735
LYNNLVNKIDDY
>84235_736
YNNLVNKIDDYL
>84235_737
INLKAKINDCNV
>84235_738
NLKAKINDCNVE
>84235_739
LKAKINDCNVEK
>84235_740
KAKINDCNVEKD
>84235_741
AKINDCNVEKDE
>84235_742
KINDCNVEKDEA
>84235_743
INDCNVEKDEAH
>84235_744
NDCNVEKDEAHV
>84235_745
DDKIDLFKNTND
>84235_746
KKLINDDTKKDM
>84235_747
KLINDDTKKDML
>84235_748
LINDDTKKDMLG
>84235_749
INDDTKKDMLGK
>84235_750
NDDTKKDMLGKL
>84235_751
DDTKKDMLGKLL
>84235_752
NISQHQCVKKQC
>84235_753
ISQHQCVKKQCP
>84235_754
SQHQCVKKQCPE
>84235_755
QHQCVKKQCPEN
>84235_756
HQCVKKQCPENS
>84235_757
QCVKKQCPENSG
>84235_758
KKQCPENSGCFR
>84235_759
KQCPENSGCFRH
>84235_760
QCPENSGCFRHL
>84235_761
CPENSGCFRHLD
>84235_762
ENSGCFRHLDER
>84235_763
NSGCFRHLDERE
>84235_764
SGCFRHLDEREE
>84235_765
GCFRHLDEREEC
>84235_766
CFRHLDEREECK
>84235_767
FRHLDEREECKC
>84235_768
CKCLLNYKQEGD
>84235_769
KCLLNYKQEGDK
>84235_770
CLLNYKQEGDKC
>84235_771
LLNYKQEGDKCE
>84235_772
LNYKQEGDKCEE
>84235_773
NYKQEGDKCEEN
>84235_774
YKQEGDKCEENP
>84235_775
KQEGDKCEENPN
>84235_776
QEGDKCEENPNP
>84235_777
EGDKCEENPNPT
>84235_778
GDKCEENPNPTC
>84235_779
DKCEENPNPTCN
>84235_780
KCEENPNPTCNE
>84235_781
CEENPNPTCNEN
>84235_782
EENPNPTCNENN
>84235_783
ENPNPTCNENNG
>84235_784
NPNPTCNENNGG
>84235_785
PNPTCNENNGGC
>84235_786
NPTCNENNGGCD
>84235_787
PTCNENNGGCDA
>84235_788
TCNENNGGCDAD
>84235_789
CNENNGGCDADA
>84235_790
NENNGGCDADAT
>84235_791
CTEEDSGSSRKK
>84235_792
TEEDSGSSRKKI
>84235_793
SGSSRKKITCEC
>84235_794
GSSRKKITCECT
>84235_795
SSRKKITCECTK
>84235_796
SRKKITCECTKP
>84235_797
RKKITCECTKPD
>84235_798
KKITCECTKPDS
>84235_799
KITCECTKPDSY
>84235_800
ITCECTKPDSYP
>84235_801
TCECTKPDSYPL
>84235_802
CECTKPDSYPLF
>84235_803
ECTKPDSYPLFD
>84235_804
CTKPDSYPLFDG
>84235_805
TKPDSYPLFDGI
>84235_806
GIFCSSSNFLGI
>84235_807
CSSSNFLGISFL
>84235_808
SSSNFLGISFLL
>113005_1
SLLLFVIRWNII
>113005_2
LLLFVIRWNIIS
>113005_3
LLFVIRWNIISC
>113005_4
LFVIRWNIISCN
>113005_5
FVIRWNIISCNK
>113005_6
VIRWNIISCNKN
>113005_7
IRWNIISCNKND
>113005_8
RWNIISCNKNDK
>113005_9
WNIISCNKNDKN
>113005_10
NIISCNKNDKNQ
>113005_11
IISCNKNDKNQG
>113005_12
ISCNKNDKNQGV
>113005_13
SCNKNDKNQGVD
>113005_14
CNKNDKNQGVDM
>113005_15
NKNDKNQGVDMN
>113005_16
KNDKNQGVDMNV
>113005_17
NDKNQGVDMNVL
>113005_18
NLFKFVKCEYCN
>113005_19
LFKFVKCEYCNE
>113005_20
FKFVKCEYCNEH
>113005_21
KFVKCEYCNEHT
>113005_22
FVKCEYCNEHTY
>113005_23
VKCEYCNEHTYV
>113005_24
KCEYCNEHTYVK
>113005_25
CEYCNEHTYVKG
>113005_26
EYCNEHTYVKGK
>113005_27
YCNEHTYVKGKK
>113005_28
YVKGKKAPSDPQ
>113005_29
VKGKKAPSDPQC
>113005_30
KGKKAPSDPQCA
>113005_31
GKKAPSDPQCAD
>113005_32
KKAPSDPQCADI
>113005_33
KAPSDPQCADIK
>113005_34
APSDPQCADIKE
>113005_35
PSDPQCADIKEE
>113005_36
SDPQCADIKEEC
>113005_37
DPQCADIKEECK
>113005_38
PQCADIKEECKE
>113005_39
QCADIKEECKEL
>113005_40
CADIKEECKELL
>113005_41
DIKEECKELLKE
>113005_42
IKEECKELLKEK
>113005_43
KEECKELLKEKQ
>113005_44
EECKELLKEKQY
>113005_45
ECKELLKEKQYT
>113005_46
CKELLKEKQYTD
>113005_47
KELLKEKQYTDS
>113005_48
ELLKEKQYTDSV
>113005_49
LLKEKQYTDSVT
>113005_50
LKEKQYTDSVTY
>113005_51
KEKQYTDSVTYL
>113005_52
EKQYTDSVTYLM
>113005_53
KQYTDSVTYLMD
>113005_54
QYTDSVTYLMDG
>113005_55
YTDSVTYLMDGF
>113005_56
TDSVTYLMDGFK
>113005_57
DSVTYLMDGFKS
>113005_58
SVTYLMDGFKSA
>113005_59
VTYLMDGFKSAN
>113005_60
TYLMDGFKSANN
>113005_61
YLMDGFKSANNS
>113005_62
LMDGFKSANNSA
>113005_63
MDGFKSANNSAN
>113005_64
DGFKSANNSANN
>113005_65
GFKSANNSANNG
>113005_66
FKSANNSANNGK
>113005_67
KSANNSANNGKK
>113005_68
SANNSANNGKKN
>113005_69
ANNSANNGKKNN
>113005_70
NNSANNGKKNNA
>113005_71
NSANNGKKNNAE
>113005_72
SANNGKKNNAEE
>113005_73
ANNGKKNNAEEM
>113005_74
NNGKKNNAEEMK
>113005_75
NGKKNNAEEMKN
>113005_76
EMKNLVNFLQSH
>113005_77
MKNLVNFLQSHK
>113005_78
NLVNFLQSHKKL
>113005_79
LVNFLQSHKKLI
>113005_80
VNFLQSHKKLIK
>113005_81
KKNIESIQNKKH
>113005_82
KNIESIQNKKHL
>113005_83
NIESIQNKKHLI
>113005_84
IESIQNKKHLIY
>113005_85
ESIQNKKHLIYK
>113005_86
SIQNKKHLIYKN
>113005_87
IQNKKHLIYKNK
>113005_88
QNKKHLIYKNKS
>113005_89
NKKHLIYKNKSY
>113005_90
KKHLIYKNKSYN
>113005_91
KHLIYKNKSYNP
>113005_92
HLIYKNKSYNPL
>113005_93
LIYKNKSYNPLL
>113005_94
IYKNKSYNPLLL
>113005_95
YKNKSYNPLLLS
>113005_96
NKSYNPLLLSCV
>113005_97
KMNMLKENVDYI
>113005_98
MNMLKENVDYIQ
>113005_99
NMLKENVDYIQK
>113005_100
MLKENVDYIQKN
>113005_101
LKENVDYIQKNQ
>113005_102
KENVDYIQKNQN
>113005_103
GHKKETSQNQNE
>113005_104
HKKETSQNQNEN
>113005_105
KKETSQNQNENN
>113005_106
KETSQNQNENND
>113005_107
ETSQNQNENNDN
>113005_108
TSQNQNENNDNQ
>113005_109
SQNQNENNDNQK
>113005_110
QNQNENNDNQKY
>113005_111
NQNENNDNQKYQ
>113005_112
QNENNDNQKYQE
>113005_113
NENNDNQKYQEV
>113005_114
ENNDNQKYQEVN
>113005_115
NNDNQKYQEVND
>113005_116
NDNQKYQEVNDE
>113005_117
DNQKYQEVNDED
>113005_118
NQKYQEVNDEDD
>113005_119
QKYQEVNDEDDV
>113005_120
KYQEVNDEDDVN
>113005_121
YQEVNDEDDVND
>113005_122
QEVNDEDDVNDE
>113005_123
EVNDEDDVNDEE
>113005_124
VNDEDDVNDEED
>113005_125
NDEDDVNDEEDT
>113005_126
EDDVNDEEDTND
>113005_127
DDVNDEEDTNDD
>113005_128
DVNDEEDTNDDE
>113005_129
VNDEEDTNDDED
>113005_130
NDEEDTNDDEDT
>113005_131
DEEDTNDDEDTN
>113005_132
EEDTNDDEDTND
>113005_133
EDTNDDEDTNDE
>113005_134
DTNDDEDTNDEE
>113005_135
TNDDEDTNDEED
>113005_136
NDDEDTNDEEDT
>113005_137
DDEDTNDEEDTN
>113005_138
DEDTNDEEDTND
>113005_139
EDTNDEEDTNDD
>113005_140
DTNDEEDTNDDE
>113005_141
TNDEEDTNDDED
>113005_142
NDEEDTNDDEDT
>113005_143
DEEDTNDDEDTN
>113005_144
EEDTNDDEDTND
>113005_145
EDTNDDEDTNDD
>113005_146
DTNDDEDTNDDE
>113005_147
TNDDEDTNDDED
>113005_148
NDDEDTNDDEDT
>113005_149
DDEDTNDDEDTN
>113005_150
DEDTNDDEDTND
>113005_151
EDTNDDEDTNDE
>113005_152
DTNDDEDTNDEE
>113005_153
TNDDEDTNDEED
>113005_154
NDDEDTNDEEDT
>113005_155
DDEDTNDEEDTN
>113005_156
DEDTNDEEDTND
>113005_157
EDTNDEEDTNDE
>113005_158
DTNDEEDTNDEE
>113005_159
TNDEEDTNDEED
>113005_160
NDEEDTNDEEDH
>113005_161
DTNDEEDHENNN
>113005_162
TNDEEDHENNNA
>113005_163
NDEEDHENNNAT
>113005_164
AYELGIVPVNDV
>113005_165
ELGIVPVNDVLN
>113005_166
LGIVPVNDVLNV
>113005_167
GIVPVNDVLNVN
>113005_168
IVPVNDVLNVNM
>113005_169
VPVNDVLNVNMK
>113005_170
PVNDVLNVNMKN
>113005_171
VNDVLNVNMKNM
>113005_172
NDVLNVNMKNMI
>113005_173
DVLNVNMKNMIT
>113005_174
VLNVNMKNMITG
>113005_175
LNVNMKNMITGN
>113005_176
NVNMKNMITGNN
>113005_177
VNMKNMITGNNF
>113005_178
NMKNMITGNNFM
>113005_179
MKNMITGNNFMD
>113005_180
KNMITGNNFMDV
>113005_181
NMITGNNFMDVV
>113005_182
MITGNNFMDVVK
>113005_183
LGDKNNLESFPL
>113005_184
GDKNNLESFPLD
>113005_185
DNLKTSVLNKLK
>113005_186
LYKAYVSYKKRK
>113005_187
KAYVSYKKRKAQ
>113005_188
AYVSYKKRKAQE
>113005_189
YVSYKKRKAQEK
>113005_190
VSYKKRKAQEKG
>113005_191
SYKKRKAQEKGL
>113005_192
YKKRKAQEKGLP
>113005_193
KKRKAQEKGLPE
>113005_194
KRKAQEKGLPEP
>113005_195
RKAQEKGLPEPT
>113005_196
KAQEKGLPEPTV
>113005_197
AQEKGLPEPTVT
>113005_198
KGLPEPTVTNEE
>113005_199
GLPEPTVTNEEY
>113005_200
LPEPTVTNEEYV
>113005_201
PEPTVTNEEYVE
>113005_202
EPTVTNEEYVEE
>113005_203
PTVTNEEYVEEL
>113005_204
TNEEYVEELKKG
>113005_205
NEEYVEELKKGI
>113005_206
EELKKGILDMGI
>113005_207
ELKKGILDMGIK
>113005_208
LKKGILDMGIKL
>113005_209
KKGILDMGIKLL
>113005_210
KGILDMGIKLLF
>113005_211
GILDMGIKLLFS
>113005_212
KKLKNKIFPKKK
>113005_213
KLKNKIFPKKKE
>113005_214
KNKIFPKKKEDN
>113005_215
NKIFPKKKEDNQ
>113005_216
FPKKKEDNQAVD
>113005_217
PKKKEDNQAVDT
>113005_218
KKKEDNQAVDTK
>113005_219
KKEDNQAVDTKS
>113005_220
KEDNQAVDTKSM
>113005_221
TKSMEEPKVKAQ
>113005_222
SMEEPKVKAQPA
>113005_223
MEEPKVKAQPAL
>113005_224
KAQPALRGVEPT
>113005_225
AQPALRGVEPTE
>113005_226
EKELIENNNTPN
>113005_227
KELIENNNTPNV
>113005_228
ELIENNNTPNVV
>113005_229
LIENNNTPNVVP
>113005_230
IENNNTPNVVPP
>113005_231
ENNNTPNVVPPT
>113005_232
NNNTPNVVPPTQ
>113005_233
NNTPNVVPPTQS
>113005_234
NTPNVVPPTQSK
>113005_235
TPNVVPPTQSKK
>113005_236
PNVVPPTQSKKK
>113005_237
NVVPPTQSKKKN
>113005_238
VVPPTQSKKKNK
>113005_239
VPPTQSKKKNKN
>113005_240
PPTQSKKKNKNE
>113005_241
PTQSKKKNKNET
>113005_242
TQSKKKNKNETV
>113005_243
SKKKNKNETVSG
>113005_244
KKKNKNETVSGM
>113005_245
KKNKNETVSGMD
>113005_246
NKNETVSGMDEN
>113005_247
KNETVSGMDENF
>113005_248
NETVSGMDENFD
>113005_249
ETVSGMDENFDN
>113005_250
TVSGMDENFDNH
>113005_251
VSGMDENFDNHP
>113005_252
SGMDENFDNHPE
>113005_253
GMDENFDNHPEN
>113005_254
MDENFDNHPENY
>113005_255
DENFDNHPENYF
>113005_256
ENFDNHPENYFK
>113005_257
NFDNHPENYFKE
>113005_258
FDNHPENYFKEE
>113005_259
DNHPENYFKEEY
>113005_260
NHPENYFKEEYY
>113005_261
HPENYFKEEYYY
>113005_262
PENYFKEEYYYD
>113005_263
ENYFKEEYYYDE
>113005_264
NYFKEEYYYDEN
>113005_265
YFKEEYYYDEND
>113005_266
FKEEYYYDENDD
>113005_267
KEEYYYDENDDM
>113005_268
EEYYYDENDDME
>113005_269
EYYYDENDDMEV
>113005_270
YYYDENDDMEVK
>113005_271
YYDENDDMEVKV
>113005_272
KLIHLGNKDKKH
>113005_273
LIHLGNKDKKHI
>113005_274
IHLGNKDKKHIE
>113005_275
HLGNKDKKHIEA
>113005_276
LGNKDKKHIEAI
>113005_277
GNKDKKHIEAIN
>113005_278
NKDKKHIEAINN
>113005_279
KDKKHIEAINND
>113005_280
DKKHIEAINNDI
>113005_281
KKHIEAINNDIQ
>113005_282
KHIEAINNDIQI
>113005_283
HIEAINNDIQII
>113005_284
IEAINNDIQIIK
>113005_285
EAINNDIQIIKQ
>113005_286
AINNDIQIIKQE
>113005_287
INNDIQIIKQEL
>113005_288
NNDIQIIKQELQ
>113005_289
NDIQIIKQELQA
>113005_290
DIQIIKQELQAI
>113005_291
IQIIKQELQAIY
>113005_292
QIIKQELQAIYN
>113005_293
IIKQELQAIYNE
>113005_294
IKQELQAIYNEL
>113005_295
KQELQAIYNELM
>113005_296
QELQAIYNELMN
>113005_297
ELQAIYNELMNY
>113005_298
LQAIYNELMNYT
>113005_299
QAIYNELMNYTN
>113005_300
AIYNELMNYTNG
>113005_301
IYNELMNYTNGN
>113005_302
YNELMNYTNGNK
>113005_303
NELMNYTNGNKN
>113005_304
ELMNYTNGNKNI
>113005_305
LMNYTNGNKNIQ
>113005_306
MNYTNGNKNIQQ
>113005_307
NYTNGNKNIQQI
>113005_308
QNILENDVLNQE
>113005_309
ILENDVLNQETE
>113005_310
LENDVLNQETEE
>113005_311
ENDVLNQETEEE
>113005_312
NDVLNQETEEEM
>113005_313
NQETEEEMEKQV
>113005_314
QETEEEMEKQVE
>113005_315
ETEEEMEKQVEA
>113005_316
TEEEMEKQVEAI
>113005_317
EEMEKQVEAITK
>113005_318
EMEKQVEAITKQ
>113005_319
MEKQVEAITKQI
>113005_320
EKQVEAITKQIE
>113005_321
KQVEAITKQIEA
>113005_322
QVEAITKQIEAE
>113005_323
VEAITKQIEAEV
>113005_324
EAITKQIEAEVD
>113005_325
AITKQIEAEVDA
>113005_326
ITKQIEAEVDAL
>113005_327
TKQIEAEVDALA
>113005_328
KQIEAEVDALAP
>113005_329
LAPKNKEEEEKE
>113005_330
APKNKEEEEKEK
>113005_331
PKNKEEEEKEKE
>113005_332
KNKEEEEKEKEK
>113005_333
NKEEEEKEKEKE
>113005_334
KEEEEKEKEKEK
>113005_335
EEEEKEKEKEKE
>113005_336
EEEKEKEKEKEK
>113005_337
EEKEKEKEKEKE
>113005_338
EKEKEKEKEKEE
>113005_339
KEKEKEKEKEEK
>113005_340
EKEKEKEKEEKE
>113005_341
KEKEKEKEEKEK
>113005_342
EKEKEKEEKEKE
>113005_343
KEKEKEEKEKEE
>113005_344
EKEKEEKEKEEK
>113005_345
KEKEEKEKEEKE
>113005_346
EKEEKEKEEKEK
>113005_347
KEEKEKEEKEKE
>113005_348
EEKEKEEKEKEE
>113005_349
EKEKEEKEKEEK
>113005_350
KEKEEKEKEEKE
>113005_351
EKEEKEKEEKEK
>113005_352
KEEKEKEEKEKE
>113005_353
EEKEKEEKEKEK
>113005_354
EKEKEEKEKEKE
>113005_355
KEKEEKEKEKEE
>113005_356
EKEEKEKEKEEK
>113005_357
KEEKEKEKEEKE
>113005_358
EEKEKEKEEKEK
>113005_359
EKEKEKEEKEKE
>113005_360
KEKEKEEKEKEK
>113005_361
EKEKEEKEKEKE
>113005_362
KEKEEKEKEKEE
>113005_363
EKEEKEKEKEEK
>113005_364
KEEKEKEKEEKE
>113005_365
EEKEKEKEEKEE
>113005_366
EKEKEKEEKEEE
>113005_367
KEKEKEEKEEEK
>113005_368
EKEKEEKEEEKK
>113005_369
KEKEEKEEEKKE
>113005_370
EKEEKEEEKKEK
>113005_371
KEEKEEEKKEKE
>113005_372
EEKEEEKKEKEE
>113005_373
EKEEEKKEKEEE
>113005_374
KEEEKKEKEEEQ
>113005_375
EEEKKEKEEEQE
>113005_376
EEKKEKEEEQEE
>113005_377
EKKEKEEEQEEE
>113005_378
KKEKEEEQEEEE
>113005_379
KEKEEEQEEEEE
>113005_380
EKEEEQEEEEEE
>113005_381
KEEEQEEEEEEI
>113005_382
EEEQEEEEEEIV
>113005_383
EEQEEEEEEIVP
>113005_384
EQEEEEEEIVPE
>113005_385
QEEEEEEIVPEN
>113005_386
EEEEEEIVPENL
>113685_1
TYMINFGRGQNY
>113685_2
YMINFGRGQNYW
>113685_3
MINFGRGQNYWE
>113685_4
NFGRGQNYWEHP
>113685_5
FGRGQNYWEHPY
>113685_6
GRGQNYWEHPYQ
>113685_7
RGQNYWEHPYQK
>113685_8
GQNYWEHPYQKS
>113685_9
QNYWEHPYQKSD
>113685_10
NYWEHPYQKSDV
>113685_11
YWEHPYQKSDVY
>113685_12
WEHPYQKSDVYH
>113685_13
EHPYQKSDVYHP
>113685_14
HPYQKSDVYHPI
>113685_15
PYQKSDVYHPIN
>113685_16
YQKSDVYHPINE
>113685_17
QKSDVYHPINEH
>113685_18
KSDVYHPINEHR
>113685_19
SDVYHPINEHRE
>113685_20
DVYHPINEHREH
>113685_21
VYHPINEHREHP
>113685_22
YHPINEHREHPK
>113685_23
HPINEHREHPKE
>113685_24
PINEHREHPKEY
>113685_25
INEHREHPKEYQ
>113685_26
NEHREHPKEYQY
>113685_27
EHREHPKEYQYP
>113685_28
HREHPKEYQYPL
>113685_29
REHPKEYQYPLH
>113685_30
EHPKEYQYPLHQ
>113685_31
HPKEYQYPLHQE
>113685_32
PKEYQYPLHQEH
>113685_33
KEYQYPLHQEHT
>113685_34
EYQYPLHQEHTY
>113685_35
YQYPLHQEHTYQ
>113685_36
QYPLHQEHTYQQ
>113685_37
YPLHQEHTYQQE
>113685_38
PLHQEHTYQQED
>113685_39
LHQEHTYQQEDS
>113685_40
HQEHTYQQEDSG
>113685_41
QEHTYQQEDSGE
>113685_42
EHTYQQEDSGED
>113685_43
HTYQQEDSGEDE
>113685_44
TYQQEDSGEDEN
>113685_45
YQQEDSGEDENT
>113685_46
QQEDSGEDENTL
>113685_47
PIDHEGAEPAPQ
>113685_48
IDHEGAEPAPQE
>113685_49
DHEGAEPAPQEQ
>113685_50
HEGAEPAPQEQN
>113685_51
EGAEPAPQEQNL
>113685_52
GAEPAPQEQNLF
>113685_53
AEPAPQEQNLFS
>113685_54
EPAPQEQNLFSS
>113685_55
PAPQEQNLFSSI
>113685_56
ERSNYMGNPWTE
>113685_57
RSNYMGNPWTEY
>113685_58
SNYMGNPWTEYM
>113685_59
NYMGNPWTEYMA
>113685_60
YMGNPWTEYMAK
>113685_61
MGNPWTEYMAKY
>113685_62
GNPWTEYMAKYD
>113685_63
NPWTEYMAKYDI
>113685_64
PWTEYMAKYDIE
>113685_65
WTEYMAKYDIEE
>113685_66
TEYMAKYDIEEV
>113685_67
EYMAKYDIEEVH
>113685_68
YMAKYDIEEVHG
>113685_69
MAKYDIEEVHGS
>113685_70
AKYDIEEVHGSG
>113685_71
KYDIEEVHGSGI
>113685_72
YDIEEVHGSGIR
>113685_73
DIEEVHGSGIRV
>113685_74
IEEVHGSGIRVD
>113685_75
EEVHGSGIRVDL
>113685_76
EVHGSGIRVDLG
>113685_77
VHGSGIRVDLGE
>113685_78
SGIRVDLGEDAE
>113685_79
EDAEVAGTQYRL
>113685_80
DAEVAGTQYRLP
>113685_81
AEVAGTQYRLPS
>113685_82
AGTQYRLPSGKC
>113685_83
GTQYRLPSGKCP
>113685_84
TQYRLPSGKCPV
>113685_85
LPSGKCPVFGKG
>113685_86
PSGKCPVFGKGI
>113685_87
SGKCPVFGKGII
>113685_88
GKCPVFGKGIII
>113685_89
KCPVFGKGIIIE
>113685_90
FGKGIIIENSNT
>113685_91
GKGIIIENSNTT
>113685_92
KGIIIENSNTTF
>113685_93
LTPVATGNQYLK
>113685_94
TPVATGNQYLKD
>113685_95
PVATGNQYLKDG
>113685_96
VATGNQYLKDGG
>113685_97
ATGNQYLKDGGF
>113685_98
TGNQYLKDGGFA
>113685_99
GNQYLKDGGFAF
>113685_100
YLKDGGFAFPPT
>113685_101
LKDGGFAFPPTE
>113685_102
KDGGFAFPPTEP
>113685_103
DGGFAFPPTEPL
>113685_104
GGFAFPPTEPLM
>113685_105
GFAFPPTEPLMS
>113685_106
FAFPPTEPLMSP
>113685_107
AFPPTEPLMSPM
>113685_108
FPPTEPLMSPMT
>113685_109
PPTEPLMSPMTL
>113685_110
PTEPLMSPMTLD
>113685_111
TEPLMSPMTLDE
>113685_112
EPLMSPMTLDEM
>113685_113
PLMSPMTLDEMR
>113685_114
LMSPMTLDEMRH
>113685_115
MSPMTLDEMRHF
>113685_116
SPMTLDEMRHFY
>113685_117
PMTLDEMRHFYK
>113685_118
LDEMRHFYKDNK
>113685_119
DEMRHFYKDNKY
>113685_120
EMRHFYKDNKYV
>113685_121
MRHFYKDNKYVK
>113685_122
RHFYKDNKYVKN
>113685_123
HFYKDNKYVKNL
>113685_124
SRHAGNMIPDND
>113685_125
RHAGNMIPDNDK
>113685_126
HAGNMIPDNDKN
>113685_127
AGNMIPDNDKNS
>113685_128
GNMIPDNDKNSN
>113685_129
NMIPDNDKNSNY
>113685_130
MIPDNDKNSNYK
>113685_131
IPDNDKNSNYKY
>113685_132
PDNDKNSNYKYP
>113685_133
DNDKNSNYKYPA
>113685_134
NDKNSNYKYPAV
>113685_135
DKNSNYKYPAVY
>113685_136
KNSNYKYPAVYD
>113685_137
NSNYKYPAVYDD
>113685_138
SNYKYPAVYDDK
>113685_139
NYKYPAVYDDKD
>113685_140
YKYPAVYDDKDK
>113685_141
KYPAVYDDKDKK
>113685_142
YPAVYDDKDKKC
>113685_143
PAVYDDKDKKCH
>113685_144
AVYDDKDKKCHI
>113685_145
VYDDKDKKCHIL
>113685_146
YDDKDKKCHILY
>113685_147
DDKDKKCHILYI
>113685_148
DKDKKCHILYIA
>113685_149
KDKKCHILYIAA
>113685_150
DKKCHILYIAAQ
>113685_151
KKCHILYIAAQE
>113685_152
KCHILYIAAQEN
>113685_153
CHILYIAAQENN
>113685_154
HILYIAAQENNG
>113685_155
ILYIAAQENNGP
>113685_156
LYIAAQENNGPR
>113685_157
YIAAQENNGPRY
>113685_158
IAAQENNGPRYC
>113685_159
AAQENNGPRYCN
>113685_160
AQENNGPRYCNK
>113685_161
QENNGPRYCNKD
>113685_162
ENNGPRYCNKDE
>113685_163
NNGPRYCNKDES
>113685_164
NGPRYCNKDESK
>113685_165
GPRYCNKDESKR
>113685_166
DESKRNSMFCFR
>113685_167
ESKRNSMFCFRP
>113685_168
SKRNSMFCFRPA
>113685_169
KRNSMFCFRPAK
>113685_170
RNSMFCFRPAKD
>113685_171
NSMFCFRPAKDI
>113685_172
SMFCFRPAKDIS
>113685_173
MFCFRPAKDISF
>113685_174
FRPAKDISFQNY
>113685_175
RPAKDISFQNYT
>113685_176
PAKDISFQNYTY
>113685_177
AKDISFQNYTYL
>113685_178
SKNVVDNWEKVC
>113685_179
KNVVDNWEKVCP
>113685_180
NVVDNWEKVCPR
>113685_181
VVDNWEKVCPRK
>113685_182
VDNWEKVCPRKN
>113685_183
DNWEKVCPRKNL
>113685_184
NWEKVCPRKNLQ
>113685_185
WEKVCPRKNLQN
>113685_186
EKVCPRKNLQNA
>113685_187
KVCPRKNLQNAK
>113685_188
VCPRKNLQNAKF
>113685_189
CPRKNLQNAKFG
>113685_190
KNLQNAKFGLWV
>113685_191
LQNAKFGLWVDG
>113685_192
QNAKFGLWVDGN
>113685_193
NAKFGLWVDGNC
>113685_194
AKFGLWVDGNCE
>113685_195
KFGLWVDGNCED
>113685_196
FGLWVDGNCEDI
>113685_197
GLWVDGNCEDIP
>113685_198
LWVDGNCEDIPH
>113685_199
WVDGNCEDIPHV
>113685_200
VDGNCEDIPHVN
>113685_201
DGNCEDIPHVNE
>113685_202
GNCEDIPHVNEF
>113685_203
NCEDIPHVNEFS
>113685_204
CEDIPHVNEFSA
>113685_205
EDIPHVNEFSAI
>113685_206
FELSASDQPKQY
>113685_207
ELSASDQPKQYE
>113685_208
LSASDQPKQYEQ
>113685_209
SASDQPKQYEQH
>113685_210
ASDQPKQYEQHL
>113685_211
SDQPKQYEQHLT
>113685_212
DQPKQYEQHLTD
>113685_213
QPKQYEQHLTDY
>113685_214
PKQYEQHLTDYE
>113685_215
KQYEQHLTDYEK
>113685_216
TDYEKIKEGFKN
>113685_217
DYEKIKEGFKNK
>113685_218
EKIKEGFKNKNA
>113685_219
KIKEGFKNKNAS
>113685_220
IKEGFKNKNASM
>113685_221
KEGFKNKNASMI
>113685_222
EGFKNKNASMIK
>113685_223
GFKNKNASMIKS
>113685_224
LPTGAFKADRYK
>113685_225
PTGAFKADRYKS
>113685_226
TGAFKADRYKSH
>113685_227
GAFKADRYKSHG
>113685_228
AFKADRYKSHGK
>113685_229
FKADRYKSHGKG
>113685_230
KADRYKSHGKGY
>113685_231
ADRYKSHGKGYN
>113685_232
DRYKSHGKGYNW
>113685_233
RYKSHGKGYNWG
>113685_234
YKSHGKGYNWGN
>113685_235
KSHGKGYNWGNY
>113685_236
SHGKGYNWGNYN
>113685_237
HGKGYNWGNYNT
>113685_238
GKGYNWGNYNTE
>113685_239
KGYNWGNYNTET
>113685_240
GYNWGNYNTETQ
>113685_241
YNWGNYNTETQK
>113685_242
NWGNYNTETQKC
>113685_243
WGNYNTETQKCE
>113685_244
GNYNTETQKCEI
>113685_245
NYNTETQKCEIF
>113685_246
YNTETQKCEIFN
>113685_247
SHPIEVEHNFPC
>113685_248
HPIEVEHNFPCS
>113685_249
IEVEHNFPCSLY
>113685_250
EVEHNFPCSLYK
>113685_251
VEHNFPCSLYKN
>113685_252
EHNFPCSLYKNE
>113685_253
HNFPCSLYKNEI
>113685_254
NFPCSLYKNEIM
>113685_255
FPCSLYKNEIMK
>113685_256
PCSLYKNEIMKE
>113685_257
CSLYKNEIMKEI
>113685_258
SLYKNEIMKEIE
>113685_259
LYKNEIMKEIER
>113685_260
ERESKRIKLNDN
>113685_261
RESKRIKLNDND
>113685_262
ESKRIKLNDNDD
>113685_263
SKRIKLNDNDDE
>113685_264
KRIKLNDNDDEG
>113685_265
RIKLNDNDDEGN
>113685_266
IKLNDNDDEGNK
>113685_267
KLNDNDDEGNKK
>113685_268
LNDNDDEGNKKI
>113685_269
NDNDDEGNKKII
>113685_270
DNDDEGNKKIIA
>113685_271
ISDDKDSLKCPC
>113685_272
SDDKDSLKCPCD
>113685_273
DDKDSLKCPCDP
>113685_274
DKDSLKCPCDPE
>113685_275
KDSLKCPCDPEI
>113685_276
DSLKCPCDPEIV
>113685_277
SLKCPCDPEIVS
>113685_278
LKCPCDPEIVSN
>113685_279
KCPCDPEIVSNS
>113685_280
CPCDPEIVSNST
>113685_281
PCDPEIVSNSTC
>113685_282
CDPEIVSNSTCN
>113685_283
DPEIVSNSTCNF
>113685_284
IVSNSTCNFFVC
>113685_285
VSNSTCNFFVCK
>113685_286
SNSTCNFFVCKC
>113685_287
NSTCNFFVCKCV
>113685_288
STCNFFVCKCVE
>113685_289
TCNFFVCKCVER
>113685_290
CNFFVCKCVERR
>113685_291
NFFVCKCVERRA
>113685_292
FFVCKCVERRAE
>113685_293
FVCKCVERRAEV
>113685_294
VCKCVERRAEVT
>113685_295
CKCVERRAEVTS
>113685_296
KCVERRAEVTSN
>113685_297
CVERRAEVTSNN
>113685_298
VERRAEVTSNNE
>113685_299
ERRAEVTSNNEV
>113685_300
RRAEVTSNNEVV
>113685_301
RAEVTSNNEVVV
>113685_302
AEVTSNNEVVVK
>113685_303
EVTSNNEVVVKE
>113685_304
VTSNNEVVVKEE
>113685_305
TSNNEVVVKEEY
>113685_306
SNNEVVVKEEYK
>113685_307
NNEVVVKEEYKD
>113685_308
NEVVVKEEYKDE
>113685_309
EVVVKEEYKDEY
>113685_310
VVVKEEYKDEYA
>113685_311
VVKEEYKDEYAD
>113685_312
VKEEYKDEYADI
>113685_313
KEEYKDEYADIP
>113685_314
EEYKDEYADIPE
>113685_315
EYKDEYADIPEH
>113685_316
YKDEYADIPEHK
>113685_317
KDEYADIPEHKP
>113685_318
DEYADIPEHKPT
>113685_319
EYADIPEHKPTY
>113685_320
YADIPEHKPTYD
>113685_321
ADIPEHKPTYDK
>113685_322
DIPEHKPTYDKM
>113685_323
IPEHKPTYDKMK
>113685_324
PEHKPTYDKMKI
>113685_325
EHKPTYDKMKII
>113685_326
HKPTYDKMKIII
>113685_327
KPTYDKMKIIIA
>113685_328
PTYDKMKIIIAS
>113685_329
TYDKMKIIIASS
>113685_330
YDKMKIIIASSA
>113685_331
ATILMVYLYKRK
>113685_332
TILMVYLYKRKG
>113685_333
ILMVYLYKRKGN
>113685_334
LMVYLYKRKGNA
>113685_335
MVYLYKRKGNAE
>113685_336
VYLYKRKGNAEK
>113685_337
YLYKRKGNAEKY
>113685_338
LYKRKGNAEKYD
>113685_339
YKRKGNAEKYDK
>113685_340
KRKGNAEKYDKM
>113685_341
RKGNAEKYDKMD
>113685_342
KGNAEKYDKMDE
>113685_343
GNAEKYDKMDEP
>113685_344
NAEKYDKMDEPQ
>113685_345
AEKYDKMDEPQH
>113685_346
EKYDKMDEPQHY
>113685_347
KYDKMDEPQHYG
>113685_348
YDKMDEPQHYGK
>113685_349
DKMDEPQHYGKS
>113685_350
KMDEPQHYGKSN
>113685_351
MDEPQHYGKSNS
>113685_352
DEPQHYGKSNSR
>113685_353
EPQHYGKSNSRN
>113685_354
PQHYGKSNSRND
>113685_355
QHYGKSNSRNDE
>113685_356
HYGKSNSRNDEM
>113685_357
YGKSNSRNDEML
>113685_358
KSNSRNDEMLDP
>113685_359
SNSRNDEMLDPE
>113685_360
NSRNDEMLDPEA
>113685_361
SRNDEMLDPEAS
>113685_362
RNDEMLDPEASF
>113685_363
NDEMLDPEASFW
>113685_364
DEMLDPEASFWG
>113685_365
EMLDPEASFWGE
>113685_366
MLDPEASFWGEE
>113685_367
DPEASFWGEEKR
>113685_368
SFWGEEKRASHT
>113685_369
FWGEEKRASHTT
>113685_370
WGEEKRASHTTP
>113685_371
GEEKRASHTTPV
>113685_372
EEKRASHTTPVL
>113685_373
EKRASHTTPVLM
>113685_374
KRASHTTPVLME
>113685_375
RASHTTPVLMEK
>113685_376
ASHTTPVLMEKP
>113685_377
SHTTPVLMEKPY
>113685_378
HTTPVLMEKPYY
>113686_1
TRSAKNVLLEQE
>113686_2
RSAKNVLLEQEP
>113686_3
SAKNVLLEQEPM
>113686_4
AKNVLLEQEPMV
>113686_5
KNVLLEQEPMVE
>113686_6
NVLLEQEPMVER
>113686_7
LLEQEPMVERST
>113686_8
LEQEPMVERSTR
>113686_9
EQEPMVERSTRM
>113686_10
QEPMVERSTRMS
>113686_11
EPMVERSTRMSN
>113686_12
PMVERSTRMSNP
>113686_13
VERSTRMSNPWK
>113686_14
ERSTRMSNPWKA
>113686_15
RSTRMSNPWKAF
>113686_16
STRMSNPWKAFM
>113686_17
TRMSNPWKAFME
>113686_18
RMSNPWKAFMEK
>113686_19
MSNPWKAFMEKY
>113686_20
SNPWKAFMEKYD
>113686_21
NPWKAFMEKYDI
>113686_22
PWKAFMEKYDIE
>113686_23
WKAFMEKYDIEK
>113686_24
KAFMEKYDIEKT
>113686_25
AFMEKYDIEKTH
>113686_26
FMEKYDIEKTHS
>113686_27
MEKYDIEKTHSS
>113686_28
EKYDIEKTHSSG
>113686_29
KYDIEKTHSSGI
>113686_30
YDIEKTHSSGIR
>113686_31
DIEKTHSSGIRV
>113686_32
IEKTHSSGIRVD
>113686_33
EKTHSSGIRVDL
>113686_34
KTHSSGIRVDLG
>113686_35
THSSGIRVDLGE
>113686_36
SGIRVDLGEDAE
>113686_37
IRVDLGEDAEVG
>113686_38
AEVGNSSYRIPA
>113686_39
EVGNSSYRIPAG
>113686_40
VGNSSYRIPAGK
>113686_41
GNSSYRIPAGKC
>113686_42
SSYRIPAGKCPV
>113686_43
IPAGKCPVFGKG
>113686_44
PAGKCPVFGKGI
>113686_45
AGKCPVFGKGIV
>113686_46
GKCPVFGKGIVI
>113686_47
KDGGFAFPQAND
>113686_48
DGGFAFPQANDH
>113686_49
GGFAFPQANDHI
>113686_50
GFAFPQANDHIS
>113686_51
FAFPQANDHISP
>113686_52
AFPQANDHISPI
>113686_53
FPQANDHISPIS
>113686_54
PQANDHISPISI
>113686_55
IKNLRERYKENP
>113686_56
KNLRERYKENPD
>113686_57
NLRERYKENPDL
>113686_58
LRERYKENPDLM
>113686_59
RERYKENPDLMK
>113686_60
ERYKENPDLMKL
>113686_61
RYKENPDLMKLN
>113686_62
YKENPDLMKLND
>113686_63
KENPDLMKLNDL
>113686_64
MKLNDLALCKTH
>113686_65
KLNDLALCKTHA
>113686_66
LCKTHAASFVME
>113686_67
CKTHAASFVMEM
>113686_68
KTHAASFVMEMD
>113686_69
EMDKNSSYRHPA
>113686_70
DKNSSYRHPAVY
>113686_71
KNSSYRHPAVYD
>113686_72
NSSYRHPAVYDE
>113686_73
SSYRHPAVYDED
>113686_74
SYRHPAVYDEDK
>113686_75
YRHPAVYDEDKK
>113686_76
RHPAVYDEDKKI
>113686_77
HPAVYDEDKKIC
>113686_78
PAVYDEDKKICY
>113686_79
AVYDEDKKICYM
>113686_80
VYDEDKKICYML
>113686_81
YDEDKKICYMLY
>113686_82
KICYMLYLSAQE
>113686_83
ICYMLYLSAQEN
>113686_84
CYMLYLSAQENM
>113686_85
YMLYLSAQENMG
>113686_86
MLYLSAQENMGP
>113686_87
LYLSAQENMGPR
>113686_88
YLSAQENMGPRY
>113686_89
LSAQENMGPRYC
>113686_90
SAQENMGPRYCS
>113686_91
AQENMGPRYCSK
>113686_92
QENMGPRYCSKD
>113686_93
MGPRYCSKDAEN
>113686_94
GPRYCSKDAENK
>113686_95
PRYCSKDAENKD
>113686_96
SKDAENKDAMFC
>113686_97
KDAENKDAMFCF
>113686_98
DAENKDAMFCFK
>113686_99
AENKDAMFCFKP
>113686_100
ENKDAMFCFKPD
>113686_101
NKDAMFCFKPDK
>113686_102
KDAMFCFKPDKN
>113686_103
DAMFCFKPDKNE
>113686_104
AMFCFKPDKNET
>113686_105
MFCFKPDKNETF
>113686_106
FCFKPDKNETFD
>113686_107
CFKPDKNETFDH
>113686_108
FKPDKNETFDHL
>113686_109
KPDKNETFDHLA
>113686_110
PDKNETFDHLAY
>113686_111
DKNETFDHLAYL
>113686_112
YLSKNVVNDWQN
>113686_113
LSKNVVNDWQNK
>113686_114
SKNVVNDWQNKC
>113686_115
KNVVNDWQNKCP
>113686_116
NVVNDWQNKCPR
>113686_117
VVNDWQNKCPRK
>113686_118
VNDWQNKCPRKN
>113686_119
NDWQNKCPRKNL
>113686_120
DWQNKCPRKNLG
>113686_121
WQNKCPRKNLGN
>113686_122
QNKCPRKNLGNS
>113686_123
NKCPRKNLGNSK
>113686_124
GNSKFGLWVDGN
>113686_125
NSKFGLWVDGNC
>113686_126
SKFGLWVDGNCE
>113686_127
KFGLWVDGNCEE
>113686_128
FGLWVDGNCEEI
>113686_129
GLWVDGNCEEIP
>113686_130
LWVDGNCEEIPY
>113686_131
WVDGNCEEIPYV
>113686_132
VDGNCEEIPYVQ
>113686_133
DGNCEEIPYVQD
>113686_134
GNCEEIPYVQDV
>113686_135
NCEEIPYVQDVQ
>113686_136
EEIPYVQDVQAK
>113686_137
IVFEASASDQPT
>113686_138
VFEASASDQPTQ
>113686_139
FEASASDQPTQY
>113686_140
EASASDQPTQYE
>113686_141
ASASDQPTQYEE
>113686_142
SASDQPTQYEEE
>113686_143
ASDQPTQYEEEL
>113686_144
SDQPTQYEEELT
>113686_145
DQPTQYEEELTD
>113686_146
QPTQYEEELTDY
>113686_147
PTQYEEELTDYQ
>113686_148
TQYEEELTDYQK
>113686_149
LTDYQKIQEGFR
>113686_150
TDYQKIQEGFRQ
>113686_151
DYQKIQEGFRQN
>113686_152
YQKIQEGFRQND
>113686_153
QKIQEGFRQNDQ
>113686_154
KIQEGFRQNDQG
>113686_155
IQEGFRQNDQGM
>113686_156
QEGFRQNDQGMI
>113686_157
EGFRQNDQGMIK
>113686_158
GFRQNDQGMIKS
>113686_159
FRQNDQGMIKSA
>113686_160
RQNDQGMIKSAF
>113686_161
QNDQGMIKSAFL
>113686_162
NDQGMIKSAFLP
>113686_163
DQGMIKSAFLPV
>113686_164
SKGRGYNWANFD
>113686_165
KGRGYNWANFDT
>113686_166
GRGYNWANFDTE
>113686_167
RGYNWANFDTEN
>113686_168
GYNWANFDTENK
>113686_169
YNWANFDTENKV
>113686_170
NWANFDTENKVC
>113686_171
WANFDTENKVCY
>113686_172
ANFDTENKVCYL
>113686_173
NFDTENKVCYLF
>113686_174
FDTENKVCYLFN
>113686_175
NAKPTCLINDKN
>113686_176
AKPTCLINDKNF
>113686_177
ATTALSHPQEVD
>113686_178
TTALSHPQEVDN
>113686_179
TALSHPQEVDNE
>113686_180
ALSHPQEVDNEF
>113686_181
LSHPQEVDNEFP
>113686_182
SHPQEVDNEFPC
>113686_183
HPQEVDNEFPCS
>113686_184
PQEVDNEFPCSI
>113686_185
QEVDNEFPCSIY
>113686_186
EVDNEFPCSIYK
>113686_187
VDNEFPCSIYKD
>113686_188
DNEFPCSIYKDE
>113686_189
NEFPCSIYKDEM
>113686_190
EFPCSIYKDEME
>113686_191
DEMEREMRKESR
>113686_192
EMEREMRKESRN
>113686_193
MEREMRKESRNM
>113686_194
EREMRKESRNMS
>113686_195
REMRKESRNMSL
>113686_196
EMRKESRNMSLY
>113686_197
MRKESRNMSLYN
>113686_198
RKESRNMSLYNV
>113686_199
KESRNMSLYNVD
>113686_200
ESRNMSLYNVDK
>113686_201
SRNMSLYNVDKA
>113686_202
RNMSLYNVDKAR
>113686_203
NMSLYNVDKARI
>113686_204
MSLYNVDKARIV
>113686_205
ISNDKDSLKCPC
>113686_206
SNDKDSLKCPCA
>113686_207
NDKDSLKCPCAP
>113686_208
DKDSLKCPCAPE
>113686_209
KDSLKCPCAPEH
>113686_210
DSLKCPCAPEHI
>113686_211
SLKCPCAPEHIT
>113686_212
LKCPCAPEHITN
>113686_213
KCPCAPEHITNS
>113686_214
PCAPEHITNSTC
>113686_215
PEHITNSTCNFY
>113686_216
EHITNSTCNFYV
>113686_217
HITNSTCNFYVC
>113686_218
ITNSTCNFYVCN
>113686_219
TNSTCNFYVCNC
>113686_220
NSTCNFYVCNCV
>113686_221
STCNFYVCNCVE
>113686_222
TCNFYVCNCVEK
>113686_223
CNFYVCNCVEKR
>113686_224
NFYVCNCVEKRA
>113686_225
FYVCNCVEKRAE
>113686_226
YVCNCVEKRAEI
>113686_227
VCNCVEKRAEIK
>113686_228
CNCVEKRAEIKE
>113686_229
VEKRAEIKENNE
>113686_230
EKRAEIKENNEV
>113686_231
KRAEIKENNEVA
>113686_232
KENNEVAIKEEF
>113686_233
ENNEVAIKEEFK
>113686_234
NNEVAIKEEFKQ
>113686_235
NEVAIKEEFKQD
>113686_236
EVAIKEEFKQDY
>113686_237
VAIKEEFKQDYQ
>113686_238
AIKEEFKQDYQY
>113686_239
IKEEFKQDYQYA
>113686_240
KEEFKQDYQYAQ
>113686_241
EEFKQDYQYAQG
>113686_242
EFKQDYQYAQGE
>113686_243
FKQDYQYAQGES
>113686_244
KQDYQYAQGESK
>113686_245
QDYQYAQGESKN
>113686_246
DYQYAQGESKNQ
>113686_247
YQYAQGESKNQM
>113686_248
QYAQGESKNQML
>113686_249
YAQGESKNQMLL
>113686_250
AQGESKNQMLLI
>113686_251
QGESKNQMLLII
>113686_252
GESKNQMLLIII
>113686_253
ESKNQMLLIIIG
>113686_254
NQMLLIIIGITG
>113686_255
QMLLIIIGITGG
>113686_256
LIIIGITGGVCV
>113686_257
IIIGITGGVCVV
>113686_258
IIGITGGVCVVA
>113686_259
IGITGGVCVVAL
>113686_260
GITGGVCVVALA
>113686_261
TGGVCVVALASM
>113686_262
GGVCVVALASMF
>113686_263
GVCVVALASMFY
>113686_264
VCVVALASMFYF
>113686_265
CVVALASMFYFR
>113686_266
VVALASMFYFRK
>113686_267
VALASMFYFRKK
>113686_268
ALASMFYFRKKA
>113686_269
LASMFYFRKKAH
>113686_270
ASMFYFRKKAHN
>113686_271
SMFYFRKKAHND
>113686_272
MFYFRKKAHNDK
>113686_273
FYFRKKAHNDKY
>113686_274
YFRKKAHNDKYD
>113686_275
FRKKAHNDKYDK
>113686_276
RKKAHNDKYDKM
>113686_277
KKAHNDKYDKME
>113686_278
KAHNDKYDKMEQ
>113686_279
AHNDKYDKMEQA
>113686_280
HNDKYDKMEQAD
>113686_281
NDKYDKMEQADG
>113686_282
DKYDKMEQADGY
>113686_283
KYDKMEQADGYG
>113686_284
YDKMEQADGYGK
>113686_285
MEQADGYGKPTT
>113686_286
EQADGYGKPTTR
>113686_287
QADGYGKPTTRK
>113686_288
YGKPTTRKDEML
>113686_289
KPTTRKDEMLDP
>113686_290
PTTRKDEMLDPE
>113686_291
TTRKDEMLDPEA
>113686_292
TRKDEMLDPEAS
>113686_293
RKDEMLDPEASF
>113686_294
DEMLDPEASFWG
>113686_295
EMLDPEASFWGE
>113686_296
MLDPEASFWGEE
>113686_297
DPEASFWGEEKR
>113686_298
SFWGEEKRASHT
>113686_299
FWGEEKRASHTT
>113686_300
WGEEKRASHTTP
>113686_301
GEEKRASHTTPV
>113686_302
EEKRASHTTPVL
>113686_303
EKRASHTTPVLM
>113686_304
KRASHTTPVLME
>113686_305
RASHTTPVLMEK
>113686_306
ASHTTPVLMEKP
>113686_307
SHTTPVLMEKPY
>113686_308
HTTPVLMEKPYY
>117393_1
FNKESLAEKTNK
>117393_2
NKESLAEKTNKG
>117393_3
KESLAEKTNKGT
>117393_4
ESLAEKTNKGTG
>117393_5
SLAEKTNKGTGS
>117393_6
LAEKTNKGTGSG
>117393_7
AEKTNKGTGSGV
>117393_8
EKTNKGTGSGVS
>117393_9
KTNKGTGSGVSS
>117393_10
TNKGTGSGVSSK
>117393_11
NKGTGSGVSSKK
>117393_12
KGTGSGVSSKKK
>117393_13
TGSGVSSKKKNK
>117393_14
GSGVSSKKKNKK
>117393_15
SGVSSKKKNKKG
>117393_16
GVSSKKKNKKGS
>117393_17
VSSKKKNKKGSG
>117393_18
SSKKKNKKGSGE
>117393_19
SKKKNKKGSGEP
>117393_20
KKKNKKGSGEPL
>117393_21
KKNKKGSGEPLI
>117393_22
LLGGVGLVLYNT
>117393_23
LGGVGLVLYNTE
>117393_24
GGVGLVLYNTEK
>117393_25
GVGLVLYNTEKG
>117393_26
VGLVLYNTEKGR
>117393_27
LVLYNTEKGRHP
>117393_28
VLYNTEKGRHPF
>117393_29
LYNTEKGRHPFK
>117393_30
YNTEKGRHPFKI
>117393_31
NTEKGRHPFKIG
>117393_32
TEKGRHPFKIGS
>117393_33
KGRHPFKIGSSD
>117393_34
RHPFKIGSSDPA
>117393_35
HPFKIGSSDPAD
>117393_36
PFKIGSSDPADN
>117393_37
FKIGSSDPADNA
>117393_38
KIGSSDPADNAN
>117393_39
IGSSDPADNANP
>117393_40
GSSDPADNANPD
>117393_41
SSDPADNANPDA
>117393_42
SDPADNANPDAD
>117393_43
DPADNANPDADS
>117393_44
PADNANPDADSE
>117393_45
ADNANPDADSES
>117393_46
DNANPDADSESN
>117393_47
NANPDADSESNG
>117393_48
ADSESNGEPNAD
>117393_49
DSESNGEPNADP
>117393_50
SESNGEPNADPQ
>117393_51
ESNGEPNADPQV
>117393_52
SNGEPNADPQVT
>117393_53
NGEPNADPQVTA
>117393_54
GEPNADPQVTAQ
>117393_55
EPNADPQVTAQD
>117393_56
PNADPQVTAQDV
>117393_57
NADPQVTAQDVT
>117393_58
ADPQVTAQDVTP
>117393_59
DPQVTAQDVTPE
>117393_60
PQVTAQDVTPEQ
>117393_61
QVTAQDVTPEQP
>117393_62
VTAQDVTPEQPQ
>117393_63
TAQDVTPEQPQG
>117393_64
AQDVTPEQPQGD
>117393_65
QDVTPEQPQGDD
>117393_66
DVTPEQPQGDDN
>117393_67
VTPEQPQGDDNN
>117393_68
TPEQPQGDDNNL
>117393_69
PEQPQGDDNNLV
>117393_70
EQPQGDDNNLVS
>117393_71
QPQGDDNNLVSG
>117393_72
PQGDDNNLVSGP
>117393_73
QGDDNNLVSGPE
>117393_74
GDDNNLVSGPEH
>117575_1
LVVASLLLVNSL
>117575_2
VNSLLPGYGQNK
>117575_3
NSLLPGYGQNKS
>117575_4
SLLPGYGQNKSI
>117575_5
LLPGYGQNKSIQ
>117575_6
LPGYGQNKSIQA
>117575_7
PGYGQNKSIQAQ
>117575_8
GYGQNKSIQAQR
>117575_9
YGQNKSIQAQRN
>117575_10
GQNKSIQAQRNL
>117575_11
NKSIQAQRNLNE
>117575_12
KSIQAQRNLNEL
>117575_13
AQRNLNELCYNE
>117575_14
QRNLNELCYNEG
>117575_15
RNLNELCYNEGN
>117575_16
NLNELCYNEGND
>117575_17
LNELCYNEGNDN
>117575_18
NELCYNEGNDNK
>117575_19
ELCYNEGNDNKL
>117575_20
LCYNEGNDNKLY
>117575_21
CYNEGNDNKLYH
>117575_22
YNEGNDNKLYHV
>117575_23
NEGNDNKLYHVL
>117575_24
EGNDNKLYHVLN
>117575_25
GNDNKLYHVLNS
>117575_26
NDNKLYHVLNSK
>117575_27
DNKLYHVLNSKN
>117575_28
HVLNSKNGKIYI
>117575_29
VLNSKNGKIYIR
>117575_30
LNSKNGKIYIRN
>117575_31
NSKNGKIYIRNT
>117575_32
SKNGKIYIRNTV
>117575_33
KNGKIYIRNTVN
>117575_34
NGKIYIRNTVNR
>117575_35
GKIYIRNTVNRL
>117575_36
KIYIRNTVNRLL
>117575_37
IYIRNTVNRLLA
>117575_38
YIRNTVNRLLAD
>117575_39
DAPEGKKNEKKN
>117575_40
APEGKKNEKKNK
>117575_41
PEGKKNEKKNKI
>117575_42
EGKKNEKKNKIE
>117575_43
GKKNEKKNKIER
>117575_44
KKNEKKNKIERN
>117575_45
KNEKKNKIERNN
>117575_46
NEKKNKIERNNK
>117575_47
NKIERNNKLKQP
>117575_48
KIERNNKLKQPP
>117575_49
IERNNKLKQPPP
>117575_50
ERNNKLKQPPPP
>117575_51
RNNKLKQPPPPP
>117575_52
NNKLKQPPPPPN
>117575_53
NKLKQPPPPPNP
>117575_54
KLKQPPPPPNPN
>117575_55
LKQPPPPPNPND
>117575_56
KQPPPPPNPNDP
>117575_57
QPPPPPNPNDPP
>117575_58
PPPPPNPNDPPP
>117575_59
PPPPNPNDPPPP
>117575_60
PPPNPNDPPPPN
>117575_61
PPNPNDPPPPNP
>117575_62
PNPNDPPPPNPN
>117575_63
NPNDPPPPNPND
>117575_64
PNDPPPPNPNDP
>117575_65
NDPPPPNPNDPP
>117575_66
DPPPPNPNDPPP
>117575_67
PPPPNPNDPPPP
>117575_68
PPPNPNDPPPPN
>117575_69
PPNPNDPPPPNP
>117575_70
PNPNDPPPPNPN
>117575_71
NPNDPPPPNPND
>117575_72
PNDPPPPNPNDP
>117575_73
NDPPPPNPNDPP
>117575_74
DPPPPNPNDPPP
>117575_75
PPPPNPNDPPPP
>117575_76
PPPNPNDPPPPN
>117575_77
PPNPNDPPPPNP
>117575_78
PNPNDPPPPNPN
>117575_79
NPNDPPPPNPND
>117575_80
PNDPPPPNPNDP
>117575_81
NDPPPPNPNDPP
>117575_82
DPPPPNPNDPPP
>117575_83
PPPPNPNDPPPP
>117575_84
PPPNPNDPPPPN
>117575_85
PPNPNDPPPPNP
>117575_86
PNPNDPPPPNPN
>117575_87
NPNDPPPPNPND
>117575_88
PNDPPPPNPNDP
>117575_89
NDPPPPNPNDPP
>117575_90
DPPPPNPNDPPP
>117575_91
PPPPNPNDPPPP
>117575_92
PPPNPNDPPPPN
>117575_93
PPNPNDPPPPNA
>117575_94
PNPNDPPPPNAN
>117575_95
NPNDPPPPNAND
>117575_96
PNDPPPPNANDP
>117575_97
NDPPPPNANDPP
>117575_98
DPPPPNANDPPP
>117575_99
PPPPNANDPPPP
>117575_100
PPPNANDPPPPN
>117575_101
PPNANDPPPPNA
>117575_102
PNANDPPPPNAN
>117575_103
NANDPPPPNAND
>117575_104
ANDPPPPNANDP
>117575_105
NDPPPPNANDPA
>117575_106
DPPPPNANDPAP
>117575_107
PPPPNANDPAPP
>117575_108
PPPNANDPAPPN
>117575_109
PPNANDPAPPNA
>117575_110
PNANDPAPPNAN
>117575_111
NANDPAPPNAND
>117575_112
ANDPAPPNANDP
>117575_113
NDPAPPNANDPA
>117575_114
DPAPPNANDPAP
>117575_115
PAPPNANDPAPP
>117575_116
APPNANDPAPPN
>117575_117
PPNANDPAPPNA
>117575_118
PNANDPAPPNAN
>117575_119
NANDPAPPNAND
>117575_120
ANDPAPPNANDP
>117575_121
NDPAPPNANDPA
>117575_122
DPAPPNANDPAP
>117575_123
PAPPNANDPAPP
>117575_124
APPNANDPAPPN
>117575_125
PPNANDPAPPNA
>117575_126
PNANDPAPPNAN
>117575_127
NANDPAPPNAND
>117575_128
ANDPAPPNANDP
>117575_129
NDPAPPNANDPP
>117575_130
DPAPPNANDPPP
>117575_131
PAPPNANDPPPP
>117575_132
APPNANDPPPPN
>117575_133
PPNANDPPPPNA
>117575_134
PNANDPPPPNAN
>117575_135
NANDPPPPNAND
>117575_136
ANDPPPPNANDP
>117575_137
NDPPPPNANDPP
>117575_138
DPPPPNANDPPP
>117575_139
PPPPNANDPPPP
>117575_140
PPPNANDPPPPN
>117575_141
PPNANDPPPPNP
>117575_142
PNANDPPPPNPN
>117575_143
NANDPPPPNPND
>117575_144
ANDPPPPNPNDP
>117575_145
NDPPPPNPNDPA
>117575_146
DPPPPNPNDPAP
>117575_147
PPPPNPNDPAPP
>117575_148
PPPNPNDPAPPN
>117575_149
PPNPNDPAPPNA
>117575_150
PNPNDPAPPNAN
>117575_151
NPNDPAPPNAND
>117575_152
PNDPAPPNANDP
>117575_153
NDPAPPNANDPP
>117575_154
DPAPPNANDPPP
>117575_155
PAPPNANDPPPP
>117575_156
APPNANDPPPPN
>117575_157
PPNANDPPPPNP
>117575_158
PNANDPPPPNPN
>117575_159
NANDPPPPNPND
>117575_160
ANDPPPPNPNDP
>117575_161
NDPPPPNPNDPA
>117575_162
DPPPPNPNDPAP
>117575_163
PPPPNPNDPAPP
>117575_164
PPPNPNDPAPPQ
>117575_165
PPNPNDPAPPQG
>117575_166
PNPNDPAPPQGN
>117575_167
NPNDPAPPQGNN
>117575_168
PNDPAPPQGNNN
>117575_169
NDPAPPQGNNNP
>117575_170
DPAPPQGNNNPQ
>117575_171
PAPPQGNNNPQP
>117575_172
APPQGNNNPQPQ
>117575_173
PPQGNNNPQPQP
>117575_174
PQGNNNPQPQPR
>117575_175
QGNNNPQPQPRP
>117575_176
GNNNPQPQPRPQ
>117575_177
NNNPQPQPRPQP
>117575_178
NNPQPQPRPQPQ
>117575_179
NPQPQPRPQPQP
>117575_180
PQPQPRPQPQPQ
>117575_181
QPQPRPQPQPQP
>117575_182
PQPRPQPQPQPQ
>117575_183
QPRPQPQPQPQP
>117575_184
PRPQPQPQPQPQ
>117575_185
RPQPQPQPQPQP
>117575_186
PQPQPQPQPQPQ
>117575_187
QPQPQPQPQPQP
>117575_188
PQPQPQPQPQPQ
>117575_189
QPQPQPQPQPQP
>117575_190
PQPQPQPQPQPQ
>117575_191
QPQPQPQPQPQP
>117575_192
PQPQPQPQPQPQ
>117575_193
QPQPQPQPQPQP
>117575_194
PQPQPQPQPQPR
>117575_195
QPQPQPQPQPRP
>117575_196
PQPQPQPQPRPQ
>117575_197
QPQPQPQPRPQP
>117575_198
PQPQPQPRPQPQ
>117575_199
QPQPQPRPQPQP
>117575_200
PQPQPRPQPQPQ
>117575_201
QPQPRPQPQPQP
>117575_202
PQPRPQPQPQPG
>117575_203
QPRPQPQPQPGG
>117575_204
PRPQPQPQPGGN
>117575_205
RPQPQPQPGGNN
>117575_206
PQPQPQPGGNNN
>117575_207
QPQPQPGGNNNN
>117575_208
PQPQPGGNNNNK
>117575_209
QPQPGGNNNNKN
>117575_210
PQPGGNNNNKNN
>117575_211
QPGGNNNNKNNN
>117575_212
PGGNNNNKNNNN
>117575_213
GGNNNNKNNNND
>117575_214
GNNNNKNNNNDD
>117575_215
NNNNKNNNNDDS
>117575_216
NNNKNNNNDDSY
>117575_217
NNKNNNNDDSYI
>117575_218
NKNNNNDDSYIP
>117575_219
KNNNNDDSYIPS
>117575_220
NNNNDDSYIPSA
>117575_221
NNNDDSYIPSAE
>117575_222
NNDDSYIPSAEK
>117575_223
NDDSYIPSAEKI
>117575_224
DDSYIPSAEKIL
>117575_225
DSYIPSAEKILE
>117575_226
SYIPSAEKILEF
>117575_227
YIPSAEKILEFV
>117575_228
AEKILEFVKQIR
>117575_229
EKILEFVKQIRD
>117575_230
KILEFVKQIRDS
>117575_231
ILEFVKQIRDSI
>117575_232
LEFVKQIRDSIT
>117575_233
EFVKQIRDSITE
>117575_234
FVKQIRDSITEE
>117575_235
VKQIRDSITEEW
>117575_236
KQIRDSITEEWS
>117575_237
QIRDSITEEWSQ
>117575_238
IRDSITEEWSQC
>117575_239
RDSITEEWSQCN
>117575_240
DSITEEWSQCNV
>117575_241
SITEEWSQCNVT
>117575_242
ITEEWSQCNVTC
>117575_243
TEEWSQCNVTCG
>117575_244
EEWSQCNVTCGS
>117575_245
EWSQCNVTCGSG
>117575_246
WSQCNVTCGSGI
>117575_247
SQCNVTCGSGIR
>117575_248
QCNVTCGSGIRV
>117575_249
CNVTCGSGIRVR
>117575_250
NVTCGSGIRVRK
>117575_251
VTCGSGIRVRKR
>117575_252
TCGSGIRVRKRK
>117575_253
CGSGIRVRKRKG
>117575_254
GSGIRVRKRKGS
>117575_255
SGIRVRKRKGSN
>117575_256
GIRVRKRKGSNK
>117575_257
IRVRKRKGSNKK
>117575_258
RVRKRKGSNKKA
>117575_259
VRKRKGSNKKAE
>117575_260
RKRKGSNKKAED
>117575_261
KRKGSNKKAEDL
>117575_262
RKGSNKKAEDLT
>117575_263
KGSNKKAEDLTL
>117576_1
LVVASLLLVNSL
>117576_2
VNSLLPGYGQNK
>117576_3
NSLLPGYGQNKI
>117576_4
SLLPGYGQNKII
>117576_5
LLPGYGQNKIIQ
>117576_6
LPGYGQNKIIQA
>117576_7
PGYGQNKIIQAQ
>117576_8
GYGQNKIIQAQR
>117576_9
YGQNKIIQAQRN
>117576_10
GQNKIIQAQRNL
>117576_11
NKIIQAQRNLNE
>117576_12
KIIQAQRNLNEL
>117576_13
AQRNLNELCYNE
>117576_14
QRNLNELCYNEG
>117576_15
RNLNELCYNEGN
>117576_16
NLNELCYNEGND
>117576_17
LNELCYNEGNDN
>117576_18
NELCYNEGNDNK
>117576_19
ELCYNEGNDNKL
>117576_20
LCYNEGNDNKLY
>117576_21
CYNEGNDNKLYH
>117576_22
YNEGNDNKLYHV
>117576_23
NEGNDNKLYHVL
>117576_24
EGNDNKLYHVLN
>117576_25
GNDNKLYHVLNS
>117576_26
NDNKLYHVLNSK
>117576_27
DNKLYHVLNSKN
>117576_28
KNGKIYNRNTVN
>117576_29
NGKIYNRNTVNR
>117576_30
GKIYNRNTVNRL
>117576_31
KIYNRNTVNRLL
>117576_32
IYNRNTVNRLLP
>117576_33
YNRNTVNRLLPM
>117576_34
NRNTVNRLLPML
>117576_35
RNTVNRLLPMLR
>117576_36
NTVNRLLPMLRR
>117576_37
TVNRLLPMLRRK
>117576_38
VNRLLPMLRRKK
>117576_39
LLPMLRRKKNEK
>117576_40
LPMLRRKKNEKK
>117576_41
PMLRRKKNEKKN
>117576_42
MLRRKKNEKKNE
>117576_43
LRRKKNEKKNEK
>117576_44
RRKKNEKKNEKI
>117576_45
RKKNEKKNEKIE
>117576_46
KKNEKKNEKIER
>117576_47
KNEKKNEKIERN
>117576_48
NEKKNEKIERNN
>117576_49
EKKNEKIERNNK
>117576_50
KKNEKIERNNKL
>117576_51
KNEKIERNNKLK
>117576_52
NEKIERNNKLKQ
>117576_53
EKIERNNKLKQP
>117576_54
KIERNNKLKQPP
>117576_55
IERNNKLKQPPP
>117576_56
ERNNKLKQPPPP
>117576_57
RNNKLKQPPPPP
>117576_58
NNKLKQPPPPPN
>117576_59
NKLKQPPPPPNP
>117576_60
KLKQPPPPPNPN
>117576_61
LKQPPPPPNPND
>117576_62
KQPPPPPNPNDP
>117576_63
QPPPPPNPNDPP
>117576_64
PPPPPNPNDPPP
>117576_65
PPPPNPNDPPPP
>117576_66
PPPNPNDPPPPN
>117576_67
PPNPNDPPPPNP
>117576_68
PNPNDPPPPNPN
>117576_69
NPNDPPPPNPND
>117576_70
PNDPPPPNPNDP
>117576_71
NDPPPPNPNDPP
>117576_72
DPPPPNPNDPPP
>117576_73
PPPPNPNDPPPP
>117576_74
PPPNPNDPPPPN
>117576_75
PPNPNDPPPPNP
>117576_76
PNPNDPPPPNPN
>117576_77
NPNDPPPPNPND
>117576_78
PNDPPPPNPNDP
>117576_79
NDPPPPNPNDPP
>117576_80
DPPPPNPNDPPP
>117576_81
PPPPNPNDPPPP
>117576_82
PPPNPNDPPPPN
>117576_83
PPNPNDPPPPNP
>117576_84
PNPNDPPPPNPN
>117576_85
NPNDPPPPNPND
>117576_86
PNDPPPPNPNDP
>117576_87
NDPPPPNPNDPP
>117576_88
DPPPPNPNDPPP
>117576_89
PPPPNPNDPPPP
>117576_90
PPPNPNDPPPPN
>117576_91
PPNPNDPPPPNA
>117576_92
PNPNDPPPPNAN
>117576_93
NPNDPPPPNAND
>117576_94
PNDPPPPNANDP
>117576_95
NDPPPPNANDPP
>117576_96
DPPPPNANDPPP
>117576_97
PPPPNANDPPPP
>117576_98
PPPNANDPPPPN
>117576_99
PPNANDPPPPNA
>117576_100
PNANDPPPPNAN
>117576_101
NANDPPPPNAND
>117576_102
ANDPPPPNANDP
>117576_103
NDPPPPNANDPA
>117576_104
DPPPPNANDPAP
>117576_105
PPPPNANDPAPP
>117576_106
PPPNANDPAPPN
>117576_107
PPNANDPAPPNA
>117576_108
PNANDPAPPNAN
>117576_109
NANDPAPPNAND
>117576_110
ANDPAPPNANDP
>117576_111
NDPAPPNANDPA
>117576_112
DPAPPNANDPAP
>117576_113
PAPPNANDPAPP
>117576_114
APPNANDPAPPN
>117576_115
PPNANDPAPPNA
>117576_116
PNANDPAPPNAN
>117576_117
NANDPAPPNAND
>117576_118
ANDPAPPNANDP
>117576_119
NDPAPPNANDPA
>117576_120
DPAPPNANDPAP
>117576_121
PAPPNANDPAPP
>117576_122
APPNANDPAPPN
>117576_123
PPNANDPAPPNA
>117576_124
PNANDPAPPNAN
>117576_125
NANDPAPPNAND
>117576_126
ANDPAPPNANDP
>117576_127
NDPAPPNANDPA
>117576_128
DPAPPNANDPAP
>117576_129
PAPPNANDPAPP
>117576_130
APPNANDPAPPN
>117576_131
PPNANDPAPPNA
>117576_132
PNANDPAPPNAN
>117576_133
NANDPAPPNAND
>117576_134
ANDPAPPNANDP
>117576_135
NDPAPPNANDPA
>117576_136
DPAPPNANDPAP
>117576_137
PAPPNANDPAPP
>117576_138
APPNANDPAPPN
>117576_139
PPNANDPAPPNA
>117576_140
PNANDPAPPNAN
>117576_141
NANDPAPPNAND
>117576_142
ANDPAPPNANDP
>117576_143
NDPAPPNANDPA
>117576_144
DPAPPNANDPAP
>117576_145
PAPPNANDPAPP
>117576_146
APPNANDPAPPN
>117576_147
PPNANDPAPPNA
>117576_148
PNANDPAPPNAN
>117576_149
NANDPAPPNAND
>117576_150
ANDPAPPNANDP
>117576_151
NDPAPPNANDPP
>117576_152
DPAPPNANDPPP
>117576_153
PAPPNANDPPPP
>117576_154
APPNANDPPPPN
>117576_155
PPNANDPPPPNP
>117576_156
PNANDPPPPNPN
>117576_157
NANDPPPPNPND
>117576_158
ANDPPPPNPNDP
>117576_159
NDPPPPNPNDPA
>117576_160
DPPPPNPNDPAP
>117576_161
PPPPNPNDPAPP
>117576_162
PPPNPNDPAPPQ
>117576_163
PPNPNDPAPPQG
>117576_164
PNPNDPAPPQGN
>117576_165
NPNDPAPPQGNN
>117576_166
PNDPAPPQGNNN
>117576_167
NDPAPPQGNNNP
>117576_168
DPAPPQGNNNPQ
>117576_169
PAPPQGNNNPQP
>117576_170
APPQGNNNPQPQ
>117576_171
PPQGNNNPQPQP
>117576_172
PQGNNNPQPQPR
>117576_173
QGNNNPQPQPRP
>117576_174
GNNNPQPQPRPQ
>117576_175
NNNPQPQPRPQP
>117576_176
NNPQPQPRPQPQ
>117576_177
NPQPQPRPQPQP
>117576_178
PQPQPRPQPQPQ
>117576_179
QPQPRPQPQPQP
>117576_180
PQPRPQPQPQPQ
>117576_181
QPRPQPQPQPQP
>117576_182
PRPQPQPQPQPQ
>117576_183
RPQPQPQPQPQP
>117576_184
PQPQPQPQPQPQ
>117576_185
QPQPQPQPQPQP
>117576_186
PQPQPQPQPQPQ
>117576_187
QPQPQPQPQPQP
>117576_188
PQPQPQPQPQPQ
>117576_189
QPQPQPQPQPQP
>117576_190
PQPQPQPQPQPQ
>117576_191
QPQPQPQPQPQP
>117576_192
PQPQPQPQPQPR
>117576_193
QPQPQPQPQPRP
>117576_194
PQPQPQPQPRPQ
>117576_195
QPQPQPQPRPQP
>117576_196
PQPQPQPRPQPQ
>117576_197
QPQPQPRPQPQP
>117576_198
PQPQPRPQPQPQ
>117576_199
QPQPRPQPQPQP
>117576_200
PQPRPQPQPQPG
>117576_201
QPRPQPQPQPGG
>117576_202
PRPQPQPQPGGN
>117576_203
RPQPQPQPGGNN
>117576_204
PQPQPQPGGNNN
>117576_205
QPQPQPGGNNNN
>117576_206
PQPQPGGNNNNK
>117576_207
QPQPGGNNNNKN
>117576_208
PQPGGNNNNKNN
>117576_209
QPGGNNNNKNNN
>117576_210
PGGNNNNKNNNN
>117576_211
GGNNNNKNNNND
>117576_212
GNNNNKNNNNDD
>117576_213
NNNNKNNNNDDS
>117576_214
NNNKNNNNDDSY
>117576_215
NNKNNNNDDSYI
>117576_216
NKNNNNDDSYIP
>117576_217
KNNNNDDSYIPS
>117576_218
NNNNDDSYIPSA
>117576_219
NNNDDSYIPSAE
>117576_220
NNDDSYIPSAEK
>117576_221
NDDSYIPSAEKI
>117576_222
DDSYIPSAEKIL
>117576_223
DSYIPSAEKILE
>117576_224
SYIPSAEKILEF
>117576_225
YIPSAEKILEFV
>117576_226
AEKILEFVKQIR
>117576_227
EKILEFVKQIRD
>117576_228
KILEFVKQIRDS
>117576_229
ILEFVKQIRDSI
>117576_230
LEFVKQIRDSIT
>117576_231
EFVKQIRDSITE
>117576_232
FVKQIRDSITEE
>117576_233
VKQIRDSITEEW
>117576_234
KQIRDSITEEWS
>117576_235
QIRDSITEEWSQ
>117576_236
IRDSITEEWSQC
>117576_237
RDSITEEWSQCN
>117576_238
DSITEEWSQCNV
>117576_239
SITEEWSQCNVT
>117576_240
ITEEWSQCNVTC
>117576_241
TEEWSQCNVTCG
>117576_242
EEWSQCNVTCGS
>117576_243
EWSQCNVTCGSG
>117576_244
WSQCNVTCGSGI
>117576_245
SQCNVTCGSGIR
>117576_246
QCNVTCGSGIRV
>117576_247
CNVTCGSGIRVR
>117576_248
NVTCGSGIRVRK
>117576_249
VTCGSGIRVRKR
>117576_250
TCGSGIRVRKRK
>117576_251
CGSGIRVRKRKG
>117576_252
GSGIRVRKRKGS
>117576_253
SGIRVRKRKGSN
>117576_254
GIRVRKRKGSNK
>117576_255
IRVRKRKGSNKK
>117576_256
RVRKRKGSNKKA
>117576_257
VRKRKGSNKKAE
>117576_258
RKRKGSNKKAED
>117576_259
KRKGSNKKAEDL
>117576_260
RKGSNKKAEDLT
>117576_261
KGSNKKAEDLTL
>117583_1
VEALFQEYQCYG
>117583_2
EALFQEYQCYGS
>117583_3
ALFQEYQCYGSS
>117583_4
LFQEYQCYGSSS
>117583_5
FQEYQCYGSSSN
>117583_6
QEYQCYGSSSNT
>117583_7
EYQCYGSSSNTR
>117583_8
YQCYGSSSNTRV
>117583_9
YGSSSNTRVLNE
>117583_10
SNTRVLNELNYD
>117583_11
NTRVLNELNYDN
>117583_12
TRVLNELNYDNA
>117583_13
RVLNELNYDNAG
>117583_14
VLNELNYDNAGT
>117583_15
LNELNYDNAGTN
>117583_16
NELNYDNAGTNL
>117583_17
ELNYDNAGTNLY
>117583_18
LNYDNAGTNLYN
>117583_19
NYDNAGTNLYNE
>117583_20
YDNAGTNLYNEL
>117583_21
DNAGTNLYNELE
>117583_22
NAGTNLYNELEM
>117583_23
AGTNLYNELEMN
>117583_24
GTNLYNELEMNY
>117583_25
TNLYNELEMNYY
>117583_26
NLYNELEMNYYG
>117583_27
LYNELEMNYYGK
>117583_28
YNELEMNYYGKQ
>117583_29
NELEMNYYGKQE
>117583_30
ELEMNYYGKQEN
>117583_31
LEMNYYGKQENW
>117583_32
EMNYYGKQENWY
>117583_33
MNYYGKQENWYS
>117583_34
NYYGKQENWYSL
>117583_35
YYGKQENWYSLK
>117583_36
YGKQENWYSLKK
>117583_37
GKQENWYSLKKN
>117583_38
KQENWYSLKKNS
>117583_39
NSRSLGENDDGN
>117583_40
SRSLGENDDGNN
>117583_41
RSLGENDDGNNN
>117583_42
SLGENDDGNNNN
>117583_43
LGENDDGNNNNG
>117583_44
GENDDGNNNNGD
>117583_45
ENDDGNNNNGDN
>117583_46
NDDGNNNNGDNG
>117583_47
DDGNNNNGDNGR
>117583_48
DGNNNNGDNGRE
>117583_49
GNNNNGDNGREG
>117583_50
NNNNGDNGREGK
>117583_51
NNNGDNGREGKD
>117583_52
NNGDNGREGKDE
>117583_53
NGDNGREGKDED
>117583_54
GDNGREGKDEDK
>117583_55
REGKDEDKRDGN
>117583_56
EGKDEDKRDGNN
>117583_57
GKDEDKRDGNNE
>117583_58
KDEDKRDGNNED
>117583_59
DEDKRDGNNEDN
>117583_60
EDKRDGNNEDNE
>117583_61
DKRDGNNEDNEK
>117583_62
KRDGNNEDNEKL
>117583_63
RDGNNEDNEKLR
>117583_64
DGNNEDNEKLRK
>117583_65
GNNEDNEKLRKP
>117583_66
NNEDNEKLRKPK
>117583_67
NEDNEKLRKPKH
>117583_68
EDNEKLRKPKHK
>117583_69
DNEKLRKPKHKK
>117583_70
NEKLRKPKHKKL
>117583_71
EKLRKPKHKKLK
>117583_72
KLRKPKHKKLKQ
>117583_73
LRKPKHKKLKQP
>117583_74
RKPKHKKLKQPG
>117583_75
KPKHKKLKQPGD
>117583_76
PKHKKLKQPGDG
>117583_77
KHKKLKQPGDGN
>117583_78
HKKLKQPGDGNP
>117583_79
KKLKQPGDGNPD
>117583_80
KLKQPGDGNPDP
>117583_81
LKQPGDGNPDPN
>117583_82
KQPGDGNPDPNA
>117583_83
QPGDGNPDPNAN
>117583_84
PGDGNPDPNANP
>117583_85
GDGNPDPNANPN
>117583_86
DGNPDPNANPNV
>117583_87
GNPDPNANPNVD
>117583_88
NPDPNANPNVDP
>117583_89
PDPNANPNVDPN
>117583_90
DPNANPNVDPNA
>117583_91
PNANPNVDPNAN
>117583_92
NANPNVDPNANP
>117583_93
ANPNVDPNANPN
>117583_94
NPNVDPNANPNV
>117583_95
PNVDPNANPNVD
>117583_96
NVDPNANPNVDP
>117583_97
VDPNANPNVDPN
>117583_98
DPNANPNVDPNA
>117583_99
PNANPNVDPNAN
>117583_100
NANPNVDPNANP
>117583_101
ANPNVDPNANPN
>117583_102
NPNVDPNANPNV
>117583_103
PNVDPNANPNVD
>117583_104
NVDPNANPNVDP
>117583_105
VDPNANPNVDPN
>117583_106
DPNANPNVDPNA
>117583_107
PNANPNVDPNAN
>117583_108
NANPNVDPNANP
>117583_109
ANPNVDPNANPN
>117583_110
NPNVDPNANPNA
>117583_111
PNVDPNANPNAN
>117583_112
NVDPNANPNANP
>117583_113
VDPNANPNANPN
>117583_114
DPNANPNANPNA
>117583_115
PNANPNANPNAN
>117583_116
NANPNANPNANP
>117583_117
ANPNANPNANPN
>117583_118
NPNANPNANPNA
>117583_119
PNANPNANPNAN
>117583_120
NANPNANPNANP
>117583_121
ANPNANPNANPN
>117583_122
NPNANPNANPNA
>117583_123
PNANPNANPNAN
>117583_124
NANPNANPNANP
>117583_125
ANPNANPNANPN
>117583_126
NPNANPNANPNA
>117583_127
PNANPNANPNAN
>117583_128
NANPNANPNANP
>117583_129
ANPNANPNANPN
>117583_130
NPNANPNANPNA
>117583_131
PNANPNANPNAN
>117583_132
NANPNANPNANP
>117583_133
ANPNANPNANPN
>117583_134
NPNANPNANPNA
>117583_135
PNANPNANPNAN
>117583_136
NANPNANPNANP
>117583_137
ANPNANPNANPN
>117583_138
NPNANPNANPNA
>117583_139
PNANPNANPNAN
>117583_140
NANPNANPNANP
>117583_141
ANPNANPNANPN
>117583_142
NPNANPNANPNA
>117583_143
PNANPNANPNAN
>117583_144
NANPNANPNANP
>117583_145
ANPNANPNANPN
>117583_146
NPNANPNANPNA
>117583_147
PNANPNANPNAN
>117583_148
NANPNANPNANP
>117583_149
ANPNANPNANPN
>117583_150
NPNANPNANPNA
>117583_151
PNANPNANPNAN
>117583_152
NANPNANPNANP
>117583_153
ANPNANPNANPN
>117583_154
NPNANPNANPNA
>117583_155
PNANPNANPNAN
>117583_156
NANPNANPNANP
>117583_157
ANPNANPNANPN
>117583_158
NPNANPNANPNA
>117583_159
PNANPNANPNAN
>117583_160
NANPNANPNANP
>117583_161
ANPNANPNANPN
>117583_162
NPNANPNANPNA
>117583_163
PNANPNANPNAN
>117583_164
NANPNANPNANP
>117583_165
ANPNANPNANPN
>117583_166
NPNANPNANPNV
>117583_167
PNANPNANPNVD
>117583_168
NANPNANPNVDP
>117583_169
ANPNANPNVDPN
>117583_170
NPNANPNVDPNA
>117583_171
PNANPNVDPNAN
>117583_172
NANPNVDPNANP
>117583_173
ANPNVDPNANPN
>117583_174
NPNVDPNANPNA
>117583_175
PNVDPNANPNAN
>117583_176
NVDPNANPNANP
>117583_177
VDPNANPNANPN
>117583_178
DPNANPNANPNA
>117583_179
PNANPNANPNAN
>117583_180
NANPNANPNANP
>117583_181
ANPNANPNANPN
>117583_182
NPNANPNANPNA
>117583_183
PNANPNANPNAN
>117583_184
NANPNANPNANP
>117583_185
ANPNANPNANPN
>117583_186
NPNANPNANPNA
>117583_187
PNANPNANPNAN
>117583_188
NANPNANPNANP
>117583_189
ANPNANPNANPN
>117583_190
NPNANPNANPNA
>117583_191
PNANPNANPNAN
>117583_192
NANPNANPNANP
>117583_193
ANPNANPNANPN
>117583_194
NPNANPNANPNA
>117583_195
PNANPNANPNAN
>117583_196
NANPNANPNANP
>117583_197
ANPNANPNANPN
>117583_198
NPNANPNANPNA
>117583_199
PNANPNANPNAN
>117583_200
NANPNANPNANP
>117583_201
ANPNANPNANPN
>117583_202
NPNANPNANPNA
>117583_203
PNANPNANPNAN
>117583_204
NANPNANPNANP
>117583_205
ANPNANPNANPN
>117583_206
NPNANPNANPNA
>117583_207
PNANPNANPNAN
>117583_208
NANPNANPNANP
>117583_209
ANPNANPNANPN
>117583_210
NPNANPNANPNA
>117583_211
PNANPNANPNAN
>117583_212
NANPNANPNANP
>117583_213
ANPNANPNANPN
>117583_214
NPNANPNANPNA
>117583_215
PNANPNANPNAN
>117583_216
NANPNANPNANP
>117583_217
ANPNANPNANPN
>117583_218
NPNANPNANPNA
>117583_219
PNANPNANPNAN
>117583_220
NANPNANPNANP
>117583_221
ANPNANPNANPN
>117583_222
NPNANPNANPNA
>117583_223
PNANPNANPNAN
>117583_224
NANPNANPNANP
>117583_225
ANPNANPNANPN
>117583_226
NPNANPNANPNA
>117583_227
PNANPNANPNAN
>117583_228
NANPNANPNANP
>117583_229
ANPNANPNANPN
>117583_230
NPNANPNANPNA
>117583_231
PNANPNANPNAN
>117583_232
NANPNANPNANP
>117583_233
ANPNANPNANPN
>117583_234
NPNANPNANPNA
>117583_235
PNANPNANPNAN
>117583_236
NANPNANPNANP
>117583_237
ANPNANPNANPN
>117583_238
NPNANPNANPNA
>117583_239
PNANPNANPNAN
>117583_240
NANPNANPNANP
>117583_241
ANPNANPNANPN
>117583_242
NPNANPNANPNA
>117583_243
PNANPNANPNAN
>117583_244
NANPNANPNANP
>117583_245
ANPNANPNANPN
>117583_246
NPNANPNANPNK
>117583_247
PNANPNANPNKN
>117583_248
NANPNANPNKNN
>117583_249
ANPNANPNKNNQ
>117583_250
NPNANPNKNNQG
>117583_251
PNANPNKNNQGN
>117583_252
NANPNKNNQGNG
>117583_253
ANPNKNNQGNGQ
>117583_254
NPNKNNQGNGQG
>117583_255
PNKNNQGNGQGH
>117583_256
NKNNQGNGQGHN
>117583_257
KNNQGNGQGHNM
>117583_258
NNQGNGQGHNMP
>117583_259
NQGNGQGHNMPN
>117583_260
QGNGQGHNMPND
>117583_261
GNGQGHNMPNDP
>117583_262
NGQGHNMPNDPN
>117583_263
GQGHNMPNDPNR
>117583_264
QGHNMPNDPNRN
>117583_265
GHNMPNDPNRNV
>117583_266
HNMPNDPNRNVD
>117583_267
NMPNDPNRNVDE
>117583_268
MPNDPNRNVDEN
>117583_269
PNDPNRNVDENA
>117583_270
NDPNRNVDENAN
>117583_271
DPNRNVDENANA
>117583_272
PNRNVDENANAN
>117583_273
RNVDENANANNA
>117583_274
NVDENANANNAV
>117583_275
VDENANANNAVK
>117583_276
DENANANNAVKN
>117583_277
ENANANNAVKNN
>117583_278
NANANNAVKNNN
>117583_279
ANANNAVKNNNN
>117583_280
NANNAVKNNNNE
>117583_281
ANNAVKNNNNEE
>117583_282
NNAVKNNNNEEP
>117583_283
NAVKNNNNEEPS
>117583_284
AVKNNNNEEPSD
>117583_285
VKNNNNEEPSDK
>117583_286
KNNNNEEPSDKH
>117583_287
NNNNEEPSDKHI
>117583_288
NNNEEPSDKHIE
>117583_289
NNEEPSDKHIEQ
>117583_290
NEEPSDKHIEQY
>117583_291
EEPSDKHIEQYL
>117583_292
EPSDKHIEQYLK
>117583_293
PSDKHIEQYLKK
>117583_294
SDKHIEQYLKKI
>117583_295
DKHIEQYLKKIK
>117583_296
KHIEQYLKKIKN
>117583_297
KKIKNSISTEWS
>117583_298
KIKNSISTEWSP
>117583_299
IKNSISTEWSPC
>117583_300
KNSISTEWSPCS
>117583_301
NSISTEWSPCSV
>117583_302
SISTEWSPCSVT
>117583_303
ISTEWSPCSVTC
>117583_304
STEWSPCSVTCG
>117583_305
TEWSPCSVTCGN
>117583_306
EWSPCSVTCGNG
>117583_307
WSPCSVTCGNGI
>117583_308
SPCSVTCGNGIQ
>117583_309
PCSVTCGNGIQV
>117583_310
CSVTCGNGIQVR
>117583_311
SVTCGNGIQVRI
>117583_312
VTCGNGIQVRIK
>117583_313
TCGNGIQVRIKP
>117583_314
CGNGIQVRIKPG
>117583_315
GNGIQVRIKPGS
>117583_316
NGIQVRIKPGSA
>117583_317
GIQVRIKPGSAN
>117583_318
QVRIKPGSANKP
>117583_319
VRIKPGSANKPK
>117583_320
RIKPGSANKPKD
>117583_321
IKPGSANKPKDE
>117583_322
KPGSANKPKDEL
>117583_323
PGSANKPKDELD
>117583_324
NKPKDELDYEND
>117583_325
KPKDELDYENDI
>117583_326
PKDELDYENDIE
>117583_327
KDELDYENDIEK
>117583_328
DELDYENDIEKK
>117583_329
ELDYENDIEKKI
>117583_330
LDYENDIEKKIC
>117583_331
DYENDIEKKICK
>117586_1
VEALFQEYQCYG
>117586_2
EALFQEYQCYGS
>117586_3
ALFQEYQCYGSS
>117586_4
LFQEYQCYGSSS
>117586_5
FQEYQCYGSSSN
>117586_6
QEYQCYGSSSNT
>117586_7
EYQCYGSSSNTR
>117586_8
YQCYGSSSNTRV
>117586_9
YGSSSNTRVLNE
>117586_10
SNTRVLNELNYD
>117586_11
NTRVLNELNYDN
>117586_12
TRVLNELNYDNA
>117586_13
RVLNELNYDNAG
>117586_14
VLNELNYDNAGT
>117586_15
LNELNYDNAGTN
>117586_16
NELNYDNAGTNL
>117586_17
ELNYDNAGTNLY
>117586_18
LNYDNAGTNLYN
>117586_19
NYDNAGTNLYNE
>117586_20
YDNAGTNLYNEL
>117586_21
DNAGTNLYNELE
>117586_22
NAGTNLYNELEM
>117586_23
AGTNLYNELEMN
>117586_24
GTNLYNELEMNY
>117586_25
TNLYNELEMNYY
>117586_26
NLYNELEMNYYG
>117586_27
LYNELEMNYYGK
>117586_28
YNELEMNYYGKQ
>117586_29
NELEMNYYGKQE
>117586_30
ELEMNYYGKQEN
>117586_31
LEMNYYGKQENW
>117586_32
EMNYYGKQENWY
>117586_33
MNYYGKQENWYS
>117586_34
NYYGKQENWYSL
>117586_35
YYGKQENWYSLK
>117586_36
YGKQENWYSLKK
>117586_37
GKQENWYSLKKN
>117586_38
KQENWYSLKKNS
>117586_39
NSRSLGENDDGN
>117586_40
SRSLGENDDGNN
>117586_41
RSLGENDDGNNN
>117586_42
SLGENDDGNNNN
>117586_43
LGENDDGNNNNG
>117586_44
GENDDGNNNNGD
>117586_45
ENDDGNNNNGDN
>117586_46
NDDGNNNNGDNN
>117586_47
DDGNNNNGDNNR
>117586_48
DGNNNNGDNNRE
>117586_49
GNNNNGDNNREG
>117586_50
NNNNGDNNREGK
>117586_51
NNNGDNNREGKD
>117586_52
NNGDNNREGKDE
>117586_53
NGDNNREGKDED
>117586_54
GDNNREGKDEDK
>117586_55
REGKDEDKRDGN
>117586_56
EGKDEDKRDGNN
>117586_57
GKDEDKRDGNNE
>117586_58
KDEDKRDGNNED
>117586_59
DEDKRDGNNEDN
>117586_60
EDKRDGNNEDNE
>117586_61
DKRDGNNEDNET
>117586_62
KRDGNNEDNETL
>117586_63
RDGNNEDNETLR
>117586_64
DGNNEDNETLRK
>117586_65
GNNEDNETLRKP
>117586_66
NNEDNETLRKPK
>117586_67
NEDNETLRKPKH
>117586_68
EDNETLRKPKHK
>117586_69
DNETLRKPKHKK
>117586_70
NETLRKPKHKKL
>117586_71
ETLRKPKHKKLK
>117586_72
TLRKPKHKKLKQ
>117586_73
LRKPKHKKLKQP
>117586_74
RKPKHKKLKQPG
>117586_75
KPKHKKLKQPGD
>117586_76
PKHKKLKQPGDG
>117586_77
KHKKLKQPGDGN
>117586_78
HKKLKQPGDGNP
>117586_79
KKLKQPGDGNPD
>117586_80
KLKQPGDGNPDP
>117586_81
LKQPGDGNPDPN
>117586_82
KQPGDGNPDPNA
>117586_83
QPGDGNPDPNAN
>117586_84
PGDGNPDPNANP
>117586_85
GDGNPDPNANPN
>117586_86
DGNPDPNANPNV
>117586_87
GNPDPNANPNVD
>117586_88
NPDPNANPNVDP
>117586_89
PDPNANPNVDPN
>117586_90
DPNANPNVDPNA
>117586_91
PNANPNVDPNAN
>117586_92
NANPNVDPNANP
>117586_93
ANPNVDPNANPN
>117586_94
NPNVDPNANPNV
>117586_95
PNVDPNANPNVD
>117586_96
NVDPNANPNVDP
>117586_97
VDPNANPNVDPN
>117586_98
DPNANPNVDPNA
>117586_99
PNANPNVDPNAN
>117586_100
NANPNVDPNANP
>117586_101
ANPNVDPNANPN
>117586_102
NPNVDPNANPNV
>117586_103
PNVDPNANPNVD
>117586_104
NVDPNANPNVDP
>117586_105
VDPNANPNVDPN
>117586_106
DPNANPNVDPNA
>117586_107
PNANPNVDPNAN
>117586_108
NANPNVDPNANP
>117586_109
ANPNVDPNANPN
>117586_110
NPNVDPNANPNA
>117586_111
PNVDPNANPNAN
>117586_112
NVDPNANPNANP
>117586_113
VDPNANPNANPN
>117586_114
DPNANPNANPNA
>117586_115
PNANPNANPNAN
>117586_116
NANPNANPNANP
>117586_117
ANPNANPNANPN
>117586_118
NPNANPNANPNA
>117586_119
PNANPNANPNAN
>117586_120
NANPNANPNANP
>117586_121
ANPNANPNANPN
>117586_122
NPNANPNANPNA
>117586_123
PNANPNANPNAN
>117586_124
NANPNANPNANP
>117586_125
ANPNANPNANPN
>117586_126
NPNANPNANPNA
>117586_127
PNANPNANPNAN
>117586_128
NANPNANPNANP
>117586_129
ANPNANPNANPN
>117586_130
NPNANPNANPNA
>117586_131
PNANPNANPNAN
>117586_132
NANPNANPNANP
>117586_133
ANPNANPNANPN
>117586_134
NPNANPNANPNA
>117586_135
PNANPNANPNAN
>117586_136
NANPNANPNANP
>117586_137
ANPNANPNANPN
>117586_138
NPNANPNANPNA
>117586_139
PNANPNANPNAN
>117586_140
NANPNANPNANP
>117586_141
ANPNANPNANPN
>117586_142
NPNANPNANPNA
>117586_143
PNANPNANPNAN
>117586_144
NANPNANPNANP
>117586_145
ANPNANPNANPN
>117586_146
NPNANPNANPNA
>117586_147
PNANPNANPNAN
>117586_148
NANPNANPNANP
>117586_149
ANPNANPNANPN
>117586_150
NPNANPNANPNA
>117586_151
PNANPNANPNAN
>117586_152
NANPNANPNANP
>117586_153
ANPNANPNANPN
>117586_154
NPNANPNANPNA
>117586_155
PNANPNANPNAN
>117586_156
NANPNANPNANP
>117586_157
ANPNANPNANPN
>117586_158
NPNANPNANPNA
>117586_159
PNANPNANPNAN
>117586_160
NANPNANPNANP
>117586_161
ANPNANPNANPN
>117586_162
NPNANPNANPNA
>117586_163
PNANPNANPNAN
>117586_164
NANPNANPNANP
>117586_165
ANPNANPNANPN
>117586_166
NPNANPNANPNA
>117586_167
PNANPNANPNAN
>117586_168
NANPNANPNANP
>117586_169
ANPNANPNANPN
>117586_170
NPNANPNANPNA
>117586_171
PNANPNANPNAN
>117586_172
NANPNANPNANP
>117586_173
ANPNANPNANPN
>117586_174
NPNANPNANPNA
>117586_175
PNANPNANPNAN
>117586_176
NANPNANPNANP
>117586_177
ANPNANPNANPN
>117586_178
NPNANPNANPNA
>117586_179
PNANPNANPNAN
>117586_180
NANPNANPNANP
>117586_181
ANPNANPNANPN
>117586_182
NPNANPNANPNA
>117586_183
PNANPNANPNAN
>117586_184
NANPNANPNANP
>117586_185
ANPNANPNANPN
>117586_186
NPNANPNANPNA
>117586_187
PNANPNANPNAN
>117586_188
NANPNANPNANP
>117586_189
ANPNANPNANPN
>117586_190
NPNANPNANPNA
>117586_191
PNANPNANPNAN
>117586_192
NANPNANPNANP
>117586_193
ANPNANPNANPN
>117586_194
NPNANPNANPNA
>117586_195
PNANPNANPNAN
>117586_196
NANPNANPNANP
>117586_197
ANPNANPNANPN
>117586_198
NPNANPNANPNA
>117586_199
PNANPNANPNAN
>117586_200
NANPNANPNANP
>117586_201
ANPNANPNANPN
>117586_202
NPNANPNANPNA
>117586_203
PNANPNANPNAN
>117586_204
NANPNANPNANP
>117586_205
ANPNANPNANPN
>117586_206
NPNANPNANPNA
>117586_207
PNANPNANPNAN
>117586_208
NANPNANPNANP
>117586_209
ANPNANPNANPN
>117586_210
NPNANPNANPNA
>117586_211
PNANPNANPNAN
>117586_212
NANPNANPNANP
>117586_213
ANPNANPNANPN
>117586_214
NPNANPNANPNA
>117586_215
PNANPNANPNAN
>117586_216
NANPNANPNANP
>117586_217
ANPNANPNANPN
>117586_218
NPNANPNANPNA
>117586_219
PNANPNANPNAN
>117586_220
NANPNANPNANP
>117586_221
ANPNANPNANPN
>117586_222
NPNANPNANPNA
>117586_223
PNANPNANPNAN
>117586_224
NANPNANPNANP
>117586_225
ANPNANPNANPN
>117586_226
NPNANPNANPNA
>117586_227
PNANPNANPNAN
>117586_228
NANPNANPNANP
>117586_229
ANPNANPNANPN
>117586_230
NPNANPNANPNA
>117586_231
PNANPNANPNAN
>117586_232
NANPNANPNANP
>117586_233
ANPNANPNANPN
>117586_234
NPNANPNANPNA
>117586_235
PNANPNANPNAN
>117586_236
NANPNANPNANP
>117586_237
ANPNANPNANPN
>117586_238
NPNANPNANPNA
>117586_239
PNANPNANPNAN
>117586_240
NANPNANPNANP
>117586_241
ANPNANPNANPN
>117586_242
NPNANPNANPNA
>117586_243
PNANPNANPNAN
>117586_244
NANPNANPNANP
>117586_245
ANPNANPNANPN
>117586_246
NPNANPNANPNA
>117586_247
PNANPNANPNAN
>117586_248
NANPNANPNANP
>117586_249
ANPNANPNANPN
>117586_250
NPNANPNANPNA
>117586_251
PNANPNANPNAN
>117586_252
NANPNANPNANP
>117586_253
ANPNANPNANPN
>117586_254
NPNANPNANPNA
>117586_255
PNANPNANPNAN
>117586_256
NANPNANPNANP
>117586_257
ANPNANPNANPN
>117586_258
NPNANPNANPNK
>117586_259
PNANPNANPNKN
>117586_260
NANPNANPNKNN
>117586_261
ANPNANPNKNNQ
>117586_262
NPNANPNKNNQG
>117586_263
PNANPNKNNQGN
>117586_264
NANPNKNNQGNG
>117586_265
ANPNKNNQGNGQ
>117586_266
NPNKNNQGNGQG
>117586_267
PNKNNQGNGQGH
>117586_268
NKNNQGNGQGHN
>117586_269
KNNQGNGQGHNM
>117586_270
NNQGNGQGHNMP
>117586_271
NQGNGQGHNMPN
>117586_272
QGNGQGHNMPND
>117586_273
GNGQGHNMPNDP
>117586_274
NGQGHNMPNDPN
>117586_275
GQGHNMPNDPNR
>117586_276
QGHNMPNDPNRN
>117586_277
GHNMPNDPNRNV
>117586_278
HNMPNDPNRNVD
>117586_279
NMPNDPNRNVDE
>117586_280
MPNDPNRNVDEN
>117586_281
PNDPNRNVDENA
>117586_282
NDPNRNVDENAN
>117586_283
DPNRNVDENANA
>117586_284
PNRNVDENANAN
>117586_285
RNVDENANANNA
>117586_286
NVDENANANNAV
>117586_287
VDENANANNAVK
>117586_288
DENANANNAVKN
>117586_289
ENANANNAVKNN
>117586_290
NANANNAVKNNN
>117586_291
ANANNAVKNNNN
>117586_292
NANNAVKNNNNE
>117586_293
ANNAVKNNNNEE
>117586_294
NNAVKNNNNEEP
>117586_295
NAVKNNNNEEPS
>117586_296
AVKNNNNEEPSD
>117586_297
VKNNNNEEPSDK
>117586_298
KNNNNEEPSDKH
>117586_299
NNNNEEPSDKHI
>117586_300
NNNEEPSDKHIE
>117586_301
NNEEPSDKHIEQ
>117586_302
NEEPSDKHIEQY
>117586_303
EEPSDKHIEQYL
>117586_304
EPSDKHIEQYLK
>117586_305
PSDKHIEQYLKK
>117586_306
SDKHIEQYLKKI
>117586_307
DKHIEQYLKKIQ
>117586_308
KHIEQYLKKIQN
>117586_309
KKIQNSLSTEWS
>117586_310
KIQNSLSTEWSP
>117586_311
IQNSLSTEWSPC
>117586_312
QNSLSTEWSPCS
>117586_313
NSLSTEWSPCSV
>117586_314
SLSTEWSPCSVT
>117586_315
LSTEWSPCSVTC
>117586_316
STEWSPCSVTCG
>117586_317
TEWSPCSVTCGN
>117586_318
EWSPCSVTCGNG
>117586_319
WSPCSVTCGNGI
>117586_320
SPCSVTCGNGIQ
>117586_321
PCSVTCGNGIQV
>117586_322
CSVTCGNGIQVR
>117586_323
SVTCGNGIQVRI
>117586_324
VTCGNGIQVRIK
>117586_325
TCGNGIQVRIKP
>117586_326
CGNGIQVRIKPG
>117586_327
GNGIQVRIKPGS
>117586_328
NGIQVRIKPGSA
>117586_329
GIQVRIKPGSAN
>117586_330
QVRIKPGSANKP
>117586_331
VRIKPGSANKPK
>117586_332
RIKPGSANKPKD
>117586_333
IKPGSANKPKDE
>117586_334
KPGSANKPKDEL
>117586_335
PGSANKPKDELD
>117586_336
NKPKDELDYEND
>117586_337
KPKDELDYENDI
>117586_338
PKDELDYENDIE
>117586_339
KDELDYENDIEK
>117586_340
DELDYENDIEKK
>117586_341
ELDYENDIEKKI
>117586_342
LDYENDIEKKIC
>117586_343
DYENDIEKKICK
>117587_1
VEALFQEYQCYG
>117587_2
EALFQEYQCYGS
>117587_3
ALFQEYQCYGSS
>117587_4
LFQEYQCYGSSS
>117587_5
FQEYQCYGSSSN
>117587_6
QEYQCYGSSSNT
>117587_7
EYQCYGSSSNTR
>117587_8
YQCYGSSSNTRV
>117587_9
YGSSSNTRVLNE
>117587_10
SNTRVLNELNYD
>117587_11
NTRVLNELNYDN
>117587_12
TRVLNELNYDNA
>117587_13
RVLNELNYDNAG
>117587_14
VLNELNYDNAGT
>117587_15
LNELNYDNAGTN
>117587_16
NELNYDNAGTNL
>117587_17
ELNYDNAGTNLY
>117587_18
LNYDNAGTNLYN
>117587_19
NYDNAGTNLYNE
>117587_20
YDNAGTNLYNEL
>117587_21
DNAGTNLYNELE
>117587_22
NAGTNLYNELEM
>117587_23
AGTNLYNELEMN
>117587_24
GTNLYNELEMNY
>117587_25
TNLYNELEMNYY
>117587_26
NLYNELEMNYYG
>117587_27
LYNELEMNYYGK
>117587_28
YNELEMNYYGKQ
>117587_29
NELEMNYYGKQE
>117587_30
ELEMNYYGKQEN
>117587_31
LEMNYYGKQENW
>117587_32
EMNYYGKQENWY
>117587_33
MNYYGKQENWYS
>117587_34
NYYGKQENWYSL
>117587_35
YYGKQENWYSLK
>117587_36
YGKQENWYSLKK
>117587_37
GKQENWYSLKKN
>117587_38
KQENWYSLKKNS
>117587_39
SRSLGENDDGDN
>117587_40
RSLGENDDGDND
>117587_41
SLGENDDGDNDN
>117587_42
LGENDDGDNDNG
>117587_43
GENDDGDNDNGN
>117587_44
ENDDGDNDNGNN
>117587_45
NDDGDNDNGNNN
>117587_46
DDGDNDNGNNNN
>117587_47
DGDNDNGNNNNG
>117587_48
GDNDNGNNNNGN
>117587_49
DNDNGNNNNGNN
>117587_50
NDNGNNNNGNNN
>117587_51
DNGNNNNGNNNN
>117587_52
NGNNNNGNNNNG
>117587_53
GNNNNGNNNNGD
>117587_54
NNNNGNNNNGDN
>117587_55
NNNGNNNNGDNG
>117587_56
NNGNNNNGDNGR
>117587_57
NGNNNNGDNGRE
>117587_58
GNNNNGDNGREG
>117587_59
NNNNGDNGREGK
>117587_60
NNNGDNGREGKD
>117587_61
NNGDNGREGKDE
>117587_62
NGDNGREGKDED
>117587_63
GDNGREGKDEDK
>117587_64
REGKDEDKRDGN
>117587_65
EGKDEDKRDGNN
>117587_66
GKDEDKRDGNNE
>117587_67
KDEDKRDGNNED
>117587_68
DEDKRDGNNEDN
>117587_69
EDKRDGNNEDNE
>117587_70
DKRDGNNEDNEK
>117587_71
KRDGNNEDNEKL
>117587_72
RDGNNEDNEKLR
>117587_73
DGNNEDNEKLRK
>117587_74
GNNEDNEKLRKP
>117587_75
NNEDNEKLRKPK
>117587_76
NEDNEKLRKPKH
>117587_77
EDNEKLRKPKHK
>117587_78
DNEKLRKPKHKK
>117587_79
NEKLRKPKHKKL
>117587_80
EKLRKPKHKKLK
>117587_81
KLRKPKHKKLKQ
>117587_82
LRKPKHKKLKQP
>117587_83
RKPKHKKLKQPG
>117587_84
KPKHKKLKQPGD
>117587_85
PKHKKLKQPGDG
>117587_86
KHKKLKQPGDGN
>117587_87
HKKLKQPGDGNP
>117587_88
KKLKQPGDGNPD
>117587_89
KLKQPGDGNPDP
>117587_90
LKQPGDGNPDPN
>117587_91
KQPGDGNPDPNA
>117587_92
QPGDGNPDPNAN
>117587_93
PGDGNPDPNANP
>117587_94
GDGNPDPNANPN
>117587_95
DGNPDPNANPNV
>117587_96
GNPDPNANPNVD
>117587_97
NPDPNANPNVDP
>117587_98
PDPNANPNVDPN
>117587_99
DPNANPNVDPNA
>117587_100
PNANPNVDPNAN
>117587_101
NANPNVDPNANP
>117587_102
ANPNVDPNANPN
>117587_103
NPNVDPNANPNV
>117587_104
PNVDPNANPNVD
>117587_105
NVDPNANPNVDP
>117587_106
VDPNANPNVDPN
>117587_107
DPNANPNVDPNA
>117587_108
PNANPNVDPNAN
>117587_109
NANPNVDPNANP
>117587_110
ANPNVDPNANPN
>117587_111
NPNVDPNANPNA
>117587_112
PNVDPNANPNAN
>117587_113
NVDPNANPNANP
>117587_114
VDPNANPNANPN
>117587_115
DPNANPNANPNA
>117587_116
PNANPNANPNAN
>117587_117
NANPNANPNANP
>117587_118
ANPNANPNANPN
>117587_119
NPNANPNANPNA
>117587_120
PNANPNANPNAN
>117587_121
NANPNANPNANP
>117587_122
ANPNANPNANPN
>117587_123
NPNANPNANPNA
>117587_124
PNANPNANPNAN
>117587_125
NANPNANPNANP
>117587_126
ANPNANPNANPN
>117587_127
NPNANPNANPNA
>117587_128
PNANPNANPNAN
>117587_129
NANPNANPNANP
>117587_130
ANPNANPNANPN
>117587_131
NPNANPNANPNA
>117587_132
PNANPNANPNAN
>117587_133
NANPNANPNANP
>117587_134
ANPNANPNANPN
>117587_135
NPNANPNANPNA
>117587_136
PNANPNANPNAN
>117587_137
NANPNANPNANP
>117587_138
ANPNANPNANPN
>117587_139
NPNANPNANPNA
>117587_140
PNANPNANPNAN
>117587_141
NANPNANPNANP
>117587_142
ANPNANPNANPN
>117587_143
NPNANPNANPNA
>117587_144
PNANPNANPNAN
>117587_145
NANPNANPNANP
>117587_146
ANPNANPNANPN
>117587_147
NPNANPNANPNA
>117587_148
PNANPNANPNAN
>117587_149
NANPNANPNANP
>117587_150
ANPNANPNANPN
>117587_151
NPNANPNANPNA
>117587_152
PNANPNANPNAN
>117587_153
NANPNANPNANP
>117587_154
ANPNANPNANPN
>117587_155
NPNANPNANPNA
>117587_156
PNANPNANPNAN
>117587_157
NANPNANPNANP
>117587_158
ANPNANPNANPN
>117587_159
NPNANPNANPNA
>117587_160
PNANPNANPNAN
>117587_161
NANPNANPNANP
>117587_162
ANPNANPNANPN
>117587_163
NPNANPNANPNA
>117587_164
PNANPNANPNAN
>117587_165
NANPNANPNANP
>117587_166
ANPNANPNANPN
>117587_167
NPNANPNANPNV
>117587_168
PNANPNANPNVD
>117587_169
NANPNANPNVDP
>117587_170
ANPNANPNVDPN
>117587_171
NPNANPNVDPNA
>117587_172
PNANPNVDPNAN
>117587_173
NANPNVDPNANP
>117587_174
ANPNVDPNANPN
>117587_175
NPNVDPNANPNA
>117587_176
PNVDPNANPNAN
>117587_177
NVDPNANPNANP
>117587_178
VDPNANPNANPN
>117587_179
DPNANPNANPNA
>117587_180
PNANPNANPNAN
>117587_181
NANPNANPNANP
>117587_182
ANPNANPNANPN
>117587_183
NPNANPNANPNA
>117587_184
PNANPNANPNAN
>117587_185
NANPNANPNANP
>117587_186
ANPNANPNANPN
>117587_187
NPNANPNANPNA
>117587_188
PNANPNANPNAN
>117587_189
NANPNANPNANP
>117587_190
ANPNANPNANPN
>117587_191
NPNANPNANPNA
>117587_192
PNANPNANPNAN
>117587_193
NANPNANPNANP
>117587_194
ANPNANPNANPN
>117587_195
NPNANPNANPNA
>117587_196
PNANPNANPNAN
>117587_197
NANPNANPNANP
>117587_198
ANPNANPNANPN
>117587_199
NPNANPNANPNA
>117587_200
PNANPNANPNAN
>117587_201
NANPNANPNANP
>117587_202
ANPNANPNANPN
>117587_203
NPNANPNANPNA
>117587_204
PNANPNANPNAN
>117587_205
NANPNANPNANP
>117587_206
ANPNANPNANPN
>117587_207
NPNANPNANPNA
>117587_208
PNANPNANPNAN
>117587_209
NANPNANPNANP
>117587_210
ANPNANPNANPN
>117587_211
NPNANPNANPNA
>117587_212
PNANPNANPNAN
>117587_213
NANPNANPNANP
>117587_214
ANPNANPNANPN
>117587_215
NPNANPNANPNA
>117587_216
PNANPNANPNAN
>117587_217
NANPNANPNANP
>117587_218
ANPNANPNANPN
>117587_219
NPNANPNANPNA
>117587_220
PNANPNANPNAN
>117587_221
NANPNANPNANP
>117587_222
ANPNANPNANPN
>117587_223
NPNANPNANPNA
>117587_224
PNANPNANPNAN
>117587_225
NANPNANPNANP
>117587_226
ANPNANPNANPN
>117587_227
NPNANPNANPNA
>117587_228
PNANPNANPNAN
>117587_229
NANPNANPNANP
>117587_230
ANPNANPNANPN
>117587_231
NPNANPNANPNA
>117587_232
PNANPNANPNAN
>117587_233
NANPNANPNANP
>117587_234
ANPNANPNANPN
>117587_235
NPNANPNANPNA
>117587_236
PNANPNANPNAN
>117587_237
NANPNANPNANP
>117587_238
ANPNANPNANPN
>117587_239
NPNANPNANPNA
>117587_240
PNANPNANPNAN
>117587_241
NANPNANPNANP
>117587_242
ANPNANPNANPN
>117587_243
NPNANPNANPNA
>117587_244
PNANPNANPNAN
>117587_245
NANPNANPNANP
>117587_246
ANPNANPNANPN
>117587_247
NPNANPNANPNA
>117587_248
PNANPNANPNAN
>117587_249
NANPNANPNANP
>117587_250
ANPNANPNANPN
>117587_251
NPNANPNANPNA
>117587_252
PNANPNANPNAN
>117587_253
NANPNANPNANP
>117587_254
ANPNANPNANPN
>117587_255
NPNANPNANPNA
>117587_256
PNANPNANPNAN
>117587_257
NANPNANPNANP
>117587_258
ANPNANPNANPN
>117587_259
NPNANPNANPNA
>117587_260
PNANPNANPNAN
>117587_261
NANPNANPNANP
>117587_262
ANPNANPNANPN
>117587_263
NPNANPNANPNA
>117587_264
PNANPNANPNAN
>117587_265
NANPNANPNANP
>117587_266
ANPNANPNANPN
>117587_267
NPNANPNANPNA
>117587_268
PNANPNANPNAN
>117587_269
NANPNANPNANP
>117587_270
ANPNANPNANPN
>117587_271
NPNANPNANPNA
>117587_272
PNANPNANPNAN
>117587_273
NANPNANPNANP
>117587_274
ANPNANPNANPN
>117587_275
NPNANPNANPNK
>117587_276
PNANPNANPNKN
>117587_277
NANPNANPNKNN
>117587_278
ANPNANPNKNNQ
>117587_279
NPNANPNKNNQG
>117587_280
PNANPNKNNQGN
>117587_281
NANPNKNNQGNG
>117587_282
ANPNKNNQGNGQ
>117587_283
NPNKNNQGNGQG
>117587_284
PNKNNQGNGQGH
>117587_285
NKNNQGNGQGHN
>117587_286
KNNQGNGQGHNM
>117587_287
NNQGNGQGHNMP
>117587_288
NQGNGQGHNMPN
>117587_289
QGNGQGHNMPND
>117587_290
GNGQGHNMPNDP
>117587_291
NGQGHNMPNDPN
>117587_292
GQGHNMPNDPNR
>117587_293
QGHNMPNDPNRN
>117587_294
GHNMPNDPNRNV
>117587_295
HNMPNDPNRNVD
>117587_296
NMPNDPNRNVDE
>117587_297
MPNDPNRNVDEN
>117587_298
PNDPNRNVDENA
>117587_299
NDPNRNVDENAN
>117587_300
DPNRNVDENANA
>117587_301
PNRNVDENANAN
>117587_302
RNVDENANANNA
>117587_303
NVDENANANNAV
>117587_304
VDENANANNAVK
>117587_305
DENANANNAVKN
>117587_306
ENANANNAVKNN
>117587_307
NANANNAVKNNN
>117587_308
ANANNAVKNNNN
>117587_309
NANNAVKNNNNE
>117587_310
ANNAVKNNNNEE
>117587_311
NNAVKNNNNEEP
>117587_312
NAVKNNNNEEPS
>117587_313
AVKNNNNEEPSD
>117587_314
VKNNNNEEPSDK
>117587_315
KNNNNEEPSDKH
>117587_316
NNNNEEPSDKHI
>117587_317
NNNEEPSDKHIE
>117587_318
NNEEPSDKHIEQ
>117587_319
NEEPSDKHIEQY
>117587_320
EEPSDKHIEQYL
>117587_321
EPSDKHIEQYLK
>117587_322
PSDKHIEQYLKK
>117587_323
SDKHIEQYLKKI
>117587_324
DKHIEQYLKKIQ
>117587_325
KHIEQYLKKIQN
>117587_326
KKIQNSLSTEWS
>117587_327
KIQNSLSTEWSP
>117587_328
IQNSLSTEWSPC
>117587_329
QNSLSTEWSPCS
>117587_330
NSLSTEWSPCSV
>117587_331
SLSTEWSPCSVT
>117587_332
LSTEWSPCSVTC
>117587_333
STEWSPCSVTCG
>117587_334
TEWSPCSVTCGN
>117587_335
EWSPCSVTCGNG
>117587_336
WSPCSVTCGNGI
>117587_337
SPCSVTCGNGIQ
>117587_338
PCSVTCGNGIQV
>117587_339
CSVTCGNGIQVR
>117587_340
SVTCGNGIQVRI
>117587_341
VTCGNGIQVRIK
>117587_342
TCGNGIQVRIKP
>117587_343
CGNGIQVRIKPG
>117587_344
GNGIQVRIKPGS
>117587_345
NGIQVRIKPGSA
>117587_346
QVRIKPGSADKP
>117587_347
VRIKPGSADKPK
>117587_348
RIKPGSADKPKD
>117587_349
IKPGSADKPKDQ
>117587_350
KPGSADKPKDQL
>117587_351
PGSADKPKDQLD
>117587_352
GSADKPKDQLDY
>117587_353
SADKPKDQLDYE
>117587_354
ADKPKDQLDYEN
>117587_355
DKPKDQLDYEND
>117587_356
KPKDQLDYENDI
>117587_357
PKDQLDYENDIE
>117587_358
KDQLDYENDIEK
>117587_359
DQLDYENDIEKK
>117587_360
QLDYENDIEKKI
>117587_361
LDYENDIEKKIC
>117587_362
DYENDIEKKICK
>117588_1
LVDLLPTHFEHN
>117588_2
VDLLPTHFEHNV
>117588_3
DLLPTHFEHNVD
>117588_4
LLPTHFEHNVDL
>117588_5
LPTHFEHNVDLS
>117588_6
PTHFEHNVDLSR
>117588_7
THFEHNVDLSRA
>117588_8
NNVDTSSLGAQQ
>117588_9
NVDTSSLGAQQV
>117588_10
VDTSSLGAQQVR
>117588_11
DTSSLGAQQVRQ
>117588_12
SSLGAQQVRQSA
>117588_13
SLGAQQVRQSAS
>117588_14
LGAQQVRQSASR
>117588_15
LGEKPKEGADKE
>117588_16
EKPKEGADKEKK
>117588_17
KPKEGADKEKKK
>117588_18
PKEGADKEKKKE
>117588_19
KEGADKEKKKEK
>117588_20
EGADKEKKKEKG
>117588_21
GADKEKKKEKGK
>117588_22
ADKEKKKEKGKE
>117588_23
DKEKKKEKGKEK
>117588_24
KEKKKEKGKEKE
>117588_25
EKKKEKGKEKEE
>117588_26
KKKEKGKEKEEE
>117588_27
KKEKGKEKEEEP
>117588_28
KEKGKEKEEEPK
>117588_29
EKGKEKEEEPKK
>117588_30
KGKEKEEEPKKP
>117588_31
GKEKEEEPKKPN
>117588_32
KEKEEEPKKPNE
>117588_33
EKEEEPKKPNEN
>117588_34
KEEEPKKPNENK
>117588_35
EEEPKKPNENKL
>117588_36
EEPKKPNENKLK
>117588_37
EPKKPNENKLKQ
>117588_38
PKKPNENKLKQP
>117588_39
KKPNENKLKQPN
>117588_40
KPNENKLKQPNE
>117588_41
PNENKLKQPNEG
>117588_42
NENKLKQPNEGQ
>117588_43
ENKLKQPNEGQP
>117588_44
NKLKQPNEGQPQ
>117588_45
KLKQPNEGQPQA
>117588_46
LKQPNEGQPQAQ
>117588_47
KQPNEGQPQAQG
>117588_48
QPNEGQPQAQGD
>117588_49
PNEGQPQAQGDG
>117588_50
NEGQPQAQGDGA
>117588_51
EGQPQAQGDGAN
>117588_52
GQPQAQGDGANA
>117588_53
QPQAQGDGANAG
>117588_54
PQAQGDGANAGQ
>117588_55
QAQGDGANAGQP
>117588_56
AQGDGANAGQPQ
>117588_57
QGDGANAGQPQA
>117588_58
GDGANAGQPQAQ
>117588_59
DGANAGQPQAQG
>117588_60
GANAGQPQAQGD
>117588_61
ANAGQPQAQGDG
>117588_62
NAGQPQAQGDGA
>117588_63
AGQPQAQGDGAN
>117588_64
GQPQAQGDGANA
>117588_65
QPQAQGDGANAG
>117588_66
PQAQGDGANAGQ
>117588_67
QAQGDGANAGQP
>117588_68
AQGDGANAGQPQ
>117588_69
QGDGANAGQPQA
>117588_70
GDGANAGQPQAQ
>117588_71
DGANAGQPQAQG
>117588_72
GANAGQPQAQGD
>117588_73
ANAGQPQAQGDG
>117588_74
NAGQPQAQGDGA
>117588_75
AGQPQAQGDGAN
>117588_76
GQPQAQGDGANA
>117588_77
QPQAQGDGANAG
>117588_78
PQAQGDGANAGQ
>117588_79
QAQGDGANAGQP
>117588_80
AQGDGANAGQPQ
>117588_81
QGDGANAGQPQA
>117588_82
GDGANAGQPQAQ
>117588_83
DGANAGQPQAQG
>117588_84
GANAGQPQAQGD
>117588_85
ANAGQPQAQGDG
>117588_86
NAGQPQAQGDGA
>117588_87
AGQPQAQGDGAN
>117588_88
GQPQAQGDGANA
>117588_89
QPQAQGDGANAG
>117588_90
PQAQGDGANAGQ
>117588_91
QAQGDGANAGQP
>117588_92
AQGDGANAGQPQ
>117588_93
QGDGANAGQPQA
>117588_94
GDGANAGQPQAQ
>117588_95
DGANAGQPQAQG
>117588_96
GANAGQPQAQGD
>117588_97
ANAGQPQAQGDG
>117588_98
NAGQPQAQGDGA
>117588_99
AGQPQAQGDGAN
>117588_100
GQPQAQGDGANA
>117588_101
QPQAQGDGANAG
>117588_102
PQAQGDGANAGQ
>117588_103
QAQGDGANAGQP
>117588_104
AQGDGANAGQPQ
>117588_105
QGDGANAGQPQA
>117588_106
GDGANAGQPQAQ
>117588_107
DGANAGQPQAQG
>117588_108
GANAGQPQAQGD
>117588_109
ANAGQPQAQGDG
>117588_110
NAGQPQAQGDGA
>117588_111
AGQPQAQGDGAN
>117588_112
GQPQAQGDGANA
>117588_113
QPQAQGDGANAG
>117588_114
PQAQGDGANAGQ
>117588_115
QAQGDGANAGQP
>117588_116
AQGDGANAGQPQ
>117588_117
QGDGANAGQPQA
>117588_118
GDGANAGQPQAQ
>117588_119
DGANAGQPQAQG
>117588_120
GANAGQPQAQGD
>117588_121
ANAGQPQAQGDG
>117588_122
NAGQPQAQGDGA
>117588_123
AGQPQAQGDGAN
>117588_124
GQPQAQGDGANA
>117588_125
QPQAQGDGANAG
>117588_126
PQAQGDGANAGQ
>117588_127
QAQGDGANAGQP
>117588_128
AQGDGANAGQPQ
>117588_129
QGDGANAGQPQA
>117588_130
GDGANAGQPQAQ
>117588_131
DGANAGQPQAQG
>117588_132
GANAGQPQAQGD
>117588_133
ANAGQPQAQGDG
>117588_134
NAGQPQAQGDGA
>117588_135
AGQPQAQGDGAN
>117588_136
GQPQAQGDGANA
>117588_137
QPQAQGDGANAG
>117588_138
PQAQGDGANAGQ
>117588_139
QAQGDGANAGQP
>117588_140
AQGDGANAGQPQ
>117588_141
QGDGANAGQPQA
>117588_142
GDGANAGQPQAQ
>117588_143
DGANAGQPQAQG
>117588_144
GANAGQPQAQGD
>117588_145
ANAGQPQAQGDG
>117588_146
NAGQPQAQGDGA
>117588_147
AGQPQAQGDGAN
>117588_148
GQPQAQGDGANA
>117588_149
QPQAQGDGANAG
>117588_150
PQAQGDGANAGQ
>117588_151
QAQGDGANAGQP
>117588_152
AQGDGANAGQPQ
>117588_153
QGDGANAGQPQA
>117588_154
GDGANAGQPQAQ
>117588_155
DGANAGQPQAQG
>117588_156
GANAGQPQAQGD
>117588_157
ANAGQPQAQGDG
>117588_158
NAGQPQAQGDGA
>117588_159
AGQPQAQGDGAN
>117588_160
GQPQAQGDGANA
>117588_161
QPQAQGDGANAG
>117588_162
PQAQGDGANAGQ
>117588_163
QAQGDGANAGQP
>117588_164
AQGDGANAGQPQ
>117588_165
QGDGANAGQPQA
>117588_166
GDGANAGQPQAQ
>117588_167
DGANAGQPQAQG
>117588_168
GANAGQPQAQGD
>117588_169
ANAGQPQAQGDG
>117588_170
NAGQPQAQGDGA
>117588_171
AGQPQAQGDGAN
>117588_172
GQPQAQGDGANA
>117588_173
QPQAQGDGANAG
>117588_174
PQAQGDGANAGQ
>117588_175
QAQGDGANAGQP
>117588_176
AQGDGANAGQPQ
>117588_177
QGDGANAGQPQA
>117588_178
GDGANAGQPQAQ
>117588_179
DGANAGQPQAQG
>117588_180
GANAGQPQAQGD
>117588_181
ANAGQPQAQGDG
>117588_182
NAGQPQAQGDGA
>117588_183
AGQPQAQGDGAN
>117588_184
GQPQAQGDGANV
>117588_185
QPQAQGDGANVP
>117588_186
PQAQGDGANVPR
>117588_187
QAQGDGANVPRQ
>117588_188
AQGDGANVPRQG
>117588_189
QGDGANVPRQGR
>117588_190
GDGANVPRQGRN
>117588_191
DGANVPRQGRNG
>117588_192
GANVPRQGRNGG
>117588_193
ANVPRQGRNGGG
>117588_194
NVPRQGRNGGGA
>117588_195
PRQGRNGGGAPA
>117588_196
RQGRNGGGAPAG
>117588_197
GRNGGGAPAGGN
>117588_198
RNGGGAPAGGNE
>117588_199
NGGGAPAGGNEG
>117588_200
GGGAPAGGNEGN
>117588_201
GGAPAGGNEGNK
>117588_202
GAPAGGNEGNKQ
>117588_203
APAGGNEGNKQA
>117588_204
PAGGNEGNKQAG
>117588_205
AGGNEGNKQAGK
>117588_206
GGNEGNKQAGKG
>117588_207
GNEGNKQAGKGQ
>117588_208
NEGNKQAGKGQG
>117588_209
EGNKQAGKGQGQ
>117588_210
GNKQAGKGQGQN
>117588_211
NKQAGKGQGQNN
>117588_212
KQAGKGQGQNNQ
>117588_213
QAGKGQGQNNQG
>117588_214
AGKGQGQNNQGA
>117588_215
GKGQGQNNQGAN
>117588_216
KGQGQNNQGANA
>117588_217
GQGQNNQGANAP
>117588_218
QGQNNQGANAPN
>117588_219
GQNNQGANAPNE
>117588_220
QNNQGANAPNEK
>117588_221
NNQGANAPNEKV
>117588_222
NQGANAPNEKVV
>117588_223
QGANAPNEKVVN
>117588_224
GANAPNEKVVND
>117588_225
ANAPNEKVVNDY
>117588_226
NAPNEKVVNDYL
>117588_227
APNEKVVNDYLH
>117588_228
PNEKVVNDYLHK
>117588_229
NEKVVNDYLHKI
>117588_230
EKVVNDYLHKIR
>117588_231
KVVNDYLHKIRS
>117588_232
VVNDYLHKIRSS
>117588_233
VNDYLHKIRSSV
>117588_234
NDYLHKIRSSVT
>117588_235
DYLHKIRSSVTT
>117588_236
YLHKIRSSVTTE
>117588_237
LHKIRSSVTTEW
>117588_238
HKIRSSVTTEWT
>117588_239
KIRSSVTTEWTP
>117588_240
IRSSVTTEWTPC
>117588_241
RSSVTTEWTPCS
>117588_242
SSVTTEWTPCSV
>117588_243
SVTTEWTPCSVT
>117588_244
VTTEWTPCSVTC
>117588_245
TTEWTPCSVTCG
>117588_246
TEWTPCSVTCGN
>117588_247
EWTPCSVTCGNG
>117588_248
WTPCSVTCGNGV
>117588_249
TPCSVTCGNGVR
>117588_250
PCSVTCGNGVRI
>117588_251
CSVTCGNGVRIR
>117588_252
SVTCGNGVRIRR
>117588_253
VTCGNGVRIRRK
>117588_254
TCGNGVRIRRKA
>117588_255
CGNGVRIRRKAH
>117588_256
GNGVRIRRKAHA
>117588_257
NGVRIRRKAHAG
>117588_258
GVRIRRKAHAGN
>117588_259
VRIRRKAHAGNK
>117588_260
RIRRKAHAGNKK
>117588_261
IRRKAHAGNKKA
>117588_262
AGNKKAEDLTMD
>117588_263
GNKKAEDLTMDD
>117588_264
NKKAEDLTMDDL
>117588_265
MDDLEVEACVMD
>117588_266
LEVEACVMDKCA
>117588_267
EVEACVMDKCAG
>117588_268
VEACVMDKCAGI
>117588_269
EACVMDKCAGIF
>117588_270
ACVMDKCAGIFN
>117588_271
CVMDKCAGIFNV
>117588_272
VMDKCAGIFNVV
>117588_273
MDKCAGIFNVVS
>117588_274
DKCAGIFNVVSN
>117593_1
NGVNFNNVDASS
>117593_2
DASSLGAAHVGQ
>117593_3
SLGAAHVGQSAS
>117593_4
LGAAHVGQSASR
>117593_5
GENPDDEEGDAK
>117593_6
ENPDDEEGDAKK
>117593_7
NPDDEEGDAKKK
>117593_8
PDDEEGDAKKKK
>117593_9
DDEEGDAKKKKD
>117593_10
DEEGDAKKKKDG
>117593_11
EEGDAKKKKDGK
>117593_12
EGDAKKKKDGKK
>117593_13
GDAKKKKDGKKA
>117593_14
DAKKKKDGKKAE
>117593_15
AKKKKDGKKAEP
>117593_16
KKKKDGKKAEPK
>117593_17
KKKDGKKAEPKN
>117593_18
KKDGKKAEPKNP
>117593_19
KDGKKAEPKNPR
>117593_20
DGKKAEPKNPRE
>117593_21
GKKAEPKNPREN
>117593_22
KKAEPKNPRENK
>117593_23
KAEPKNPRENKL
>117593_24
AEPKNPRENKLK
>117593_25
EPKNPRENKLKQ
>117593_26
PKNPRENKLKQP
>117593_27
KNPRENKLKQPG
>117593_28
NPRENKLKQPGD
>117593_29
PRENKLKQPGDR
>117593_30
RENKLKQPGDRA
>117593_31
ENKLKQPGDRAD
>117593_32
NKLKQPGDRADG
>117593_33
KLKQPGDRADGQ
>117593_34
LKQPGDRADGQP
>117593_35
KQPGDRADGQPA
>117593_36
QPGDRADGQPAG
>117593_37
PGDRADGQPAGD
>117593_38
GDRADGQPAGDR
>117593_39
DRADGQPAGDRA
>117593_40
RADGQPAGDRAD
>117593_41
ADGQPAGDRADG
>117593_42
DGQPAGDRADGQ
>117593_43
GQPAGDRADGQP
>117593_44
QPAGDRADGQPA
>117593_45
PAGDRADGQPAG
>117593_46
AGDRADGQPAGD
>117593_47
GDRADGQPAGDR
>117593_48
DRADGQPAGDRA
>117593_49
RADGQPAGDRAD
>117593_50
ADGQPAGDRADG
>117593_51
DGQPAGDRADGQ
>117593_52
GQPAGDRADGQP
>117593_53
QPAGDRADGQPA
>117593_54
PAGDRADGQPAG
>117593_55
AGDRADGQPAGD
>117593_56
GDRADGQPAGDR
>117593_57
DRADGQPAGDRA
>117593_58
RADGQPAGDRAD
>117593_59
ADGQPAGDRADG
>117593_60
DGQPAGDRADGQ
>117593_61
GQPAGDRADGQP
>117593_62
QPAGDRADGQPA
>117593_63
PAGDRADGQPAG
>117593_64
AGDRADGQPAGD
>117593_65
GDRADGQPAGDR
>117593_66
DRADGQPAGDRA
>117593_67
RADGQPAGDRAA
>117593_68
ADGQPAGDRAAG
>117593_69
DGQPAGDRAAGQ
>117593_70
GQPAGDRAAGQP
>117593_71
QPAGDRAAGQPA
>117593_72
PAGDRAAGQPAG
>117593_73
AGDRAAGQPAGD
>117593_74
GDRAAGQPAGDR
>117593_75
DRAAGQPAGDRA
>117593_76
RAAGQPAGDRAD
>117593_77
AAGQPAGDRADG
>117593_78
AGQPAGDRADGQ
>117593_79
GQPAGDRADGQP
>117593_80
QPAGDRADGQPA
>117593_81
PAGDRADGQPAG
>117593_82
AGDRADGQPAGD
>117593_83
GDRADGQPAGDR
>117593_84
DRADGQPAGDRA
>117593_85
RADGQPAGDRAD
>117593_86
ADGQPAGDRADG
>117593_87
DGQPAGDRADGQ
>117593_88
GQPAGDRADGQP
>117593_89
QPAGDRADGQPA
>117593_90
PAGDRADGQPAG
>117593_91
AGDRADGQPAGD
>117593_92
GDRADGQPAGDR
>117593_93
DRADGQPAGDRA
>117593_94
RADGQPAGDRAD
>117593_95
ADGQPAGDRADG
>117593_96
DGQPAGDRADGQ
>117593_97
GQPAGDRADGQP
>117593_98
QPAGDRADGQPA
>117593_99
PAGDRADGQPAG
>117593_100
AGDRADGQPAGD
>117593_101
GDRADGQPAGDR
>117593_102
DRADGQPAGDRA
>117593_103
RADGQPAGDRAD
>117593_104
ADGQPAGDRADG
>117593_105
DGQPAGDRADGQ
>117593_106
GQPAGDRADGQP
>117593_107
QPAGDRADGQPA
>117593_108
PAGDRADGQPAG
>117593_109
AGDRADGQPAGD
>117593_110
GDRADGQPAGDR
>117593_111
DRADGQPAGDRA
>117593_112
RADGQPAGDRAA
>117593_113
ADGQPAGDRAAG
>117593_114
DGQPAGDRAAGQ
>117593_115
GQPAGDRAAGQP
>117593_116
QPAGDRAAGQPA
>117593_117
PAGDRAAGQPAG
>117593_118
AGDRAAGQPAGD
>117593_119
GDRAAGQPAGDR
>117593_120
DRAAGQPAGDRA
>117593_121
RAAGQPAGDRAA
>117593_122
AAGQPAGDRAAG
>117593_123
AGQPAGDRAAGQ
>117593_124
GQPAGDRAAGQP
>117593_125
QPAGDRAAGQPA
>117593_126
PAGDRAAGQPAG
>117593_127
AGDRAAGQPAGD
>117593_128
GDRAAGQPAGDR
>117593_129
DRAAGQPAGDRA
>117593_130
RAAGQPAGDRAD
>117593_131
AAGQPAGDRADG
>117593_132
AGQPAGDRADGQ
>117593_133
GQPAGDRADGQP
>117593_134
QPAGDRADGQPA
>117593_135
PAGDRADGQPAG
>117593_136
AGDRADGQPAGD
>117593_137
GDRADGQPAGDR
>117593_138
DRADGQPAGDRA
>117593_139
RADGQPAGDRAA
>117593_140
ADGQPAGDRAAG
>117593_141
DGQPAGDRAAGQ
>117593_142
GQPAGDRAAGQP
>117593_143
QPAGDRAAGQPA
>117593_144
PAGDRAAGQPAG
>117593_145
AGDRAAGQPAGD
>117593_146
GDRAAGQPAGDR
>117593_147
DRAAGQPAGDRA
>117593_148
RAAGQPAGDRAD
>117593_149
AAGQPAGDRADG
>117593_150
AGQPAGDRADGQ
>117593_151
GQPAGDRADGQP
>117593_152
QPAGDRADGQPA
>117593_153
PAGDRADGQPAG
>117593_154
AGDRADGQPAGD
>117593_155
GDRADGQPAGDR
>117593_156
DRADGQPAGDRA
>117593_157
RADGQPAGDRAA
>117593_158
ADGQPAGDRAAG
>117593_159
DGQPAGDRAAGQ
>117593_160
GQPAGDRAAGQP
>117593_161
QPAGDRAAGQPA
>117593_162
PAGDRAAGQPAG
>117593_163
AGDRAAGQPAGD
>117593_164
GDRAAGQPAGDR
>117593_165
DRAAGQPAGDRA
>117593_166
RAAGQPAGDRAD
>117593_167
AAGQPAGDRADG
>117593_168
AGQPAGDRADGQ
>117593_169
GQPAGDRADGQP
>117593_170
QPAGDRADGQPA
>117593_171
PAGDRADGQPAG
>117593_172
AGDRADGQPAGD
>117593_173
GDRADGQPAGDR
>117593_174
DRADGQPAGDRA
>117593_175
RADGQPAGDRAA
>117593_176
ADGQPAGDRAAG
>117593_177
DGQPAGDRAAGQ
>117593_178
GQPAGDRAAGQP
>117593_179
QPAGDRAAGQPA
>117593_180
PAGDRAAGQPAG
>117593_181
AGDRAAGQPAGD
>117593_182
GDRAAGQPAGDR
>117593_183
DRAAGQPAGDRA
>117593_184
RAAGQPAGDRAA
>117593_185
AAGQPAGDRAAG
>117593_186
AGQPAGDRAAGQ
>117593_187
GQPAGDRAAGQP
>117593_188
QPAGDRAAGQPA
>117593_189
PAGDRAAGQPAG
>117593_190
AGDRAAGQPAGD
>117593_191
GDRAAGQPAGDR
>117593_192
DRAAGQPAGDRA
>117593_193
RAAGQPAGDRAA
>117593_194
AAGQPAGDRAAG
>117593_195
AGQPAGDRAAGQ
>117593_196
GQPAGDRAAGQA
>117593_197
QPAGDRAAGQAA
>117593_198
PAGDRAAGQAAG
>117593_199
AGDRAAGQAAGD
>117593_200
GDRAAGQAAGDR
>117593_201
DRAAGQAAGDRA
>117593_202
RAAGQAAGDRAA
>117593_203
AAGQAAGDRAAG
>117593_204
AGQAAGDRAAGQ
>117593_205
GQAAGDRAAGQA
>117593_206
AAGDRAAGQAAG
>117593_207
AGDRAAGQAAGG
>117593_208
GDRAAGQAAGGN
>117593_209
DRAAGQAAGGNA
>117593_210
AAGQAAGGNAGG
>117593_211
AGQAAGGNAGGQ
>117593_212
GQAAGGNAGGQG
>117593_213
QAAGGNAGGQGQ
>117593_214
AAGGNAGGQGQN
>117593_215
AGGNAGGQGQNN
>117593_216
GGNAGGQGQNNE
>117593_217
GNAGGQGQNNEG
>117593_218
NAGGQGQNNEGA
>117593_219
AGGQGQNNEGAN
>117593_220
GGQGQNNEGANA
>117593_221
GQGQNNEGANAP
>117593_222
QGQNNEGANAPN
>117593_223
GQNNEGANAPNE
>117593_224
QNNEGANAPNEK
>117593_225
NNEGANAPNEKS
>117593_226
NEGANAPNEKSV
>117593_227
EGANAPNEKSVK
>117593_228
GANAPNEKSVKE
>117593_229
ANAPNEKSVKEY
>117593_230
NAPNEKSVKEYL
>117593_231
APNEKSVKEYLD
>117593_232
PNEKSVKEYLDK
>117593_233
NEKSVKEYLDKV
>117593_234
KEYLDKVRATVG
>117593_235
VRATVGTEWTPC
>117593_236
RATVGTEWTPCS
>117593_237
ATVGTEWTPCSV
>117593_238
TVGTEWTPCSVT
>117593_239
VGTEWTPCSVTC
>117593_240
GTEWTPCSVTCG
>117593_241
TEWTPCSVTCGV
>117593_242
EWTPCSVTCGVG
>117593_243
WTPCSVTCGVGV
>117593_244
TPCSVTCGVGVR
>117593_245
PCSVTCGVGVRV
>117593_246
CSVTCGVGVRVR
>117593_247
SVTCGVGVRVRR
>117593_248
VTCGVGVRVRRR
>117593_249
TCGVGVRVRRRV
>117593_250
CGVGVRVRRRVN
>117593_251
GVGVRVRRRVNA
>117593_252
VGVRVRRRVNAA
>117593_253
GVRVRRRVNAAN
>117593_254
VRVRRRVNAANK
>117593_255
RVRRRVNAANKK
>117593_256
VRRRVNAANKKP
>117593_257
RRRVNAANKKPE
>117593_258
RRVNAANKKPED
>117593_259
RVNAANKKPEDL
>117593_260
VNAANKKPEDLT
>117593_261
NAANKKPEDLTL
>117593_262
AANKKPEDLTLN
>117593_263
ANKKPEDLTLND
>117593_264
NKKPEDLTLNDL
>117593_265
TLNDLETDVCTM
>117593_266
LNDLETDVCTMD
>117593_267
NDLETDVCTMDK
>117593_268
DLETDVCTMDKC
>117593_269
LETDVCTMDKCA
>117593_270
ETDVCTMDKCAG
>117593_271
TDVCTMDKCAGI
>117593_272
DVCTMDKCAGIF
>117593_273
VCTMDKCAGIFN
>117593_274
CTMDKCAGIFNV
>117593_275
TMDKCAGIFNVV
>117593_276
MDKCAGIFNVVS
>117593_277
DKCAGIFNVVSN
>117594_1
LVVASLLLVDSL
>117594_2
VVASLLLVDSLL
>117594_3
VDSLLPGYGQNK
>117594_4
DSLLPGYGQNKS
>117594_5
SLLPGYGQNKSV
>117594_6
LLPGYGQNKSVQ
>117594_7
LPGYGQNKSVQA
>117594_8
PGYGQNKSVQAQ
>117594_9
GYGQNKSVQAQR
>117594_10
YGQNKSVQAQRN
>117594_11
GQNKSVQAQRNL
>117594_12
QNKSVQAQRNLN
>117594_13
NKSVQAQRNLNE
>117594_14
KSVQAQRNLNEL
>117594_15
SVQAQRNLNELC
>117594_16
AQRNLNELCYNE
>117594_17
QRNLNELCYNEE
>117594_18
RNLNELCYNEEN
>117594_19
NLNELCYNEEND
>117594_20
LNELCYNEENDN
>117594_21
NELCYNEENDNK
>117594_22
ELCYNEENDNKL
>117594_23
LCYNEENDNKLY
>117594_24
CYNEENDNKLYH
>117594_25
YNEENDNKLYHV
>117594_26
NEENDNKLYHVL
>117594_27
EENDNKLYHVLN
>117594_28
ENDNKLYHVLNS
>117594_29
NDNKLYHVLNSK
>117594_30
DNKLYHVLNSKN
>117594_31
NGKIYNRNIVNR
>117594_32
GKIYNRNIVNRL
>117594_33
KIYNRNIVNRLL
>117594_34
IYNRNIVNRLLG
>117594_35
YNRNIVNRLLGD
>117594_36
LNGKPEEKKDDP
>117594_37
NGKPEEKKDDPP
>117594_38
GKPEEKKDDPPK
>117594_39
KPEEKKDDPPKD
>117594_40
PEEKKDDPPKDG
>117594_41
EEKKDDPPKDGN
>117594_42
EKKDDPPKDGNK
>117594_43
KKDDPPKDGNKD
>117594_44
KDDPPKDGNKDD
>117594_45
DDPPKDGNKDDL
>117594_46
DPPKDGNKDDLP
>117594_47
PPKDGNKDDLPK
>117594_48
PKDGNKDDLPKE
>117594_49
KDGNKDDLPKEE
>117594_50
DGNKDDLPKEEK
>117594_51
GNKDDLPKEEKK
>117594_52
NKDDLPKEEKKD
>117594_53
KDDLPKEEKKDD
>117594_54
PKEEKKDDLPKE
>117594_55
KEEKKDDLPKEE
>117594_56
EEKKDDLPKEEK
>117594_57
EKKDDLPKEEKK
>117594_58
KKDDLPKEEKKD
>117594_59
KDDLPKEEKKDD
>117594_60
DDLPKEEKKDDP
>117594_61
DLPKEEKKDDPP
>117594_62
LPKEEKKDDPPK
>117594_63
PKEEKKDDPPKD
>117594_64
KEEKKDDPPKDP
>117594_65
EEKKDDPPKDPK
>117594_66
EKKDDPPKDPKK
>117594_67
KKDDPPKDPKKD
>117594_68
KDDPPKDPKKDD
>117594_69
DDPPKDPKKDDP
>117594_70
DPPKDPKKDDPP
>117594_71
PPKDPKKDDPPK
>117594_72
PKDPKKDDPPKE
>117594_73
KDPKKDDPPKEA
>117594_74
DPKKDDPPKEAQ
>117594_75
PKKDDPPKEAQN
>117594_76
KKDDPPKEAQNK
>117594_77
KDDPPKEAQNKL
>117594_78
DDPPKEAQNKLN
>117594_79
DPPKEAQNKLNQ
>117594_80
PPKEAQNKLNQP
>117594_81
PKEAQNKLNQPV
>117594_82
KEAQNKLNQPVV
>117594_83
EAQNKLNQPVVA
>117594_84
AQNKLNQPVVAD
>117594_85
QNKLNQPVVADE
>117594_86
NKLNQPVVADEN
>117594_87
KLNQPVVADENV
>117594_88
LNQPVVADENVD
>117594_89
NQPVVADENVDQ
>117594_90
QPVVADENVDQG
>117594_91
PVVADENVDQGP
>117594_92
VVADENVDQGPG
>117594_93
VADENVDQGPGA
>117594_94
ADENVDQGPGAP
>117594_95
DENVDQGPGAPQ
>117594_96
ENVDQGPGAPQG
>117594_97
NVDQGPGAPQGP
>117594_98
VDQGPGAPQGPG
>117594_99
DQGPGAPQGPGA
>117594_100
QGPGAPQGPGAP
>117594_101
GPGAPQGPGAPQ
>117594_102
PGAPQGPGAPQG
>117594_103
GAPQGPGAPQGP
>117594_104
APQGPGAPQGPG
>117594_105
PQGPGAPQGPGA
>117594_106
QGPGAPQGPGAP
>117594_107
GPGAPQGPGAPQ
>117594_108
PGAPQGPGAPQG
>117594_109
GAPQGPGAPQGP
>117594_110
APQGPGAPQGPG
>117594_111
PQGPGAPQGPGA
>117594_112
QGPGAPQGPGAP
>117594_113
GPGAPQGPGAPQ
>117594_114
PGAPQGPGAPQG
>117594_115
GAPQGPGAPQGP
>117594_116
APQGPGAPQGPG
>117594_117
PQGPGAPQGPGA
>117594_118
QGPGAPQGPGAP
>117594_119
GPGAPQGPGAPQ
>117594_120
PGAPQGPGAPQG
>117594_121
GAPQGPGAPQGP
>117594_122
APQGPGAPQGPG
>117594_123
PQGPGAPQGPGA
>117594_124
QGPGAPQGPGAP
>117594_125
GPGAPQGPGAPQ
>117594_126
PGAPQGPGAPQG
>117594_127
GAPQGPGAPQGP
>117594_128
APQGPGAPQGPG
>117594_129
PQGPGAPQGPGA
>117594_130
QGPGAPQGPGAP
>117594_131
GPGAPQGPGAPQ
>117594_132
PGAPQGPGAPQG
>117594_133
GAPQGPGAPQGP
>117594_134
APQGPGAPQGPG
>117594_135
PQGPGAPQGPGA
>117594_136
QGPGAPQGPGAP
>117594_137
GPGAPQGPGAPQ
>117594_138
PGAPQGPGAPQG
>117594_139
GAPQGPGAPQGP
>117594_140
APQGPGAPQGPG
>117594_141
PQGPGAPQGPGA
>117594_142
QGPGAPQGPGAP
>117594_143
GPGAPQGPGAPQ
>117594_144
PGAPQGPGAPQG
>117594_145
GAPQGPGAPQGP
>117594_146
APQGPGAPQGPG
>117594_147
PQGPGAPQGPGA
>117594_148
QGPGAPQGPGAP
>117594_149
GPGAPQGPGAPQ
>117594_150
PGAPQGPGAPQG
>117594_151
GAPQGPGAPQGP
>117594_152
APQGPGAPQGPG
>117594_153
PQGPGAPQGPGA
>117594_154
QGPGAPQGPGAP
>117594_155
GPGAPQGPGAPQ
>117594_156
PGAPQGPGAPQG
>117594_157
GAPQGPGAPQGP
>117594_158
APQGPGAPQGPG
>117594_159
PQGPGAPQGPGA
>117594_160
QGPGAPQGPGAP
>117594_161
GPGAPQGPGAPQ
>117594_162
PGAPQGPGAPQG
>117594_163
GAPQGPGAPQGP
>117594_164
APQGPGAPQGPG
>117594_165
PQGPGAPQGPGA
>117594_166
QGPGAPQGPGAP
>117594_167
GPGAPQGPGAPQ
>117594_168
PGAPQGPGAPQG
>117594_169
GAPQGPGAPQGP
>117594_170
APQGPGAPQGPG
>117594_171
PQGPGAPQGPGA
>117594_172
QGPGAPQGPGAP
>117594_173
GPGAPQGPGAPQ
>117594_174
PGAPQGPGAPQG
>117594_175
GAPQGPGAPQGP
>117594_176
APQGPGAPQGPG
>117594_177
PQGPGAPQGPGA
>117594_178
QGPGAPQGPGAP
>117594_179
GPGAPQGPGAPQ
>117594_180
PGAPQGPGAPQE
>117594_181
GAPQGPGAPQEP
>117594_182
APQGPGAPQEPP
>117594_183
PQGPGAPQEPPQ
>117594_184
QGPGAPQEPPQQ
>117594_185
GPGAPQEPPQQP
>117594_186
PGAPQEPPQQPP
>117594_187
GAPQEPPQQPPQ
>117594_188
APQEPPQQPPQQ
>117594_189
PQEPPQQPPQQP
>117594_190
QEPPQQPPQQPP
>117594_191
EPPQQPPQQPPQ
>117594_192
PPQQPPQQPPQQ
>117594_193
PQQPPQQPPQQP
>117594_194
QQPPQQPPQQPP
>117594_195
QPPQQPPQQPPQ
>117594_196
PPQQPPQQPPQQ
>117594_197
PQQPPQQPPQQP
>117594_198
QQPPQQPPQQPP
>117594_199
QPPQQPPQQPPQ
>117594_200
PPQQPPQQPPQQ
>117594_201
PQQPPQQPPQQP
>117594_202
QQPPQQPPQQPP
>117594_203
QPPQQPPQQPPQ
>117594_204
PPQQPPQQPPQQ
>117594_205
PQQPPQQPPQQP
>117594_206
QQPPQQPPQQPP
>117594_207
QPPQQPPQQPPQ
>117594_208
PPQQPPQQPPQQ
>117594_209
PQQPPQQPPQQP
>117594_210
QQPPQQPPQQPR
>117594_211
QPPQQPPQQPRP
>117594_212
PPQQPPQQPRPQ
>117594_213
PQQPPQQPRPQP
>117594_214
QQPPQQPRPQPD
>117594_215
QPPQQPRPQPDG
>117594_216
PPQQPRPQPDGN
>117594_217
PQQPRPQPDGNN
>117594_218
QQPRPQPDGNNN
>117594_219
QPRPQPDGNNNN
>117594_220
PRPQPDGNNNNN
>117594_221
RPQPDGNNNNNN
>117594_222
PQPDGNNNNNNN
>117594_223
QPDGNNNNNNNN
>117594_224
PDGNNNNNNNNG
>117594_225
DGNNNNNNNNGN
>117594_226
GNNNNNNNNGNN
>117594_227
NNNNNNNNGNNN
>117594_228
NNNNNNNGNNNE
>117594_229
NNNNNNGNNNED
>117594_230
NNNNNGNNNEDS
>117594_231
NNNNGNNNEDSY
>117594_232
NNNGNNNEDSYV
>117594_233
NNGNNNEDSYVP
>117594_234
NGNNNEDSYVPS
>117594_235
GNNNEDSYVPSA
>117594_236
NNNEDSYVPSAE
>117594_237
NNEDSYVPSAEQ
>117594_238
NEDSYVPSAEQI
>117594_239
DSYVPSAEQILE
>117594_240
SYVPSAEQILEF
>117594_241
YVPSAEQILEFV
>117594_242
VPSAEQILEFVK
>117594_243
PSAEQILEFVKQ
>117594_244
SAEQILEFVKQI
>117594_245
AEQILEFVKQIS
>117594_246
EQILEFVKQISS
>117594_247
QILEFVKQISSQ
>117594_248
KQISSQLTEEWS
>117594_249
LTEEWSQCSVTC
>117594_250
TEEWSQCSVTCG
>117594_251
EEWSQCSVTCGS
>117594_252
EWSQCSVTCGSG
>117594_253
WSQCSVTCGSGV
>117594_254
CSVTCGSGVRVR
>117594_255
SVTCGSGVRVRK
>117594_256
VTCGSGVRVRKR
>117594_257
TCGSGVRVRKRK
>117594_258
CGSGVRVRKRKN
>117594_259
GSGVRVRKRKNV
>117594_260
SGVRVRKRKNVN
>117594_261
GVRVRKRKNVNK
>117594_262
VRVRKRKNVNKQ
>117594_263
RVRKRKNVNKQP
>117594_264
VRKRKNVNKQPE
>117594_265
RKRKNVNKQPEN
>117594_266
KRKNVNKQPENL
>117594_267
RKNVNKQPENLT
>117594_268
KNVNKQPENLTL
>117594_269
NVNKQPENLTLE
>117594_270
VNKQPENLTLED
>117594_271
NKQPENLTLEDI
>119703_1
FNKESLAEKTNK
>119703_2
NKESLAEKTNKE
>119703_3
KESLAEKTNKET
>119703_4
ESLAEKTNKETG
>119703_5
AEKTNKETGSGV
>119703_6
EKTNKETGSGVS
>119703_7
KTNKETGSGVSS
>119703_8
TGSGVSSKKKNK
>119703_9
GSGVSSKKKNKK
>119703_10
SGVSSKKKNKKG
>119703_11
GVSSKKKNKKGS
>119703_12
VSSKKKNKKGSG
>119703_13
SSKKKNKKGSGE
>119703_14
SKKKNKKGSGEP
>119703_15
KKKNKKGSGEPL
>119703_16
KKNKKGSGEPLI
>119703_17
LLGGVGLVLYNT
>119703_18
LGGVGLVLYNTE
>119703_19
GGVGLVLYNTEK
>119703_20
GVGLVLYNTEKG
>119703_21
VGLVLYNTEKGR
>119703_22
LVLYNTEKGRHP
>119703_23
VLYNTEKGRHPF
>119703_24
LYNTEKGRHPFK
>119703_25
YNTEKGRHPFKI
>119703_26
NTEKGRHPFKIG
>119703_27
TEKGRHPFKIGS
>119703_28
KGRHPFKIGSSD
>119703_29
RHPFKIGSSDPA
>119703_30
HPFKIGSSDPAD
>119703_31
PFKIGSSDPADN
>119703_32
FKIGSSDPADNA
>119703_33
KIGSSDPADNAN
>119703_34
IGSSDPADNANP
>119703_35
GSSDPADNANPD
>119703_36
SSDPADNANPDA
>119703_37
SDPADNANPDAD
>119703_38
DPADNANPDADS
>119703_39
PADNANPDADSE
>119703_40
ADNANPDADSES
>119703_41
DNANPDADSESN
>119703_42
NANPDADSESNG
>119703_43
ADSESNGEPNAD
>119703_44
DSESNGEPNADP
>119703_45
SESNGEPNADPQ
>119703_46
ESNGEPNADPQV
>119703_47
SNGEPNADPQVT
>119703_48
NGEPNADPQVTA
>119703_49
GEPNADPQVTAQ
>119703_50
EPNADPQVTAQD
>119703_51
PNADPQVTAQDV
>119703_52
NADPQVTAQDVT
>119703_53
ADPQVTAQDVTP
>119703_54
DPQVTAQDVTPE
>119703_55
PQVTAQDVTPEQ
>119703_56
QVTAQDVTPEQP
>119703_57
VTAQDVTPEQPQ
>119703_58
TAQDVTPEQPQG
>119703_59
AQDVTPEQPQGD
>119703_60
QDVTPEQPQGDD
>119703_61
DVTPEQPQGDDN
>119703_62
VTPEQPQGDDNN
>119703_63
TPEQPQGDDNNL
>119703_64
PEQPQGDDNNLV
>119703_65
EQPQGDDNNLVS
>119703_66
QPQGDDNNLVSG
>119703_67
PQGDDNNLVSGP
>119703_68
QGDDNNLVSGPE
>119703_69
GDDNNLVSGPEH
>121549_1
MSVDSSSTHRRR
>121549_2
SVDSSSTHRRRC
>121549_3
VDSSSTHRRRCV
>121549_4
DSSSTHRRRCVA
>121549_5
SSSTHRRRCVAA
>121549_6
SSTHRRRCVAAR
>121549_7
WAHAGALQHRCV
>121549_8
GALQHRCVHDAM
>121549_9
ALQHRCVHDAMQ
>121549_10
LQHRCVHDAMQA
>121549_11
QHRCVHDAMQAR
>121549_12
HRCVHDAMQARV
>121549_13
RCVHDAMQARVR
>121549_14
CVHDAMQARVRQ
>121549_15
RQSVADHHKAPG
>121549_16
SVADHHKAPGAV
>121549_17
ADHHKAPGAVSA
>121549_18
DHHKAPGAVSAV
>121549_19
HHKAPGAVSAVG
>121549_20
AHTAAAADPRPG
>121549_21
HTAAAADPRPGS
>121549_22
TAAAADPRPGSA
>121549_23
AAAADPRPGSAR
>121549_24
ADPRPGSARSVV
>121549_25
DPRPGSARSVVR
>121549_26
PRPGSARSVVRD
>121549_27
RPGSARSVVRDV
>121549_28
SVVRDVNWGALR
>121549_29
VVRDVNWGALRI
>121549_30
IAVSTEDLTDPA
>121549_31
AVSTEDLTDPAY
>121549_32
VSTEDLTDPAYH
>121549_33
STEDLTDPAYHC
>121549_34
TEDLTDPAYHCA
>121549_35
EDLTDPAYHCAR
>121549_36
DLTDPAYHCARV
>121549_37
LTDPAYHCARVG
>121549_38
TDPAYHCARVGQ
>121549_39
DPAYHCARVGQH
>121549_40
PAYHCARVGQHV
>121549_41
VTCTAEDILTNE
>121549_42
TCTAEDILTNEK
>121549_43
CTAEDILTNEKR
>121549_44
TAEDILTNEKRD
>121549_45
AEDILTNEKRDI
>121549_46
EDILTNEKRDIL
>121549_47
DILTNEKRDILV
>121549_48
LTNEKRDILVKH
>121549_49
TNEKRDILVKHL
>121549_50
NEKRDILVKHLI
>121549_51
KRDILVKHLIPQ
>121549_52
RDILVKHLIPQA
>121549_53
KHLIPQAVQLHT
>121549_54
IPQAVQLHTERL
>121549_55
PQAVQLHTERLK
>121549_56
QAVQLHTERLKV
>121549_57
AVQLHTERLKVQ
>121549_58
VQLHTERLKVQQ
>121549_59
QLHTERLKVQQV
>121549_60
LHTERLKVQQVQ
>121549_61
HTERLKVQQVQG
>121549_62
TERLKVQQVQGK
>121549_63
ERLKVQQVQGKW
>121549_64
LKVQQVQGKWKV
>121549_65
KVQQVQGKWKVT
>121549_66
VQQVQGKWKVTD
>121549_67
QQVQGKWKVTDM
>121549_68
QVQGKWKVTDMV
>121549_69
VQGKWKVTDMVG
>121549_70
QGKWKVTDMVGD
>121549_71
GKWKVTDMVGDI
>121549_72
KWKVTDMVGDIC
>121549_73
WKVTDMVGDICG
>121549_74
KVTDMVGDICGD
>121549_75
VTDMVGDICGDF
>121549_76
TDMVGDICGDFK
>121549_77
DMVGDICGDFKV
>121549_78
MVGDICGDFKVP
>121549_79
VGDICGDFKVPQ
>121549_80
GDICGDFKVPQA
>121549_81
DICGDFKVPQAH
>121549_82
GDFKVPQAHITE
>121549_83
TEGFSNTDFVMY
>121549_84
SNTDFVMYVASV
>121549_85
NTDFVMYVASVP
>121549_86
TDFVMYVASVPS
>121549_87
EGVLAWATTCQT
>121549_88
GVLAWATTCQTF
>121549_89
LAWATTCQTFSD
>121549_90
AWATTCQTFSDG
>121549_91
WATTCQTFSDGH
>121549_92
ATTCQTFSDGHP
>121549_93
TTCQTFSDGHPA
>121549_94
TCQTFSDGHPAV
>121549_95
CQTFSDGHPAVG
>121549_96
QTFSDGHPAVGV
>121549_97
GHPAVGVINIPA
>121549_98
HPAVGVINIPAA
>121549_99
NIPAANIASRYD
>121549_100
IPAANIASRYDQ
>121549_101
PAANIASRYDQL
>121549_102
AANIASRYDQLV
>121549_103
ANIASRYDQLVT
>121549_104
NIASRYDQLVTR
>121549_105
IASRYDQLVTRV
>121549_106
ASRYDQLVTRVV
>121549_107
SRYDQLVTRVVT
>121549_108
RYDQLVTRVVTH
>121549_109
YDQLVTRVVTHE
>121549_110
DQLVTRVVTHEM
>121549_111
LVTRVVTHEMAH
>121549_112
RIVANVPNVRGK
>121549_113
IVANVPNVRGKN
>121549_114
VANVPNVRGKNF
>121549_115
ANVPNVRGKNFD
>121549_116
NVPNVRGKNFDV
>121549_117
VPNVRGKNFDVP
>121549_118
PNVRGKNFDVPV
>121549_119
NVRGKNFDVPVI
>121549_120
STAVAKAREQYG
>121549_121
TAVAKAREQYGC
>121549_122
AVAKAREQYGCD
>121549_123
VAKAREQYGCDT
>121549_124
AKAREQYGCDTL
>121549_125
KAREQYGCDTLE
>121549_126
AREQYGCDTLEY
>121549_127
REQYGCDTLEYL
>121549_128
EQYGCDTLEYLE
>121549_129
QYGCDTLEYLEV
>121549_130
YGCDTLEYLEVE
>121549_131
DTLEYLEVEDQG
>121549_132
TLEYLEVEDQGG
>121549_133
LEYLEVEDQGGA
>121549_134
EYLEVEDQGGAG
>121549_135
YLEVEDQGGAGS
>121549_136
LEVEDQGGAGSA
>121549_137
EVEDQGGAGSAG
>121549_138
VEDQGGAGSAGS
>121549_139
EDQGGAGSAGSH
>121549_140
DQGGAGSAGSHI
>121549_141
ELMAPAAAAGYY
>121549_142
LMAPAAAAGYYT
>121549_143
MAPAAAAGYYTA
>121549_144
KAEVMPWGQNAG
>121549_145
AEVMPWGQNAGC
>121549_146
EVMPWGQNAGCA
>121549_147
VMPWGQNAGCAF
>121549_148
MPWGQNAGCAFL
>121549_149
PWGQNAGCAFLT
>121549_150
WGQNAGCAFLTN
>121549_151
GQNAGCAFLTNK
>121549_152
QNAGCAFLTNKC
>121549_153
NAGCAFLTNKCM
>121549_154
AGCAFLTNKCME
>121549_155
GCAFLTNKCMEQ
>121549_156
LTNKCMEQSVTQ
>121549_157
TNKCMEQSVTQW
>121549_158
NKCMEQSVTQWP
>121549_159
KCMEQSVTQWPA
>121549_160
CMEQSVTQWPAM
>121549_161
MEQSVTQWPAMF
>121549_162
EQSVTQWPAMFC
>121549_163
QSVTQWPAMFCN
>121549_164
SVTQWPAMFCNE
>121549_165
VTQWPAMFCNES
>121549_166
TQWPAMFCNESE
>121549_167
QWPAMFCNESED
>121549_168
WPAMFCNESEDA
>121549_169
PAMFCNESEDAI
>121549_170
AMFCNESEDAIR
>121549_171
MFCNESEDAIRC
>121549_172
FCNESEDAIRCP
>121549_173
CNESEDAIRCPT
>121549_174
NESEDAIRCPTS
>121549_175
ESEDAIRCPTSR
>121549_176
SEDAIRCPTSRL
>121549_177
EDAIRCPTSRLS
>121549_178
DAIRCPTSRLSL
>121549_179
AIRCPTSRLSLG
>121549_180
IRCPTSRLSLGA
>121549_181
CGVTRHPGLPPY
>121549_182
GVTRHPGLPPYW
>121549_183
VTRHPGLPPYWQ
>121549_184
TRHPGLPPYWQY
>121549_185
RHPGLPPYWQYF
>121549_186
HPGLPPYWQYFT
>121549_187
PGLPPYWQYFTD
>121549_188
GLPPYWQYFTDP
>121549_189
LPPYWQYFTDPS
>121549_190
PPYWQYFTDPSL
>121549_191
PYWQYFTDPSLA
>121549_192
YWQYFTDPSLAG
>121549_193
WQYFTDPSLAGV
>121549_194
QYFTDPSLAGVS
>121549_195
YFTDPSLAGVSA
>121549_196
FTDPSLAGVSAF
>121549_197
AGVSAFMDYCPV
>121549_198
GVSAFMDYCPVV
>121549_199
VSAFMDYCPVVV
>121549_200
SAFMDYCPVVVP
>121549_201
AFMDYCPVVVPY
>121549_202
FMDYCPVVVPYS
>121549_203
MDYCPVVVPYSD
>121549_204
DYCPVVVPYSDG
>121549_205
YCPVVVPYSDGS
>121549_206
CPVVVPYSDGSC
>121549_207
PVVVPYSDGSCT
>121549_208
VVVPYSDGSCTQ
>121549_209
VVPYSDGSCTQR
>121549_210
VPYSDGSCTQRA
>121549_211
PYSDGSCTQRAS
>121549_212
YSDGSCTQRASE
>121549_213
SDGSCTQRASEA
>121549_214
DGSCTQRASEAH
>121549_215
GSCTQRASEAHA
>121549_216
SCTQRASEAHAS
>121549_217
CTQRASEAHASL
>121549_218
ARCIDGAFRPKA
>121549_219
RCIDGAFRPKAT
>121549_220
CIDGAFRPKATD
>121549_221
IDGAFRPKATDG
>121549_222
GAFRPKATDGIV
>121549_223
KSYAGLCANVQC
>121549_224
SYAGLCANVQCD
>121549_225
YAGLCANVQCDT
>121549_226
RTYSVQVHGSND
>121549_227
TYSVQVHGSNDY
>121549_228
YSVQVHGSNDYT
>121549_229
SVQVHGSNDYTN
>121549_230
VQVHGSNDYTNC
>121549_231
QVHGSNDYTNCT
>121549_232
VHGSNDYTNCTP
>121549_233
HGSNDYTNCTPG
>121549_234
GSNDYTNCTPGL
>121549_235
SNDYTNCTPGLR
>121549_236
NDYTNCTPGLRV
>121549_237
DYTNCTPGLRVE
>121549_238
FEGGGYITCPPY
>121549_239
EGGGYITCPPYV
>121549_240
GGGYITCPPYVE
>121549_241
GGYITCPPYVEV
>121549_242
GYITCPPYVEVC
>121549_243
YITCPPYVEVCQ
>121549_244
ITCPPYVEVCQG
>121549_245
TCPPYVEVCQGN
>121549_246
CPPYVEVCQGNV
>121549_247
PPYVEVCQGNVQ
>121549_248
PYVEVCQGNVQA
>121549_249
YVEVCQGNVQAA
>121549_250
VEVCQGNVQAAK
>121549_251
EVCQGNVQAAKD
>121549_252
VCQGNVQAAKDG
>121549_253
CQGNVQAAKDGG
>121549_254
QGNVQAAKDGGN
>121549_255
GNVQAAKDGGNT
>121549_256
GGNTAAGRRGPR
>121549_257
GNTAAGRRGPRA
>123526_1
LNKRLLHETQAH
>123526_2
NKRLLHETQAHV
>123526_3
KRLLHETQAHVD
>123526_4
RLLHETQAHVDD
>123526_5
LLHETQAHVDDA
>123526_6
LHETQAHVDDAH
>123526_7
HETQAHVDDAHH
>123526_8
ETQAHVDDAHHA
>123526_9
TQAHVDDAHHAH
>123526_10
QAHVDDAHHAHH
>123526_11
AHVDDAHHAHHV
>123526_12
HVDDAHHAHHVA
>123526_13
VDDAHHAHHVAD
>123526_14
DDAHHAHHVADA
>123526_15
DAHHAHHVADAH
>123526_16
AHHAHHVADAHH
>123526_17
HHAHHVADAHHA
>123526_18
HAHHVADAHHAH
>123526_19
AHHVADAHHAHH
>123526_20
HHVADAHHAHHA
>123526_21
HVADAHHAHHAH
>123526_22
VADAHHAHHAHH
>123526_23
ADAHHAHHAHHA
>123526_24
DAHHAHHAHHAA
>123526_25
AHHAHHAHHAAD
>123526_26
HHAHHAHHAADA
>123526_27
HAHHAHHAADAH
>123526_28
AHHAHHAADAHH
>123526_29
HHAHHAADAHHA
>123526_30
HAHHAADAHHAH
>123526_31
AHHAADAHHAHH
>123526_32
HHAADAHHAHHA
>123526_33
HAADAHHAHHAA
>123526_34
AADAHHAHHAAD
>123526_35
ADAHHAHHAADA
>123526_36
DAHHAHHAADAH
>123526_37
AHHAHHAADAHH
>123526_38
HHAHHAADAHHA
>123526_39
HAHHAADAHHAH
>123526_40
AHHAADAHHAHH
>123526_41
HHAADAHHAHHA
>123526_42
HAADAHHAHHAA
>123526_43
AADAHHAHHAAD
>123526_44
ADAHHAHHAADA
>123526_45
DAHHAHHAADAH
>123526_46
AHHAHHAADAHH
>123526_47
HHAHHAADAHHA
>123526_48
HAHHAADAHHAH
>123526_49
AHHAADAHHAHH
>123526_50
HHAADAHHAHHA
>123526_51
HAADAHHAHHAA
>123526_52
AADAHHAHHAAD
>123526_53
ADAHHAHHAADA
>123526_54
DAHHAHHAADAH
>123526_55
AHHAHHAADAHH
>123526_56
HHAHHAADAHHA
>123526_57
HAHHAADAHHAH
>123526_58
AHHAADAHHAHH
>123526_59
HHAADAHHAHHA
>123526_60
HAADAHHAHHAA
>123526_61
AADAHHAHHAAD
>123526_62
ADAHHAHHAADA
>123526_63
DAHHAHHAADAH
>123526_64
AHHAHHAADAHH
>123526_65
HHAHHAADAHHA
>123526_66
HAHHAADAHHAH
>123526_67
AHHAADAHHAHH
>123526_68
HHAADAHHAHHA
>123526_69
HAADAHHAHHAA
>123526_70
AADAHHAHHAAD
>123526_71
ADAHHAHHAADA
>123526_72
DAHHAHHAADAH
>123526_73
AHHAHHAADAHH
>123526_74
HHAHHAADAHHA
>123526_75
HAHHAADAHHAH
>123526_76
AHHAADAHHAHH
>123526_77
HHAADAHHAHHA
>123526_78
HAADAHHAHHAA
>123526_79
AADAHHAHHAAD
>123526_80
ADAHHAHHAADA
>123526_81
DAHHAHHAADAH
>123526_82
AHHAHHAADAHH
>123526_83
HHAHHAADAHHA
>123526_84
HAHHAADAHHAH
>123526_85
AHHAADAHHAHH
>123526_86
HHAADAHHAHHA
>123526_87
HAADAHHAHHAA
>123526_88
AADAHHAHHAAD
>123526_89
ADAHHAHHAADA
>123526_90
DAHHAHHAADAH
>123526_91
AHHAHHAADAHH
>123526_92
HHAHHAADAHHA
>123526_93
HAHHAADAHHAH
>123526_94
AHHAADAHHAHH
>123526_95
HHAADAHHAHHA
>123526_96
HAADAHHAHHAA
>123526_97
AADAHHAHHAAD
>123526_98
ADAHHAHHAADA
>123526_99
DAHHAHHAADAH
>123526_100
AHHAHHAADAHH
>123526_101
HHAHHAADAHHA
>123526_102
HAHHAADAHHAH
>123526_103
AHHAADAHHAHH
>123526_104
HHAADAHHAHHA
>123526_105
HAADAHHAHHAA
>123526_106
AADAHHAHHAAY
>123526_107
ADAHHAHHAAYA
>123526_108
DAHHAHHAAYAH
>123526_109
AHHAHHAAYAHH
>123526_110
HHAHHAAYAHHA
>123526_111
HAHHAAYAHHAH
>123526_112
AHHAAYAHHAHH
>123526_113
HHAAYAHHAHHA
>123526_114
HAAYAHHAHHAS
>123526_115
AAYAHHAHHASD
>123526_116
AYAHHAHHASDA
>123526_117
YAHHAHHASDAH
>123526_118
AHHAHHASDAHH
>123526_119
HHAHHASDAHHA
>123526_120
HAHHASDAHHAA
>123526_121
AHHASDAHHAAD
>123526_122
HHASDAHHAADA
>123526_123
HASDAHHAADAH
>123526_124
ASDAHHAADAHH
>123526_125
SDAHHAADAHHA
>123526_126
DAHHAADAHHAA
>123526_127
AHHAADAHHAAY
>123526_128
HHAADAHHAAYA
>123526_129
HAADAHHAAYAH
>123526_130
AADAHHAAYAHH
>123526_131
ADAHHAAYAHHA
>123526_132
DAHHAAYAHHAH
>123526_133
AHHAAYAHHAHH
>123526_134
HHAAYAHHAHHA
>123526_135
HAAYAHHAHHAA
>123526_136
AAYAHHAHHAAD
>123526_137
AYAHHAHHAADA
>123526_138
YAHHAHHAADAH
>123526_139
AHHAHHAADAHH
>123526_140
HHAHHAADAHHA
>123526_141
HAHHAADAHHAA
>123526_142
AHHAADAHHAAD
>123526_143
HHAADAHHAADA
>123526_144
HAADAHHAADAH
>123526_145
AADAHHAADAHH
>123526_146
ADAHHAADAHHA
>123526_147
DAHHAADAHHAA
>123526_148
AHHAADAHHAAY
>123526_149
HHAADAHHAAYA
>123526_150
HAADAHHAAYAH
>123526_151
AADAHHAAYAHH
>123526_152
ADAHHAAYAHHA
>123526_153
DAHHAAYAHHAH
>123526_154
AHHAAYAHHAHH
>123526_155
HHAAYAHHAHHA
>123526_156
HAAYAHHAHHAA
>123526_157
AAYAHHAHHAAD
>123526_158
AYAHHAHHAADA
>123526_159
YAHHAHHAADAH
>123526_160
AHHAHHAADAHH
>123526_161
HHAHHAADAHHA
>123526_162
HAHHAADAHHAA
>123526_163
AHHAADAHHAAD
>123526_164
HHAADAHHAADA
>123526_165
HAADAHHAADAH
>123526_166
AADAHHAADAHH
>123526_167
ADAHHAADAHHA
>123526_168
DAHHAADAHHAT
>123526_169
AHHAADAHHATD
>123526_170
HHAADAHHATDA
>123526_171
HAADAHHATDAH
>123526_172
AADAHHATDAHH
>123526_173
ADAHHATDAHHA
>123526_174
DAHHATDAHHAH
>123526_175
AHHATDAHHAHH
>123526_176
HHATDAHHAHHA
>123526_177
HATDAHHAHHAA
>123526_178
ATDAHHAHHAAD
>123526_179
TDAHHAHHAADA
>123526_180
DAHHAHHAADAH
>123526_181
AHHAHHAADAHH
>123526_182
HHAHHAADAHHA
>123526_183
HAHHAADAHHAT
>123526_184
AHHAADAHHATD
>123526_185
HHAADAHHATDA
>123526_186
HAADAHHATDAH
>123526_187
AADAHHATDAHH
>123526_188
ADAHHATDAHHA
>123526_189
DAHHATDAHHAA
>123526_190
AHHATDAHHAAD
>123526_191
HHATDAHHAADA
>123526_192
HATDAHHAADAH
>123526_193
ATDAHHAADAHH
>123526_194
TDAHHAADAHHA
>123526_195
DAHHAADAHHAA
>123526_196
AHHAADAHHAAD
>123526_197
HHAADAHHAADA
>123526_198
HAADAHHAADAH
>123526_199
AADAHHAADAHH
>123526_200
ADAHHAADAHHA
>123526_201
DAHHAADAHHAT
>123526_202
AHHAADAHHATD
>123526_203
HHAADAHHATDA
>123526_204
HAADAHHATDAH
>123526_205
AADAHHATDAHH
>123526_206
ADAHHATDAHHA
>123526_207
DAHHATDAHHAA
>123526_208
AHHATDAHHAAD
>123526_209
HHATDAHHAADA
>123526_210
HATDAHHAADAH
>123526_211
ATDAHHAADAHH
>123526_212
TDAHHAADAHHA
>123526_213
DAHHAADAHHAT
>123526_214
AHHAADAHHATD
>123526_215
HHAADAHHATDA
>123526_216
HAADAHHATDAH
>123526_217
AADAHHATDAHH
>123526_218
ADAHHATDAHHA
>123526_219
DAHHATDAHHAA
>123526_220
AHHATDAHHAAD
>123526_221
HHATDAHHAADA
>123526_222
HATDAHHAADAH
>123526_223
ATDAHHAADAHH
>123526_224
TDAHHAADAHHA
>123526_225
DAHHAADAHHAA
>123526_226
AHHAADAHHAAD
>123526_227
HHAADAHHAADA
>123526_228
HAADAHHAADAH
>123526_229
AADAHHAADAHH
>123526_230
ADAHHAADAHHA
>123526_231
DAHHAADAHHAT
>123526_232
AHHAADAHHATD
>123526_233
HHAADAHHATDS
>123526_234
AADAHHATDSHH
>123526_235
ADAHHATDSHHA
>123526_236
DAHHATDSHHAH
>123526_237
AHHATDSHHAHH
>123526_238
HHATDSHHAHHA
>123526_239
HATDSHHAHHAA
>123526_240
ATDSHHAHHAAD
>123526_241
TDSHHAHHAADA
>123526_242
DSHHAHHAADAH
>123526_243
SHHAHHAADAHH
>123526_244
HHAHHAADAHHA
>123526_245
HAHHAADAHHAA
>123526_246
AHHAADAHHAAA
>123526_247
HHAADAHHAAAH
>123526_248
HAADAHHAAAHH
>123526_249
AADAHHAAAHHA
>123526_250
ADAHHAAAHHAT
>123526_251
DAHHAAAHHATD
>123526_252
AHHAAAHHATDA
>123526_253
HHAAAHHATDAH
>123526_254
HAAAHHATDAHH
>123526_255
AAAHHATDAHHA
>123526_256
AAHHATDAHHAA
>123526_257
AHHATDAHHAAA
>123526_258
HHATDAHHAAAH
>123526_259
HATDAHHAAAHH
>123526_260
ATDAHHAAAHHA
>123526_261
TDAHHAAAHHAT
>123526_262
DAHHAAAHHATD
>123526_263
AHHAAAHHATDA
>123526_264
HHAAAHHATDAH
>123526_265
HAAAHHATDAHH
>123526_266
AAAHHATDAHHA
>123526_267
AAHHATDAHHAA
>123526_268
AHHATDAHHAAA
>123526_269
HHATDAHHAAAH
>123526_270
HATDAHHAAAHH
>123526_271
ATDAHHAAAHHE
>123526_272
TDAHHAAAHHEA
>123526_273
DAHHAAAHHEAA
>123526_274
AHHAAAHHEAAT
>123526_275
HHAAAHHEAATH
>123526_276
AAHHEAATHCLR
>123527_1
LHESQAHAGDAH
>123527_2
HESQAHAGDAHH
>123527_3
ESQAHAGDAHHA
>123527_4
SQAHAGDAHHAH
>123527_5
QAHAGDAHHAHH
>123527_6
AHAGDAHHAHHV
>123527_7
HAGDAHHAHHVA
>123527_8
AGDAHHAHHVAD
>123527_9
GDAHHAHHVADA
>123527_10
DAHHAHHVADAH
>123527_11
AHHAHHVADAHH
>123527_12
HHAHHVADAHHA
>123527_13
HAHHVADAHHAH
>123527_14
AHHVADAHHAHH
>123527_15
HHVADAHHAHHV
>123527_16
HVADAHHAHHVA
>123527_17
VADAHHAHHVAD
>123527_18
ADAHHAHHVADA
>123527_19
DAHHAHHVADAH
>123527_20
AHHAHHVADAHH
>123527_21
HHAHHVADAHHA
>123527_22
HAHHVADAHHAH
>123527_23
AHHVADAHHAHH
>123527_24
HHVADAHHAHHA
>123527_25
HVADAHHAHHAA
>123527_26
VADAHHAHHAAN
>123527_27
ADAHHAHHAANA
>123527_28
DAHHAHHAANAH
>123527_29
AHHAHHAANAHH
>123527_30
HHAHHAANAHHA
>123527_31
HAHHAANAHHAA
>123527_32
AHHAANAHHAAN
>123527_33
HHAANAHHAANA
>123527_34
AANAHHAANAHH
>123527_35
ANAHHAANAHHA
>123527_36
NAHHAANAHHAA
>123527_37
AHHAANAHHAAN
>123527_38
HHAANAHHAANA
>123527_39
AANAHHAANAHH
>123527_40
ANAHHAANAHHA
>123527_41
NAHHAANAHHAA
>123527_42
AHHAANAHHAAN
>123527_43
HHAANAHHAANA
>123527_44
AANAHHAANAHH
>123527_45
ANAHHAANAHHA
>123527_46
NAHHAANAHHAA
>123527_47
AHHAANAHHAAN
>123527_48
HHAANAHHAANA
>123527_49
AANAHHAANAHH
>123527_50
ANAHHAANAHHA
>123527_51
NAHHAANAHHAA
>123527_52
AHHAANAHHAAN
>123527_53
HHAANAHHAANA
>123527_54
AANAHHAANAHH
>123527_55
ANAHHAANAHHA
>123527_56
NAHHAANAHHAA
>123527_57
AHHAANAHHAAN
>123527_58
HHAANAHHAANA
>123527_59
AANAHHAANAHH
>123527_60
ANAHHAANAHHA
>123527_61
NAHHAANAHHAA
>123527_62
AHHAANAHHAAN
>123527_63
HHAANAHHAANA
>123527_64
AANAHHAANAHH
>123527_65
ANAHHAANAHHA
>123527_66
NAHHAANAHHAA
>123527_67
AHHAANAHHAAN
>123527_68
HHAANAHHAANA
>123527_69
AANAHHAANAHH
>123527_70
ANAHHAANAHHA
>123527_71
NAHHAANAHHAA
>123527_72
AHHAANAHHAAN
>123527_73
HHAANAHHAANA
>123527_74
AANAHHAANAHH
>123527_75
ANAHHAANAHHA
>123527_76
NAHHAANAHHAA
>123527_77
AHHAANAHHAAN
>123527_78
HHAANAHHAANA
>123527_79
AANAHHAANAHH
>123527_80
ANAHHAANAHHA
>123527_81
NAHHAANAHHAA
>123527_82
AHHAANAHHAAN
>123527_83
HHAANAHHAANA
>123527_84
AANAHHAANAHH
>123527_85
ANAHHAANAHHA
>123527_86
NAHHAANAHHAA
>123527_87
AHHAANAHHAAN
>123527_88
HHAANAHHAANA
>123527_89
AANAHHAANAHH
>123527_90
ANAHHAANAHHA
>123527_91
NAHHAANAHHAA
>123527_92
AHHAANAHHAAD
>123527_93
FHFNLHDNNSHT
>123527_94
HFNLHDNNSHTL
>123527_95
NLHDNNSHTLHH
>123527_96
HDNNSHTLHHAK
>123527_97
AKANACFDDSHH
>123527_98
KANACFDDSHHD
>123527_99
ANACFDDSHHDD
>123527_100
NACFDDSHHDDA
>123527_101
ACFDDSHHDDAH
>123527_102
CFDDSHHDDAHH
>123527_103
FDDSHHDDAHHD
>123527_104
DDSHHDDAHHDG
>123527_105
DSHHDDAHHDGA
>123527_106
SHHDDAHHDGAH
>123527_107
HHDDAHHDGAHH
>123527_108
HDDAHHDGAHHD
>123527_109
DDAHHDGAHHDD
>123527_110
DAHHDGAHHDDA
>123527_111
AHHDGAHHDDAH
>123527_112
HHDGAHHDDAHH
>123527_113
HDGAHHDDAHHD
>123527_114
DGAHHDDAHHDG
>123527_115
GAHHDDAHHDGA
>123527_116
AHHDDAHHDGAH
>123527_117
HHDDAHHDGAHH
>123527_118
HDDAHHDGAHHD
>123527_119
DDAHHDGAHHDD
>123527_120
DAHHDGAHHDDA
>123527_121
AHHDGAHHDDAH
>123527_122
HHDGAHHDDAHH
>123527_123
HDGAHHDDAHHD
>123527_124
DGAHHDDAHHDG
>123527_125
GAHHDDAHHDGA
>123527_126
AHHDDAHHDGAH
>123527_127
HHDDAHHDGAHH
>123527_128
HDDAHHDGAHHD
>123527_129
DDAHHDGAHHDG
>123527_130
DAHHDGAHHDGA
>123527_131
AHHDGAHHDGAH
>123527_132
HHDGAHHDGAHH
>123527_133
HDGAHHDGAHHD
>123527_134
DGAHHDGAHHDG
>123527_135
GAHHDGAHHDGA
>123527_136
AHHDGAHHDGAH
>123527_137
HHDGAHHDGAHH
>123527_138
HDGAHHDGAHHN
>123527_139
DGAHHDGAHHNA
>123527_140
GAHHDGAHHNAT
>123527_141
AHHDGAHHNATT
>123527_142
HHDGAHHNATTH
>123527_143
HDGAHHNATTHH
>123527_144
DGAHHNATTHHL
>123527_145
GAHHNATTHHLH
>123527_146
AHHNATTHHLHH
>123531_1
LHESQAHAGDAH
>123531_2
HESQAHAGDAHH
>123531_3
ESQAHAGDAHHA
>123531_4
SQAHAGDAHHAH
>123531_5
QAHAGDAHHAHH
>123531_6
AHAGDAHHAHHV
>123531_7
HAGDAHHAHHVA
>123531_8
AGDAHHAHHVAD
>123531_9
GDAHHAHHVADA
>123531_10
DAHHAHHVADAH
>123531_11
AHHAHHVADAHH
>123531_12
HHAHHVADAHHA
>123531_13
HAHHVADAHHAH
>123531_14
AHHVADAHHAHH
>123531_15
HHVADAHHAHHA
>123531_16
HVADAHHAHHAA
>123531_17
VADAHHAHHAAN
>123531_18
ADAHHAHHAANA
>123531_19
DAHHAHHAANAH
>123531_20
AHHAHHAANAHH
>123531_21
HHAHHAANAHHA
>123531_22
HAHHAANAHHAA
>123531_23
AHHAANAHHAAN
>123531_24
HHAANAHHAANA
>123531_25
AANAHHAANAHH
>123531_26
ANAHHAANAHHA
>123531_27
NAHHAANAHHAA
>123531_28
AHHAANAHHAAN
>123531_29
HHAANAHHAANA
>123531_30
AANAHHAANAHH
>123531_31
ANAHHAANAHHA
>123531_32
NAHHAANAHHAA
>123531_33
AHHAANAHHAAN
>123531_34
HHAANAHHAANA
>123531_35
AANAHHAANAHH
>123531_36
ANAHHAANAHHA
>123531_37
NAHHAANAHHAA
>123531_38
AHHAANAHHAAN
>123531_39
HHAANAHHAANA
>123531_40
AANAHHAANAHH
>123531_41
ANAHHAANAHHA
>123531_42
NAHHAANAHHAA
>123531_43
AHHAANAHHAAN
>123531_44
HHAANAHHAANA
>123531_45
AANAHHAANAHH
>123531_46
ANAHHAANAHHA
>123531_47
NAHHAANAHHAA
>123531_48
AHHAANAHHAAN
>123531_49
HHAANAHHAANA
>123531_50
AANAHHAANAHH
>123531_51
ANAHHAANAHHA
>123531_52
NAHHAANAHHAA
>123531_53
AHHAANAHHAAN
>123531_54
HHAANAHHAANA
>123531_55
AANAHHAANAHH
>123531_56
ANAHHAANAHHA
>123531_57
NAHHAANAHHAA
>123531_58
AHHAANAHHAAN
>123531_59
HHAANAHHAANA
>123531_60
AANAHHAANAHH
>123531_61
ANAHHAANAHHA
>123531_62
NAHHAANAHHAA
>123531_63
AHHAANAHHAAN
>123531_64
HHAANAHHAANA
>123531_65
AANAHHAANAHH
>123531_66
ANAHHAANAHHA
>123531_67
NAHHAANAHHAA
>123531_68
AHHAANAHHAAN
>123531_69
HHAANAHHAANA
>123531_70
AANAHHAANAHH
>123531_71
ANAHHAANAHHA
>123531_72
NAHHAANAHHAA
>123531_73
AHHAANAHHAAN
>123531_74
HHAANAHHAANA
>123531_75
AANAHHAANAHH
>123531_76
ANAHHAANAHHA
>123531_77
NAHHAANAHHAA
>123531_78
AHHAANAHHAAD
>123531_79
FHFNLHDNNSHT
>123531_80
HFNLHDNNSHTL
>123531_81
NLHDNNSHTLHH
>123531_82
HDNNSHTLHHAK
>123531_83
AKANACFDDSHH
>123531_84
KANACFDDSHHD
>123531_85
ANACFDDSHHDD
>123531_86
NACFDDSHHDDA
>123531_87
ACFDDSHHDDAH
>123531_88
CFDDSHHDDAHH
>123531_89
FDDSHHDDAHHD
>123531_90
DDSHHDDAHHDG
>123531_91
DSHHDDAHHDGA
>123531_92
SHHDDAHHDGAH
>123531_93
HHDDAHHDGAHH
>123531_94
HDDAHHDGAHHD
>123531_95
DDAHHDGAHHDD
>123531_96
DAHHDGAHHDDA
>123531_97
AHHDGAHHDDAH
>123531_98
HHDGAHHDDAHH
>123531_99
HDGAHHDDAHHD
>123531_100
DGAHHDDAHHDG
>123531_101
GAHHDDAHHDGA
>123531_102
AHHDDAHHDGAH
>123531_103
HHDDAHHDGAHH
>123531_104
HDDAHHDGAHHD
>123531_105
DDAHHDGAHHDG
>123531_106
DAHHDGAHHDGA
>123531_107
AHHDGAHHDGAH
>123531_108
HHDGAHHDGAHH
>123531_109
HDGAHHDGAHHD
>123531_110
DGAHHDGAHHDG
>123531_111
GAHHDGAHHDGA
>123531_112
AHHDGAHHDGAH
>123531_113
HHDGAHHDGAHH
>123531_114
HDGAHHDGAHHD
>123531_115
DGAHHDGAHHDG
>123531_116
GAHHDGAHHDGA
>123531_117
AHHDGAHHDGAH
>123531_118
HHDGAHHDGAHH
>123531_119
HDGAHHDGAHHN
>123531_120
DGAHHDGAHHNA
>123531_121
GAHHDGAHHNAT
>123531_122
AHHDGAHHNATT
>123531_123
HHDGAHHNATTH
>123531_124
HDGAHHNATTHH
>123531_125
DGAHHNATTHHL
>123531_126
GAHHNATTHHLH
>123531_127
AHHNATTHHLHH
>123598_1
MASAKGSKPNLP
>123598_2
ASAKGSKPNLPE
>123598_3
SAKGSKPNLPES
>123598_4
AKGSKPNLPESN
>123598_5
NIAIGIDLGTTY
>123598_6
IAIGIDLGTTYS
>123598_7
AIGIDLGTTYSC
>123598_8
IGIDLGTTYSCV
>123598_9
GIDLGTTYSCVG
>123598_10
IDLGTTYSCVGV
>123598_11
DLGTTYSCVGVW
>123598_12
LGTTYSCVGVWR
>123598_13
GTTYSCVGVWRN
>123598_14
TTYSCVGVWRNE
>123598_15
TYSCVGVWRNEN
>123598_16
YSCVGVWRNENV
>123598_17
SCVGVWRNENVD
>123598_18
CVGVWRNENVDI
>123598_19
VGVWRNENVDII
>123598_20
GVWRNENVDIIA
>123598_21
VWRNENVDIIAN
>123598_22
WRNENVDIIAND
>123598_23
RNENVDIIANDQ
>123598_24
NENVDIIANDQG
>123598_25
ENVDIIANDQGN
>123598_26
NVDIIANDQGNR
>123598_27
VDIIANDQGNRT
>123598_28
DIIANDQGNRTT
>123598_29
IIANDQGNRTTP
>123598_30
IANDQGNRTTPS
>123598_31
ANDQGNRTTPSY
>123598_32
NDQGNRTTPSYV
>123598_33
DQGNRTTPSYVA
>123598_34
NRTTPSYVAFTD
>123598_35
TERLIGDAAKNQ
>123598_36
RKFTESSVQSDM
>123598_37
KFTESSVQSDMK
>123598_38
FTESSVQSDMKH
>123598_39
TESSVQSDMKHW
>123598_40
ESSVQSDMKHWP
>123598_41
SSVQSDMKHWPF
>123598_42
SVQSDMKHWPFT
>123598_43
VQSDMKHWPFTV
>123598_44
QSDMKHWPFTVK
>123598_45
SDMKHWPFTVKS
>123598_46
DMKHWPFTVKSG
>123598_47
VDEKPMIEVTYQ
>123598_48
DEKPMIEVTYQG
>123598_49
EKPMIEVTYQGE
>123598_50
KPMIEVTYQGEK
>123598_51
PMIEVTYQGEKK
>123598_52
MIEVTYQGEKKL
>123598_53
EVTYQGEKKLFH
>123598_54
VTYQGEKKLFHP
>123598_55
ITVPAYFNDSQR
>123598_56
TVPAYFNDSQRQ
>123598_57
VPAYFNDSQRQA
>123598_58
PAYFNDSQRQAT
>123598_59
AIAYGLHKKGKG
>123598_60
IAYGLHKKGKGE
>123598_61
AYGLHKKGKGEK
>123598_62
YGLHKKGKGEKN
>123598_63
GLHKKGKGEKNI
>123598_64
LHKKGKGEKNIL
>123598_65
HKKGKGEKNILI
>123598_66
NILIFDLGGGTF
>123598_67
ILIFDLGGGTFD
>123598_68
LIFDLGGGTFDV
>123598_69
IFDLGGGTFDVS
>123598_70
FDLGGGTFDVSL
>123598_71
DLGGGTFDVSLL
>123598_72
LGGGTFDVSLLT
>123598_73
AGDTHLGGEDFD
>123598_74
GDTHLGGEDFDN
>123598_75
LGGEDFDNRLVN
>123598_76
GGEDFDNRLVNF
>123598_77
GEDFDNRLVNFC
>123598_78
EDFDNRLVNFCV
>123598_79
DFDNRLVNFCVE
>123598_80
FDNRLVNFCVED
>123598_81
DNRLVNFCVEDF
>123598_82
NRLVNFCVEDFK
>123598_83
VNFCVEDFKRKN
>123598_84
RFEELCIDYFRD
>123598_85
DYFRDTLIPVEK
>123598_86
LKDAMMDKKSVH
>123598_87
KDAMMDKKSVHE
>123598_88
DAMMDKKSVHEV
>123598_89
AMMDKKSVHEVV
>123598_90
MMDKKSVHEVVL
>123598_91
MDKKSVHEVVLV
>123598_92
DKKSVHEVVLVG
>123598_93
KKSVHEVVLVGG
>123598_94
KSVHEVVLVGGS
>123598_95
EVVLVGGSTRIP
>123598_96
VVLVGGSTRIPK
>123598_97
VGGSTRIPKIQT
>123598_98
GGSTRIPKIQTL
>123598_99
GSTRIPKIQTLI
>123598_100
TRIPKIQTLIKE
>123598_101
RIPKIQTLIKEF
>123598_102
IPKIQTLIKEFF
>123598_103
QTLIKEFFNGKE
>123598_104
RSINPDEAVAYG
>123598_105
SINPDEAVAYGA
>123598_106
INPDEAVAYGAA
>123598_107
NPDEAVAYGAAV
>123598_108
PDEAVAYGAAVQ
>123598_109
DEAVAYGAAVQA
>123598_110
EAVAYGAAVQAA
>123598_111
SGDQSNAVQDLL
>123598_112
AGGVMTKLIERN
>123598_113
GGVMTKLIERNT
>123598_114
GVMTKLIERNTT
>123598_115
VMTKLIERNTTI
>123598_116
MTKLIERNTTIP
>123598_117
KLIERNTTIPAK
>123598_118
LIERNTTIPAKK
>123598_119
IERNTTIPAKKS
>123598_120
ERNTTIPAKKSQ
>123598_121
RNTTIPAKKSQI
>123598_122
NTTIPAKKSQIF
>123598_123
QIFTTYADNQPG
>123598_124
IFTTYADNQPGV
>123598_125
FTTYADNQPGVL
>123598_126
TTYADNQPGVLI
>123598_127
TYADNQPGVLIQ
>123598_128
YADNQPGVLIQV
>123598_129
ADNQPGVLIQVY
>123598_130
DNQPGVLIQVYE
>123598_131
NQPGVLIQVYEG
>123598_132
LDGIPPAPRKVP
>123598_133
DGIPPAPRKVPQ
>123598_134
GIPPAPRKVPQI
>123598_135
IPPAPRKVPQIE
>123598_136
PPAPRKVPQIEV
>123598_137
PAPRKVPQIEVT
>123598_138
APRKVPQIEVTF
>123598_139
PRKVPQIEVTFD
>123598_140
RKVPQIEVTFDI
>123598_141
KVPQIEVTFDID
>123598_142
VPQIEVTFDIDA
>123598_143
PQIEVTFDIDAN
>123598_144
QIEVTFDIDANG
>123598_145
IEVTFDIDANGI
>123598_146
EVTFDIDANGIL
>123598_147
KSTGKQNHITIT
>123598_148
STGKQNHITITN
>123598_149
TGKQNHITITND
>123598_150
GKQNHITITNDK
>123598_151
KQNHITITNDKG
>123598_152
QNHITITNDKGR
>123598_153
NHITITNDKGRL
>123598_154
IDRMVNDAEKYK
>123598_155
DRMVNDAEKYKA
>123598_156
RMVNDAEKYKAE
>123598_157
MVNDAEKYKAED
>123598_158
VNDAEKYKAEDE
>123598_159
NDAEKYKAEDEE
>123598_160
ARNSLENYCYGV
>123598_161
EIETCMKTITTI
>123598_162
IETCMKTITTIL
>123598_163
ETCMKTITTILE
>123598_164
TCMKTITTILEW
>123598_165
CMKTITTILEWL
>123598_166
MKTITTILEWLE
>123598_167
KTITTILEWLEK
>123598_168
GKDEYEAKQKEA
>123598_169
KDEYEAKQKEAE
>123598_170
DEYEAKQKEAES
>123598_171
EYEAKQKEAESV
>123598_172
YEAKQKEAESVC
>123598_173
EAKQKEAESVCA
>123598_174
AKQKEAESVCAP
>123598_175
KQKEAESVCAPI
>123598_176
QKEAESVCAPIM
>123598_177
KEAESVCAPIMS
>123598_178
EAESVCAPIMSK
>123598_179
AESVCAPIMSKI
>123598_180
ESVCAPIMSKIY
>123598_181
SVCAPIMSKIYQ
>123598_182
VCAPIMSKIYQD
>123598_183
CAPIMSKIYQDA
>123598_184
APIMSKIYQDAA
>123598_185
PIMSKIYQDAAG
>123598_186
MSKIYQDAAGAA
>123598_187
QDAAGAAGGMPG
>123598_188
DAAGAAGGMPGG
>123598_189
AAGAAGGMPGGM
>123598_190
AGAAGGMPGGMP
>123598_191
GAAGGMPGGMPG
>123598_192
AAGGMPGGMPGG
>123598_193
AGGMPGGMPGGM
>123598_194
GGMPGGMPGGMP
>123598_195
GMPGGMPGGMPG
>123598_196
MPGGMPGGMPGG
>123598_197
PGGMPGGMPGGM
>123598_198
GGMPGGMPGGMP
>123598_199
GMPGGMPGGMPS
>123598_200
MPGGMPGGMPSG
>123598_201
PGGMPGGMPSGM
>123598_202
GGMPGGMPSGMP
>123598_203
GMPGGMPSGMPG
>123598_204
MPGGMPSGMPGG
>123598_205
PGGMPSGMPGGM
>123598_206
GGMPSGMPGGMN
>123598_207
GMPSGMPGGMNF
>123598_208
PSGMPGGMNFPG
>123598_209
SGMPGGMNFPGG
>123598_210
GMPGGMNFPGGM
>123598_211
MPGGMNFPGGMP
>123598_212
PGGMNFPGGMPG
>123598_213
GGMNFPGGMPGA
>123598_214
GMNFPGGMPGAG
>123598_215
MNFPGGMPGAGM
>123598_216
NFPGGMPGAGMP
>123598_217
FPGGMPGAGMPG
>123598_218
PGGMPGAGMPGN
>123598_219
GGMPGAGMPGNA
>123598_220
GMPGAGMPGNAP
>123598_221
MPGAGMPGNAPA
>123598_222
PGAGMPGNAPAG
>123598_223
GAGMPGNAPAGS
>123598_224
AGMPGNAPAGSG
>123598_225
GMPGNAPAGSGP
>123598_226
MPGNAPAGSGPT
>123598_227
PGNAPAGSGPTV
>123598_228
GNAPAGSGPTVE
>123598_229
NAPAGSGPTVEE
>123598_230
APAGSGPTVEEV
>123598_231
PAGSGPTVEEVD
>123603_1
MTYEGAIGIDLG
>123603_2
TYEGAIGIDLGT
>123603_3
EGAIGIDLGTTY
>123603_4
GAIGIDLGTTYS
>123603_5
AIGIDLGTTYSC
>123603_6
IGIDLGTTYSCV
>123603_7
GIDLGTTYSCVG
>123603_8
IDLGTTYSCVGV
>123603_9
DLGTTYSCVGVW
>123603_10
LGTTYSCVGVWQ
>123603_11
GTTYSCVGVWQN
>123603_12
TTYSCVGVWQNE
>123603_13
TYSCVGVWQNER
>123603_14
YSCVGVWQNERV
>123603_15
SCVGVWQNERVE
>123603_16
CVGVWQNERVEI
>123603_17
VGVWQNERVEII
>123603_18
WQNERVEIIAND
>123603_19
QNERVEIIANDQ
>123603_20
NERVEIIANDQG
>123603_21
ERVEIIANDQGN
>123603_22
RVEIIANDQGNR
>123603_23
VEIIANDQGNRT
>123603_24
EIIANDQGNRTT
>123603_25
IIANDQGNRTTP
>123603_26
IANDQGNRTTPS
>123603_27
ANDQGNRTTPSY
>123603_28
NDQGNRTTPSYV
>123603_29
DQGNRTTPSYVA
>123603_30
NRTTPSYVAFTD
>123603_31
RTTPSYVAFTDS
>123603_32
TDSERLIGDAAK
>123603_33
SERLIGDAAKNQ
>123603_34
LIGDAAKNQVAM
>123603_35
IGDAAKNQVAMN
>123603_36
GDAAKNQVAMNP
>123603_37
DAAKNQVAMNPR
>123603_38
RLIGRKFSDPVV
>123603_39
LIGRKFSDPVVQ
>123603_40
IGRKFSDPVVQS
>123603_41
GRKFSDPVVQSD
>123603_42
RKFSDPVVQSDM
>123603_43
KFSDPVVQSDMK
>123603_44
FSDPVVQSDMKH
>123603_45
SDPVVQSDMKHW
>123603_46
DPVVQSDMKHWP
>123603_47
PVVQSDMKHWPF
>123603_48
VVQSDMKHWPFK
>123603_49
VQSDMKHWPFKV
>123603_50
QSDMKHWPFKVI
>123603_51
SDMKHWPFKVIT
>123603_52
DMKHWPFKVITK
>123603_53
MKHWPFKVITKG
>123603_54
KHWPFKVITKGD
>123603_55
HWPFKVITKGDD
>123603_56
WPFKVITKGDDK
>123603_57
PFKVITKGDDKP
>123603_58
FKVITKGDDKPV
>123603_59
KVITKGDDKPVI
>123603_60
VITKGDDKPVIQ
>123603_61
ITKGDDKPVIQV
>123603_62
TKGDDKPVIQVQ
>123603_63
KGDDKPVIQVQF
>123603_64
GDDKPVIQVQFR
>123603_65
FRGETKTFNPEE
>123603_66
TKTFNPEEVSSM
>123603_67
KTFNPEEVSSMV
>123603_68
KAVVTVPAYFND
>123603_69
AVVTVPAYFNDS
>123603_70
VVTVPAYFNDSQ
>123603_71
VTVPAYFNDSQR
>123603_72
TVPAYFNDSQRQ
>123603_73
VPAYFNDSQRQA
>123603_74
PAYFNDSQRQAT
>123603_75
LDKVEDGKERNV
>123603_76
DKVEDGKERNVL
>123603_77
NVLIFDLGGGTF
>123603_78
VLIFDLGGGTFD
>123603_79
LIFDLGGGTFDV
>123603_80
IFDLGGGTFDVT
>123603_81
FDLGGGTFDVTL
>123603_82
DLGGGTFDVTLL
>123603_83
LGGGTFDVTLLT
>123603_84
GGGTFDVTLLTI
>123603_85
GGTFDVTLLTID
>123603_86
GTFDVTLLTIDG
>123603_87
FDVTLLTIDGGI
>123603_88
NGDTHLGGEDFD
>123603_89
GDTHLGGEDFDN
>123603_90
DFDNRLVAHFTD
>123603_91
FDNRLVAHFTDE
>123603_92
DNRLVAHFTDEF
>123603_93
NRLVAHFTDEFK
>123603_94
RLVAHFTDEFKR
>123603_95
LVAHFTDEFKRK
>123603_96
VAHFTDEFKRKN
>123603_97
AHFTDEFKRKNK
>123603_98
HFTDEFKRKNKG
>123603_99
FTDEFKRKNKGK
>123603_100
TDEFKRKNKGKD
>123603_101
DEFKRKNKGKDL
>123603_102
EFKRKNKGKDLS
>123603_103
FKRKNKGKDLST
>123603_104
RAKRTLSSAAQA
>123603_105
AKRTLSSAAQAT
>123603_106
VHDVVLVGGSTR
>123603_107
VVLVGGSTRIPK
>123603_108
MQLVSDFFRGKE
>123603_109
LVSDFFRGKELK
>123603_110
VSDFFRGKELKK
>123603_111
SDFFRGKELKKS
>123603_112
DFFRGKELKKSI
>123603_113
FFRGKELKKSIQ
>123603_114
FRGKELKKSIQP
>123603_115
KSIQPDEAVAYG
>123603_116
SIQPDEAVAYGA
>123603_117
IQPDEAVAYGAA
>123603_118
QPDEAVAYGAAV
>123603_119
PDEAVAYGAAVQ
>123603_120
DEAVAYGAAVQA
>123603_121
EAVAYGAAVQAF
>123603_122
AFILTGGKSKQT
>123603_123
FILTGGKSKQTE
>123603_124
ILTGGKSKQTEG
>123603_125
LTGGKSKQTEGL
>123603_126
TGGKSKQTEGLL
>123603_127
GGKSKQTEGLLL
>123603_128
GKSKQTEGLLLL
>123603_129
KSKQTEGLLLLD
>123603_130
LLLLDVTPLTLG
>123603_131
LLLDVTPLTLGI
>123603_132
LLDVTPLTLGIE
>123603_133
LDVTPLTLGIET
>123603_134
DVTPLTLGIETA
>123603_135
VTPLTLGIETAG
>123603_136
TPLTLGIETAGG
>123603_137
PLTLGIETAGGV
>123603_138
TAGGVMTSLIKR
>123603_139
AGGVMTSLIKRN
>123603_140
GGVMTSLIKRNT
>123603_141
GVMTSLIKRNTT
>123603_142
VMTSLIKRNTTI
>123603_143
MTSLIKRNTTIP
>123603_144
SLIKRNTTIPTK
>123603_145
LIKRNTTIPTKK
>123603_146
IKRNTTIPTKKS
>123603_147
KRNTTIPTKKSQ
>123603_148
RNTTIPTKKSQI
>123603_149
NTTIPTKKSQIF
>123603_150
FSTYADNQPGVH
>123603_151
STYADNQPGVHI
>123603_152
TYADNQPGVHIQ
>123603_153
YADNQPGVHIQV
>123603_154
DNQPGVHIQVFE
>123603_155
NQPGVHIQVFEG
>123603_156
QPGVHIQVFEGE
>123603_157
PGVHIQVFEGER
>123603_158
GVHIQVFEGERA
>123603_159
VHIQVFEGERAM
>123603_160
HIQVFEGERAMT
>123603_161
IQVFEGERAMTK
>123603_162
QVFEGERAMTKD
>123603_163
VFEGERAMTKDC
>123603_164
FEGERAMTKDCH
>123603_165
EGERAMTKDCHL
>123603_166
ERAMTKDCHLLG
>123603_167
RAMTKDCHLLGT
>123603_168
AMTKDCHLLGTF
>123603_169
MTKDCHLLGTFE
>123603_170
CHLLGTFELSGI
>123603_171
LSGIPPPPRGVP
>123603_172
SGIPPPPRGVPQ
>123603_173
GIPPPPRGVPQI
>123603_174
IPPPPRGVPQIE
>123603_175
PPPPRGVPQIEV
>123603_176
PPPRGVPQIEVT
>123603_177
PPRGVPQIEVTF
>123603_178
PRGVPQIEVTFD
>123603_179
RGVPQIEVTFDL
>123603_180
GVPQIEVTFDLD
>123603_181
VPQIEVTFDLDA
>123603_182
PQIEVTFDLDAN
>123603_183
QIEVTFDLDANG
>123603_184
IEVTFDLDANGI
>123603_185
EVTFDLDANGIL
>123603_186
VTFDLDANGILN
>123603_187
TFDLDANGILNV
>123603_188
FDLDANGILNVS
>123603_189
DLDANGILNVSA
>123603_190
LDANGILNVSAE
>123603_191
DANGILNVSAEE
>123603_192
ANGILNVSAEEK
>123603_193
NGILNVSAEEKG
>123603_194
GILNVSAEEKGT
>123603_195
ILNVSAEEKGTG
>123603_196
LNVSAEEKGTGK
>123603_197
NVSAEEKGTGKR
>123603_198
VSAEEKGTGKRN
>123603_199
SAEEKGTGKRNQ
>123603_200
AEEKGTGKRNQI
>123603_201
EEKGTGKRNQIV
>123603_202
TGKRNQIVLTND
>123603_203
GKRNQIVLTNDK
>123603_204
KRNQIVLTNDKG
>123603_205
RNQIVLTNDKGR
>123603_206
NQIVLTNDKGRL
>123603_207
ERMVREAAKYEA
>123603_208
RMVREAAKYEAE
>123603_209
VREAAKYEAEDK
>123603_210
EAAKYEAEDKDQ
>123603_211
AAKYEAEDKDQV
>123603_212
AKYEAEDKDQVR
>123603_213
KYEAEDKDQVRQ
>123603_214
YEAEDKDQVRQI
>123603_215
DKDQVRQIDAKN
>123603_216
KDQVRQIDAKNG
>123603_217
NYAFSMKNAVND
>123603_218
YAFSMKNAVNDP
>123603_219
AFSMKNAVNDPN
>123603_220
FSMKNAVNDPNV
>123603_221
SMKNAVNDPNVA
>123603_222
MKNAVNDPNVAG
>123603_223
KNAVNDPNVAGK
>123603_224
NAVNDPNVAGKI
>123603_225
AVNDPNVAGKIE
>123603_226
VNDPNVAGKIEE
>123603_227
NDPNVAGKIEEA
>123603_228
DPNVAGKIEEAD
>123603_229
PNVAGKIEEADK
>123603_230
VAGKIEEADKKT
>123603_231
AGKIEEADKKTI
>123603_232
GKIEEADKKTIT
>123603_233
IEEADKKTITSA
>123603_234
EALEWLNNNQEA
>123603_235
EWLNNNQEASKE
>123603_236
WLNNNQEASKEE
>123603_237
LNNNQEASKEEY
>123603_238
NNNQEASKEEYE
>123603_239
NNQEASKEEYEH
>123603_240
NQEASKEEYEHR
>123603_241
QEASKEEYEHRQ
>123603_242
CTPIMTNMYQGM
>123603_243
MTNMYQGMAGAG
>123603_244
TNMYQGMAGAGM
>123603_245
NMYQGMAGAGMP
>123603_246
MYQGMAGAGMPG
>123603_247
YQGMAGAGMPGG
>123603_248
QGMAGAGMPGGM
>123603_249
GMAGAGMPGGMP
>123603_250
MAGAGMPGGMPG
>123603_251
AGAGMPGGMPGG
>123603_252
GAGMPGGMPGGM
>123603_253
AGMPGGMPGGMP
>123603_254
GMPGGMPGGMPG
>123603_255
MPGGMPGGMPGG
>123603_256
PGGMPGGMPGGM
>123603_257
GGMPGGMPGGMP
>123603_258
GMPGGMPGGMPG
>123603_259
MPGGMPGGMPGG
>123603_260
PGGMPGGMPGGM
>123603_261
GGMPGGMPGGMP
>123603_262
GMPGGMPGGMPG
>123603_263
MPGGMPGGMPGG
>123603_264
PGGMPGGMPGGM
>123603_265
GGMPGGMPGGMP
>123603_266
GMPGGMPGGMPG
>123603_267
MPGGMPGGMPGG
>123603_268
PGGMPGGMPGGM
>123603_269
GGMPGGMPGGMP
>123603_270
GMPGGMPGGMPG
>123603_271
MPGGMPGGMPGG
>123603_272
PGGMPGGMPGGM
>123603_273
GGMPGGMPGGMP
>123603_274
GMPGGMPGGMPG
>123603_275
MPGGMPGGMPGG
>123603_276
PGGMPGGMPGGM
>123603_277
GGMPGGMPGGMP
>123603_278
GMPGGMPGGMPG
>123603_279
MPGGMPGGMPGG
>123603_280
PGGMPGGMPGGM
>123603_281
GGMPGGMPGGMP
>123603_282
GMPGGMPGGMPG
>123603_283
MPGGMPGGMPGG
>123603_284
PGGMPGGMPGGM
>123603_285
GGMPGGMPGGMP
>123603_286
GMPGGMPGGMPG
>123603_287
MPGGMPGGMPGG
>123603_288
PGGMPGGMPGGA
>123603_289
GGMPGGMPGGAN
>123603_290
GMPGGMPGGANP
>123603_291
MPGGMPGGANPS
>123603_292
PGGMPGGANPSS
>123603_293
GGMPGGANPSSS
>123603_294
GMPGGANPSSSS
>123603_295
PGGANPSSSSGP
>125517_1
MKSFKNKNTLRR
>125517_2
KSFKNKNTLRRK
>125517_3
SFKNKNTLRRKK
>125517_4
FKNKNTLRRKKA
>125517_5
FLVWVLKCSNNC
>125517_6
LVWVLKCSNNCN
>125517_7
VWVLKCSNNCNN
>125517_8
WVLKCSNNCNNG
>125517_9
VLKCSNNCNNGN
>125517_10
LKCSNNCNNGNG
>125517_11
KCSNNCNNGNGS
>125517_12
CSNNCNNGNGSG
>125517_13
SNNCNNGNGSGD
>125517_14
NNCNNGNGSGDS
>125517_15
NCNNGNGSGDSF
>125517_16
CNNGNGSGDSFD
>125517_17
NNGNGSGDSFDF
>125517_18
NGNGSGDSFDFR
>125517_19
GNGSGDSFDFRN
>125517_20
NGSGDSFDFRNK
>125517_21
GSGDSFDFRNKR
>125517_22
SGDSFDFRNKRT
>125517_23
GDSFDFRNKRTL
>125517_24
DSFDFRNKRTLA
>125517_25
SFDFRNKRTLAQ
>125517_26
KRTLAQKQHEHH
>125517_27
RTLAQKQHEHHH
>125517_28
TLAQKQHEHHHH
>125517_29
LAQKQHEHHHHH
>125517_30
AQKQHEHHHHHH
>125517_31
QKQHEHHHHHHH
>125517_32
KQHEHHHHHHHH
>125517_33
QHEHHHHHHHHH
>125517_34
HEHHHHHHHHHH
>125517_35
EHHHHHHHHHHH
>125517_36
HHHHHHHHHHHQ
>125517_37
HHHHHHHHHHQH
>125517_38
HHHHHHHHHQHQ
>125517_39
HHHHHHHHQHQA
>125517_40
HHHHHHHQHQAP
>125517_41
HHHHHHQHQAPH
>125517_42
HHHHHQHQAPHQ
>125517_43
HHHHQHQAPHQA
>125517_44
HHHQHQAPHQAP
>125517_45
HHQHQAPHQAPH
>125517_46
HQHQAPHQAPHQ
>125517_47
QHQAPHQAPHQA
>125517_48
HQAPHQAPHQAH
>125517_49
QAPHQAPHQAHH
>125517_50
APHQAPHQAHHH
>125517_51
PHQAPHQAHHHH
>125517_52
HQAPHQAHHHHH
>125517_53
QAPHQAHHHHHH
>125517_54
APHQAHHHHHHG
>125517_55
PHQAHHHHHHGE
>125517_56
HQAHHHHHHGEV
>125517_57
QAHHHHHHGEVN
>125517_58
AHHHHHHGEVNH
>125517_59
HHHHHHGEVNHQ
>125517_60
HHHHHGEVNHQA
>125517_61
HHHHGEVNHQAP
>125517_62
HHHGEVNHQAPQ
>125517_63
VNHQAPQVHQQV
>125517_64
NHQAPQVHQQVH
>125517_65
HQAPQVHQQVHG
>125517_66
QAPQVHQQVHGQ
>125517_67
APQVHQQVHGQD
>125517_68
PQVHQQVHGQDQ
>125517_69
QVHQQVHGQDQA
>125517_70
VHQQVHGQDQAH
>125517_71
HQQVHGQDQAHH
>125517_72
QQVHGQDQAHHH
>125517_73
QVHGQDQAHHHH
>125517_74
VHGQDQAHHHHH
>125517_75
HGQDQAHHHHHH
>125517_76
GQDQAHHHHHHH
>125517_77
QDQAHHHHHHHH
>125517_78
DQAHHHHHHHHH
>125517_79
QAHHHHHHHHHH
>125517_80
AHHHHHHHHHHL
>125517_81
HHHHHHHHHHLH
>125517_82
HHHHHHHHHLHP
>125517_83
HHHHHHHHLHPQ
>125517_84
HHHHHHHLHPQQ
>125517_85
HHHHHHLHPQQP
>125517_86
HHHHHLHPQQPQ
>125517_87
HHHHLHPQQPQG
>125517_88
HHHLHPQQPQGT
>125517_89
HHLHPQQPQGTV
>125517_90
HLHPQQPQGTVA
>125517_91
LHPQQPQGTVAN
>125517_92
HPQQPQGTVANP
>125517_93
PQQPQGTVANPP
>125517_94
QQPQGTVANPPS
>125517_95
QPQGTVANPPSN
>125517_96
PQGTVANPPSNE
>125517_97
QGTVANPPSNEP
>125517_98
GTVANPPSNEPV
>125517_99
TVANPPSNEPVV
>125517_100
VANPPSNEPVVK
>125517_101
ANPPSNEPVVKT
>125517_102
NPPSNEPVVKTQ
>125517_103
PPSNEPVVKTQV
>125517_104
PSNEPVVKTQVF
>125517_105
SNEPVVKTQVFR
>125517_106
NEPVVKTQVFRE
>125517_107
EPVVKTQVFREA
>125517_108
PVVKTQVFREAR
>125517_109
VVKTQVFREARP
>125517_110
VKTQVFREARPG
>125517_111
KTQVFREARPGG
>125517_112
TQVFREARPGGG
>125517_113
QVFREARPGGGF
>125517_114
VFREARPGGGFK
>125517_115
FREARPGGGFKA
>125517_116
REARPGGGFKAY
>125517_117
EARPGGGFKAYE
>125517_118
ARPGGGFKAYEE
>125517_119
RPGGGFKAYEEK
>125517_120
PGGGFKAYEEKY
>125517_121
FKAYEEKYESKH
>125517_122
KAYEEKYESKHY
>125517_123
AYEEKYESKHYK
>125517_124
YEEKYESKHYKL
>125517_125
EEKYESKHYKLK
>125517_126
EKYESKHYKLKE
>125517_127
KYESKHYKLKEN
>125517_128
YESKHYKLKENV
>125517_129
ESKHYKLKENVV
>125517_130
SKHYKLKENVVD
>125517_131
KHYKLKENVVDG
>125517_132
HYKLKENVVDGK
>125517_133
YKLKENVVDGKK
>125517_134
KLKENVVDGKKD
>125517_135
LKENVVDGKKDC
>125517_136
KENVVDGKKDCD
>125517_137
ANYAFSEECPYT
>125517_138
NYAFSEECPYTV
>125517_139
AFSEECPYTVND
>125517_140
FSEECPYTVNDY
>125517_141
SEECPYTVNDYS
>125517_142
EECPYTVNDYSQ
>125517_143
ECPYTVNDYSQE
>125517_144
CPYTVNDYSQEN
>125517_145
PYTVNDYSQENG
>125517_146
YTVNDYSQENGP
>125517_147
TVNDYSQENGPN
>125517_148
VNDYSQENGPNI
>125517_149
NDYSQENGPNIF
>125517_150
KDKLPGGLDEYQ
>125517_151
DKLPGGLDEYQN
>125517_152
KLPGGLDEYQNQ
>125517_153
LPGGLDEYQNQL
>125517_154
PGGLDEYQNQLY
>125517_155
GGLDEYQNQLYG
>125517_156
GLDEYQNQLYGI
>125517_157
LDEYQNQLYGIC
>125517_158
DEYQNQLYGICN
>125517_159
EYQNQLYGICNE
>125517_160
YQNQLYGICNET
>125517_161
QNQLYGICNETC
>125517_162
NQLYGICNETCT
>125517_163
QLYGICNETCTT
>125517_164
LYGICNETCTTC
>125517_165
YGICNETCTTCG
>125517_166
GICNETCTTCGP
>125517_167
ICNETCTTCGPA
>125517_168
CNETCTTCGPAA
>125517_169
NETCTTCGPAAI
>125517_170
ETCTTCGPAAID
>125517_171
TCTTCGPAAIDY
>125517_172
CTTCGPAAIDYV
>125517_173
TTCGPAAIDYVP
>125517_174
TCGPAAIDYVPA
>125517_175
CGPAAIDYVPAD
>125517_176
GPAAIDYVPADA
>125517_177
DYVPADAPNGYA
>125517_178
VPADAPNGYAYG
>125517_179
PADAPNGYAYGG
>125517_180
ADAPNGYAYGGS
>125517_181
DAPNGYAYGGSA
>125517_182
APNGYAYGGSAH
>125517_183
PNGYAYGGSAHD
>125517_184
NGYAYGGSAHDG
>125517_185
GYAYGGSAHDGS
>125517_186
YAYGGSAHDGSH
>125517_187
AYGGSAHDGSHG
>125517_188
YGGSAHDGSHGN
>125517_189
GSAHDGSHGNLR
>125517_190
HDGSHGNLRGHD
>125517_191
GNLRGHDNKGSE
>125517_192
YGYEAPYNPGFN
>125517_193
GYEAPYNPGFNG
>125517_194
YEAPYNPGFNGA
>125517_195
EAPYNPGFNGAP
>125517_196
APYNPGFNGAPG
>125517_197
PYNPGFNGAPGS
>125517_198
YNPGFNGAPGSN
>125517_199
NPGFNGAPGSNG
>125517_200
PGFNGAPGSNGM
>125517_201
NGAPGSNGMQNY
>125517_202
GAPGSNGMQNYV
>125517_203
APGSNGMQNYVH
>125517_204
PGSNGMQNYVHP
>125517_205
GSNGMQNYVHPW
>125517_206
SNGMQNYVHPWS
>125517_207
NGMQNYVHPWSG
>125517_208
GMQNYVHPWSGY
>125517_209
MQNYVHPWSGYS
>125517_210
QNYVHPWSGYSA
>125517_211
VHPWSGYSAPYG
>125517_212
HPWSGYSAPYGV
>125517_213
SAPYGVPHGAAH
>125517_214
APYGVPHGAAHG
>125517_215
PYGVPHGAAHGS
>125517_216
YGVPHGAAHGSR
>125517_217
SSFSSVNKYGKH
>125517_218
SFSSVNKYGKHG
>125517_219
FSSVNKYGKHGD
>125517_220
SSVNKYGKHGDE
>125517_221
SVNKYGKHGDEK
>125517_222
VNKYGKHGDEKH
>125517_223
NKYGKHGDEKHH
>125517_224
KYGKHGDEKHHS
>125517_225
YGKHGDEKHHSS
>125517_226
GKHGDEKHHSSK
>125517_227
KHGDEKHHSSKK
>125517_228
HGDEKHHSSKKH
>125517_229
GDEKHHSSKKHE
>125517_230
DEKHHSSKKHEG
>125517_231
EKHHSSKKHEGN
>125517_232
KHHSSKKHEGND
>125517_233
HHSSKKHEGNDG
>125517_234
HSSKKHEGNDGE
>125517_235
SSKKHEGNDGEG
>125517_236
SKKHEGNDGEGE
>125517_237
KKHEGNDGEGEK
>125517_238
KHEGNDGEGEKK
>125517_239
EGNDGEGEKKKK
>125517_240
GNDGEGEKKKKS
>125517_241
GEGEKKKKSKKH
>125517_242
EGEKKKKSKKHK
>125517_243
GEKKKKSKKHKD
>125517_244
EKKKKSKKHKDH
>125517_245
KKKKSKKHKDHD
>125517_246
KKKSKKHKDHDG
>125517_247
KKSKKHKDHDGE
>125517_248
KSKKHKDHDGEK
>125517_249
SKKHKDHDGEKK
>125517_250
KKHKDHDGEKKK
>125517_251
KHKDHDGEKKKS
>125517_252
DHDGEKKKSKKH
>125517_253
HDGEKKKSKKHK
>125517_254
DGEKKKSKKHKD
>125517_255
GEKKKSKKHKDN
>125517_256
EKKKSKKHKDNE
>125517_257
KKKSKKHKDNED
>125517_258
KKSKKHKDNEDA
>125517_259
KSKKHKDNEDAE
>125517_260
SKKHKDNEDAES
>125517_261
KKHKDNEDAESV
>125517_262
KHKDNEDAESVK
>125517_263
HKDNEDAESVKS
>125517_264
NEDAESVKSKKH
>125517_265
EDAESVKSKKHK
>125517_266
DAESVKSKKHKS
>125517_267
AESVKSKKHKSH
>125517_268
ESVKSKKHKSHD
>125517_269
SVKSKKHKSHDC
>125517_270
VKSKKHKSHDCE
>125517_271
KSKKHKSHDCEK
>125517_272
SKKHKSHDCEKK
>125517_273
KKHKSHDCEKKK
>125517_274
KHKSHDCEKKKS
>125517_275
HKSHDCEKKKSK
>125517_276
KSHDCEKKKSKK
>125517_277
SHDCEKKKSKKH
>125517_278
HDCEKKKSKKHK
>125517_279
DCEKKKSKKHKD
>125517_280
CEKKKSKKHKDN
>125517_281
EKKKSKKHKDNE
>125517_282
KKKSKKHKDNED
>125517_283
KKSKKHKDNEDA
>125517_284
KSKKHKDNEDAE
>125517_285
SKKHKDNEDAES
>125517_286
KKHKDNEDAESV
>125517_287
KHKDNEDAESVK
>125517_288
HKDNEDAESVKS
>125517_289
KIKKKTNNSKSD
>125517_290
IKKKTNNSKSDG
>125517_291
KKKTNNSKSDGS
>125517_292
KKTNNSKSDGSK
>125517_293
KSDGSKAHEKKE
>125517_294
SDGSKAHEKKEN
>125517_295
DGSKAHEKKENE
>125517_296
GSKAHEKKENET
>125517_297
SKAHEKKENETK
>125517_298
KAHEKKENETKN
>125517_299
AHEKKENETKNT
>125517_300
ENKKVDSTSADN
>125517_301
NKKVDSTSADNK
>125517_302
KKVDSTSADNKS
>125517_303
KVDSTSADNKST
>125517_304
VDSTSADNKSTN
>125517_305
DSTSADNKSTNA
>125517_306
STSADNKSTNAA
>125517_307
TSADNKSTNAAT
>125517_308
SADNKSTNAATP
>125517_309
ADNKSTNAATPG
>125517_310
DNKSTNAATPGA
>125517_311
NKSTNAATPGAK
>125517_312
KSTNAATPGAKD
>125517_313
STNAATPGAKDK
>125517_314
TNAATPGAKDKT
>125517_315
NAATPGAKDKTQ
>125517_316
AATPGAKDKTQG
>125517_317
ATPGAKDKTQGG
>125517_318
TPGAKDKTQGGK
>125517_319
PGAKDKTQGGKT
>125517_320
GAKDKTQGGKTD
>125517_321
AKDKTQGGKTDK
>125517_322
KDKTQGGKTDKT
>125517_323
DKTQGGKTDKTG
>125517_324
KTQGGKTDKTGA
>125517_325
TQGGKTDKTGAS
>125517_326
QGGKTDKTGAST
>125517_327
GGKTDKTGASTN
>125517_328
GKTDKTGASTNA
>125517_329
KTDKTGASTNAA
>125517_330
TDKTGASTNAAT
>125517_331
DKTGASTNAATN
>125517_332
KTGASTNAATNK
>125517_333
TGASTNAATNKG
>125517_334
GASTNAATNKGQ
>125517_335
ASTNAATNKGQC
>125517_336
STNAATNKGQCA
>125517_337
TNAATNKGQCAA
>125517_338
NAATNKGQCAAE
>125517_339
AATNKGQCAAEG
>125517_340
ATNKGQCAAEGA
>125517_341
TNKGQCAAEGAT
>125517_342
NKGQCAAEGATK
>125517_343
KGQCAAEGATKG
>125517_344
GQCAAEGATKGA
>125517_345
QCAAEGATKGAT
>125517_346
CAAEGATKGATK
>125517_347
AAEGATKGATKE
>125517_348
AEGATKGATKEA
>125517_349
EGATKGATKEAS
>125517_350
GATKGATKEAST
>125517_351
ATKGATKEASTS
>125517_352
TKGATKEASTSK
>125517_353
KGATKEASTSKE
>125517_354
GATKEASTSKEA
>125517_355
ATKEASTSKEAT
>125517_356
TKEASTSKEATK
>125517_357
KEASTSKEATKE
>125517_358
EASTSKEATKEA
>125517_359
ASTSKEATKEAS
>125517_360
STSKEATKEAST
>125517_361
TSKEATKEASTS
>125517_362
SKEATKEASTSK
>125517_363
KEATKEASTSKE
>125517_364
EATKEASTSKEA
>125517_365
ATKEASTSKEAT
>125517_366
TKEASTSKEATK
>125517_367
KEASTSKEATKE
>125517_368
EASTSKEATKEA
>125517_369
ASTSKEATKEAS
>125517_370
STSKEATKEAST
>125517_371
TSKEATKEASTS
>125517_372
SKEATKEASTSK
>125517_373
KEATKEASTSKE
>125517_374
EATKEASTSKEA
>125517_375
ATKEASTSKEAT
>125517_376
TKEASTSKEATK
>125517_377
KEASTSKEATKE
>125517_378
EASTSKEATKEA
>125517_379
ASTSKEATKEAS
>125517_380
STSKEATKEAST
>125517_381
TSKEATKEASTS
>125517_382
SKEATKEASTSK
>125517_383
KEATKEASTSKG
>125517_384
EATKEASTSKGA
>125517_385
ATKEASTSKGAT
>125517_386
TKEASTSKGATK
>125517_387
KEASTSKGATKE
>125517_388
EASTSKGATKEA
>125517_389
ASTSKGATKEAS
>125517_390
STSKGATKEAST
>125517_391
TSKGATKEASTT
>125517_392
SKGATKEASTTE
>125517_393
KGATKEASTTEG
>125517_394
GATKEASTTEGA
>125517_395
ATKEASTTEGAT
>125517_396
TKEASTTEGATK
>125517_397
KEASTTEGATKG
>125517_398
EASTTEGATKGA
>125517_399
ASTTEGATKGAS
>125517_400
STTEGATKGAST
>125517_401
TTEGATKGASTT
>125517_402
TEGATKGASTTA
>125517_403
EGATKGASTTAG
>125517_404
GATKGASTTAGS
>125517_405
ATKGASTTAGST
>125517_406
TKGASTTAGSTT
>125517_407
KGASTTAGSTTG
>125517_408
GASTTAGSTTGA
>125517_409
ASTTAGSTTGAT
>125517_410
STTAGSTTGATT
>125517_411
TTAGSTTGATTG
>125517_412
GSTTGATTGANA
>125517_413
TTGATTGANAVQ
>125517_414
ADKNAANNGEQV
>125517_415
DKNAANNGEQVM
>125517_416
KNAANNGEQVMS
>125517_417
NAANNGEQVMSR
>125517_418
AANNGEQVMSRG
>125517_419
ANNGEQVMSRGQ
>125517_420
NNGEQVMSRGQA
>125517_421
NGEQVMSRGQAQ
>125517_422
GEQVMSRGQAQL
>125517_423
EQVMSRGQAQLQ
>125517_424
QVMSRGQAQLQE
>125517_425
VMSRGQAQLQEA
>125517_426
MSRGQAQLQEAG
>125517_427
SRGQAQLQEAGK
>125517_428
RGQAQLQEAGKK
>125517_429
GQAQLQEAGKKK
>125517_430
QAQLQEAGKKKK
>125517_431
AQLQEAGKKKKK
>125517_432
QLQEAGKKKKKR
>125517_433
LQEAGKKKKKRG
>125517_434
QEAGKKKKKRGC
>125517_435
EAGKKKKKRGCC
>125517_436
AGKKKKKRGCCG
>127329_1
KIIFFLCSFLFF
>127329_2
IIFFLCSFLFFI
>127329_3
IFFLCSFLFFII
>127329_4
FFLCSFLFFIIN
>127329_5
LFFIINTQCVTH
>127329_6
FFIINTQCVTHE
>127329_7
FIINTQCVTHES
>127329_8
IINTQCVTHESY
>127329_9
INTQCVTHESYQ
>127329_10
NTQCVTHESYQE
>127329_11
TQCVTHESYQEL
>127329_12
QCVTHESYQELV
>127329_13
CVTHESYQELVK
>127329_14
VTHESYQELVKK
>127329_15
THESYQELVKKL
>127329_16
HESYQELVKKLE
>127329_17
ESYQELVKKLEA
>127329_18
SYQELVKKLEAL
>127329_19
YQELVKKLEALE
>127329_20
QELVKKLEALED
>127329_21
GLFHKEKMILNE
>127329_22
LFHKEKMILNEE
>127329_23
FHKEKMILNEEE
>127329_24
HKEKMILNEEEI
>127329_25
KEKMILNEEEIT
>127329_26
EKMILNEEEITT
>127329_27
KMILNEEEITTK
>127329_28
MILNEEEITTKG
>127329_29
ILNEEEITTKGA
>127329_30
LNEEEITTKGAS
>127329_31
NEEEITTKGASA
>127329_32
EEEITTKGASAQ
>127329_33
EEITTKGASAQS
>127329_34
EITTKGASAQSG
>127329_35
ITTKGASAQSGT
>127329_36
TTKGASAQSGTS
>127329_37
TKGASAQSGTSG
>127329_38
KGASAQSGTSGT
>127329_39
AQSGTSGTSGTS
>127329_40
SGTSGTSGTSGT
>127329_41
GTSGTSGTSGTS
>127329_42
SGTSGTSGTSGT
>127329_43
GTSGTSGTSGTS
>127329_44
SGTSGTSGTSGT
>127329_45
GTSGTSGTSGTS
>127329_46
SGTSGTSGTSGT
>127329_47
GTSGTSGTSGTS
>127329_48
SGTSGTSGTSAQ
>127329_49
GTSGTSGTSAQS
>127329_50
GTSGTSAQSGTS
>127329_51
GTSAQSGTSGTS
>127329_52
TSAQSGTSGTSA
>127329_53
SAQSGTSGTSAQ
>127329_54
AQSGTSGTSAQS
>127329_55
GTSGTSAQSGTS
>127329_56
GTSAQSGTSGTS
>127329_57
TSAQSGTSGTSA
>127329_58
SAQSGTSGTSAQ
>127329_59
AQSGTSGTSAQS
>127329_60
GTSGTSAQSGTS
>127329_61
GTSAQSGTSGTS
>127329_62
AQSGTSGTSGTS
>127329_63
SGTSGTSGTSGT
>127329_64
GTSGTSGTSGTS
>127329_65
TSGTSGTSGTSP
>127329_66
SNTSSGASPPAD
>127329_67
NTSSGASPPADA
>127329_68
TSSGASPPADAS
>127329_69
SSGASPPADASD
>127329_70
SGASPPADASDS
>127329_71
GASPPADASDSD
>127329_72
ASPPADASDSDA
>127329_73
SPPADASDSDAK
>127329_74
PPADASDSDAKS
>127329_75
PADASDSDAKSY
>127329_76
ADASDSDAKSYA
>127329_77
DASDSDAKSYAD
>127329_78
ASDSDAKSYADL
>127329_79
SDSDAKSYADLK
>127329_80
DSDAKSYADLKH
>127329_81
SDAKSYADLKHR
>127329_82
DAKSYADLKHRV
>127329_83
AKSYADLKHRVR
>127329_84
KSYADLKHRVRN
>127329_85
SYADLKHRVRNY
>127329_86
YADLKHRVRNYL
>127329_87
ADLKHRVRNYLF
>127329_88
DLKHRVRNYLFT
>127329_89
LKHRVRNYLFTI
>127329_90
KHRVRNYLFTIK
>127329_91
GYEEINELLYKL
>127329_92
YEEINELLYKLN
>127329_93
EEINELLYKLNF
>127329_94
EINELLYKLNFY
>127329_95
INELLYKLNFYF
>127329_96
NELLYKLNFYFD
>127329_97
ELLYKLNFYFDL
>127329_98
LLYKLNFYFDLL
>127329_99
LYKLNFYFDLLR
>127329_100
YKLNFYFDLLRA
>127329_101
KLNFYFDLLRAK
>127329_102
LNFYFDLLRAKL
>127329_103
NFYFDLLRAKLN
>127329_104
FYFDLLRAKLND
>127329_105
YFDLLRAKLNDV
>127329_106
FDLLRAKLNDVC
>127329_107
DLLRAKLNDVCA
>127329_108
LLRAKLNDVCAN
>127329_109
LRAKLNDVCAND
>127329_110
RAKLNDVCANDY
>127329_111
AKLNDVCANDYC
>127329_112
KLNDVCANDYCQ
>127329_113
LNDVCANDYCQI
>127329_114
NDVCANDYCQIP
>127329_115
DVCANDYCQIPF
>127329_116
VCANDYCQIPFN
>127329_117
CANDYCQIPFNL
>127329_118
ANDYCQIPFNLK
>127329_119
NDYCQIPFNLKI
>127329_120
DYCQIPFNLKIR
>127329_121
YCQIPFNLKIRA
>127329_122
CQIPFNLKIRAN
>127329_123
QIPFNLKIRANE
>127329_124
IPFNLKIRANEL
>127329_125
PFNLKIRANELD
>127329_126
FNLKIRANELDV
>127329_127
NLKIRANELDVL
>127329_128
LKIRANELDVLK
>127329_129
KIRANELDVLKK
>127329_130
IRANELDVLKKL
>127329_131
GYRKPLDNIKDN
>127329_132
YRKPLDNIKDNV
>127329_133
RKPLDNIKDNVG
>127329_134
KPLDNIKDNVGK
>127329_135
PLDNIKDNVGKM
>127329_136
IKDNVGKMEDYI
>127329_137
KDNVGKMEDYIK
>127329_138
DNVGKMEDYIKK
>127329_139
NVGKMEDYIKKN
>127329_140
VGKMEDYIKKNK
>127329_141
GKMEDYIKKNKT
>127329_142
KMEDYIKKNKTT
>127329_143
MEDYIKKNKTTI
>127329_144
EDYIKKNKTTIA
>127329_145
DYIKKNKTTIAN
>127329_146
IEGSKKTIDQNK
>127329_147
EGSKKTIDQNKN
>127329_148
GSKKTIDQNKNA
>127329_149
SKKTIDQNKNAD
>127329_150
KKTIDQNKNADN
>127329_151
KTIDQNKNADNE
>127329_152
TIDQNKNADNEE
>127329_153
IDQNKNADNEEG
>127329_154
DQNKNADNEEGK
>127329_155
QNKNADNEEGKK
>127329_156
NKNADNEEGKKK
>127329_157
KNADNEEGKKKL
>127329_158
NADNEEGKKKLY
>127329_159
ADNEEGKKKLYQ
>127329_160
DNEEGKKKLYQA
>127329_161
NEEGKKKLYQAQ
>127329_162
EEGKKKLYQAQY
>127329_163
EGKKKLYQAQYD
>127329_164
GKKKLYQAQYDL
>127329_165
KKKLYQAQYDLS
>127329_166
KKLYQAQYDLSI
>127329_167
KLYQAQYDLSIY
>127329_168
LYQAQYDLSIYN
>127329_169
YQAQYDLSIYNK
>127329_170
QAQYDLSIYNKQ
>127329_171
AQYDLSIYNKQL
>127329_172
QYDLSIYNKQLE
>127329_173
YDLSIYNKQLEE
>127329_174
LSIYNKQLEEAH
>127329_175
SIYNKQLEEAHN
>127329_176
IYNKQLEEAHNL
>127329_177
YNKQLEEAHNLI
>127329_178
KKNENIKELLDK
>127329_179
KNENIKELLDKI
>127329_180
NEIKNPPPANSG
>127329_181
EIKNPPPANSGN
>127329_182
IKNPPPANSGNT
>127329_183
KNPPPANSGNTP
>127329_184
NPPPANSGNTPN
>127329_185
PPPANSGNTPNT
>127329_186
PPANSGNTPNTL
>127329_187
PANSGNTPNTLL
>127329_188
ANSGNTPNTLLD
>127329_189
NSGNTPNTLLDK
>127329_190
SGNTPNTLLDKN
>127329_191
GNTPNTLLDKNK
>127329_192
NTPNTLLDKNKK
>127329_193
TPNTLLDKNKKI
>127329_194
PNTLLDKNKKIE
>127329_195
NTLLDKNKKIEE
>127329_196
IDSLFTDPLELE
>127329_197
DSLFTDPLELEY
>127329_198
SLFTDPLELEYY
>127329_199
LFTDPLELEYYL
>127329_200
FTDPLELEYYLR
>127329_201
TDPLELEYYLRE
>127329_202
DPLELEYYLREK
>127329_203
PLELEYYLREKN
>127329_204
LELEYYLREKNK
>127329_205
ELEYYLREKNKK
>127329_206
LEYYLREKNKKV
>127329_207
EYYLREKNKKVD
>127329_208
YYLREKNKKVDV
>127329_209
REKNKKVDVTPK
>127329_210
KKVDVTPKSQDP
>127329_211
KVDVTPKSQDPT
>127329_212
VDVTPKSQDPTK
>127329_213
DVTPKSQDPTKS
>127329_214
VTPKSQDPTKSV
>127329_215
TPKSQDPTKSVQ
>127329_216
PKSQDPTKSVQI
>127329_217
KSQDPTKSVQIP
>127329_218
SQDPTKSVQIPK
>127329_219
QDPTKSVQIPKV
>127329_220
DPTKSVQIPKVP
>127329_221
PTKSVQIPKVPY
>127329_222
TKSVQIPKVPYP
>127329_223
KSVQIPKVPYPN
>127329_224
SVQIPKVPYPNG
>127329_225
VQIPKVPYPNGI
>127329_226
QIPKVPYPNGIV
>127329_227
IPKVPYPNGIVY
>127329_228
PKVPYPNGIVYP
>127329_229
KVPYPNGIVYPL
>127329_230
VPYPNGIVYPLP
>127329_231
PYPNGIVYPLPL
>127329_232
YPNGIVYPLPLT
>127329_233
PNGIVYPLPLTD
>127329_234
NGIVYPLPLTDI
>127329_235
GIVYPLPLTDIH
>127329_236
IVYPLPLTDIHN
>127329_237
VYPLPLTDIHNS
>127329_238
YPLPLTDIHNSL
>127329_239
PLPLTDIHNSLA
>127329_240
LPLTDIHNSLAA
>127329_241
TDIHNSLAADND
>127329_242
DIHNSLAADNDK
>127329_243
IHNSLAADNDKN
>127329_244
HNSLAADNDKNS
>127329_245
SLAADNDKNSYG
>127329_246
LAADNDKNSYGD
>127329_247
AADNDKNSYGDL
>127329_248
ADNDKNSYGDLM
>127329_249
DNDKNSYGDLMN
>127329_250
NDKNSYGDLMNP
>127329_251
NSYGDLMNPDTK
>127329_252
SYGDLMNPDTKE
>127329_253
YGDLMNPDTKEK
>127329_254
GDLMNPDTKEKI
>127329_255
DLMNPDTKEKIN
>127329_256
LMNPDTKEKINE
>127329_257
MNPDTKEKINEK
>127329_258
NPDTKEKINEKI
>127329_259
PDTKEKINEKII
>127329_260
DTKEKINEKIIT
>127329_261
TKEKINEKIITD
>127329_262
KEKINEKIITDN
>127329_263
EKINEKIITDNK
>127329_264
KINEKIITDNKE
>127329_265
INEKIITDNKER
>127329_266
NEKIITDNKERK
>127329_267
EKIITDNKERKI
>127329_268
KIITDNKERKIF
>127329_269
LEEKKINHTKEQ
>127329_270
EEKKINHTKEQN
>127329_271
EKKINHTKEQNK
>127329_272
KKINHTKEQNKK
>127329_273
KINHTKEQNKKL
>127329_274
INHTKEQNKKLL
>127329_275
NHTKEQNKKLLE
>127329_276
HTKEQNKKLLED
>127329_277
TKEQNKKLLEDY
>127329_278
KEQNKKLLEDYE
>127329_279
EQNKKLLEDYEK
>127329_280
QNKKLLEDYEKS
>127329_281
LLEDYEKSKKDY
>127329_282
EKFYEMKFNNNF
>127329_283
KFYEMKFNNNFD
>127329_284
FYEMKFNNNFDK
>127329_285
FNNNFDKDVVDK
>127329_286
NNNFDKDVVDKI
>127329_287
NNFDKDVVDKIF
>127329_288
VDKIFSARYTYN
>127329_289
DKIFSARYTYNV
>127329_290
KIFSARYTYNVE
>127329_291
IFSARYTYNVEK
>127329_292
FSARYTYNVEKQ
>127329_293
SARYTYNVEKQR
>127329_294
ARYTYNVEKQRY
>127329_295
RYTYNVEKQRYN
>127329_296
YTYNVEKQRYNN
>127329_297
TYNVEKQRYNNK
>127329_298
YNVEKQRYNNKF
>127329_299
NVEKQRYNNKFS
>127329_300
VEKQRYNNKFSS
>127329_301
EKQRYNNKFSSS
>127329_302
FSSSNNSVYNVQ
>127329_303
SSSNNSVYNVQK
>127329_304
SSNNSVYNVQKL
>127329_305
SNNSVYNVQKLK
>127329_306
NNSVYNVQKLKK
>127329_307
NSVYNVQKLKKA
>127329_308
SVYNVQKLKKAL
>127329_309
VYNVQKLKKALS
>127329_310
GISEKDFNHYYT
>127329_311
EKDFNHYYTLKT
>127329_312
KDFNHYYTLKTG
>127329_313
DFNHYYTLKTGL
>127329_314
FNHYYTLKTGLE
>127329_315
NHYYTLKTGLEA
>127329_316
HYYTLKTGLEAD
>127329_317
YYTLKTGLEADI
>127329_318
YTLKTGLEADIK
>127329_319
SENKILEKNFKG
>127329_320
ENKILEKNFKGL
>127329_321
KILEKNFKGLTH
>127329_322
ILEKNFKGLTHS
>127329_323
LEKNFKGLTHSA
>127329_324
EKNFKGLTHSAN
>127329_325
KNFKGLTHSANA
>127329_326
NFKGLTHSANAS
>127329_327
FKGLTHSANASL
>127329_328
KGLTHSANASLE
>127329_329
GLTHSANASLEV
>127329_330
LTHSANASLEVY
>127329_331
THSANASLEVYD
>127329_332
HSANASLEVYDI
>127329_333
SANASLEVYDIV
>127329_334
ANASLEVYDIVK
>127329_335
NASLEVYDIVKL
>127329_336
ASLEVYDIVKLQ
>127329_337
SLEVYDIVKLQV
>127329_338
LEVYDIVKLQVQ
>127329_339
EVYDIVKLQVQK
>127329_340
VYDIVKLQVQKV
>127329_341
YDIVKLQVQKVL
>127329_342
DSIHVPNIYKPQ
>127329_343
SIHVPNIYKPQN
>127329_344
IHVPNIYKPQNK
>127329_345
HVPNIYKPQNKP
>127329_346
VPNIYKPQNKPE
>127329_347
PNIYKPQNKPEP
>127329_348
NIYKPQNKPEPY
>127329_349
IYKPQNKPEPYY
>127329_350
YKPQNKPEPYYL
>127329_351
KPQNKPEPYYLI
>127329_352
PQNKPEPYYLIV
>127329_353
QNKPEPYYLIVL
>127329_354
NKPEPYYLIVLK
>127329_355
KPEPYYLIVLKK
>127329_356
PEPYYLIVLKKE
>127329_357
EPYYLIVLKKEV
>127329_358
PYYLIVLKKEVD
>127329_359
YYLIVLKKEVDK
>127329_360
LIVLKKEVDKLK
>127329_361
IVLKKEVDKLKE
>127329_362
VLKKEVDKLKEF
>127329_363
IPKVKDMLKKEQ
>127329_364
KEQAVLSSITQP
>127329_365
EQAVLSSITQPL
>127329_366
SSITQPLVAASE
>127329_367
ITQPLVAASETT
>127329_368
TQPLVAASETTE
>127329_369
ASETTEDGGHST
>127329_370
SETTEDGGHSTH
>127329_371
ETTEDGGHSTHT
>127329_372
TTEDGGHSTHTL
>127329_373
TEDGGHSTHTLS
>127329_374
EDGGHSTHTLSQ
>127329_375
DGGHSTHTLSQS
>127329_376
GGHSTHTLSQSG
>127329_377
GHSTHTLSQSGE
>127329_378
HSTHTLSQSGET
>127329_379
THTLSQSGETEV
>127329_380
TLSQSGETEVTE
>127329_381
LSQSGETEVTEE
>127329_382
SQSGETEVTEET
>127329_383
QSGETEVTEETE
>127329_384
SGETEVTEETEE
>127329_385
GETEVTEETEET
>127329_386
ETEVTEETEETE
>127329_387
TEVTEETEETEE
>127329_388
EVTEETEETEET
>127329_389
VTEETEETEETV
>127329_390
TEETEETEETVG
>127329_391
ETEETEETVGHT
>127329_392
TEETEETVGHTT
>127329_393
TTTVTITLPPKE
>127329_394
TTVTITLPPKEV
>127329_395
VVENSIEHKSND
>127329_396
VENSIEHKSNDN
>127329_397
ENSIEHKSNDNS
>127329_398
NSIEHKSNDNSQ
>127329_399
SIEHKSNDNSQA
>127329_400
IEHKSNDNSQAL
>127329_401
HKSNDNSQALTK
>127329_402
NDNSQALTKTVY
>127329_403
FLTKSYICHKYI
>127329_404
LTKSYICHKYIL
>127329_405
TKSYICHKYILV
>127329_406
KSYICHKYILVS
>127329_407
SYICHKYILVSN
>127329_408
YICHKYILVSNS
>127329_409
KYILVSNSSMDQ
>127329_410
NSSMDQKLLEVY
>127329_411
SSMDQKLLEVYN
>127329_412
SMDQKLLEVYNL
>127329_413
MDQKLLEVYNLT
>127329_414
DQKLLEVYNLTP
>127329_415
KLLEVYNLTPEE
>127329_416
LLEVYNLTPEEE
>127329_417
LEVYNLTPEEEN
>127329_418
EVYNLTPEEENE
>127329_419
VYNLTPEEENEL
>127329_420
YNLTPEEENELK
>127329_421
LTPEEENELKSC
>127329_422
TPEEENELKSCD
>127329_423
PEEENELKSCDP
>127329_424
EEENELKSCDPL
>127329_425
EENELKSCDPLD
>127329_426
ENELKSCDPLDL
>127329_427
NELKSCDPLDLL
>127329_428
LFNIQNNIPAMY
>127329_429
NIQNNIPAMYSL
>127329_430
IQNNIPAMYSLY
>127329_431
QNNIPAMYSLYD
>127329_432
NNIPAMYSLYDS
>127329_433
NIPAMYSLYDSM
>127329_434
IPAMYSLYDSMN
>127329_435
PAMYSLYDSMNN
>127329_436
AMYSLYDSMNND
>127329_437
MYSLYDSMNNDL
>127329_438
YSLYDSMNNDLQ
>127329_439
SLYDSMNNDLQH
>127329_440
LYDSMNNDLQHL
>127329_441
YDSMNNDLQHLF
>127329_442
FFELYQKEMIYY
>127329_443
FELYQKEMIYYL
>127329_444
ELYQKEMIYYLH
>127329_445
LYQKEMIYYLHK
>127329_446
YQKEMIYYLHKL
>127329_447
QKEMIYYLHKLK
>127329_448
KEMIYYLHKLKE
>127329_449
EMIYYLHKLKEE
>127329_450
MIYYLHKLKEEN
>127329_451
IYYLHKLKEENH
>127329_452
YYLHKLKEENHI
>127329_453
HIKKLLEEQKQI
>127329_454
IKKLLEEQKQIT
>127329_455
KKLLEEQKQITG
>127329_456
KLLEEQKQITGT
>127329_457
LLEEQKQITGTS
>127329_458
LEEQKQITGTSS
>127329_459
EEQKQITGTSST
>127329_460
EQKQITGTSSTS
>127329_461
QKQITGTSSTSS
>127329_462
KQITGTSSTSSP
>127329_463
QITGTSSTSSPG
>127329_464
ITGTSSTSSPGN
>127329_465
TGTSSTSSPGNT
>127329_466
GTSSTSSPGNTT
>127329_467
TSSTSSPGNTTV
>127329_468
SSTSSPGNTTVN
>127329_469
STSSPGNTTVNT
>127329_470
TSSPGNTTVNTA
>127329_471
SSPGNTTVNTAQ
>127329_472
SPGNTTVNTAQS
>127329_473
PGNTTVNTAQSA
>127329_474
GNTTVNTAQSAT
>127329_475
NTTVNTAQSATH
>127329_476
TTVNTAQSATHS
>127329_477
TVNTAQSATHSN
>127329_478
VNTAQSATHSNS
>127329_479
NTAQSATHSNSQ
>127329_480
TAQSATHSNSQN
>127329_481
AQSATHSNSQNQ
>127329_482
QSATHSNSQNQQ
>127329_483
SATHSNSQNQQS
>127329_484
ATHSNSQNQQSN
>127329_485
THSNSQNQQSNA
>127329_486
NQQSNASSTNTQ
>127329_487
QQSNASSTNTQN
>127329_488
QSNASSTNTQNG
>127329_489
SNASSTNTQNGV
>127329_490
NASSTNTQNGVA
>127329_491
ASSTNTQNGVAV
>127329_492
SSTNTQNGVAVS
>127329_493
STNTQNGVAVSS
>127329_494
TNTQNGVAVSSG
>127329_495
NTQNGVAVSSGP
>127329_496
TQNGVAVSSGPA
>127329_497
QNGVAVSSGPAV
>127329_498
NGVAVSSGPAVV
>127329_499
VSSGPAVVEESH
>127329_500
SSGPAVVEESHD
>127329_501
SGPAVVEESHDP
>127329_502
GPAVVEESHDPL
>127329_503
PAVVEESHDPLT
>127329_504
VVEESHDPLTVL
>127329_505
ISNDLKGIVSLL
>127329_506
SNDLKGIVSLLN
>127329_507
NDLKGIVSLLNL
>127329_508
DLKGIVSLLNLG
>127329_509
LKGIVSLLNLGN
>127329_510
KGIVSLLNLGNK
>127329_511
GIVSLLNLGNKT
>127329_512
LLNLGNKTKVPN
>127329_513
LNLGNKTKVPNP
>127329_514
NLGNKTKVPNPL
>127329_515
LGNKTKVPNPLT
>127329_516
GNKTKVPNPLTI
>127329_517
NKTKVPNPLTIS
>127329_518
TKVPNPLTISTT
>127329_519
KVPNPLTISTTE
>127329_520
VPNPLTISTTEM
>127329_521
EKFYENILKNND
>127329_522
FYENILKNNDTY
>127329_523
NILKNNDTYFND
>127329_524
ILKNNDTYFNDD
>127329_525
LKNNDTYFNDDI
>127329_526
KNNDTYFNDDIK
>127329_527
NNDTYFNDDIKQ
>127329_528
NDTYFNDDIKQF
>127329_529
DTYFNDDIKQFV
>127329_530
TYFNDDIKQFVK
>127329_531
YFNDDIKQFVKS
>127329_532
FNDDIKQFVKSN
>127329_533
NDDIKQFVKSNS
>127329_534
KDTLQLSFDLYN
>127329_535
DTLQLSFDLYNK
>127329_536
TLQLSFDLYNKY
>127329_537
LQLSFDLYNKYK
>127329_538
QLSFDLYNKYKL
>127329_539
LSFDLYNKYKLK
>127329_540
SFDLYNKYKLKL
>127329_541
FDLYNKYKLKLD
>127329_542
DLYNKYKLKLDR
>127329_543
LYNKYKLKLDRL
>127329_544
YNKYKLKLDRLF
>127329_545
GQDKMQIKKLTL
>127329_546
MQIKKLTLLKEQ
>127329_547
KKLTLLKEQLES
>127329_548
NKKKEAEIAETE
>127329_549
KKKEAEIAETEN
>127329_550
KKEAEIAETENT
>127329_551
KEAEIAETENTL
>127329_552
EAEIAETENTLE
>127329_553
AEIAETENTLEN
>127329_554
IAETENTLENTK
>127329_555
AETENTLENTKI
>127329_556
ETENTLENTKIL
>127329_557
TENTLENTKILL
>127329_558
ENTLENTKILLK
>127329_559
NTLENTKILLKH
>127329_560
TLENTKILLKHY
>127329_561
LENTKILLKHYK
>127329_562
ENTKILLKHYKG
>127329_563
NTKILLKHYKGL
>127329_564
TKILLKHYKGLV
>127329_565
LLKHYKGLVKYY
>127329_566
LKHYKGLVKYYN
>127329_567
KHYKGLVKYYNG
>127329_568
YKGLVKYYNGES
>127329_569
LVKYYNGESSPL
>127329_570
VKYYNGESSPLK
>127329_571
KYYNGESSPLKT
>127329_572
YYNGESSPLKTL
>127329_573
YNGESSPLKTLS
>127329_574
NGESSPLKTLSE
>127329_575
ESSPLKTLSEVS
>127329_576
LKTLSEVSIQTE
>127329_577
TLSEVSIQTEDN
>127329_578
LSEVSIQTEDNY
>127329_579
SEVSIQTEDNYA
>127329_580
EVSIQTEDNYAN
>127329_581
VSIQTEDNYANL
>127329_582
SIQTEDNYANLE
>127329_583
IQTEDNYANLEK
>127329_584
QTEDNYANLEKF
>127329_585
EDNYANLEKFRV
>127329_586
ITELKEVIKNKN
>127329_587
TELKEVIKNKNY
>127329_588
ELKEVIKNKNYT
>127329_589
LKEVIKNKNYTG
>127329_590
KEVIKNKNYTGN
>127329_591
EVIKNKNYTGNS
>127329_592
VIKNKNYTGNSP
>127329_593
IKNKNYTGNSPS
>127329_594
KNKNYTGNSPSE
>127329_595
NKNYTGNSPSEN
>127329_596
KNYTGNSPSENN
>127329_597
NYTGNSPSENNK
>127329_598
YTGNSPSENNKK
>127329_599
TGNSPSENNKKV
>127329_600
GNSPSENNKKVN
>127329_601
NSPSENNKKVNE
>127329_602
SPSENNKKVNEA
>127329_603
PSENNKKVNEAL
>127329_604
SENNKKVNEALK
>127329_605
ENNKKVNEALKS
>127329_606
NNKKVNEALKSY
>127329_607
NKKVNEALKSYE
>127329_608
KKVNEALKSYEN
>127329_609
KVNEALKSYENF
>127329_610
VNEALKSYENFL
>127329_611
LPEAKVTTVVTP
>127329_612
PEAKVTTVVTPP
>127329_613
EAKVTTVVTPPQ
>127329_614
AKVTTVVTPPQP
>127329_615
KVTTVVTPPQPD
>127329_616
VTTVVTPPQPDV
>127329_617
TTVVTPPQPDVT
>127329_618
TVVTPPQPDVTP
>127329_619
VVTPPQPDVTPS
>127329_620
VTPPQPDVTPSP
>127329_621
TPPQPDVTPSPL
>127329_622
PPQPDVTPSPLS
>127329_623
PQPDVTPSPLSV
>127329_624
QPDVTPSPLSVR
>127329_625
SVRVSGSSGSTK
>127329_626
VRVSGSSGSTKE
>127329_627
RVSGSSGSTKEE
>127329_628
VSGSSGSTKEET
>127329_629
SGSSGSTKEETQ
>127329_630
GSSGSTKEETQI
>127329_631
SSGSTKEETQIP
>127329_632
SGSTKEETQIPT
>127329_633
GSTKEETQIPTS
>127329_634
STKEETQIPTSG
>127329_635
TKEETQIPTSGS
>127329_636
KEETQIPTSGSL
>127329_637
EETQIPTSGSLL
>127329_638
ETQIPTSGSLLT
>127329_639
TQIPTSGSLLTE
>127329_640
QIPTSGSLLTEL
>127329_641
GSLLTELQQVVQ
>127329_642
TELQQVVQLQNY
>127329_643
ELQQVVQLQNYD
>127329_644
LQQVVQLQNYDE
>127329_645
QQVVQLQNYDEE
>127329_646
QVVQLQNYDEED
>127329_647
VVQLQNYDEEDD
>127329_648
VQLQNYDEEDDS
>127329_649
QLQNYDEEDDSL
>127329_650
LQNYDEEDDSLV
>127329_651
QNYDEEDDSLVV
>127329_652
NYDEEDDSLVVL
>127329_653
YDEEDDSLVVLP
>127329_654
PIFGESEDNDEY
>127329_655
IFGESEDNDEYL
>127329_656
FGESEDNDEYLD
>127329_657
GESEDNDEYLDQ
>127329_658
ESEDNDEYLDQV
>127329_659
SEDNDEYLDQVV
>127329_660
EDNDEYLDQVVT
>127329_661
DNDEYLDQVVTG
>127329_662
NDEYLDQVVTGE
>127329_663
DEYLDQVVTGEA
>127329_664
EYLDQVVTGEAI
>127329_665
DQVVTGEAISVT
>127329_666
DNILSGFENEYD
>127329_667
NILSGFENEYDV
>127329_668
ILSGFENEYDVI
>127329_669
LSGFENEYDVIY
>127329_670
SGFENEYDVIYL
>127329_671
GFENEYDVIYLK
>127329_672
FENEYDVIYLKP
>127329_673
ENEYDVIYLKPL
>127329_674
NEYDVIYLKPLA
>127329_675
EYDVIYLKPLAG
>127329_676
YDVIYLKPLAGV
>127329_677
DVIYLKPLAGVY
>127329_678
VIYLKPLAGVYR
>127329_679
LAGVYRSLKKQI
>127329_680
AGVYRSLKKQIE
>127329_681
GVYRSLKKQIEK
>127329_682
VYRSLKKQIEKN
>127329_683
NDILNSRLKKRK
>127329_684
DVLESDLMQFKH
>127329_685
VLESDLMQFKHI
>127329_686
LESDLMQFKHIS
>127329_687
ESDLMQFKHISS
>127329_688
SDLMQFKHISSN
>127329_689
DLMQFKHISSNE
>127329_690
LMQFKHISSNEY
>127329_691
MQFKHISSNEYI
>127329_692
QFKHISSNEYII
>127329_693
FKHISSNEYIIE
>127329_694
KHISSNEYIIED
>127329_695
HISSNEYIIEDS
>127329_696
ISSNEYIIEDSF
>127329_697
SSNEYIIEDSFK
>127329_698
SNEYIIEDSFKL
>127329_699
NEYIIEDSFKLL
>127329_700
EYIIEDSFKLLN
>127329_701
YIIEDSFKLLNS
>127329_702
NTLLKSYKYIKE
>127329_703
TLLKSYKYIKES
>127329_704
LLKSYKYIKESV
>127329_705
LKSYKYIKESVE
>127329_706
KSYKYIKESVEN
>127329_707
SYKYIKESVEND
>127329_708
YKYIKESVENDI
>127329_709
KYIKESVENDIK
>127329_710
YIKESVENDIKF
>127329_711
IKESVENDIKFA
>127329_712
KESVENDIKFAQ
>127329_713
ESVENDIKFAQE
>127329_714
SVENDIKFAQEG
>127329_715
VENDIKFAQEGI
>127329_716
DIKFAQEGISYY
>127329_717
FAQEGISYYEKV
>127329_718
AQEGISYYEKVL
>127329_719
ESIKKVIKEEKE
>127329_720
SIKKVIKEEKEK
>127329_721
IKKVIKEEKEKF
>127329_722
KKVIKEEKEKFP
>127329_723
KVIKEEKEKFPS
>127329_724
IKEEKEKFPSSP
>127329_725
KEEKEKFPSSPP
>127329_726
EEKEKFPSSPPT
>127329_727
EKEKFPSSPPTT
>127329_728
KEKFPSSPPTTP
>127329_729
EKFPSSPPTTPP
>127329_730
KFPSSPPTTPPS
>127329_731
FPSSPPTTPPSP
>127329_732
PSSPPTTPPSPA
>127329_733
SSPPTTPPSPAK
>127329_734
SPPTTPPSPAKT
>127329_735
PPTTPPSPAKTD
>127329_736
PTTPPSPAKTDE
>127329_737
TTPPSPAKTDEQ
>127329_738
TPPSPAKTDEQK
>127329_739
PPSPAKTDEQKK
>127329_740
PSPAKTDEQKKE
>127329_741
SPAKTDEQKKES
>127329_742
PAKTDEQKKESK
>127329_743
AKTDEQKKESKF
>127329_744
TLYNNLVNKIDD
>127329_745
LYNNLVNKIDDY
>127329_746
YNNLVNKIDDYL
>127329_747
INLKAKINDCNV
>127329_748
NLKAKINDCNVE
>127329_749
LKAKINDCNVEK
>127329_750
KAKINDCNVEKD
>127329_751
AKINDCNVEKDE
>127329_752
KINDCNVEKDEA
>127329_753
INDCNVEKDEAH
>127329_754
NDCNVEKDEAHV
>127329_755
DDKIDLFKNHND
>127329_756
DKIDLFKNHNDF
>127329_757
KKLINDDTKKDM
>127329_758
KLINDDTKKDML
>127329_759
LINDDTKKDMLG
>127329_760
INDDTKKDMLGK
>127329_761
NDDTKKDMLGKL
>127329_762
DDTKKDMLGKLL
>127329_763
VQNFPNTIISKL
>127329_764
NISQHQCVKKQC
>127329_765
ISQHQCVKKQCP
>127329_766
SQHQCVKKQCPE
>127329_767
QHQCVKKQCPEN
>127329_768
HQCVKKQCPENS
>127329_769
QCVKKQCPENSG
>127329_770
KKQCPENSGCFR
>127329_771
KQCPENSGCFRH
>127329_772
QCPENSGCFRHL
>127329_773
CPENSGCFRHLD
>127329_774
ENSGCFRHLDER
>127329_775
NSGCFRHLDERE
>127329_776
SGCFRHLDEREE
>127329_777
GCFRHLDEREEC
>127329_778
CFRHLDEREECK
>127329_779
FRHLDEREECKC
>127329_780
CKCLLNYKQEGD
>127329_781
KCLLNYKQEGDK
>127329_782
CLLNYKQEGDKC
>127329_783
LLNYKQEGDKCV
>127329_784
LNYKQEGDKCVE
>127329_785
NYKQEGDKCVEN
>127329_786
YKQEGDKCVENP
>127329_787
KQEGDKCVENPN
>127329_788
QEGDKCVENPNP
>127329_789
EGDKCVENPNPT
>127329_790
GDKCVENPNPTC
>127329_791
DKCVENPNPTCN
>127329_792
KCVENPNPTCNE
>127329_793
CVENPNPTCNEN
>127329_794
VENPNPTCNENN
>127329_795
ENPNPTCNENNG
>127329_796
NPNPTCNENNGG
>127329_797
PNPTCNENNGGC
>127329_798
NPTCNENNGGCD
>127329_799
PTCNENNGGCDA
>127329_800
TCNENNGGCDAD
>127329_801
CNENNGGCDADA
>127329_802
NENNGGCDADAK
>127329_803
ENNGGCDADAKC
>127329_804
NNGGCDADAKCT
>127329_805
NGGCDADAKCTE
>127329_806
GGCDADAKCTEE
>127329_807
GCDADAKCTEED
>127329_808
ADAKCTEEDSGS
>127329_809
DAKCTEEDSGSN
>127329_810
AKCTEEDSGSNG
>127329_811
KCTEEDSGSNGK
>127329_812
CTEEDSGSNGKK
>127329_813
TEEDSGSNGKKI
>127329_814
EEDSGSNGKKIT
>127329_815
EDSGSNGKKITC
>127329_816
DSGSNGKKITCE
>127329_817
SGSNGKKITCEC
>127329_818
GSNGKKITCECT
>127329_819
SNGKKITCECTK
>127329_820
NGKKITCECTKP
>127329_821
GKKITCECTKPD
>127329_822
KKITCECTKPDS
>127329_823
KITCECTKPDSY
>127329_824
ITCECTKPDSYP
>127329_825
TCECTKPDSYPL
>127329_826
CECTKPDSYPLF
>127329_827
ECTKPDSYPLFD
>127329_828
CTKPDSYPLFDG
>127329_829
TKPDSYPLFDGI
>127329_830
GIFCSSSNFLGI
>127329_831
CSSSNFLGISFL
>127329_832
SSSNFLGISFLL
>127336_1
IKCKSETIEVYN
>127336_2
KCKSETIEVYND
>127336_3
CKSETIEVYNDL
>127336_4
KSETIEVYNDLI
>127336_5
SETIEVYNDLIQ
>127336_6
IEVYNDLIQKLE
>127336_7
EVYNDLIQKLEK
>127336_8
VYNDLIQKLEKL
>127336_9
KSQVIINATQPT
>127336_10
SQVIINATQPTE
>127336_11
QVIINATQPTET
>127336_12
VIINATQPTETI
>127336_13
IINATQPTETID
>127336_14
INATQPTETIDP
>127336_15
NATQPTETIDPF
>127336_16
ATQPTETIDPFT
>127336_17
TQPTETIDPFTN
>127336_18
QPTETIDPFTNH
>127336_19
PTETIDPFTNHN
>127336_20
TETIDPFTNHNF
>127336_21
ETIDPFTNHNFA
>127336_22
TIDPFTNHNFAQ
>127336_23
IDPFTNHNFAQQ
>127336_24
DPFTNHNFAQQV
>127336_25
PFTNHNFAQQVQ
>127336_26
FTNHNFAQQVQD
>127336_27
TNHNFAQQVQDF
>127336_28
NHNFAQQVQDFV
>127336_29
HNFAQQVQDFVT
>127336_30
NFAQQVQDFVTK
>127336_31
GLGFTEQTELVN
>127336_32
LGFTEQTELVNL
>127336_33
GFTEQTELVNLI
>127336_34
FTEQTELVNLIK
>127336_35
TEQTELVNLIKA
>127336_36
RYGVKYLIESKE
>127336_37
FNGLMHAINFYY
>127336_38
NGLMHAINFYYD
>127336_39
GLMHAINFYYDV
>127336_40
LMHAINFYYDVL
>127336_41
MHAINFYYDVLR
>127336_42
HAINFYYDVLRD
>127336_43
AINFYYDVLRDK
>127336_44
INFYYDVLRDKL
>127336_45
NFYYDVLRDKLN
>127336_46
FYYDVLRDKLND
>127336_47
YYDVLRDKLNDM
>127336_48
YDVLRDKLNDMC
>127336_49
DVLRDKLNDMCA
>127336_50
VLRDKLNDMCAN
>127336_51
LRDKLNDMCANN
>127336_52
RDKLNDMCANNY
>127336_53
DKLNDMCANNYC
>127336_54
KLNDMCANNYCE
>127336_55
LNDMCANNYCEI
>127336_56
NDMCANNYCEIP
>127336_57
DMCANNYCEIPE
>127336_58
MCANNYCEIPEH
>127336_59
CANNYCEIPEHL
>127336_60
YRKPIENIQDDI
>127336_61
RKPIENIQDDIE
>127336_62
IQDDIEKLEIYI
>127336_63
QDDIEKLEIYIE
>127336_64
DDIEKLEIYIER
>127336_65
EKLEIYIERNKE
>127336_66
KLEIYIERNKET
>127336_67
IYIERNKETVAA
>127336_68
EETKKIQPEGNE
>127336_69
ETKKIQPEGNED
>127336_70
TKKIQPEGNEDC
>127336_71
KKIQPEGNEDCN
>127336_72
KIQPEGNEDCND
>127336_73
IQPEGNEDCNDA
>127336_74
QPEGNEDCNDAS
>127336_75
PEGNEDCNDASC
>127336_76
EGNEDCNDASCD
>127336_77
GNEDCNDASCDS
>127336_78
NEDCNDASCDSD
>127336_79
EDCNDASCDSDK
>127336_80
DCNDASCDSDKY
>127336_81
CNDASCDSDKYN
>127336_82
NDASCDSDKYNK
>127336_83
DASCDSDKYNKK
>127336_84
ASCDSDKYNKKK
>127336_85
SCDSDKYNKKKP
>127336_86
CDSDKYNKKKPI
>127336_87
DSDKYNKKKPIY
>127336_88
SDKYNKKKPIYQ
>127336_89
DKYNKKKPIYQA
>127336_90
KYNKKKPIYQAM
>127336_91
YNKKKPIYQAMY
>127336_92
NKKKPIYQAMYN
>127336_93
KKKPIYQAMYNV
>127336_94
KKPIYQAMYNVI
>127336_95
KPIYQAMYNVIF
>127336_96
PIYQAMYNVIFY
>127336_97
IYQAMYNVIFYK
>127336_98
YQAMYNVIFYKK
>127336_99
QAMYNVIFYKKQ
>127336_100
AMYNVIFYKKQL
>127336_101
MYNVIFYKKQLA
>127336_102
YNVIFYKKQLAE
>127336_103
LEKRVSTLKKND
>127336_104
EKRVSTLKKNDA
>127336_105
KRVSTLKKNDAI
>127336_106
STLKKNDAIKPL
>127336_107
TLKKNDAIKPLW
>127336_108
LKKNDAIKPLWQ
>127336_109
KKNDAIKPLWQQ
>127336_110
KNDAIKPLWQQI
>127336_111
NDAIKPLWQQIE
>127336_112
DAIKPLWQQIEV
>127336_113
AIKPLWQQIEVL
>127336_114
IKPLWQQIEVLN
>127336_115
KPLWQQIEVLNA
>127336_116
PLWQQIEVLNAA
>127336_117
LNAAPVVTAETQ
>127336_118
NAAPVVTAETQI
>127336_119
AAPVVTAETQIV
>127336_120
APVVTAETQIVT
>127336_121
PVVTAETQIVTG
>127336_122
VVTAETQIVTGG
>127336_123
VTAETQIVTGGQ
>127336_124
TAETQIVTGGQS
>127336_125
AETQIVTGGQSS
>127336_126
ETQIVTGGQSST
>127336_127
TQIVTGGQSSTE
>127336_128
QIVTGGQSSTEP
>127336_129
IVTGGQSSTEPG
>127336_130
VTGGQSSTEPGS
>127336_131
TGGQSSTEPGSG
>127336_132
GGQSSTEPGSGG
>127336_133
GQSSTEPGSGGS
>127336_134
QSSTEPGSGGSS
>127336_135
SSTEPGSGGSSA
>127336_136
STEPGSGGSSAS
>127336_137
TEPGSGGSSASG
>127336_138
EPGSGGSSASGT
>127336_139
PGSGGSSASGTS
>127336_140
GQASAGTGVEQA
>127336_141
ASAGTGVEQANT
>127336_142
SAGTGVEQANTV
>127336_143
GTGVEQANTVAS
>127336_144
TGVEQANTVASV
>127336_145
GVEQANTVASVT
>127336_146
VEQANTVASVTV
>127336_147
EQANTVASVTVT
>127336_148
QANTVASVTVTP
>127336_149
ANTVASVTVTPS
>127336_150
NTVASVTVTPSV
>127336_151
TVASVTVTPSVG
>127336_152
VASVTVTPSVGQ
>127336_153
ASVTVTPSVGQN
>127336_154
SVTVTPSVGQNG
>127336_155
VTVTPSVGQNGE
>127336_156
TVTPSVGQNGEA
>127336_157
VTPSVGQNGEAS
>127336_158
TPSVGQNGEAST
>127336_159
SVGQNGEASTNP
>127336_160
VGQNGEASTNPQ
>127336_161
GQNGEASTNPQT
>127336_162
QNGEASTNPQTA
>127336_163
NGEASTNPQTAQ
>127336_164
GEASTNPQTAQV
>127336_165
EASTNPQTAQVQ
>127336_166
ASTNPQTAQVQP
>127336_167
STNPQTAQVQPV
>127336_168
TNPQTAQVQPVP
>127336_169
NPQTAQVQPVPT
>127336_170
PQTAQVQPVPTL
>127336_171
QTAQVQPVPTLT
>127336_172
TAQVQPVPTLTL
>127336_173
AQVQPVPTLTLE
>127336_174
QVQPVPTLTLEE
>127336_175
VQPVPTLTLEEK
>127336_176
KQKKIAGLYAQI
>127336_177
GLYAQIKEIAKT
>127336_178
LYAQIKEIAKTI
>127336_179
YAQIKEIAKTIK
>127336_180
AQIKEIAKTIKF
>127336_181
QIKEIAKTIKFN
>127336_182
EGIFVDPIELEY
>127336_183
GIFVDPIELEYF
>127336_184
IFVDPIELEYFK
>127336_185
FVDPIELEYFKK
>127336_186
VDPIELEYFKKE
>127336_187
DPIELEYFKKEK
>127336_188
PIELEYFKKEKK
>127336_189
IELEYFKKEKKK
>127336_190
ELEYFKKEKKKE
>127336_191
LEYFKKEKKKES
>127336_192
EYFKKEKKKESC
>127336_193
YFKKEKKKESCN
>127336_194
FKKEKKKESCNL
>127336_195
KKEKKKESCNLS
>127336_196
KEKKKESCNLST
>127336_197
KESCNLSTSSCK
>127336_198
STSSCKKNKASE
>127336_199
ETIIPLTIRYPN
>127336_200
TIIPLTIRYPNG
>127336_201
IIPLTIRYPNGI
>127336_202
IPLTIRYPNGIS
>127336_203
PLTIRYPNGISY
>127336_204
LTIRYPNGISYP
>127336_205
TIRYPNGISYPL
>127336_206
IRYPNGISYPLP
>127336_207
RYPNGISYPLPE
>127336_208
YPNGISYPLPEN
>127336_209
GISYPLPENDVY
>127336_210
ISYPLPENDVYN
>127336_211
SYPLPENDVYNK
>127336_212
YPLPENDVYNKI
>127336_213
PLPENDVYNKIA
>127336_214
LPENDVYNKIAN
>127336_215
PENDVYNKIANN
>127336_216
ENDVYNKIANNA
>127336_217
NDVYNKIANNAA
>127336_218
DVYNKIANNAAE
>127336_219
VYNKIANNAAET
>127336_220
YNKIANNAAETT
>127336_221
IANNAAETTYGD
>127336_222
ANNAAETTYGDL
>127336_223
NAAETTYGDLTH
>127336_224
AAETTYGDLTHP
>127336_225
AETTYGDLTHPD
>127336_226
ETTYGDLTHPDN
>127336_227
TTYGDLTHPDNT
>127336_228
TYGDLTHPDNTP
>127336_229
YGDLTHPDNTPL
>127336_230
GDLTHPDNTPLT
>127336_231
DLTHPDNTPLTG
>127336_232
LTHPDNTPLTGD
>127336_233
THPDNTPLTGDL
>127336_234
HPDNTPLTGDLA
>127336_235
PDNTPLTGDLAT
>127336_236
DNTPLTGDLATN
>127336_237
NTPLTGDLATNE
>127336_238
TPLTGDLATNEQ
>127336_239
PLTGDLATNEQA
>127336_240
LTGDLATNEQAR
>127336_241
TGDLATNEQARK
>127336_242
GDLATNEQARKD
>127336_243
KDLIKAIKKKIK
>127336_244
DLIKAIKKKIKA
>127336_245
LIKAIKKKIKAE
>127336_246
IKAIKKKIKAEE
>127336_247
KAEEKKLETLKT
>127336_248
AEEKKLETLKTN
>127336_249
EEKKLETLKTNY
>127336_250
EKKLETLKTNYD
>127336_251
KKLETLKTNYDN
>127336_252
KLETLKTNYDNK
>127336_253
LETLKTNYDNKL
>127336_254
ETLKTNYDNKLT
>127336_255
TLKTNYDNKLTE
>127336_256
LKTNYDNKLTEF
>127336_257
KTNYDNKLTEFN
>127336_258
TNYDNKLTEFNQ
>127336_259
NYDNKLTEFNQQ
>127336_260
YDNKLTEFNQQK
>127336_261
NQQKTPFKEAAK
>127336_262
QQKTPFKEAAKE
>127336_263
QKTPFKEAAKEF
>127336_264
KTPFKEAAKEFY
>127336_265
TPFKEAAKEFYE
>127336_266
PFKEAAKEFYES
>127336_267
FKEAAKEFYESK
>127336_268
KEAAKEFYESKF
>127336_269
EAAKEFYESKFR
>127336_270
AAKEFYESKFRN
>127336_271
AKEFYESKFRNK
>127336_272
KEFYESKFRNKL
>127336_273
KFKTKRDEYMTK
>127336_274
FKTKRDEYMTKK
>127336_275
KTKRDEYMTKKT
>127336_276
TKRDEYMTKKTE
>127336_277
EYMTKKTELNTC
>127336_278
YMTKKTELNTCE
>127336_279
MTKKTELNTCEY
>127336_280
TKKTELNTCEYG
>127336_281
KKTELNTCEYGN
>127336_282
KTELNTCEYGNT
>127336_283
TELNTCEYGNTK
>127336_284
ELNTCEYGNTKE
>127336_285
LNTCEYGNTKEL
>127336_286
NTCEYGNTKELI
>127336_287
TCEYGNTKELIN
>127336_288
CEYGNTKELINK
>127336_289
EYGNTKELINKL
>127336_290
YGNTKELINKLN
>127336_291
GNTKELINKLNK
>127336_292
NTKELINKLNKQ
>127336_293
NKLNKQLNYLQD
>127336_294
KLNKQLNYLQDY
>127336_295
LRKDIISNEIEY
>127336_296
RKDIISNEIEYF
>127336_297
KDIISNEIEYFS
>127336_298
DIISNEIEYFSN
>127336_299
SNEIEYFSNKKK
>127336_300
NEIEYFSNKKKE
>127336_301
EYFSNKKKELQY
>127336_302
YFSNKKKELQYN
>127336_303
FSNKKKELQYNI
>127336_304
SNKKKELQYNIN
>127336_305
NKKKELQYNINR
>127336_306
KKKELQYNINRL
>127336_307
KELQYNINRLAE
>127336_308
ELQYNINRLAEA
>127336_309
LQYNINRLAEAV
>127336_310
QYNINRLAEAVQ
>127336_311
VQAKQNVLVASK
>127336_312
LQIQKSLLTKQI
>127336_313
QIQKSLLTKQIE
>127336_314
IQKSLLTKQIEQ
>127336_315
QKSLLTKQIEQL
>127336_316
KSLLTKQIEQLN
>127336_317
SLLTKQIEQLNK
>127336_318
LLTKQIEQLNKT
>127336_319
LTKQIEQLNKTE
>127336_320
TKQIEQLNKTEV
>127336_321
KQIEQLNKTEVS
>127336_322
QIEQLNKTEVSL
>127336_323
IEQLNKTEVSLN
>127336_324
EQLNKTEVSLNK
>127336_325
QLNKTEVSLNKA
>127336_326
LNKTEVSLNKAQ
>127336_327
NKTEVSLNKAQL
>127336_328
KTEVSLNKAQLK
>127336_329
TEVSLNKAQLKD
>127336_330
EVSLNKAQLKDK
>127336_331
VSLNKAQLKDKL
>127336_332
SLNKAQLKDKLY
>127336_333
LNKAQLKDKLYV
>127336_334
NKAQLKDKLYVP
>127336_335
KAQLKDKLYVPK
>127336_336
AQLKDKLYVPKT
>127336_337
QLKDKLYVPKTY
>127336_338
LKDKLYVPKTYG
>127336_339
KDKLYVPKTYGN
>127336_340
DKLYVPKTYGNE
>127336_341
KLYVPKTYGNEG
>127336_342
LYVPKTYGNEGK
>127336_343
YVPKTYGNEGKP
>127336_344
VPKTYGNEGKPE
>127336_345
PKTYGNEGKPEP
>127336_346
KTYGNEGKPEPY
>127336_347
TYGNEGKPEPYY
>127336_348
YGNEGKPEPYYL
>127336_349
GNEGKPEPYYLI
>127336_350
NEGKPEPYYLIA
>127336_351
IPKIESMIAKEK
>127336_352
PKIESMIAKEKE
>127336_353
KIESMIAKEKER
>127336_354
IESMIAKEKERM
>127336_355
ESMIAKEKERME
>127336_356
SMIAKEKERMEQ
>127336_357
MIAKEKERMEQG
>127336_358
IAKEKERMEQGP
>127336_359
AKEKERMEQGPA
>127336_360
KEKERMEQGPAI
>127336_361
EKERMEQGPAIT
>127336_362
KERMEQGPAITG
>127336_363
ERMEQGPAITGE
>127336_364
RMEQGPAITGES
>127336_365
MEQGPAITGESE
>127336_366
EQGPAITGESEE
>127336_367
QGPAITGESEEV
>127336_368
GPAITGESEEVP
>127336_369
ITGESEEVPSGP
>127336_370
ESEEVPSGPSAE
>127336_371
SEEVPSGPSAES
>127336_372
EEVPSGPSAESS
>127336_373
EVPSGPSAESST
>127336_374
VPSGPSAESSTD
>127336_375
PSGPSAESSTDR
>127336_376
SGPSAESSTDRS
>127336_377
GPSAESSTDRST
>127336_378
PSAESSTDRSTQ
>127336_379
SAESSTDRSTQS
>127336_380
AESSTDRSTQSS
>127336_381
ESSTDRSTQSST
>127336_382
SSTDRSTQSSTS
>127336_383
STDRSTQSSTSS
>127336_384
SSSSSTPAAAES
>127336_385
SSSSTPAAAESS
>127336_386
SSSTPAAAESSS
>127336_387
SSTPAAAESSSA
>127336_388
STPAAAESSSAT
>127336_389
TPAAAESSSATL
>127336_390
PEAPAPAEAASP
>127336_391
EAPAPAEAASPS
>127336_392
APAPAEAASPST
>127336_393
PAPAEAASPSTE
>127336_394
APAEAASPSTEA
>127336_395
PAEAASPSTEAS
>127336_396
AEAASPSTEASE
>127336_397
EAASPSTEASEE
>127336_398
ASPSTEASEETT
>127336_399
TEASEETTIPPT
>127336_400
EASEETTIPPTT
>127336_401
ASEETTIPPTTQ
>127336_402
SEETTIPPTTQE
>127336_403
EETTIPPTTQET
>127336_404
ETTIPPTTQETQ
>127336_405
TTIPPTTQETQP
>127336_406
TIPPTTQETQPS
>127336_407
IPPTTQETQPSQ
>127336_408
PPTTQETQPSQA
>127336_409
PTTQETQPSQAA
>127336_410
TTQETQPSQAAS
>127336_411
TQETQPSQAASS
>127336_412
QETQPSQAASST
>127336_413
ETQPSQAASSTT
>127336_414
TQPSQAASSTTP
>127336_415
QPSQAASSTTPA
>127336_416
PSQAASSTTPAK
>127336_417
SQAASSTTPAKP
>127336_418
QAASSTTPAKPV
>127336_419
AASSTTPAKPVM
>127336_420
ASSTTPAKPVMT
>127336_421
SSTTPAKPVMTK
>127336_422
STTPAKPVMTKL
>127336_423
TTPAKPVMTKLY
>127336_424
TPAKPVMTKLYY
>127336_425
PAKPVMTKLYYL
>127336_426
AKPVMTKLYYLE
>127336_427
KPVMTKLYYLEK
>127336_428
PVMTKLYYLEKL
>127336_429
VMTKLYYLEKLQ
>127336_430
MTKLYYLEKLQK
>127336_431
TKLYYLEKLQKF
>127336_432
KYALTSEEDKIR
>127336_433
YALTSEEDKIRT
>127336_434
ALTSEEDKIRTL
>127336_435
LTSEEDKIRTLK
>127336_436
TSEEDKIRTLKR
>127336_437
SEEDKIRTLKRC
>127336_438
EEDKIRTLKRCS
>127336_439
EDKIRTLKRCSE
>127336_440
DKIRTLKRCSEL
>127336_441
KIRTLKRCSELD
>127336_442
IRTLKRCSELDV
>127336_443
LQNIYTELYEKE
>127336_444
QNIYTELYEKEM
>127336_445
IYTELYEKEMMY
>127336_446
YTELYEKEMMYH
>127336_447
TELYEKEMMYHI
>127336_448
ELYEKEMMYHIY
>127336_449
LYEKEMMYHIYK
>127336_450
YEKEMMYHIYKL
>127336_451
EKEMMYHIYKLK
>127336_452
KEMMYHIYKLKD
>127336_453
MMYHIYKLKDEN
>127336_454
MYHIYKLKDENP
>127336_455
IEPEPVAAPTPV
>127336_456
EPEPVAAPTPVT
>127336_457
PEPVAAPTPVTP
>127336_458
EPVAAPTPVTPA
>127336_459
PVAAPTPVTPAA
>127336_460
VAAPTPVTPAAT
>127336_461
AAPTPVTPAATE
>127336_462
APTPVTPAATEQ
>127336_463
PTPVTPAATEQQ
>127336_464
TPVTPAATEQQQ
>127336_465
PVTPAATEQQQQ
>127336_466
VTPAATEQQQQQ
>127336_467
TPAATEQQQQQA
>127336_468
PAATEQQQQQAT
>127336_469
AATEQQQQQATP
>127336_470
ATEQQQQQATPD
>127336_471
TEQQQQQATPDV
>127336_472
EQQQQQATPDVQ
>127336_473
VQSDAPAPSDVS
>127336_474
SQQPETPVTSTT
>127336_475
QQPETPVTSTTP
>127336_476
QPETPVTSTTPE
>127336_477
ETPVTSTTPEVT
>127336_478
TPVTSTTPEVTT
>127336_479
PVTSTTPEVTTS
>127336_480
VTSTTPEVTTST
>127336_481
TSTTPEVTTSTE
>127336_482
STTPEVTTSTEA
>127336_483
TTPEVTTSTEAS
>127336_484
EVTTSTEASSSA
>127336_485
VTTSTEASSSAP
>127336_486
TTSTEASSSAPG
>127336_487
STEASSSAPGEG
>127336_488
TPAGTSASGSAA
>127336_489
ASGSAASNASTT
>127336_490
SGSAASNASTTS
>127336_491
GSAASNASTTSD
>127336_492
SAASNASTTSDV
>127336_493
AASNASTTSDVT
>127336_494
ASNASTTSDVTP
>127336_495
SNASTTSDVTPP
>127336_496
NASTTSDVTPPA
>127336_497
ASTTSDVTPPAA
>127336_498
STTSDVTPPAAA
>127336_499
TTSDVTPPAAAA
>127336_500
AAVPSTSTPAPA
>127336_501
AVPSTSTPAPAQ
>127336_502
VPSTSTPAPAQP
>127336_503
PSTSTPAPAQPP
>127336_504
STSTPAPAQPPA
>127336_505
TSTPAPAQPPAA
>127336_506
STPAPAQPPAAN
>127336_507
TPAPAQPPAANS
>127336_508
PAPAQPPAANSQ
>127336_509
APAQPPAANSQS
>127336_510
PAQPPAANSQSG
>127336_511
AQPPAANSQSGN
>127336_512
QPPAANSQSGNP
>127336_513
PPAANSQSGNPD
>127336_514
PAANSQSGNPDS
>127336_515
NSQSGNPDSGIR
>127336_516
SQSGNPDSGIRS
>127336_517
QSGNPDSGIRSR
>127336_518
SGNPDSGIRSRA
>127336_519
GNPDSGIRSRAE
>127336_520
NPDSGIRSRAES
>127336_521
PDSGIRSRAESE
>127336_522
DSGIRSRAESEE
>127336_523
SGIRSRAESEED
>127336_524
SRAESEEDMPAD
>127336_525
RAESEEDMPADD
>127336_526
AESEEDMPADDF
>127336_527
ELDNLYKSYLQQ
>127336_528
LDNLYKSYLQQI
>127336_529
DNLYKSYLQQID
>127336_530
NLYKSYLQQIDG
>127336_531
LYKSYLQQIDGN
>127336_532
YKSYLQQIDGNN
>127336_533
KSYLQQIDGNNT
>127336_534
SYLQQIDGNNTE
>127336_535
YLQQIDGNNTEF
>127336_536
QQIDGNNTEFIN
>127336_537
QIDGNNTEFINF
>127336_538
IDGNNTEFINFI
>127336_539
DGNNTEFINFIK
>127336_540
GNNTEFINFIKS
>127336_541
NNTEFINFIKSK
>127336_542
NTEFINFIKSKK
>127336_543
TEFINFIKSKKE
>127336_544
AHLKELSEHYYD
>127336_545
HLKELSEHYYDR
>127336_546
LKELSEHYYDRY
>127336_547
KELSEHYYDRYS
>127336_548
ELSEHYYDRYST
>127336_549
LSEHYYDRYSTY
>127336_550
SEHYYDRYSTYK
>127336_551
EHYYDRYSTYKL
>127336_552
HYYDRYSTYKLK
>127336_553
YYDRYSTYKLKL
>127336_554
YDRYSTYKLKLE
>127336_555
DRYSTYKLKLER
>127336_556
RYSTYKLKLERL
>127336_557
YSTYKLKLERLY
>127336_558
STYKLKLERLYN
>127336_559
TYKLKLERLYNK
>127336_560
YKLKLERLYNKH
>127336_561
KLKLERLYNKHE
>127336_562
LKLERLYNKHEQ
>127336_563
KLERLYNKHEQI
>127336_564
LERLYNKHEQIQ
>127336_565
ERLYNKHEQIQL
>127336_566
RLYNKHEQIQLT
>127336_567
LYNKHEQIQLTN
>127336_568
YNKHEQIQLTNR
>127336_569
NKHEQIQLTNRQ
>127336_570
KHEQIQLTNRQI
>127336_571
HEQIQLTNRQIR
>127336_572
EQIQLTNRQIRD
>127336_573
QIQLTNRQIRDL
>127336_574
QLTNRQIRDLSI
>127336_575
TNRQIRDLSILK
>127336_576
NRQIRDLSILKA
>127336_577
RQIRDLSILKAR
>127336_578
KRKQTLNGVFYI
>127336_579
RKQTLNGVFYIL
>127336_580
KQTLNGVFYILN
>127336_581
QTLNGVFYILNG
>127336_582
LNGVFYILNGYV
>127336_583
NGVFYILNGYVN
>127336_584
GVFYILNGYVNF
>127336_585
VFYILNGYVNFF
>127336_586
FYILNGYVNFFN
>127336_587
FFNKRREAEKQY
>127336_588
FNKRREAEKQYV
>127336_589
NKRREAEKQYVD
>127336_590
KRREAEKQYVDN
>127336_591
RREAEKQYVDNA
>127336_592
REAEKQYVDNAL
>127336_593
EAEKQYVDNALK
>127336_594
AEKQYVDNALKN
>127336_595
EKQYVDNALKNT
>127336_596
KQYVDNALKNTD
>127336_597
QYVDNALKNTDM
>127336_598
YVDNALKNTDML
>127336_599
VDNALKNTDMLL
>127336_600
DNALKNTDMLLK
>127336_601
NALKNTDMLLKY
>127336_602
ALKNTDMLLKYY
>127336_603
LKNTDMLLKYYK
>127336_604
KNTDMLLKYYKA
>127336_605
NTDMLLKYYKAR
>127336_606
TDMLLKYYKART
>127336_607
DMLLKYYKARTK
>127336_608
MLLKYYKARTKY
>127336_609
LLKYYKARTKYF
>127336_610
LKYYKARTKYFT
>127336_611
KYYKARTKYFTS
>127336_612
YYKARTKYFTSE
>127336_613
RTKYFTSEAVPL
>127336_614
TKYFTSEAVPLK
>127336_615
KYFTSEAVPLKT
>127336_616
YFTSEAVPLKTL
>127336_617
KTLSKASLDRES
>127336_618
SKASLDRESNYL
>127336_619
KASLDRESNYLK
>127336_620
ASLDRESNYLKI
>127336_621
SLDRESNYLKIE
>127336_622
LDRESNYLKIEK
>127336_623
DRESNYLKIEKF
>127336_624
RESNYLKIEKFR
>127336_625
EEFKELIKDKDY
>127336_626
EFKELIKDKDYT
>127336_627
FKELIKDKDYTG
>127336_628
KELIKDKDYTGK
>127336_629
ELIKDKDYTGKK
>127336_630
LIKDKDYTGKKN
>127336_631
IKDKDYTGKKNP
>127336_632
KDKDYTGKKNPD
>127336_633
DKDYTGKKNPDN
>127336_634
KDYTGKKNPDNA
>127336_635
DYTGKKNPDNAP
>127336_636
YTGKKNPDNAPE
>127336_637
GKKNPDNAPEVT
>127336_638
DNAPEVTNAFEQ
>127336_639
NAPEVTNAFEQY
>127336_640
APEVTNAFEQYK
>127336_641
PEVTNAFEQYKE
>127336_642
EVTNAFEQYKEL
>127336_643
FEQYKELLPKGV
>127336_644
EQYKELLPKGVT
>127336_645
QYKELLPKGVTV
>127336_646
YKELLPKGVTVS
>127336_647
KELLPKGVTVST
>127336_648
ELLPKGVTVSTP
>127336_649
LLPKGVTVSTPA
>127336_650
LPKGVTVSTPAV
>127336_651
PKGVTVSTPAVA
>127336_652
KGVTVSTPAVAV
>127336_653
VTVSTPAVAVTT
>127336_654
TVSTPAVAVTTT
>127336_655
VSTPAVAVTTTL
>127336_656
STPAVAVTTTLA
>127336_657
AVTTTLAADAPA
>127336_658
VTTTLAADAPAT
>127336_659
TTTLAADAPATP
>127336_660
DAPATPEGAVPG
>127336_661
APATPEGAVPGA
>127336_662
PATPEGAVPGAV
>127336_663
ATPEGAVPGAVP
>127336_664
TPEGAVPGAVPG
>127336_665
PEGAVPGAVPGA
>127336_666
EGAVPGAVPGAV
>127336_667
GAVPGAVPGAVP
>127336_668
AVPGAVPGAVPG
>127336_669
VPGAVPGAVPGA
>127336_670
PGAVPGAVPGAV
>127336_671
GAVPGAVPGAVP
>127336_672
AVPGAVPGAVPG
>127336_673
VPGAVPGAVPGA
>127336_674
PGAVPGAVPGAV
>127336_675
GAVPGAVPGAVP
>127336_676
AVPGAVPGAVPG
>127336_677
VPGAVPGAVPGA
>127336_678
PGAVPGAVPGAV
>127336_679
GAVPGAVPGAVP
>127336_680
AVPGAVPGAVPG
>127336_681
VPGAVPGAVPGS
>127336_682
PGAVPGAVPGSG
>127336_683
GAVPGAVPGSGT
>127336_684
AVPGAVPGSGTD
>127336_685
VPGAVPGSGTDT
>127336_686
PGAVPGSGTDTR
>127336_687
GAVPGSGTDTRV
>127336_688
AVPGSGTDTRVA
>127336_689
VPGSGTDTRVAG
>127336_690
TRVAGSSVDDNE
>127336_691
RVAGSSVDDNED
>127336_692
VAGSSVDDNEDD
>127336_693
AGSSVDDNEDDD
>127336_694
GSSVDDNEDDDI
>127336_695
SSVDDNEDDDIY
>127336_696
SVDDNEDDDIYQ
>127336_697
VDDNEDDDIYQI
>127336_698
DDNEDDDIYQIA
>127336_699
DNEDDDIYQIAS
>127336_700
NEDDDIYQIASG
>127336_701
EDDDIYQIASGQ
>127336_702
DDDIYQIASGQS
>127336_703
EKDILSEFTNES
>127336_704
KDILSEFTNESL
>127336_705
DILSEFTNESLY
>127336_706
LSEFTNESLYVY
>127336_707
SEFTNESLYVYT
>127336_708
EFTNESLYVYTK
>127336_709
FTNESLYVYTKR
>127336_710
TNESLYVYTKRL
>127336_711
NESLYVYTKRLG
>127336_712
ESLYVYTKRLGS
>127336_713
SLYVYTKRLGST
>127336_714
LYVYTKRLGSTY
>127336_715
YVYTKRLGSTYK
>127336_716
VYTKRLGSTYKS
>127336_717
YTKRLGSTYKSL
>127336_718
RLGSTYKSLKKH
>127336_719
LGSTYKSLKKHM
>127336_720
GSTYKSLKKHML
>127336_721
STYKSLKKHMLR
>127336_722
TYKSLKKHMLRE
>127336_723
YKSLKKHMLREF
>127336_724
KSLKKHMLREFS
>127336_725
SLKKHMLREFST
>127336_726
LKKHMLREFSTI
>127336_727
KKHMLREFSTIK
>127336_728
KHMLREFSTIKE
>127336_729
HMLREFSTIKED
>127336_730
STNKYVIRNPYQ
>127336_731
TNKYVIRNPYQL
>127336_732
NKYVIRNPYQLL
>127336_733
KYVIRNPYQLLD
>127336_734
YVIRNPYQLLDN
>127336_735
VIRNPYQLLDND
>127336_736
IRNPYQLLDNDK
>127336_737
RNPYQLLDNDKK
>127336_738
NPYQLLDNDKKD
>127336_739
PYQLLDNDKKDK
>127336_740
YQLLDNDKKDKQ
>127336_741
QLLDNDKKDKQI
>127336_742
LLDNDKKDKQIV
>127336_743
LDNDKKDKQIVN
>127336_744
DNDKKDKQIVNL
>127336_745
NDKKDKQIVNLK
>127336_746
DKKDKQIVNLKY
>127336_747
KKDKQIVNLKYA
>127336_748
DKQIVNLKYATK
>127336_749
KQIVNLKYATKG
>127336_750
LKYATKGINEDI
>127336_751
KYATKGINEDIE
>127336_752
TKGINEDIETTT
>127336_753
KGINEDIETTTD
>127336_754
GINEDIETTTDG
>127336_755
INEDIETTTDGI
>127336_756
NEDIETTTDGIK
>127336_757
EDIETTTDGIKF
>127336_758
DIETTTDGIKFF
>127336_759
IETTTDGIKFFN
>127336_760
ETTTDGIKFFNK
>127336_761
TTTDGIKFFNKM
>127336_762
FFNKMVELYNTQ
>127336_763
FNKMVELYNTQL
>127336_764
NKMVELYNTQLA
>127336_765
MVELYNTQLAAV
>127336_766
ELYNTQLAAVKE
>127336_767
LYNTQLAAVKEQ
>127336_768
YNTQLAAVKEQI
>127336_769
ATIEAETNDTNK
>127336_770
TIEAETNDTNKE
>127336_771
IEAETNDTNKEE
>127336_772
EAETNDTNKEEK
>127336_773
AETNDTNKEEKK
>127336_774
ETNDTNKEEKKK
>127336_775
TNDTNKEEKKKY
>127336_776
NDTNKEEKKKYI
>127336_777
DTNKEEKKKYIP
>127336_778
TNKEEKKKYIPI
>127336_779
NKEEKKKYIPIL
>127336_780
KEEKKKYIPILE
>127336_781
EEKKKYIPILED
>127336_782
EKKKYIPILEDL
>127336_783
KKKYIPILEDLK
>127336_784
KKYIPILEDLKG
>127336_785
YIPILEDLKGLY
>127336_786
RLDNYKNEKAEF
>127336_787
LDNYKNEKAEFE
>127336_788
DNYKNEKAEFEI
>127336_789
NYKNEKAEFEIL
>127336_790
YKNEKAEFEILT
>127336_791
DEFVEHAENNKH
>127336_792
EFVEHAENNKHI
>127336_793
NMDGMDLLGVDP
>127336_794
MDGMDLLGVDPK
>127336_795
DGMDLLGVDPKH
>127336_796
GMDLLGVDPKHV
>127336_797
MDLLGVDPKHVC
>127336_798
DLLGVDPKHVCV
>127336_799
LLGVDPKHVCVD
>127336_800
LGVDPKHVCVDT
>127336_801
GVDPKHVCVDTR
>127336_802
VDPKHVCVDTRD
>127336_803
DPKHVCVDTRDI
>127336_804
PKHVCVDTRDIP
>127336_805
KHVCVDTRDIPK
>127336_806
HVCVDTRDIPKN
>127336_807
VCVDTRDIPKNA
>127336_808
CVDTRDIPKNAG
>127336_809
VDTRDIPKNAGC
>127336_810
DTRDIPKNAGCF
>127336_811
TRDIPKNAGCFR
>127336_812
RDIPKNAGCFRD
>127336_813
DIPKNAGCFRDD
>127336_814
IPKNAGCFRDDN
>127336_815
PKNAGCFRDDNG
>127336_816
KNAGCFRDDNGT
>127336_817
NAGCFRDDNGTE
>127336_818
AGCFRDDNGTEE
>127336_819
GCFRDDNGTEEW
>127336_820
CFRDDNGTEEWR
>127336_821
FRDDNGTEEWRC
>127336_822
RDDNGTEEWRCL
>127336_823
DDNGTEEWRCLL
>127336_824
DNGTEEWRCLLG
>127336_825
NGTEEWRCLLGY
>127336_826
GTEEWRCLLGYK
>127336_827
TEEWRCLLGYKK
>127336_828
EEWRCLLGYKKG
>127336_829
EWRCLLGYKKGE
>127336_830
LGYKKGEGNTCV
>127336_831
YKKGEGNTCVEN
>127336_832
KKGEGNTCVENN
>127336_833
KGEGNTCVENNN
>127336_834
GEGNTCVENNNP
>127336_835
EGNTCVENNNPT
>127336_836
GNTCVENNNPTC
>127336_837
NTCVENNNPTCD
>127336_838
TCVENNNPTCDI
>127336_839
CVENNNPTCDIN
>127336_840
VENNNPTCDINN
>127336_841
ENNNPTCDINNG
>127336_842
NNNPTCDINNGG
>127336_843
NNPTCDINNGGC
>127336_844
NPTCDINNGGCD
>127336_845
PTCDINNGGCDP
>127336_846
TCDINNGGCDPT
>127336_847
CDINNGGCDPTA
>127336_848
DINNGGCDPTAS
>127336_849
INNGGCDPTASC
>127336_850
NNGGCDPTASCQ
>127336_851
NGGCDPTASCQN
>127336_852
GGCDPTASCQNA
>127336_853
GCDPTASCQNAE
>127336_854
CDPTASCQNAES
>127336_855
DPTASCQNAEST
>127336_856
PTASCQNAESTE
>127336_857
TASCQNAESTEN
>127336_858
ASCQNAESTENS
>127336_859
SCQNAESTENSK
>127336_860
CQNAESTENSKK
>127336_861
QNAESTENSKKI
>127336_862
NAESTENSKKII
>127336_863
KKIICTCKEPTP
>127336_864
KIICTCKEPTPN
>127336_865
IICTCKEPTPNA
>127336_866
ICTCKEPTPNAY
>127336_867
CTCKEPTPNAYY
>127336_868
TCKEPTPNAYYE
>127336_869
CKEPTPNAYYEG
>127336_870
KEPTPNAYYEGV
>127336_871
EPTPNAYYEGVF
>127336_872
PTPNAYYEGVFC
>127336_873
TPNAYYEGVFCS
>129236_1
SIKYNNAKVTVD
>129236_2
YNNAKVTVDTVC
>129236_3
NNAKVTVDTVCK
>129236_4
TVCKRGFLIQMS
>129236_5
VCKRGFLIQMSG
>129236_6
CKRGFLIQMSGH
>129236_7
LIQMSGHLECKC
>129236_8
IQMSGHLECKCE
>129236_9
QMSGHLECKCEN
>129236_10
MSGHLECKCEND
>129236_11
SGHLECKCENDL
>129236_12
LECKCENDLVLV
>129236_13
ECKCENDLVLVN
>129236_14
CKCENDLVLVNE
>129236_15
KCENDLVLVNEE
>129236_16
CENDLVLVNEET
>129236_17
ENDLVLVNEETC
>129236_18
LKCDEKTVNKPC
>129236_19
KCDEKTVNKPCG
>129236_20
VNKPCGDFSKCI
>129236_21
FSKCIKIDGNPV
>129236_22
SKCIKIDGNPVS
>129236_23
KCIKIDGNPVSY
>129236_24
CIKIDGNPVSYA
>129236_25
IKIDGNPVSYAC
>129236_26
KIDGNPVSYACK
>129236_27
IDGNPVSYACKC
>129236_28
DGNPVSYACKCN
>129236_29
GNPVSYACKCNL
>129236_30
NPVSYACKCNLG
>129236_31
VSYACKCNLGYD
>129236_32
SYACKCNLGYDM
>129236_33
YACKCNLGYDMV
>129236_34
ACKCNLGYDMVN
>129236_35
CKCNLGYDMVNN
>129236_36
KCNLGYDMVNNV
>129236_37
CNLGYDMVNNVC
>129236_38
NLGYDMVNNVCI
>129236_39
LGYDMVNNVCIP
>129236_40
GYDMVNNVCIPN
>129236_41
YDMVNNVCIPNE
>129236_42
DMVNNVCIPNEC
>129236_43
MVNNVCIPNECK
>129236_44
VNNVCIPNECKN
>129236_45
NNVCIPNECKNV
>129236_46
NVCIPNECKNVT
>129236_47
VCIPNECKNVTC
>129236_48
CIPNECKNVTCG
>129236_49
IPNECKNVTCGN
>129236_50
PNECKNVTCGNG
>129236_51
NECKNVTCGNGK
>129236_52
ECKNVTCGNGKC
>129236_53
CKNVTCGNGKCI
>129236_54
KNVTCGNGKCIL
>129236_55
NVTCGNGKCILD
>129236_56
VTCGNGKCILDT
>129236_57
TCGNGKCILDTS
>129236_58
CGNGKCILDTSN
>129236_59
DTSNPVKTGVCS
>129236_60
TSNPVKTGVCSC
>129236_61
SNPVKTGVCSCN
>129236_62
NPVKTGVCSCNI
>129236_63
PVKTGVCSCNIG
>129236_64
KTGVCSCNIGKV
>129236_65
GVCSCNIGKVPN
>129236_66
VCSCNIGKVPNV
>129236_67
CSCNIGKVPNVQ
>129236_68
SCNIGKVPNVQD
>129236_69
CNIGKVPNVQDQ
>129236_70
NIGKVPNVQDQN
>129236_71
IGKVPNVQDQNK
>129236_72
GKVPNVQDQNKC
>129236_73
KVPNVQDQNKCS
>129236_74
VPNVQDQNKCSK
>129236_75
PNVQDQNKCSKD
>129236_76
NVQDQNKCSKDG
>129236_77
VQDQNKCSKDGE
>129236_78
DQNKCSKDGETK
>129236_79
QNKCSKDGETKC
>129236_80
NKCSKDGETKCS
>129236_81
KCSKDGETKCSL
>129236_82
SKDGETKCSLKC
>129236_83
KDGETKCSLKCL
>129236_84
DGETKCSLKCLK
>129236_85
GETKCSLKCLKE
>129236_86
ETKCSLKCLKEN
>129236_87
TKCSLKCLKENE
>129236_88
KCSLKCLKENET
>129236_89
SLKCLKENETCK
>129236_90
LKCLKENETCKA
>129236_91
CKAVDGIYKCDC
>129236_92
KAVDGIYKCDCK
>129236_93
AVDGIYKCDCKD
>129236_94
VDGIYKCDCKDG
>129236_95
DGIYKCDCKDGF
>132383_1
QYMGTKNVKEKN
>132383_2
MGTKNVKEKNPT
>132383_3
TKNVKEKNPTIY
>132383_4
KEKNPTIYSFDD
>132383_5
IYSFDDEEKRNE
>132383_6
YSFDDEEKRNEN
>132383_7
SFDDEEKRNENK
>132383_8
FDDEEKRNENKS
>132383_9
RGVLPIIGILYI
>132383_10
GVLPIIGILYII
>132383_11
VLPIIGILYIIL
>132383_12
LPIIGILYIILN
>132383_13
PIIGILYIILNG
>132383_14
IIGILYIILNGN
>132383_15
IGILYIILNGNL
>132383_16
GILYIILNGNLG
>132383_17
ILYIILNGNLGY
>132383_18
LYIILNGNLGYN
>132383_19
YIILNGNLGYNG
>132383_20
GSSSSGVQFTDR
>132383_21
SSSSGVQFTDRC
>132383_22
VQFTDRCSRNLY
>132383_23
QFTDRCSRNLYG
>132383_24
FTDRCSRNLYGE
>132383_25
TDRCSRNLYGET
>132383_26
NLYGETLPVNPY
>132383_27
LYGETLPVNPYA
>132383_28
PVNPYADSENPI
>132383_29
VNPYADSENPIV
>132383_30
NPYADSENPIVV
>132383_31
PYADSENPIVVS
>132383_32
YADSENPIVVSQ
>132383_33
EKPTFTLESPPD
>132383_34
KPTFTLESPPDI
>132383_35
GFNEKFMTDVNR
>132383_36
FNEKFMTDVNRY
>132383_37
NEKFMTDVNRYR
>132383_38
EKFMTDVNRYRY
>132383_39
KFMTDVNRYRYS
>132383_40
FMTDVNRYRYSN
>132383_41
MTDVNRYRYSNN
>132383_42
TDVNRYRYSNNY
>132383_43
DVNRYRYSNNYE
>132383_44
VNRYRYSNNYEA
>132383_45
NRYRYSNNYEAI
>132383_46
RYRYSNNYEAIP
>132383_47
PLIVDKVLFDYN
>132383_48
LIVDKVLFDYNE
>132383_49
IVDKVLFDYNEK
>132383_50
VDKVLFDYNEKV
>132383_51
DKVLFDYNEKVD
>132383_52
KVLFDYNEKVDN
>132383_53
VLFDYNEKVDNL
>132383_54
LFDYNEKVDNLG
>132383_55
FDYNEKVDNLGR
>132383_56
GRSGGDIIKKMQ
>132383_57
RSGGDIIKKMQT
>132383_58
SGGDIIKKMQTL
>132383_59
GGDIIKKMQTLW
>132383_60
GDIIKKMQTLWD
>132383_61
DIIKKMQTLWDE
>132383_62
IIKKMQTLWDEI
>132383_63
IKKMQTLWDEIM
>132383_64
KKMQTLWDEIMD
>132383_65
KMQTLWDEIMDI
>132383_66
MQTLWDEIMDIN
>132383_67
QTLWDEIMDINK
>132383_68
TLWDEIMDINKR
>132383_69
LWDEIMDINKRK
>132383_70
WDEIMDINKRKY
>132383_71
DEIMDINKRKYD
>132383_72
EIMDINKRKYDS
>132383_73
IMDINKRKYDSL
>132383_74
MDINKRKYDSLK
>132383_75
DINKRKYDSLKE
>132383_76
INKRKYDSLKEK
>132383_77
NKRKYDSLKEKL
>132383_78
KRKYDSLKEKLQ
>132383_79
RKYDSLKEKLQK
>132383_80
KYDSLKEKLQKT
>132383_81
YDSLKEKLQKTY
>132383_82
LQKTYSQYKVQY
>132383_83
QKTYSQYKVQYD
>132383_84
KTYSQYKVQYDM
>132383_85
TYSQYKVQYDMP
>132383_86
YSQYKVQYDMPK
>132383_87
SQYKVQYDMPKE
>132383_88
QYKVQYDMPKEA
>132383_89
YKVQYDMPKEAY
>132383_90
KVQYDMPKEAYE
>132383_91
VQYDMPKEAYES
>132383_92
QYDMPKEAYESK
>132383_93
YDMPKEAYESKW
>132383_94
MPKEAYESKWTQ
>132383_95
PKEAYESKWTQC
>132383_96
KEAYESKWTQCI
>132383_97
EAYESKWTQCIK
>132383_98
AYESKWTQCIKL
>132383_99
YESKWTQCIKLI
>132383_100
ESKWTQCIKLID
>132383_101
SKWTQCIKLIDQ
>132383_102
KWTQCIKLIDQG
>132383_103
WTQCIKLIDQGG
>132383_104
RLNSQFKNWYRQ
>132383_105
NQIAWKALSNQI
>132383_106
MNSDISSFKHIN
>132383_107
NSDISSFKHINE
>132383_108
SDISSFKHINEL
>132383_109
DISSFKHINELK
>132383_110
ISSFKHINELKS
>132383_111
SSFKHINELKSL
>132383_112
SFKHINELKSLE
>132383_113
FKHINELKSLEH
>132383_114
KHINELKSLEHR
>132383_115
NELKSLEHRAAK
>132383_116
LEHRAAKAAEAE
>132383_117
HRAAKAAEAEMK
>132383_118
RAAKAAEAEMKK
>132383_119
AAKAAEAEMKKR
>132383_120
AKAAEAEMKKRA
>132383_121
KAAEAEMKKRAQ
>132383_122
AAEAEMKKRAQK
>132383_123
AEAEMKKRAQKP
>132383_124
EAEMKKRAQKPK
>132383_125
AEMKKRAQKPKK
>132383_126
EMKKRAQKPKKK
>132383_127
MKKRAQKPKKKK
>132383_128
KKRAQKPKKKKS
>132383_129
KRAQKPKKKKSR
>132383_130
RAQKPKKKKSRR
>132383_131
AQKPKKKKSRRG
>132383_132
KPKKKKSRRGWL
>132383_133
CGGGDIETVEPQ
>132383_134
GGGDIETVEPQQ
>132383_135
GGDIETVEPQQE
>132383_136
GDIETVEPQQEE
>132383_137
DIETVEPQQEEP
>132383_138
IETVEPQQEEPV
>132383_139
ETVEPQQEEPVQ
>132383_140
TVEPQQEEPVQT
>132383_141
VEPQQEEPVQTV
>132383_142
EPQQEEPVQTVQ
>132383_143
PQQEEPVQTVQE
>132383_144
QQEEPVQTVQEQ
>132383_145
QEEPVQTVQEQQ
>132383_146
EEPVQTVQEQQV
>132383_147
EPVQTVQEQQVN
>132383_148
PVQTVQEQQVNE
>132383_149
VQTVQEQQVNEY
>132383_150
QTVQEQQVNEYG
>132383_151
TVQEQQVNEYGD
>132383_152
VQEQQVNEYGDI
>132383_153
QEQQVNEYGDIL
>132383_154
EQQVNEYGDILP
>132383_155
QQVNEYGDILPS
>132383_156
QVNEYGDILPSL
>132383_157
VNEYGDILPSLR
>132383_158
NEYGDILPSLRA
>132383_159
EYGDILPSLRAS
>132383_160
YGDILPSLRASI
>132383_161
DILPSLRASITN
>132383_162
RASITNSAINYY
>132383_163
ASITNSAINYYD
>132383_164
SITNSAINYYDT
>132383_165
ITNSAINYYDTV
>132383_166
TNSAINYYDTVK
>132383_167
NSAINYYDTVKD
>132383_168
SAINYYDTVKDG
>132383_169
INYYDTVKDGVY
>132383_170
NYYDTVKDGVYL
>132383_171
YYDTVKDGVYLD
>132383_172
YDTVKDGVYLDH
>132383_173
VYLDHETSDALY
>132383_174
HETSDALYTDED
>132383_175
ETSDALYTDEDL
>132383_176
TSDALYTDEDLL
>132383_177
SDALYTDEDLLF
>132383_178
DALYTDEDLLFD
>132383_179
ALYTDEDLLFDL
>132383_180
LYTDEDLLFDLE
>132383_181
YTDEDLLFDLEK
>132383_182
FDLEKQKYMDML
>132383_183
KYMDMLDTSEEE
>132383_184
YMDMLDTSEEES
>132383_185
MDMLDTSEEESV
>132383_186
DMLDTSEEESVE
>132383_187
MLDTSEEESVEE
>132383_188
LDTSEEESVEEN
>132383_189
DTSEEESVEENE
>132383_190
TSEEESVEENEE
>132383_191
SEEESVEENEEE
>132383_192
EEESVEENEEEH
>132383_193
EESVEENEEEHT
>132383_194
ESVEENEEEHTV
>132383_195
SVEENEEEHTVD
>132383_196
VEENEEEHTVDD
>132383_197
EENEEEHTVDDE
>132383_198
ENEEEHTVDDEH
>132383_199
NEEEHTVDDEHV
>132383_200
EHTVDDEHVEEH
>132383_201
HTVDDEHVEEHT
>132383_202
EHVEEHTADDEH
>132383_203
HVEEHTADDEHV
>132383_204
HVEEPTVAEEHV
>132383_205
EEPTVAEEHVEE
>132383_206
EPTVAEEHVEEP
>132383_207
PTVAEEHVEEPT
>132383_208
VAEEHVEEPTVA
>132383_209
AEEHVEEPTVAE
>132383_210
EEHVEEPTVAEE
>132383_211
HVEEPTVAEEHV
>132383_212
EEPTVAEEHVEE
>132383_213
EPTVAEEHVEEP
>132383_214
PTVAEEHVEEPA
>132383_215
TVAEEHVEEPAS
>132383_216
VAEEHVEEPASD
>132383_217
AEEHVEEPASDV
>132383_218
EEHVEEPASDVQ
>132383_219
EHVEEPASDVQQ
>132383_220
HVEEPASDVQQT
>132383_221
VEEPASDVQQTS
>132383_222
EEPASDVQQTSE
>132383_223
EPASDVQQTSEA
>132383_224
PASDVQQTSEAA
>132383_225
ASDVQQTSEAAP
>132383_226
SDVQQTSEAAPT
>132383_227
DVQQTSEAAPTI
>132383_228
VQQTSEAAPTIE
>132383_229
QQTSEAAPTIEI
>132383_230
QTSEAAPTIEIP
>132383_231
APTIEIPDTLYY
>132383_232
PTIEIPDTLYYD
>132383_233
TIEIPDTLYYDI
>132383_234
IEIPDTLYYDIL
>132383_235
EIPDTLYYDILG
>132383_236
IPDTLYYDILGV
>132383_237
PDTLYYDILGVG
>132383_238
DTLYYDILGVGV
>132383_239
TLYYDILGVGVN
>132383_240
LYYDILGVGVNA
>132383_241
YYDILGVGVNAD
>132383_242
YDILGVGVNADM
>132383_243
ILGVGVNADMNE
>132383_244
GVGVNADMNEIT
>132383_245
VGVNADMNEITE
>132383_246
VNADMNEITERY
>132383_247
NADMNEITERYF
>132383_248
ADMNEITERYFK
>132383_249
DMNEITERYFKL
>132383_250
MNEITERYFKLA
>132383_251
NEITERYFKLAE
>132383_252
EITERYFKLAEN
>132383_253
ITERYFKLAENY
>132383_254
TERYFKLAENYY
>132383_255
ERYFKLAENYYP
>132383_256
RYFKLAENYYPY
>132383_257
YFKLAENYYPYQ
>132383_258
FKLAENYYPYQR
>132383_259
KLAENYYPYQRS
>132383_260
LAENYYPYQRSG
>132383_261
AENYYPYQRSGS
>132383_262
ENYYPYQRSGST
>132383_263
NYYPYQRSGSTV
>132383_264
YYPYQRSGSTVF
>132383_265
PYQRSGSTVFHN
>132383_266
RSGSTVFHNFRK
>132383_267
STVFHNFRKVNE
>132383_268
TVFHNFRKVNEA
>132383_269
VFHNFRKVNEAY
>132383_270
FHNFRKVNEAYQ
>132383_271
HNFRKVNEAYQV
>132383_272
NFRKVNEAYQVL
>132383_273
FRKVNEAYQVLG
>132383_274
RKVNEAYQVLGD
>132383_275
KVNEAYQVLGDI
>132383_276
VNEAYQVLGDID
>132383_277
NEAYQVLGDIDK
>132383_278
LGDIDKKRWYNK
>132383_279
GDIDKKRWYNKY
>132383_280
DIDKKRWYNKYG
>132383_281
IDKKRWYNKYGY
>132383_282
DKKRWYNKYGYD
>132383_283
KKRWYNKYGYDG
>132383_284
KRWYNKYGYDGI
>132383_285
RWYNKYGYDGIK
>132383_286
WYNKYGYDGIKQ
>132383_287
YNKYGYDGIKQV
>132383_288
NKYGYDGIKQVN
>132383_289
KYGYDGIKQVNF
>132383_290
YGYDGIKQVNFM
>132383_291
GYDGIKQVNFMN
>132383_292
YDGIKQVNFMNP
>132383_293
GIKQVNFMNPSI
>132383_294
KQVNFMNPSIFY
>132383_295
KFKDFTGTPQIV
>132383_296
FKDFTGTPQIVT
>132383_297
KDFTGTPQIVTL
>132383_298
DFTGTPQIVTLL
>132383_299
FTGTPQIVTLLR
>132383_300
TGTPQIVTLLRF
>132383_301
GTPQIVTLLRFF
>132383_302
TPQIVTLLRFFF
>132383_303
PQIVTLLRFFFE
>132383_304
QIVTLLRFFFEK
>132383_305
IVTLLRFFFEKR
>132383_306
VTLLRFFFEKRL
>132383_307
LRFFFEKRLSMN
>132383_308
RFFFEKRLSMND
>132383_309
RLSMNDLENKSE
>132383_310
LSMNDLENKSEH
>132383_311
SMNDLENKSEHL
>132383_312
LKFMEQYQKERE
>132383_313
KFMEQYQKEREA
>132383_314
FMEQYQKEREAH
>132383_315
MEQYQKEREAHV
>132383_316
EQYQKEREAHVS
>132383_317
QYQKEREAHVSE
>132383_318
YQKEREAHVSEY
>132383_319
QKEREAHVSEYL
>132383_320
KEREAHVSEYLL
>132383_321
EREAHVSEYLLN
>132383_322
REAHVSEYLLNI
>132383_323
QPCIAGDSKWNV
>132383_324
PCIAGDSKWNVP
>132383_325
IAGDSKWNVPII
>132383_326
AGDSKWNVPIIT
>132383_327
GDSKWNVPIITK
>132383_328
DSKWNVPIITKL
>132383_329
SKWNVPIITKLE
>132383_330
KWNVPIITKLEG
>132383_331
VPIITKLEGLKG
>132383_332
PIITKLEGLKGS
>132383_333
IITKLEGLKGSR
>132383_334
TKLEGLKGSRFD
>132383_335
KLEGLKGSRFDI
>132383_336
LEGLKGSRFDIP
>132383_337
EGLKGSRFDIPI
>132383_338
GLKGSRFDIPIL
>132383_339
LKGSRFDIPILE
>132383_340
KGSRFDIPILES
>132383_341
GSRFDIPILESL
>132383_342
SRFDIPILESLR
>132383_343
RFDIPILESLRW
>132383_344
FDIPILESLRWI
>132383_345
DIPILESLRWIF
>132383_346
IPILESLRWIFK
>132383_347
PILESLRWIFKH
>132383_348
ILESLRWIFKHV
>132383_349
LESLRWIFKHVA
>132383_350
ESLRWIFKHVAK
>132383_351
SLRWIFKHVAKT
>132383_352
LRWIFKHVAKTH
>132383_353
RWIFKHVAKTHL
>132383_354
WIFKHVAKTHLK
>132383_355
IFKHVAKTHLKK
>132383_356
FKHVAKTHLKKS
>132383_357
KHVAKTHLKKSS
>132383_358
HVAKTHLKKSSK
>132383_359
VAKTHLKKSSKS
>132383_360
AKTHLKKSSKSA
>132383_361
KTHLKKSSKSAK
>132383_362
THLKKSSKSAKK
>132383_363
HLKKSSKSAKKL
>132383_364
LKKSSKSAKKLQ
>132383_365
KKSSKSAKKLQQ
>132383_366
KSSKSAKKLQQR
>132383_367
SKSAKKLQQRTQ
>132383_368
KSAKKLQQRTQA
>132383_369
SAKKLQQRTQAN
>132383_370
AKKLQQRTQANK
>132383_371
KKLQQRTQANKQ
>132383_372
KLQQRTQANKQE
>132383_373
LQQRTQANKQEL
>132383_374
QQRTQANKQELA
>132383_375
QRTQANKQELAN
>132383_376
RTQANKQELANI
>132383_377
TQANKQELANIN
>132383_378
QELANINNNLMS
>132383_379
ANINNNLMSTLK
>132383_380
NINNNLMSTLKE
>132383_381
INNNLMSTLKEY
>132383_382
NNNLMSTLKEYL
>132383_383
NNLMSTLKEYLG
>132383_384
NLMSTLKEYLGS
>132383_385
LMSTLKEYLGSS
>132383_386
MSTLKEYLGSSE
>132383_387
STLKEYLGSSEQ
>132383_388
TLKEYLGSSEQM
>132383_389
LKEYLGSSEQMN
>132383_390
KEYLGSSEQMNS
>132383_391
EYLGSSEQMNSI
>132383_392
YLGSSEQMNSIT
>132383_393
GSSEQMNSITYN
>132383_394
SSEQMNSITYNF
>132383_395
SEQMNSITYNFE
>132383_396
EQMNSITYNFEN
>132383_397
QMNSITYNFENI
>132383_398
ENINSNVDNGNQ
>132383_399
INSNVDNGNQSK
>132383_400
NSNVDNGNQSKN
>132383_401
LSYTDQKEILEK
>132383_402
SYTDQKEILEKI
>132383_403
YTDQKEILEKIV
>132383_404
TDQKEILEKIVS
>132383_405
KEILEKIVSYIV
>132383_406
EILEKIVSYIVD
>132383_407
ILEKIVSYIVDI
>132383_408
LEKIVSYIVDIS
>132383_409
EKIVSYIVDISL
>132383_410
KIVSYIVDISLY
>132383_411
IVSYIVDISLYD
>132383_412
VSYIVDISLYDI
>132383_413
SYIVDISLYDIE
>132383_414
YIVDISLYDIEN
>132383_415
IVDISLYDIENT
>132383_416
VDISLYDIENTA
>132383_417
DISLYDIENTAL
>132383_418
ISLYDIENTALN
>132383_419
SLYDIENTALNA
>132383_420
LYDIENTALNAA
>132383_421
YDIENTALNAAE
>132383_422
DIENTALNAAEQ
>132383_423
NAAEQLLSDNSV
>132383_424
AAEQLLSDNSVD
>132383_425
SDNSVDEKTLKK
>132383_426
DNSVDEKTLKKR
>132383_427
SVDEKTLKKRAQ
>132383_428
VDEKTLKKRAQS
>132383_429
DEKTLKKRAQSL
>132383_430
EKTLKKRAQSLK
>132383_431
KTLKKRAQSLKK
>132383_432
TLKKRAQSLKKL
>132383_433
IMERYAGGKRND
>132383_434
MERYAGGKRNDK
>132383_435
ERYAGGKRNDKK
>132383_436
RYAGGKRNDKKS
>132383_437
YAGGKRNDKKSK
>132383_438
AGGKRNDKKSKN
>132383_439
GGKRNDKKSKNF
>132383_440
GKRNDKKSKNFD
>132383_441
KRNDKKSKNFDT
>132383_442
RNDKKSKNFDTK
>132383_443
NDKKSKNFDTKD
>132383_444
DKKSKNFDTKDI
>132383_445
KKSKNFDTKDIV
>132383_446
KSKNFDTKDIVG
>132383_447
SKNFDTKDIVGY
>132383_448
KNFDTKDIVGYI
>132383_449
NFDTKDIVGYIM
>132383_450
FDTKDIVGYIMH
>132383_451
DTKDIVGYIMHG
>132383_452
TKDIVGYIMHGI
>132383_453
KDIVGYIMHGIS
>132383_454
DIVGYIMHGIST
>132383_455
IVGYIMHGISTI
>132383_456
STINTEMKNQNE
>132383_457
INTEMKNQNENV
>132383_458
NTEMKNQNENVP
>132383_459
TEMKNQNENVPE
>132383_460
EMKNQNENVPEH
>132383_461
MKNQNENVPEHV
>132383_462
KNQNENVPEHVQ
>132383_463
NQNENVPEHVQH
>132383_464
QNENVPEHVQHN
>132383_465
NENVPEHVQHNA
>132383_466
ENVPEHVQHNAE
>132383_467
NVPEHVQHNAEE
>132383_468
VPEHVQHNAEEN
>132383_469
PEHVQHNAEENV
>132383_470
EHVQHNAEENVE
>132383_471
HVQHNAEENVEH
>132383_472
VQHNAEENVEHD
>132383_473
QHNAEENVEHDA
>132383_474
HNAEENVEHDAE
>132383_475
NAEENVEHDAEE
>132383_476
AEENVEHDAEEN
>132383_477
EENVEHDAEENV
>132383_478
ENVEHDAEENVE
>132383_479
NVEHDAEENVEH
>132383_480
VEHDAEENVEHD
>132383_481
EHDAEENVEHDA
>132383_482
HDAEENVEHDAE
>132383_483
DAEENVEHDAEE
>132383_484
AEENVEHDAEEN
>132383_485
EENVEHDAEENV
>132383_486
ENVEHDAEENVE
>132383_487
NVEHDAEENVEH
>132383_488
VEHDAEENVEHD
>132383_489
EHDAEENVEHDA
>132383_490
HDAEENVEHDAE
>132383_491
DAEENVEHDAEE
>132383_492
AEENVEHDAEEN
>132383_493
EENVEHDAEENV
>132383_494
ENVEHDAEENVE
>132383_495
NVEHDAEENVEH
>132383_496
VEHDAEENVEHD
>132383_497
EHDAEENVEHDA
>132383_498
HDAEENVEHDAE
>132383_499
DAEENVEHDAEE
>132383_500
AEENVEHDAEEN
>132383_501
EENVEHDAEENV
>132383_502
ENVEHDAEENVE
>132383_503
NVEHDAEENVEH
>132383_504
VEHDAEENVEHD
>132383_505
EHDAEENVEHDA
>132383_506
HDAEENVEHDAE
>132383_507
DAEENVEHDAEE
>132383_508
AEENVEHDAEEN
>132383_509
EENVEHDAEENV
>132383_510
ENVEHDAEENVE
>132383_511
NVEHDAEENVEE
>132383_512
VEHDAEENVEEN
>132383_513
EHDAEENVEENV
>132383_514
HDAEENVEENVE
>132383_515
DAEENVEENVEE
>132383_516
AEENVEENVEEV
>132383_517
VEENVEENVEEN
>132383_518
EENVEENVEENV
>132383_519
ENVEENVEENVE
>132383_520
NVEENVEENVEE
>132383_521
VEENVEENVEEN
>132383_522
EENVEENVEENV
>132383_523
ENVEENVEENVE
>132383_524
NVEENVEENVEE
>132383_525
VEENVEENVEEN
>132383_526
EENVEENVEENV
>132383_527
ENVEENVEENVE
>132383_528
NVEENVEENVEE
>132383_529
VEENVEENVEEN
>132383_530
EENVEENVEENV
>132383_531
ENVEENVEENVE
>132383_532
NVEENVEENVEE
>132383_533
VEENVEENVEEN
>132383_534
EENVEENVEENV
>132383_535
ENVEENVEENVE
>132383_536
NVEENVEENVEE
>132383_537
VEENVEENVEEN
>132383_538
EENVEENVEENV
>132383_539
ENVEENVEENVE
>132383_540
NVEENVEENVEE
>132383_541
VEENVEENVEEN
>132383_542
EENVEENVEENV
>132383_543
ENVEENVEENVE
>132383_544
NVEENVEENVEE
>132383_545
VEENVEENVEEN
>132383_546
EENVEENVEENV
>132383_547
ENVEENVEENVE
>132383_548
NVEENVEENVEE
>132383_549
VEENVEENVEEN
>132383_550
EENVEENVEENV
>132383_551
ENVEENVEENVE
>132383_552
NVEENVEENVEE
>132383_553
VEENVEENVEEY
>132383_554
EENVEENVEEYD
>132383_555
ENVEENVEEYDE
>132383_556
NVEENVEEYDEE
>132383_557
VEENVEEYDEEN
>132383_558
EENVEEYDEENV
>132383_559
ENVEEYDEENVE
>132383_560
NVEEYDEENVEE
>132383_561
VEEYDEENVEEV
>132383_562
EEYDEENVEEVE
>132383_563
EYDEENVEEVEE
>132383_564
YDEENVEEVEEN
>132383_565
VEENVEENVEEN
>132383_566
EENVEENVEENV
>132383_567
ENVEENVEENVE
>132383_568
NVEENVEENVEE
>132383_569
VEENVEENVEEN
>132383_570
EENVEENVEENV
>132383_571
ENVEENVEENVE
>132383_572
NVEENVEENVEE
>132383_573
VEENVEENVEEN
>132383_574
EENVEENVEENV
>132383_575
ENVEENVEENVE
>132383_576
NVEENVEENVEE
>132383_577
VEENVEENVEEN
>132383_578
EENVEENVEENV
>132383_579
ENVEENVEENVE
>132383_580
NVEENVEENVEE
>132383_581
VEENVEENVEEN
>132383_582
EENVEENVEENV
>132383_583
ENVEENVEENVE
>132383_584
NVEENVEENVEE
>132383_585
VEENVEENVEEN
>132383_586
EENVEENVEENV
>132383_587
ENVEENVEENVE
>132383_588
NVEENVEENVEE
>132383_589
VEENVEENVEEN
>132383_590
EENVEENVEENV
>132383_591
ENVEENVEENVE
>132383_592
NVEENVEENVEE
>132383_593
VEENVEENVEEY
>132383_594
EENVEENVEEYD
>132383_595
ENVEENVEEYDE
>132383_596
NVEENVEEYDEE
>132383_597
VEENVEEYDEEN
>132383_598
EENVEEYDEENV
>132383_599
ENVEEYDEENVE
>132383_600
NVEEYDEENVEE
>132383_601
VEEYDEENVEEH
>132383_602
EEYDEENVEEHN
>132383_603
EYDEENVEEHNE
>132383_604
YDEENVEEHNEE
>132383_605
DEENVEEHNEEY
>132383_606
EENVEEHNEEYD
>132383_607
ENVEEHNEEYDE
>132384_1
EFRYSQYKVQYD
>132384_2
FRYSQYKVQYDM
>132384_3
RYSQYKVQYDMP
>132384_4
YSQYKVQYDMPK
>132384_5
SQYKVQYDMPKE
>132384_6
QYKVQYDMPKEA
>132384_7
YKVQYDMPKEAY
>132384_8
KVQYDMPKEAYE
>132384_9
VQYDMPKEAYES
>132384_10
QYDMPKEAYESK
>132384_11
YDMPKEAYESKW
>132384_12
MPKEAYESKWTQ
>132384_13
PKEAYESKWTQC
>132384_14
KEAYESKWTQCI
>132384_15
EAYESKWTQCIK
>132384_16
AYESKWTQCIKL
>132384_17
YESKWTQCIKLI
>132384_18
ESKWTQCIKLID
>132384_19
SKWTQCIKLIDQ
>132384_20
KWTQCIKLIDQG
>132384_21
WTQCIKLIDQGG
>132384_22
RLNSQFKNWYRQ
>132384_23
NQIAWKALSNQI
>132384_24
MNSDISSFKHIN
>132384_25
NSDISSFKHINE
>132384_26
SDISSFKHINEL
>132384_27
DISSFKHINELK
>132384_28
ISSFKHINELKS
>132384_29
SSFKHINELKSL
>132384_30
SFKHINELKSLE
>132384_31
FKHINELKSLEH
>132384_32
KHINELKSLEHR
>132384_33
NELKSLEHRAAK
>132384_34
LEHRAAKAAEAE
>132384_35
HRAAKAAEAEMK
>132384_36
RAAKAAEAEMKK
>132384_37
AAKAAEAEMKKR
>132384_38
AKAAEAEMKKRA
>132384_39
KAAEAEMKKRAQ
>132384_40
AAEAEMKKRAQK
>132384_41
AEAEMKKRAQKP
>132384_42
EAEMKKRAQKPK
>132384_43
AEMKKRAQKPKK
>132384_44
EMKKRAQKPKKK
>132384_45
MKKRAQKPKKKK
>132384_46
KKRAQKPKKKKS
>132384_47
KRAQKPKKKKSR
>132384_48
RAQKPKKKKSRR
>132384_49
AQKPKKKKSRRG
>132384_50
KPKKKKSRRGWL
>132384_51
CGGGDIETVEPQ
>132384_52
GGGDIETVEPQQ
>132384_53
GGDIETVEPQQE
>132384_54
GDIETVEPQQEE
>132384_55
DIETVEPQQEEP
>132384_56
IETVEPQQEEPV
>132384_57
ETVEPQQEEPVQ
>132384_58
TVEPQQEEPVQT
>132384_59
VEPQQEEPVQTV
>132384_60
EPQQEEPVQTVQ
>132384_61
PQQEEPVQTVQE
>132384_62
QQEEPVQTVQEQ
>132384_63
QEEPVQTVQEQQ
>132384_64
EEPVQTVQEQQV
>132384_65
EPVQTVQEQQVN
>132384_66
PVQTVQEQQVNE
>132384_67
VQTVQEQQVNEY
>132384_68
QTVQEQQVNEYG
>132384_69
TVQEQQVNEYGD
>132384_70
VQEQQVNEYGDI
>132384_71
QEQQVNEYGDIL
>132384_72
EQQVNEYGDILP
>132384_73
QQVNEYGDILPT
>132384_74
QVNEYGDILPTL
>132384_75
VNEYGDILPTLR
>132384_76
NEYGDILPTLRA
>132384_77
EYGDILPTLRAS
>132384_78
YGDILPTLRASI
>132384_79
GDILPTLRASIT
>132384_80
DILPTLRASITN
>132384_81
ILPTLRASITNS
>132384_82
LPTLRASITNSA
>132384_83
PTLRASITNSAI
>132384_84
RASITNSAINYY
>132384_85
ASITNSAINYYD
>132384_86
SITNSAINYYDT
>132384_87
ITNSAINYYDTV
>132384_88
TNSAINYYDTVK
>132384_89
NSAINYYDTVKD
>132384_90
SAINYYDTVKDG
>132384_91
INYYDTVKDGVY
>132384_92
NYYDTVKDGVYL
>132384_93
YYDTVKDGVYLD
>132384_94
YDTVKDGVYLDH
>132384_95
VYLDHETSDALY
>132384_96
HETSDALYTDED
>132384_97
ETSDALYTDEDL
>132384_98
TSDALYTDEDLL
>132384_99
SDALYTDEDLLF
>132384_100
DALYTDEDLLFD
>132384_101
ALYTDEDLLFDL
>132384_102
LYTDEDLLFDLE
>132384_103
YTDEDLLFDLEK
>132384_104
FDLEKQKYMDML
>132384_105
YMDMLDTSQEES
>132384_106
MDMLDTSQEESV
>132384_107
MLDTSQEESVEE
>132384_108
LDTSQEESVEEN
>132384_109
DTSQEESVEENE
>132384_110
TSQEESVEENEE
>132384_111
SQEESVEENEEE
>132384_112
QEESVEENEEEH
>132384_113
EESVEENEEEHT
>132384_114
ESVEENEEEHTV
>132384_115
SVEENEEEHTVD
>132384_116
VEENEEEHTVDD
>132384_117
EENEEEHTVDDE
>132384_118
ENEEEHTVDDEH
>132384_119
NEEEHTVDDEHV
>132384_120
EHTVDDEHVEEH
>132384_121
HTVDDEHVEEHT
>132384_122
EHVEEHTADDEH
>132384_123
HVEEHTADDEHV
>132384_124
HVEEPTVAEEHV
>132384_125
EEPTVAEEHVEE
>132384_126
EPTVAEEHVEEP
>132384_127
PTVAEEHVEEPT
>132384_128
VAEEHVEEPTVA
>132384_129
AEEHVEEPTVAE
>132384_130
EEHVEEPTVAEE
>132384_131
HVEEPTVAEEHV
>132384_132
EEPTVAEEHVEE
>132384_133
EPTVAEEHVEEP
>132384_134
PTVAEEHVEEPA
>132384_135
TVAEEHVEEPAS
>132384_136
VAEEHVEEPASD
>132384_137
AEEHVEEPASDV
>132384_138
EEHVEEPASDVQ
>132384_139
EHVEEPASDVQQ
>132384_140
HVEEPASDVQQT
>132384_141
VEEPASDVQQTS
>132384_142
EEPASDVQQTSE
>132384_143
EPASDVQQTSEA
>132384_144
PASDVQQTSEAA
>132384_145
ASDVQQTSEAAP
>132384_146
SDVQQTSEAAPT
>132384_147
DVQQTSEAAPTI
>132384_148
VQQTSEAAPTIE
>132384_149
QQTSEAAPTIEI
>132384_150
QTSEAAPTIEIP
>132384_151
APTIEIPDTLYY
>132384_152
PTIEIPDTLYYD
>132384_153
TIEIPDTLYYDI
>132384_154
IEIPDTLYYDIL
>132384_155
EIPDTLYYDILG
>132384_156
IPDTLYYDILGV
>132384_157
PDTLYYDILGVG
>132384_158
DTLYYDILGVGV
>132384_159
TLYYDILGVGVN
>132384_160
LYYDILGVGVNA
>132384_161
YYDILGVGVNAD
>132384_162
YDILGVGVNADM
>132384_163
ILGVGVNADMNE
>132384_164
GVGVNADMNEIT
>132384_165
VGVNADMNEITE
>132384_166
VNADMNEITERY
>132384_167
NADMNEITERYF
>132384_168
ADMNEITERYFK
>132384_169
DMNEITERYFKL
>132384_170
MNEITERYFKLA
>132384_171
NEITERYFKLAE
>132384_172
EITERYFKLAEN
>132384_173
ITERYFKLAENY
>132384_174
TERYFKLAENYY
>132384_175
ERYFKLAENYYP
>132384_176
RYFKLAENYYPY
>132384_177
YFKLAENYYPYQ
>132384_178
FKLAENYYPYQR
>132384_179
KLAENYYPYQRS
>132384_180
LAENYYPYQRSG
>132384_181
AENYYPYQRSGS
>132384_182
ENYYPYQRSGST
>132384_183
NYYPYQRSGSTV
>132384_184
YYPYQRSGSTVF
>132384_185
PYQRSGSTVFHN
>132384_186
RSGSTVFHNFRK
>132384_187
STVFHNFRKVNE
>132384_188
TVFHNFRKVNEA
>132384_189
VFHNFRKVNEAY
>132384_190
FHNFRKVNEAYQ
>132384_191
HNFRKVNEAYQV
>132384_192
NFRKVNEAYQVL
>132384_193
FRKVNEAYQVLG
>132384_194
RKVNEAYQVLGD
>132384_195
KVNEAYQVLGDI
>132384_196
VNEAYQVLGDID
>132384_197
NEAYQVLGDIDK
>132384_198
LGDIDKKRWYNK
>132384_199
GDIDKKRWYNKY
>132384_200
DIDKKRWYNKYG
>132384_201
IDKKRWYNKYGY
>132384_202
DKKRWYNKYGYD
>132384_203
KKRWYNKYGYDG
>132384_204
KRWYNKYGYDGI
>132384_205
RWYNKYGYDGIK
>132384_206
WYNKYGYDGIKQ
>132384_207
YNKYGYDGIKQV
>132384_208
NKYGYDGIKQVN
>132384_209
KYGYDGIKQVNF
>132384_210
YGYDGIKQVNFM
>132384_211
GYDGIKQVNFMN
>132384_212
YDGIKQVNFMNP
>132384_213
GIKQVNFMNPSI
>132384_214
KQVNFMNPSIFY
>132384_215
KFKDFTGTPQIV
>132384_216
FKDFTGTPQIVT
>132384_217
KDFTGTPQIVTL
>132384_218
DFTGTPQIVTLL
>132384_219
FTGTPQIVTLLR
>132384_220
TGTPQIVTLLRF
>132384_221
GTPQIVTLLRFF
>132384_222
TPQIVTLLRFFF
>132384_223
PQIVTLLRFFFE
>132384_224
QIVTLLRFFFEK
>132384_225
IVTLLRFFFEKR
>132384_226
VTLLRFFFEKRL
>132384_227
LRFFFEKRLSMN
>132384_228
RFFFEKRLSMND
>132384_229
RLSMNDLENKSE
>132384_230
LSMNDLENKSEH
>132384_231
SMNDLENKSEHL
>132384_232
LKFMEQYQKERE
>132384_233
KFMEQYQKEREA
>132384_234
FMEQYQKEREAH
>132384_235
MEQYQKEREAHV
>132384_236
EQYQKEREAHVS
>132384_237
QYQKEREAHVSE
>132384_238
YQKEREAHVSEY
>132384_239
QKEREAHVSEYL
>132384_240
KEREAHVSEYLL
>132384_241
EREAHVSEYLLN
>132384_242
REAHVSEYLLNI
>132384_243
QPCIAGDSKWNV
>132384_244
PCIAGDSKWNVP
>132384_245
IAGDSKWNVPII
>132384_246
AGDSKWNVPIIT
>132384_247
GDSKWNVPIITK
>132384_248
DSKWNVPIITKL
>132384_249
SKWNVPIITKLE
>132384_250
KWNVPIITKLEG
>132384_251
VPIITKLEGLKG
>132384_252
PIITKLEGLKGS
>132384_253
IITKLEGLKGSR
>132384_254
TKLEGLKGSRFD
>132384_255
KLEGLKGSRFDI
>132384_256
LEGLKGSRFDIP
>132384_257
EGLKGSRFDIPI
>132384_258
GLKGSRFDIPIL
>132384_259
LKGSRFDIPILE
>132384_260
KGSRFDIPILES
>132384_261
GSRFDIPILESL
>132384_262
SRFDIPILESLR
>132384_263
RFDIPILESLRW
>132384_264
FDIPILESLRWI
>132384_265
DIPILESLRWIF
>132384_266
IPILESLRWIFK
>132384_267
PILESLRWIFKH
>132384_268
ILESLRWIFKHV
>132384_269
LESLRWIFKHVA
>132384_270
ESLRWIFKHVAK
>132384_271
SLRWIFKHVAKT
>132384_272
LRWIFKHVAKTH
>132384_273
RWIFKHVAKTHL
>132384_274
WIFKHVAKTHLK
>132384_275
IFKHVAKTHLKK
>132384_276
FKHVAKTHLKKS
>132384_277
KHVAKTHLKKSS
>132384_278
HVAKTHLKKSSK
>132384_279
VAKTHLKKSSKS
>132384_280
AKTHLKKSSKSA
>132384_281
KTHLKKSSKSAK
>132384_282
THLKKSSKSAKK
>132384_283
HLKKSSKSAKKL
>132384_284
LKKSSKSAKKLQ
>132384_285
KKSSKSAKKLQQ
>132384_286
KSSKSAKKLQQR
>132384_287
SKSAKKLQQRTQ
>132384_288
KSAKKLQQRTQA
>132384_289
SAKKLQQRTQAN
>132384_290
AKKLQQRTQANK
>132384_291
KKLQQRTQANKQ
>132384_292
KLQQRTQANKQE
>132384_293
LQQRTQANKQEL
>132384_294
QQRTQANKQELA
>132384_295
QRTQANKQELAN
>132384_296
RTQANKQELANI
>132384_297
TQANKQELANIN
>132384_298
QELANINNNLMS
>132384_299
ANINNNLMSTLK
>132384_300
NINNNLMSTLKE
>132384_301
INNNLMSTLKEY
>132384_302
NNNLMSTLKEYL
>132384_303
NNLMSTLKEYLG
>132384_304
NLMSTLKEYLGS
>132384_305
LMSTLKEYLGSS
>132384_306
MSTLKEYLGSSE
>132384_307
STLKEYLGSSEQ
>132384_308
TLKEYLGSSEQM
>132384_309
LKEYLGSSEQMN
>132384_310
KEYLGSSEQMNS
>132384_311
EYLGSSEQMNSI
>132384_312
YLGSSEQMNSIT
>132384_313
GSSEQMNSITYN
>132384_314
SSEQMNSITYNF
>132384_315
SEQMNSITYNFE
>132384_316
EQMNSITYNFEN
>132384_317
QMNSITYNFENI
>132384_318
ENINSNVDNGNQ
>132384_319
INSNVDNGNQSK
>132384_320
NSNVDNGNQSKN
>132384_321
LSYTDQKEILEK
>132384_322
SYTDQKEILEKI
>132384_323
YTDQKEILEKIV
>132384_324
TDQKEILEKIVS
>132384_325
KEILEKIVSYIV
>132384_326
EILEKIVSYIVD
>132384_327
ILEKIVSYIVDI
>132384_328
LEKIVSYIVDIS
>132384_329
EKIVSYIVDISL
>132384_330
KIVSYIVDISLY
>132384_331
IVSYIVDISLYD
>132384_332
VSYIVDISLYDI
>132384_333
SYIVDISLYDIE
>132384_334
YIVDISLYDIEN
>132384_335
IVDISLYDIENT
>132384_336
VDISLYDIENTA
>132384_337
DISLYDIENTAL
>132384_338
ISLYDIENTALN
>132384_339
SLYDIENTALNA
>132384_340
LYDIENTALNAA
>132384_341
YDIENTALNAAE
>132384_342
DIENTALNAAEQ
>132384_343
NAAEQLLSDNSV
>132384_344
AAEQLLSDNSVD
>132384_345
SDNSVDEKTLKK
>132384_346
DNSVDEKTLKKR
>132384_347
SVDEKTLKKRAQ
>132384_348
VDEKTLKKRAQS
>132384_349
DEKTLKKRAQSL
>132384_350
EKTLKKRAQSLK
>132384_351
KTLKKRAQSLKK
>132384_352
TLKKRAQSLKKL
>132384_353
IMERYAGGKRND
>132384_354
MERYAGGKRNDK
>132384_355
ERYAGGKRNDKK
>132384_356
RYAGGKRNDKKA
>132384_357
YAGGKRNDKKAK
>132384_358
AGGKRNDKKAKK
>132384_359
GGKRNDKKAKKY
>132384_360
GKRNDKKAKKYD
>132384_361
KRNDKKAKKYDT
>132384_362
RNDKKAKKYDTQ
>132384_363
NDKKAKKYDTQD
>132384_364
DKKAKKYDTQDV
>132384_365
KKAKKYDTQDVV
>132384_366
KAKKYDTQDVVG
>132384_367
AKKYDTQDVVGY
>132384_368
KKYDTQDVVGYI
>132384_369
KYDTQDVVGYIM
>132384_370
YDTQDVVGYIMH
>132384_371
DTQDVVGYIMHG
>132384_372
TQDVVGYIMHGI
>132384_373
QDVVGYIMHGIS
>132384_374
DVVGYIMHGIST
>132384_375
STINKEMKNQNE
>132384_376
TINKEMKNQNEN
>132384_377
INKEMKNQNENV
>132384_378
NKEMKNQNENVP
>132384_379
KEMKNQNENVPE
>132384_380
EMKNQNENVPEH
>132384_381
MKNQNENVPEHV
>132384_382
KNQNENVPEHVQ
>132384_383
NQNENVPEHVQH
>132384_384
QNENVPEHVQHN
>132384_385
NENVPEHVQHNA
>132384_386
ENVPEHVQHNAE
>132384_387
NVPEHVQHNAEA
>132384_388
VPEHVQHNAEAN
>132384_389
PEHVQHNAEANV
>132384_390
EHVQHNAEANVE
>132384_391
HVQHNAEANVEH
>132384_392
VQHNAEANVEHD
>132384_393
QHNAEANVEHDA
>132384_394
HNAEANVEHDAE
>132384_395
NAEANVEHDAEE
>132384_396
AEANVEHDAEEN
>132384_397
EANVEHDAEENV
>132384_398
ANVEHDAEENVE
>132384_399
NVEHDAEENVEH
>132384_400
VEHDAEENVEHD
>132384_401
EHDAEENVEHDA
>132384_402
HDAEENVEHDAE
>132384_403
DAEENVEHDAEE
>132384_404
AEENVEHDAEEN
>132384_405
EENVEHDAEENA
>132384_406
ENVEHDAEENAE
>132384_407
NVEHDAEENAEE
>132384_408
VEHDAEENAEEN
>132384_409
EHDAEENAEENV
>132384_410
HDAEENAEENVE
>132384_411
DAEENAEENVEE
>132384_412
AEENAEENVEEN
>132384_413
EENAEENVEENV
>132384_414
ENAEENVEENVE
>132384_415
NAEENVEENVEE
>132384_416
AEENVEENVEEV
>132384_417
VEENVEENVEEN
>132384_418
EENVEENVEENV
>132384_419
ENVEENVEENVG
>132384_420
NVEENVEENVGE
>132384_421
EENVEENVGEKK
>132384_422
KMRREEKKKRVQ
>132384_423
MRREEKKKRVQE
>132384_424
RREEKKKRVQEP
>132384_425
REEKKKRVQEPI
>132384_426
EEKKKRVQEPIK
>132384_427
EKKKRVQEPIKI
>132384_428
KKKRVQEPIKID
>132384_429
EPIKIDEIQVYD
>132384_430
PIKIDEIQVYDI
>132384_431
IKIDEIQVYDII
>132384_432
KIDEIQVYDIIK
>132384_433
IDEIQVYDIIKN
>132384_434
DEIQVYDIIKNE
>132384_435
EIQVYDIIKNEK
>132384_436
IQVYDIIKNEKK
>132384_437
QVYDIIKNEKKK
>132384_438
VYDIIKNEKKKK
>132384_439
YDIIKNEKKKKT
>132384_440
DIIKNEKKKKTE
>132384_441
IIKNEKKKKTEF
>132541_1
VDILEEKTKDQD
>132541_2
DILEEKTKDQDL
>132541_3
ILEEKTKDQDLE
>132541_4
LEEKTKDQDLEI
>132541_5
EEKTKDQDLEIE
>132541_6
KTKDQDLEIELY
>132541_7
TKDQDLEIELYK
>132541_8
KDQDLEIELYKY
>132541_9
LEIELYKYMGPL
>132541_10
EIELYKYMGPLK
>132541_11
IELYKYMGPLKE
>132541_12
ELYKYMGPLKEQ
>132541_13
LYKYMGPLKEQS
>132541_14
YKYMGPLKEQSK
>132541_15
KYMGPLKEQSKS
>132541_16
YMGPLKEQSKST
>132541_17
MGPLKEQSKSTS
>132541_18
GPLKEQSKSTSA
>132541_19
PLKEQSKSTSAA
>132541_20
LKEQSKSTSAAS
>132541_21
KEQSKSTSAAST
>132541_22
ELSGSEGPSTES
>132541_23
LSGSEGPSTEST
>132541_24
SGSEGPSTESTS
>132541_25
GSEGPSTESTST
>132541_26
SEGPSTESTSTG
>132541_27
EGPSTESTSTGN
>132541_28
GPSTESTSTGNQ
>132541_29
PSTESTSTGNQG
>132541_30
STESTSTGNQGE
>132541_31
TESTSTGNQGED
>132541_32
ESTSTGNQGEDK
>132541_33
STSTGNQGEDKT
>132541_34
TSTGNQGEDKTT
>132541_35
STGNQGEDKTTD
>132541_36
TGNQGEDKTTDN
>132541_37
GNQGEDKTTDNT
>132541_38
NQGEDKTTDNTY
>132541_39
QGEDKTTDNTYK
>132541_40
GEDKTTDNTYKE
>132541_41
EDKTTDNTYKEM
>132541_42
DKTTDNTYKEME
>132541_43
KTTDNTYKEMEE
>132541_44
TTDNTYKEMEEL
>132541_45
TDNTYKEMEELE
>132541_46
EEAEGTSNLKKG
>132541_47
EAEGTSNLKKGL
>132541_48
GTSNLKKGLEFY
>132541_49
TSNLKKGLEFYK
>132541_50
SNLKKGLEFYKS
>132541_51
NLKKGLEFYKSS
>132541_52
LKKGLEFYKSSL
>132541_53
KKGLEFYKSSLK
>132541_54
KGLEFYKSSLKL
>132541_55
LEFYKSSLKLDQ
>132541_56
EFYKSSLKLDQL
>132541_57
FYKSSLKLDQLD
>132541_58
YKSSLKLDQLDK
>132541_59
KSSLKLDQLDKE
>132541_60
SSLKLDQLDKEK
>132541_61
SLKLDQLDKEKP
>132541_62
LKLDQLDKEKPK
>132541_63
KLDQLDKEKPKK
>132541_64
LDQLDKEKPKKK
>132541_65
DQLDKEKPKKKK
>132541_66
QLDKEKPKKKKS
>132541_67
LDKEKPKKKKSK
>132541_68
DKEKPKKKKSKR
>132541_69
KEKPKKKKSKRK
>132541_70
EKPKKKKSKRKK
>132541_71
KPKKKKSKRKKK
>132541_72
PKKKKSKRKKKR
>132541_73
KKKKSKRKKKRD
>132541_74
KKKSKRKKKRDS
>132541_75
KKSKRKKKRDSS
>132541_76
KSKRKKKRDSSS
>132541_77
SKRKKKRDSSSD
>132541_78
KRKKKRDSSSDR
>132541_79
RKKKRDSSSDRI
>132541_80
KKKRDSSSDRIL
>132541_81
SDRILLEESKTF
>132541_82
ILLEESKTFTSE
>132541_83
LLEESKTFTSEN
>132541_84
LEESKTFTSENE
>132541_85
EESKTFTSENEL
>135532_1
SRVSSVSRVVDP
>135532_2
RVSSVSRVVDPT
>135532_3
VSSVSRVVDPTV
>135532_4
SSVSRVVDPTVI
>135532_5
SVSRVVDPTVIV
>135532_6
VSRVVDPTVIVK
>135532_7
SRVVDPTVIVKG
>135532_8
RVVDPTVIVKGN
>135532_9
VVDPTVIVKGNK
>135532_10
VDPTVIVKGNKL
>135532_11
DPTVIVKGNKLY
>135532_12
KGNKLYVLVGSY
>135532_13
GNKLYVLVGSYY
>135532_14
YWSSHGDARDWD
>135532_15
WSSHGDARDWDI
>135532_16
SSHGDARDWDIL
>135532_17
SHGDARDWDILL
>135532_18
HGDARDWDILLA
>135532_19
DWDILLAVGEVT
>135532_20
WDILLAVGEVTK
>135532_21
GGKITASIKWGS
>135532_22
GKITASIKWGSP
>135532_23
KITASIKWGSPV
>135532_24
ITASIKWGSPVS
>135532_25
TASIKWGSPVSL
>135532_26
ASIKWGSPVSLK
>135532_27
SIKWGSPVSLKK
>135532_28
IKWGSPVSLKKF
>135532_29
KWGSPVSLKKFF
>135532_30
WGSPVSLKKFFP
>135532_31
GSPVSLKKFFPA
>135532_32
SPVSLKKFFPAE
>135532_33
FFPAEMEGMHTN
>135532_34
FPAEMEGMHTNQ
>135532_35
PAEMEGMHTNQF
>135532_36
IVASNGNLVYPV
>135532_37
VASNGNLVYPVQ
>135532_38
ASNGNLVYPVQV
>135532_39
SNGNLVYPVQVT
>135532_40
NGNLVYPVQVTN
>135532_41
GNLVYPVQVTNK
>135532_42
NLVYPVQVTNKR
>135532_43
LVYPVQVTNKRK
>135532_44
VYPVQVTNKRKQ
>135532_45
YPVQVTNKRKQV
>135532_46
PVQVTNKRKQVF
>135532_47
VQVTNKRKQVFS
>135532_48
QVTNKRKQVFSK
>135532_49
SKIFYSEDDGKT
>135532_50
KIFYSEDDGKTW
>135532_51
IFYSEDDGKTWK
>135532_52
FYSEDDGKTWKF
>135532_53
SEDDGKTWKFGK
>135532_54
EDDGKTWKFGKG
>135532_55
DDGKTWKFGKGR
>135532_56
GKTWKFGKGRSD
>135532_57
KGRSDFGCSEPV
>135532_58
LEWEGKLIINTR
>135532_59
EWEGKLIINTRV
>135532_60
EGKLIINTRVDW
>135532_61
NTRVDWKRRLVY
>135532_62
LVYESSDMEKPW
>135532_63
VYESSDMEKPWV
>135532_64
VEAVGTVSRVWG
>135532_65
EAVGTVSRVWGP
>135532_66
AVGTVSRVWGPS
>135532_67
VGTVSRVWGPSP
>135532_68
GTVSRVWGPSPK
>135532_69
TVSRVWGPSPKS
>135532_70
VSRVWGPSPKSN
>135532_71
SRVWGPSPKSNQ
>135532_72
RVWGPSPKSNQP
>135532_73
VWGPSPKSNQPG
>135532_74
WGPSPKSNQPGS
>135532_75
GPSPKSNQPGSQ
>135532_76
PSPKSNQPGSQT
>135532_77
SPKSNQPGSQTS
>135532_78
PKSNQPGSQTSF
>135532_79
KSNQPGSQTSFT
>135532_80
SNQPGSQTSFTA
>135532_81
NQPGSQTSFTAV
>135532_82
QPGSQTSFTAVT
>135532_83
IEGMRVMLFTHP
>135532_84
EGMRVMLFTHPL
>135532_85
GMRVMLFTHPLN
>135532_86
MRVMLFTHPLNF
>135532_87
RVMLFTHPLNFK
>135532_88
VMLFTHPLNFKG
>135532_89
MLFTHPLNFKGR
>135532_90
LFTHPLNFKGRC
>135532_91
FTHPLNFKGRCV
>135532_92
THPLNFKGRCVR
>135532_93
HPLNFKGRCVRD
>135532_94
PLNFKGRCVRDR
>135532_95
LNFKGRCVRDRL
>135532_96
NFKGRCVRDRLN
>135532_97
FKGRCVRDRLNL
>135532_98
KGRCVRDRLNLW
>135532_99
NLWLTDNQRIYN
>135532_100
LWLTDNQRIYNV
>135532_101
WLTDNQRIYNVG
>135532_102
LTDNQRIYNVGQ
>135532_103
TDNQRIYNVGQV
>135532_104
DNQRIYNVGQVS
>135532_105
NQRIYNVGQVSI
>135532_106
QRIYNVGQVSIG
>135532_107
RIYNVGQVSIGD
>135532_108
IYNVGQVSIGDE
>135532_109
YNVGQVSIGDEN
>135532_110
YSSVLYKDDKLY
>135532_111
SSVLYKDDKLYC
>135532_112
SVLYKDDKLYCL
>135532_113
VLYKDDKLYCLH
>135532_114
LYKDDKLYCLHE
>135532_115
CPAFAPLLIQPL
>135532_116
FAPLLIQPLRRQ
>135532_117
APLLIQPLRRQR
>135532_118
PLLIQPLRRQRV
>135532_119
LLIQPLRRQRVV
>135532_120
LIQPLRRQRVVV
>135532_121
IQPLRRQRVVVV
>135532_122
QPLRRQRVVVVP
>135532_123
PLRRQRVVVVPL
>135532_124
LRRQRVVVVPLS
>135532_125
RRQRVVVVPLSP
>135532_126
RQRVVVVPLSPR
>135532_127
QRVVVVPLSPRL
>135532_128
RVVVVPLSPRLV
>135532_129
VVVVPLSPRLVL
>135532_130
VVVPLSPRLVLL
>135532_131
CVNASTANAERV
>135532_132
VNASTANAERVR
>135532_133
LKFAGVGGGALW
>135532_134
KFAGVGGGALWP
>135532_135
FAGVGGGALWPV
>135532_136
AGVGGGALWPVS
>135532_137
GVGGGALWPVSQ
>135532_138
VGGGALWPVSQQ
>135532_139
GGGALWPVSQQG
>135532_140
GGALWPVSQQGQ
>135532_141
GALWPVSQQGQN
>135532_142
ALWPVSQQGQNQ
>135532_143
LWPVSQQGQNQR
>135532_144
WPVSQQGQNQRY
>135532_145
PVSQQGQNQRYR
>135532_146
VSQQGQNQRYRF
>135532_147
SQQGQNQRYRFA
>135532_148
QQGQNQRYRFAN
>135532_149
QGQNQRYRFANH
>135532_150
HEAPRAASPLLG
>135532_151
EAPRAASPLLGA
>135532_152
APRAASPLLGAS
>135532_153
PRAASPLLGASL
>135532_154
RAASPLLGASLD
>135532_155
AASPLLGASLDS
>135532_156
ASPLLGASLDSS
>135532_157
SPLLGASLDSSG
>135532_158
GASLDSSGGKKL
>135532_159
KKLLGLSYDEKH
>135532_160
LGLSYDEKHQWQ
>135532_161
GLSYDEKHQWQP
>135532_162
LSYDEKHQWQPI
>135532_163
SYDEKHQWQPIY
>135532_164
YDEKHQWQPIYG
>135532_165
DEKHQWQPIYGS
>135532_166
EKHQWQPIYGST
>135532_167
KHQWQPIYGSTP
>135532_168
HQWQPIYGSTPV
>135532_169
QWQPIYGSTPVT
>135532_170
WQPIYGSTPVTP
>135532_171
QPIYGSTPVTPT
>135532_172
PIYGSTPVTPTG
>135532_173
IYGSTPVTPTGS
>135532_174
YGSTPVTPTGSW
>135532_175
GSTPVTPTGSWE
>135532_176
STPVTPTGSWET
>135532_177
TPVTPTGSWETG
>135532_178
PVTPTGSWETGK
>135532_179
VTPTGSWETGKR
>135532_180
TPTGSWETGKRY
>135532_181
PTGSWETGKRYH
>135532_182
LTMANKIGSVYI
>135532_183
TMANKIGSVYID
>135532_184
MANKIGSVYIDG
>135532_185
ANKIGSVYIDGE
>135532_186
NKIGSVYIDGEL
>135532_187
GSVYIDGELLEG
>135532_188
SVYIDGELLEGS
>135532_189
ELLEGSGQTVVP
>135532_190
LLEGSGQTVVPD
>135532_191
LEGSGQTVVPDG
>135532_192
EGSGQTVVPDGR
>135532_193
GSGQTVVPDGRT
>135532_194
SGQTVVPDGRTP
>135532_195
GQTVVPDGRTPD
>135532_196
QTVVPDGRTPDI
>135532_197
VVPDGRTPDISH
>135532_198
VPDGRTPDISHF
>135532_199
PDGRTPDISHFY
>135532_200
DGRTPDISHFYV
>135532_201
GRTPDISHFYVG
>135532_202
RTPDISHFYVGG
>135532_203
TPDISHFYVGGY
>135532_204
PDISHFYVGGYK
>135532_205
DISHFYVGGYKR
>135532_206
SHFYVGGYKRSD
>135532_207
HFYVGGYKRSDM
>135532_208
SHVTVNNVLLYN
>135532_209
HVTVNNVLLYNR
>135532_210
VTVNNVLLYNRR
>135532_211
TVNNVLLYNRRQ
>135532_212
VNNVLLYNRRQL
>135532_213
NVLLYNRRQLNT
>135532_214
YNRRQLNTEEIR
>135532_215
NRRQLNTEEIRT
>135532_216
RRQLNTEEIRTL
>135532_217
RQLNTEEIRTLF
>135532_218
IGTEAHMDSSSD
>135532_219
GTEAHMDSSSDS
>135532_220
TEAHMDSSSDSS
>135532_221
EAHMDSSSDSSA
>135532_222
AHMDSSSDSSAH
>135532_223
HMDSSSDSSAHS
>135532_224
MDSSSDSSAHST
>135532_225
DSSSDSSAHSTP
>135532_226
SSSDSSAHSTPS
>135532_227
SSDSSAHSTPST
>135532_228
SDSSAHSTPSTP
>135532_229
DSSAHSTPSTPA
>135532_230
SSAHSTPSTPAD
>135532_231
SAHSTPSTPADS
>135532_232
AHSTPSTPADSS
>135532_233
HSTPSTPADSSA
>135532_234
STPSTPADSSAH
>135532_235
TPSTPADSSAHS
>135532_236
PSTPADSSAHST
>135532_237
STPADSSAHSTP
>135532_238
TPADSSAHSTPS
>135532_239
PADSSAHSTPST
>135532_240
ADSSAHSTPSTP
>135532_241
DSSAHSTPSTPV
>135532_242
SSAHSTPSTPVD
>135532_243
SAHSTPSTPVDS
>135532_244
AHSTPSTPVDSS
>135532_245
HSTPSTPVDSSA
>135532_246
STPSTPVDSSAH
>135532_247
TPSTPVDSSAHS
>135532_248
PSTPVDSSAHST
>135532_249
STPVDSSAHSTP
>135532_250
TPVDSSAHSTPS
>135532_251
PVDSSAHSTPST
>135532_252
VDSSAHSTPSTP
>135532_253
DSSAHSTPSTPA
>135532_254
SSAHSTPSTPAD
>135532_255
SAHSTPSTPADS
>135532_256
AHSTPSTPADSS
>135532_257
HSTPSTPADSSA
>135532_258
STPSTPADSSAH
>135532_259
TPSTPADSSAHG
>135532_260
PSTPADSSAHGT
>135532_261
STPADSSAHGTP
>135532_262
TPADSSAHGTPS
>135532_263
PADSSAHGTPST
>135532_264
ADSSAHGTPSTP
>135532_265
DSSAHGTPSTPV
>135532_266
SSAHGTPSTPVD
>135532_267
SAHGTPSTPVDS
>135532_268
AHGTPSTPVDSS
>135532_269
HGTPSTPVDSSA
>135532_270
GTPSTPVDSSAH
>135532_271
TPSTPVDSSAHG
>135532_272
PSTPVDSSAHGT
>135532_273
STPVDSSAHGTP
>135532_274
TPVDSSAHGTPS
>135532_275
PVDSSAHGTPST
>135532_276
VDSSAHGTPSTP
>135532_277
DSSAHGTPSTPA
>135532_278
SSAHGTPSTPAD
>135532_279
SAHGTPSTPADS
>135532_280
AHGTPSTPADSS
>135532_281
HGTPSTPADSSA
>135532_282
GTPSTPADSSAH
>135532_283
TPSTPADSSAHG
>135532_284
PSTPADSSAHGT
>135532_285
STPADSSAHGTP
>135532_286
TPADSSAHGTPS
>135532_287
PADSSAHGTPST
>135532_288
ADSSAHGTPSTP
>135532_289
DSSAHGTPSTPV
>135532_290
SSAHGTPSTPVD
>135532_291
SAHGTPSTPVDS
>135532_292
AHGTPSTPVDSS
>135532_293
HGTPSTPVDSSA
>135532_294
GTPSTPVDSSAH
>135532_295
TPSTPVDSSAHS
>135532_296
PSTPVDSSAHST
>135532_297
STPVDSSAHSTP
>135532_298
TPVDSSAHSTPS
>135532_299
PVDSSAHSTPST
>135532_300
VDSSAHSTPSTP
>135532_301
DSSAHSTPSTPV
>135532_302
SSAHSTPSTPVD
>135532_303
SAHSTPSTPVDS
>135532_304
AHSTPSTPVDSS
>135532_305
HSTPSTPVDSSA
>135532_306
STPSTPVDSSAH
>135532_307
TPSTPVDSSAHS
>135532_308
PSTPVDSSAHST
>135532_309
STPVDSSAHSTP
>135532_310
TPVDSSAHSTPS
>135532_311
PVDSSAHSTPST
>135532_312
VDSSAHSTPSTP
>135532_313
DSSAHSTPSTPV
>135532_314
SSAHSTPSTPVD
>135532_315
SAHSTPSTPVDS
>135532_316
AHSTPSTPVDSS
>135532_317
HSTPSTPVDSSA
>135532_318
STPSTPVDSSAH
>135532_319
TPSTPVDSSAHG
>135532_320
PSTPVDSSAHGA
>135532_321
STPVDSSAHGAP
>135532_322
DSSAHGAPSTPA
>135532_323
SSAHGAPSTPAD
>135532_324
SAHGAPSTPADS
>135532_325
AHGAPSTPADSS
>135532_326
HGAPSTPADSSA
>135532_327
GAPSTPADSSAH
>135532_328
APSTPADSSAHG
>135532_329
PSTPADSSAHGT
>135532_330
STPADSSAHGTP
>135532_331
TPADSSAHGTPS
>135532_332
PADSSAHGTPST
>135532_333
ADSSAHGTPSTP
>135532_334
DSSAHGTPSTPV
>135532_335
SSAHGTPSTPVD
>135532_336
SAHGTPSTPVDS
>135532_337
AHGTPSTPVDSS
>135532_338
HGTPSTPVDSSA
>135532_339
GTPSTPVDSSAH
>135532_340
TPSTPVDSSAHG
>135532_341
PSTPVDSSAHGT
>135532_342
STPVDSSAHGTP
>135532_343
TPVDSSAHGTPS
>135532_344
PVDSSAHGTPST
>135532_345
VDSSAHGTPSTP
>135532_346
DSSAHGTPSTPA
>135532_347
SSAHGTPSTPAD
>135532_348
SAHGTPSTPADS
>135532_349
AHGTPSTPADSS
>135532_350
HGTPSTPADSSA
>135532_351
GTPSTPADSSAH
>135532_352
TPSTPADSSAHS
>135532_353
PSTPADSSAHST
>135532_354
STPADSSAHSTP
>135532_355
TPADSSAHSTPS
>135532_356
PADSSAHSTPST
>135532_357
ADSSAHSTPSTP
>135532_358
DSSAHSTPSTPA
>135532_359
SSAHSTPSTPAD
>135532_360
SAHSTPSTPADS
>135532_361
AHSTPSTPADSS
>135532_362
HSTPSTPADSSA
>135532_363
STPSTPADSSAH
>135532_364
TPSTPADSSAHS
>135532_365
PSTPADSSAHST
>135532_366
STPADSSAHSTP
>135532_367
TPADSSAHSTPS
>135532_368
PADSSAHSTPST
>135532_369
ADSSAHSTPSTP
>135532_370
DSSAHSTPSTPA
>135532_371
SSAHSTPSTPAD
>135532_372
SAHSTPSTPADS
>135532_373
AHSTPSTPADSS
>135532_374
HSTPSTPADSSA
>135532_375
STPSTPADSSAH
>135532_376
TPSTPADSSAHS
>135532_377
PSTPADSSAHST
>135532_378
STPADSSAHSTP
>135532_379
TPADSSAHSTPS
>135532_380
PADSSAHSTPST
>135532_381
ADSSAHSTPSTP
>135532_382
DSSAHSTPSTPV
>135532_383
SSAHSTPSTPVD
>135532_384
SAHSTPSTPVDS
>135532_385
AHSTPSTPVDSS
>135532_386
HSTPSTPVDSSA
>135532_387
STPSTPVDSSAH
>135532_388
TPSTPVDSSAHG
>135532_389
PSTPVDSSAHGT
>135532_390
STPVDSSAHGTP
>135532_391
TPVDSSAHGTPS
>135532_392
PVDSSAHGTPST
>135532_393
VDSSAHGTPSTP
>135532_394
DSSAHGTPSTPA
>135532_395
SSAHGTPSTPAD
>135532_396
SAHGTPSTPADS
>135532_397
AHGTPSTPADSS
>135532_398
HGTPSTPADSSA
>135532_399
GTPSTPADSSAH
>135532_400
TPSTPADSSAHS
>135532_401
PSTPADSSAHST
>135532_402
STPADSSAHSTP
>135532_403
TPADSSAHSTPS
>135532_404
PADSSAHSTPST
>135532_405
ADSSAHSTPSTP
>135532_406
DSSAHSTPSTPA
>135532_407
SSAHSTPSTPAD
>135532_408
SAHSTPSTPADS
>135532_409
AHSTPSTPADSS
>135532_410
HSTPSTPADSSA
>135532_411
STPSTPADSSAH
>135532_412
TPSTPADSSAHG
>135532_413
PSTPADSSAHGT
>135532_414
STPADSSAHGTP
>135532_415
TPADSSAHGTPS
>135532_416
PADSSAHGTPST
>135532_417
ADSSAHGTPSTP
>135532_418
DSSAHGTPSTPV
>135532_419
SSAHGTPSTPVD
>135532_420
SAHGTPSTPVDS
>135532_421
AHGTPSTPVDSS
>135532_422
HGTPSTPVDSSA
>135532_423
GTPSTPVDSSAH
>135532_424
TPSTPVDSSAHS
>135532_425
PSTPVDSSAHST
>135532_426
STPVDSSAHSTP
>135532_427
TPVDSSAHSTPS
>135532_428
PVDSSAHSTPST
>135532_429
VDSSAHSTPSTP
>135532_430
DSSAHSTPSTPV
>135532_431
SSAHSTPSTPVD
>135532_432
SAHSTPSTPVDS
>135532_433
AHSTPSTPVDSS
>135532_434
HSTPSTPVDSSA
>135532_435
STPSTPVDSSAH
>135532_436
TPSTPVDSSAHG
>135532_437
PSTPVDSSAHGT
>135532_438
STPVDSSAHGTP
>135532_439
TPVDSSAHGTPS
>135532_440
PVDSSAHGTPST
>135532_441
VDSSAHGTPSTP
>135532_442
DSSAHGTPSTPV
>135532_443
SSAHGTPSTPVD
>135532_444
SAHGTPSTPVDS
>135532_445
AHGTPSTPVDSS
>135532_446
HGTPSTPVDSSA
>135532_447
GTPSTPVDSSAH
>135532_448
TPSTPVDSSAHS
>135532_449
PSTPVDSSAHST
>135532_450
STPVDSSAHSTP
>135532_451
TPVDSSAHSTPS
>135532_452
PVDSSAHSTPST
>135532_453
VDSSAHSTPSTP
>135532_454
DSSAHSTPSTPV
>135532_455
SSAHSTPSTPVD
>135532_456
SAHSTPSTPVDS
>135532_457
AHSTPSTPVDSS
>135532_458
HSTPSTPVDSSA
>135532_459
STPSTPVDSSAH
>135532_460
TPSTPVDSSAHG
>135532_461
PSTPVDSSAHGT
>135532_462
STPVDSSAHGTP
>135532_463
TPVDSSAHGTPS
>135532_464
PVDSSAHGTPST
>135532_465
VDSSAHGTPSTP
>135532_466
DSSAHGTPSTPV
>135532_467
SSAHGTPSTPVD
>135532_468
SAHGTPSTPVDS
>135532_469
AHGTPSTPVDSS
>135532_470
HGTPSTPVDSSA
>135532_471
GTPSTPVDSSAH
>135532_472
TPSTPVDSSAHS
>135532_473
PSTPVDSSAHST
>135532_474
STPVDSSAHSTP
>135532_475
TPVDSSAHSTPS
>135532_476
PVDSSAHSTPST
>135532_477
VDSSAHSTPSTP
>135532_478
DSSAHSTPSTPA
>135532_479
SSAHSTPSTPAD
>135532_480
SAHSTPSTPADS
>135532_481
AHSTPSTPADSS
>135532_482
HSTPSTPADSSA
>135532_483
STPSTPADSSAH
>135532_484
TPSTPADSSAHS
>135532_485
PSTPADSSAHST
>135532_486
STPADSSAHSTP
>135532_487
TPADSSAHSTPS
>135532_488
PADSSAHSTPST
>135532_489
ADSSAHSTPSTP
>135532_490
DSSAHSTPSTPA
>135532_491
SSAHSTPSTPAD
>135532_492
SAHSTPSTPADS
>135532_493
AHSTPSTPADSS
>135532_494
HSTPSTPADSSA
>135532_495
STPSTPADSSAH
>135532_496
TPSTPADSSAHG
>135532_497
PSTPADSSAHGT
>135532_498
STPADSSAHGTP
>135532_499
TPADSSAHGTPS
>135532_500
PADSSAHGTPST
>135532_501
ADSSAHGTPSTP
>135532_502
DSSAHGTPSTPV
>135532_503
SSAHGTPSTPVD
>135532_504
SAHGTPSTPVDS
>135532_505
AHGTPSTPVDSS
>135532_506
HGTPSTPVDSSA
>135532_507
GTPSTPVDSSAH
>135532_508
TPSTPVDSSAHS
>135532_509
PSTPVDSSAHST
>135532_510
STPVDSSAHSTP
>135532_511
TPVDSSAHSTPS
>135532_512
PVDSSAHSTPST
>135532_513
VDSSAHSTPSTP
>135532_514
DSSAHSTPSTPA
>135532_515
SSAHSTPSTPAD
>135532_516
SAHSTPSTPADS
>135532_517
AHSTPSTPADSS
>135532_518
HSTPSTPADSSA
>135532_519
STPSTPADSSAH
>135532_520
TPSTPADSSAHS
>135532_521
PSTPADSSAHST
>135532_522
STPADSSAHSTP
>135532_523
TPADSSAHSTPS
>135532_524
PADSSAHSTPST
>135532_525
ADSSAHSTPSTP
>135532_526
DSSAHSTPSTPV
>135532_527
SSAHSTPSTPVD
>135532_528
SAHSTPSTPVDS
>135532_529
AHSTPSTPVDSS
>135532_530
HSTPSTPVDSSA
>135532_531
STPSTPVDSSAH
>135532_532
TPSTPVDSSAHS
>135532_533
PSTPVDSSAHST
>135532_534
STPVDSSAHSTP
>135532_535
TPVDSSAHSTPS
>135532_536
PVDSSAHSTPST
>135532_537
VDSSAHSTPSTP
>135532_538
DSSAHSTPSTPA
>135532_539
SSAHSTPSTPAD
>135532_540
SAHSTPSTPADS
>135532_541
AHSTPSTPADSS
>135532_542
HSTPSTPADSSA
>135532_543
STPSTPADSSAH
>135532_544
TPSTPADSSAHG
>135532_545
PSTPADSSAHGT
>135532_546
STPADSSAHGTP
>135532_547
TPADSSAHGTPS
>135532_548
PADSSAHGTPST
>135532_549
ADSSAHGTPSTP
>135532_550
DSSAHGTPSTPV
>135532_551
SSAHGTPSTPVD
>135532_552
SAHGTPSTPVDS
>135532_553
AHGTPSTPVDSS
>135532_554
HGTPSTPVDSSA
>135532_555
GTPSTPVDSSAH
>135532_556
TPSTPVDSSAHG
>135532_557
PSTPVDSSAHGT
>135532_558
STPVDSSAHGTP
>135532_559
TPVDSSAHGTPS
>135532_560
PVDSSAHGTPST
>135532_561
VDSSAHGTPSTP
>135532_562
DSSAHGTPSTPA
>135532_563
SSAHGTPSTPAD
>135532_564
SAHGTPSTPADS
>135532_565
AHGTPSTPADSS
>135532_566
HGTPSTPADSSA
>135532_567
GTPSTPADSSAH
>135532_568
TPSTPADSSAHS
>135532_569
PSTPADSSAHST
>135532_570
STPADSSAHSTP
>135532_571
TPADSSAHSTPS
>135532_572
PADSSAHSTPST
>135532_573
ADSSAHSTPSTP
>135532_574
DSSAHSTPSTPA
>135532_575
SSAHSTPSTPAD
>135532_576
SAHSTPSTPADS
>135532_577
AHSTPSTPADSS
>135532_578
HSTPSTPADSSA
>135532_579
STPSTPADSSAH
>135532_580
TPSTPADSSAHS
>135532_581
PSTPADSSAHST
>135532_582
STPADSSAHSTP
>135532_583
TPADSSAHSTPS
>135532_584
PADSSAHSTPST
>135532_585
ADSSAHSTPSTP
>135532_586
DSSAHSTPSTPA
>135532_587
SSAHSTPSTPAD
>135532_588
SAHSTPSTPADS
>135532_589
AHSTPSTPADSS
>135532_590
HSTPSTPADSSA
>135532_591
STPSTPADSSAH
>135532_592
TPSTPADSSAHS
>135532_593
PSTPADSSAHST
>135532_594
STPADSSAHSTP
>135532_595
TPADSSAHSTPS
>135532_596
PADSSAHSTPST
>135532_597
ADSSAHSTPSTP
>135532_598
DSSAHSTPSTPV
>135532_599
SSAHSTPSTPVD
>135532_600
SAHSTPSTPVDS
>135532_601
AHSTPSTPVDSS
>135532_602
HSTPSTPVDSSA
>135532_603
STPSTPVDSSAH
>135532_604
TPSTPVDSSAHS
>135532_605
PSTPVDSSAHST
>135532_606
STPVDSSAHSTP
>135532_607
TPVDSSAHSTPS
>135532_608
PVDSSAHSTPST
>135532_609
VDSSAHSTPSTP
>135532_610
DSSAHSTPSTPA
>135532_611
SSAHSTPSTPAD
>135532_612
SAHSTPSTPADS
>135532_613
AHSTPSTPADSS
>135532_614
HSTPSTPADSSA
>135532_615
STPSTPADSSAH
>135532_616
TPSTPADSSAHS
>135532_617
PSTPADSSAHST
>135532_618
STPADSSAHSTP
>135532_619
TPADSSAHSTPS
>135532_620
PADSSAHSTPST
>135532_621
ADSSAHSTPSTP
>135532_622
DSSAHSTPSTPA
>135532_623
SSAHSTPSTPAD
>135532_624
SAHSTPSTPADS
>135532_625
AHSTPSTPADSS
>135532_626
HSTPSTPADSSA
>135532_627
STPSTPADSSAH
>135532_628
TPSTPADSSAHS
>135532_629
PSTPADSSAHST
>135532_630
STPADSSAHSTP
>135532_631
TPADSSAHSTPS
>135532_632
PADSSAHSTPST
>135532_633
ADSSAHSTPSTP
>135532_634
DSSAHSTPSTPA
>135532_635
SSAHSTPSTPAD
>135532_636
SAHSTPSTPADS
>135532_637
AHSTPSTPADSS
>135532_638
HSTPSTPADSSA
>135532_639
STPSTPADSSAH
>135532_640
TPSTPADSSAHS
>135532_641
PSTPADSSAHST
>135532_642
STPADSSAHSTP
>135532_643
TPADSSAHSTPS
>135532_644
PADSSAHSTPST
>135532_645
ADSSAHSTPSTP
>135532_646
DSSAHSTPSTPV
>135532_647
SSAHSTPSTPVD
>135532_648
SAHSTPSTPVDS
>135532_649
AHSTPSTPVDSS
>135532_650
HSTPSTPVDSSA
>135532_651
STPSTPVDSSAH
>135532_652
TPSTPVDSSAHS
>135532_653
PSTPVDSSAHST
>135532_654
STPVDSSAHSTP
>135532_655
TPVDSSAHSTPS
>135532_656
PVDSSAHSTPST
>135532_657
VDSSAHSTPSTP
>135532_658
DSSAHSTPSTPA
>135532_659
SSAHSTPSTPAD
>135532_660
SAHSTPSTPADS
>135532_661
AHSTPSTPADSS
>135532_662
HSTPSTPADSSA
>135532_663
STPSTPADSSAH
>135532_664
TPSTPADSSAHG
>135532_665
PSTPADSSAHGT
>135532_666
STPADSSAHGTP
>135532_667
TPADSSAHGTPS
>135532_668
PADSSAHGTPST
>135532_669
ADSSAHGTPSTP
>135532_670
DSSAHGTPSTPA
>135532_671
SSAHGTPSTPAD
>135532_672
SAHGTPSTPADS
>135532_673
AHGTPSTPADSS
>135532_674
HGTPSTPADSSA
>135532_675
GTPSTPADSSAH
>135532_676
TPSTPADSSAHS
>135532_677
PSTPADSSAHST
>135532_678
STPADSSAHSTP
>135532_679
TPADSSAHSTPS
>135532_680
PADSSAHSTPST
>135532_681
ADSSAHSTPSTP
>135532_682
DSSAHSTPSTPV
>135532_683
SSAHSTPSTPVD
>135532_684
SAHSTPSTPVDS
>135532_685
AHSTPSTPVDSS
>135532_686
HSTPSTPVDSSA
>135532_687
STPSTPVDSSAH
>135532_688
TPSTPVDSSAHS
>135532_689
PSTPVDSSAHST
>135532_690
STPVDSSAHSTP
>135532_691
TPVDSSAHSTPS
>135532_692
PVDSSAHSTPST
>135532_693
VDSSAHSTPSTP
>135532_694
DSSAHSTPSTPA
>135532_695
SSAHSTPSTPAD
>135532_696
SAHSTPSTPADS
>135532_697
AHSTPSTPADSS
>135532_698
HSTPSTPADSSA
>135532_699
STPSTPADSSAH
>135532_700
TPSTPADSSAHG
>135532_701
PSTPADSSAHGT
>135532_702
STPADSSAHGTP
>135532_703
TPADSSAHGTPS
>135532_704
PADSSAHGTPST
>135532_705
ADSSAHGTPSTP
>135532_706
DSSAHGTPSTPA
>135532_707
SSAHGTPSTPAD
>135532_708
SAHGTPSTPADS
>135532_709
AHGTPSTPADSS
>135532_710
HGTPSTPADSSA
>135532_711
GTPSTPADSSAH
>135532_712
TPSTPADSSAHS
>135532_713
PSTPADSSAHST
>135532_714
STPADSSAHSTP
>135532_715
TPADSSAHSTPS
>135532_716
PADSSAHSTPST
>135532_717
ADSSAHSTPSTP
>135532_718
DSSAHSTPSTPA
>135532_719
SSAHSTPSTPAD
>135532_720
SAHSTPSTPADS
>135532_721
AHSTPSTPADSS
>135532_722
HSTPSTPADSSA
>135532_723
STPSTPADSSAH
>135532_724
TPSTPADSSAHG
>135532_725
PSTPADSSAHGT
>135532_726
STPADSSAHGTP
>135532_727
TPADSSAHGTPS
>135532_728
PADSSAHGTPST
>135532_729
ADSSAHGTPSTP
>135532_730
DSSAHGTPSTPA
>135532_731
SSAHGTPSTPAD
>135532_732
SAHGTPSTPADS
>135532_733
AHGTPSTPADSS
>135532_734
HGTPSTPADSSA
>135532_735
GTPSTPADSSAH
>135532_736
TPSTPADSSAHS
>135532_737
PSTPADSSAHST
>135532_738
STPADSSAHSTP
>135532_739
TPADSSAHSTPS
>135532_740
PADSSAHSTPST
>135532_741
ADSSAHSTPSTP
>135532_742
DSSAHSTPSTPA
>135532_743
SSAHSTPSTPAG
>135532_744
SAHSTPSTPAGS
>135532_745
AHSTPSTPAGSS
>135532_746
HSTPSTPAGSSA
>135532_747
STPSTPAGSSAN
>135532_748
TPSTPAGSSANG
>135532_749
PSTPAGSSANGT
>135532_750
STPAGSSANGTV
>135532_751
FSGGGLLLCACA
>135532_752
SGGGLLLCACAL
>135532_753
GGGLLLCACALL
>135532_754
GGLLLCACALLL
>135532_755
GLLLCACALLLH
>135532_756
LLLCACALLLHV
>135532_757
LLCACALLLHVF
>135532_758
LCACALLLHVFF
>135532_759
CACALLLHVFFM
>160034_1
PFTEEVEEQVSV
>160034_2
FTEEVEEQVSVN
>160034_3
TEEVEEQVSVND
>160034_4
EEVEEQVSVNDE
>160034_5
EVEEQVSVNDEI
>160034_6
ASVAEAVEESES
>160034_7
SVAEAVEESESI
>160034_8
VAEAVEESESIT
>160034_9
AEAVEESESITE
>160034_10
EAVEESESITES
>160034_11
AVEESESITESV
>160034_12
VEESESITESVS
>160034_13
EESESITESVSQ
>160034_14
ESESITESVSQE
>160034_15
SESITESVSQEE
>160034_16
ESITESVSQEEE
>160034_17
SITESVSQEEET
>160034_18
ITESVSQEEETE
>160034_19
TESVSQEEETEK
>160034_20
ESVSQEEETEKG
>160034_21
SVSQEEETEKGF
>160034_22
VSQEEETEKGFV
>160034_23
SQEEETEKGFVI
>160034_24
QEEETEKGFVIE
>160034_25
TEKGFVIEKVEE
>160034_26
LITEEILEESES
>160034_27
ITEEILEESESV
>160034_28
TEEILEESESVN
>160034_29
EEILEESESVNG
>160034_30
EILEESESVNGE
>160034_31
ILEESESVNGEI
>160034_32
LEESESVNGEII
>160034_33
EESESVNGEIIN
>160034_34
ESESVNGEIINK
>160034_35
SESVNGEIINKE
>160034_36
ESVNGEIINKES
>160034_37
SVNGEIINKESD
>160034_38
NGEIINKESDAE
>160034_39
GEIINKESDAEE
>160034_40
EIINKESDAEEI
>160034_41
IINKESDAEEIL
>160034_42
KESDAEEILETE
>160034_43
SDEEVVGQAGST
>160034_44
DEEVVGQAGSTS
>160034_45
EEVVGQAGSTSE
>160034_46
EVVGQAGSTSEE
>160034_47
VVGQAGSTSEEI
>160034_48
GSTSEEIVEEEG
>160034_49
STSEEIVEEEGS
>160034_50
TSEEIVEEEGSV
>160034_51
SEEIVEEEGSVT
>160034_52
EEIVEEEGSVTK
>160034_53
EIVEEEGSVTKE
>160034_54
IVEEEGSVTKEV
>160034_55
VEEEGSVTKEVE
>160034_56
EEEGSVTKEVEE
>160034_57
EEGSVTKEVEEK
>160034_58
EGSVTKEVEEKE
>160034_59
GSVTKEVEEKES
>160034_60
SVTKEVEEKESV
>160034_61
VTKEVEEKESVT
>160034_62
TKEVEEKESVTE
>160034_63
KEVEEKESVTEE
>160034_64
EVEEKESVTEEL
>160034_65
VEEKESVTEELV
>160034_66
EEKESVTEELVD
>160034_67
TEELVDEGSVTE
>160034_68
EGSVHEEVVRQG
>160034_69
GSVHEEVVRQGV
>160034_70
SVHEEVVRQGVH
>160034_71
VHEEVVRQGVHV
>160034_72
HEEVVRQGVHVQ
>160034_73
EEVVRQGVHVQN
>160034_74
EVVRQGVHVQNV
>160090_1
QKKKEENELENN
>160090_2
KKKEENELENNK
>160090_3
KKEENELENNKK
>160090_4
KEENELENNKKL
>160090_5
EENELENNKKLN
>160090_6
ENELENNKKLNH
>160090_7
NELENNKKLNHK
>160090_8
ELENNKKLNHKN
>160090_9
LENNKKLNHKNN
>160090_10
ENNKKLNHKNNL
>160090_11
VVKGGDQKNEGQ
>160090_12
VKGGDQKNEGQA
>160090_13
KGGDQKNEGQAK
>160090_14
GGDQKNEGQAKK
>160090_15
GDQKNEGQAKKK
>160090_16
DQKNEGQAKKKN
>160090_17
QKNEGQAKKKNN
>160090_18
KNEGQAKKKNNN
>160090_19
NEGQAKKKNNNN
>160090_20
EGQAKKKNNNNK
>160090_21
GQAKKKNNNNKK
>160090_22
QAKKKNNNNKKK
>160090_23
AKKKNNNNKKKK
>160090_24
KKKNNNNKKKKG
>160090_25
KKNNNNKKKKGT
>160090_26
KNNNNKKKKGTK
>160090_27
NNNNKKKKGTKE
>160090_28
NNNKKKKGTKEN
>160090_29
NNKKKKGTKEND
>160090_30
NKKKKGTKENDM
>160090_31
KKKKGTKENDMD
>160090_32
KKKGTKENDMDK
>160090_33
KKGTKENDMDKI
>160090_34
KGTKENDMDKIN
>160090_35
GTKENDMDKINQ
>160090_36
TKENDMDKINQS
>160090_37
KENDMDKINQSG
>160090_38
ENDMDKINQSGN
>160090_39
NDMDKINQSGNT
>160090_40
DMDKINQSGNTN
>160090_41
MDKINQSGNTND
>160090_42
DKINQSGNTNDD
>160090_43
KINQSGNTNDDK
>160090_44
INQSGNTNDDKK
>160090_45
NQSGNTNDDKKK
>160090_46
QSGNTNDDKKKA
>160090_47
SGNTNDDKKKAN
>160090_48
GNTNDDKKKANK
>160090_49
NTNDDKKKANKN
>160090_50
TNDDKKKANKNN
>160090_51
NDDKKKANKNNT
>160090_52
DDKKKANKNNTT
>160090_53
DKKKANKNNTTE
>160090_54
KKKANKNNTTEG
>160090_55
KKANKNNTTEGN
>160090_56
KANKNNTTEGNE
>160090_57
ANKNNTTEGNEK
>160090_58
NKNNTTEGNEKN
>160090_59
KNNTTEGNEKNK
>160090_60
NNTTEGNEKNKG
>160090_61
NTTEGNEKNKGS
>160090_62
TTEGNEKNKGSN
>160090_63
TEGNEKNKGSNN
>160090_64
EGNEKNKGSNNK
>160090_65
GNEKNKGSNNKK
>160090_66
NEKNKGSNNKKY
>160090_67
EKNKGSNNKKYV
>160090_68
KNKGSNNKKYVG
>160090_69
NKGSNNKKYVGN
>160090_70
KGSNNKKYVGNK
>160090_71
GSNNKKYVGNKD
>160090_72
SNNKKYVGNKDE
>160090_73
NNKKYVGNKDEN
>160090_74
LMDVTKNNNSTN
>160090_75
MDVTKNNNSTNS
>160090_76
VTKNNNSTNSGI
>160122_1
KLKQPEDGAGNQ
>160122_2
LKQPEDGAGNQP
>160122_3
KQPEDGAGNQPG
>160122_4
QPEDGAGNQPGA
>160122_5
PEDGAGNQPGAN
>160122_6
EDGAGNQPGANG
>160122_7
DGAGNQPGANGA
>160122_8
GAGNQPGANGAG
>160122_9
AGNQPGANGAGN
>160122_10
GNQPGANGAGNQ
>160122_11
NQPGANGAGNQP
>160122_12
QPGANGAGNQPG
>160122_13
PGANGAGNQPGA
>160122_14
GANGAGNQPGAN
>160122_15
ANGAGNQPGANG
>160122_16
NGAGNQPGANGA
>160122_17
GAGNQPGANGAG
>160122_18
AGNQPGANGAGN
>160122_19
GNQPGANGAGNQ
>160122_20
NQPGANGAGNQP
>160122_21
QPGANGAGNQPG
>160122_22
PGANGAGNQPGA
>160122_23
GANGAGNQPGAN
>160122_24
ANGAGNQPGANG
>160122_25
NGAGNQPGANGA
>160122_26
GAGNQPGANGAG
>160122_27
AGNQPGANGAGN
>160122_28
GNQPGANGAGNQ
>160122_29
NQPGANGAGNQP
>160122_30
QPGANGAGNQPG
>160122_31
PGANGAGNQPGA
>160122_32
GANGAGNQPGAN
>160122_33
ANGAGNQPGANG
>160122_34
NGAGNQPGANGA
>160122_35
GAGNQPGANGAG
>160122_36
AGNQPGANGAGN
>160122_37
GNQPGANGAGNQ
>160122_38
NQPGANGAGNQP
>160122_39
QPGANGAGNQPG
>160122_40
PGANGAGNQPGA
>160122_41
GANGAGNQPGAN
>160122_42
ANGAGNQPGANG
>160122_43
NGAGNQPGANGA
>160122_44
GAGNQPGANGAG
>160122_45
AGNQPGANGAGN
>160122_46
GNQPGANGAGNQ
>160122_47
NQPGANGAGNQP
>160122_48
QPGANGAGNQPG
>160122_49
PGANGAGNQPGA
>160122_50
GANGAGNQPGAN
>160122_51
ANGAGNQPGANG
>160122_52
NGAGNQPGANGA
>160122_53
GAGNQPGANGAG
>160122_54
AGNQPGANGAGN
>160122_55
GNQPGANGAGNQ
>160122_56
NQPGANGAGNQP
>160122_57
QPGANGAGNQPG
>160122_58
PGANGAGNQPGA
>160122_59
GANGAGNQPGAN
>160122_60
ANGAGNQPGANG
>160122_61
NGAGNQPGANGA
>160122_62
GAGNQPGANGAG
>160122_63
AGNQPGANGAGN
>160122_64
GNQPGANGAGNQ
>160122_65
NQPGANGAGNQP
>160122_66
QPGANGAGNQPG
>160122_67
PGANGAGNQPGA
>160122_68
GANGAGNQPGAN
>160122_69
ANGAGNQPGANG
>160122_70
NGAGNQPGANGA
>160122_71
GAGNQPGANGAG
>160122_72
AGNQPGANGAGN
>160122_73
GNQPGANGAGNQ
>160122_74
NQPGANGAGNQP
>160122_75
QPGANGAGNQPG
>160122_76
PGANGAGNQPGA
>160122_77
GANGAGNQPGAN
>160122_78
ANGAGNQPGANG
>160122_79
NGAGNQPGANGA
>160122_80
GAGNQPGANGAG
>160122_81
AGNQPGANGAGN
>160122_82
GNQPGANGAGNQ
>160122_83
NQPGANGAGNQP
>160122_84
QPGANGAGNQPG
>160122_85
PGANGAGNQPGA
>160122_86
GANGAGNQPGAN
>160122_87
ANGAGNQPGANG
>160122_88
NGAGNQPGANGA
>160122_89
GAGNQPGANGAG
>160122_90
AGNQPGANGAGN
>160122_91
GNQPGANGAGNQ
>160122_92
NQPGANGAGNQP
>160122_93
QPGANGAGNQPG
>160122_94
PGANGAGNQPGA
>160122_95
GANGAGNQPGAN
>160122_96
ANGAGNQPGANG
>160122_97
NGAGNQPGANGA
>160122_98
GAGNQPGANGAG
>160122_99
AGNQPGANGAGN
>160122_100
GNQPGANGAGNQ
>160122_101
NQPGANGAGNQP
>160122_102
QPGANGAGNQPG
>160122_103
PGANGAGNQPGA
>160122_104
GANGAGNQPGAN
>160122_105
ANGAGNQPGANG
>160122_106
NGAGNQPGANGA
>160122_107
GAGNQPGANGAG
>160122_108
AGNQPGANGAGN
>160122_109
GNQPGANGAGNQ
>160122_110
NQPGANGAGNQP
>160122_111
QPGANGAGNQPG
>160122_112
PGANGAGNQPGA
>160122_113
GANGAGNQPGAN
>160122_114
ANGAGNQPGANG
>160122_115
NGAGNQPGANGA
>160122_116
GAGNQPGANGAG
>160122_117
AGNQPGANGAGN
>160122_118
GNQPGANGAGNQ
>160122_119
NQPGANGAGNQP
>160122_120
QPGANGAGNQPG
>160122_121
PGANGAGNQPGA
>160122_122
GANGAGNQPGAN
>160122_123
ANGAGNQPGANG
>160122_124
NGAGNQPGANGA
>160122_125
GAGNQPGANGAG
>160122_126
AGNQPGANGAGN
>160122_127
GNQPGANGAGNQ
>160122_128
NQPGANGAGNQP
>160122_129
QPGANGAGNQPG
>160122_130
PGANGAGNQPGA
>160122_131
GANGAGNQPGAN
>160122_132
ANGAGNQPGANG
>160122_133
NGAGNQPGANGA
>160122_134
GAGNQPGANGAG
>160122_135
AGNQPGANGAGN
>160122_136
GNQPGANGAGNQ
>160122_137
NQPGANGAGNQP
>160122_138
QPGANGAGNQPG
>160122_139
PGANGAGNQPGA
>160122_140
GANGAGNQPGAN
>160122_141
ANGAGNQPGANG
>160122_142
NGAGNQPGANGA
>160122_143
GAGNQPGANGAG
>160122_144
AGNQPGANGAGN
>160122_145
GNQPGANGAGNQ
>160122_146
NQPGANGAGNQP
>160122_147
QPGANGAGNQPG
>160122_148
PGANGAGNQPGA
>160122_149
GANGAGNQPGAN
>160122_150
ANGAGNQPGANG
>160122_151
NGAGNQPGANGA
>160122_152
GAGNQPGANGAG
>160122_153
AGNQPGANGAGN
>160122_154
GNQPGANGAGNQ
>160122_155
NQPGANGAGNQP
>160122_156
QPGANGAGNQPG
>160122_157
PGANGAGNQPGA
>160122_158
GANGAGNQPGAN
>160122_159
ANGAGNQPGANG
>160122_160
NGAGNQPGANGA
>160122_161
GAGNQPGANGAG
>160122_162
AGNQPGANGAGN
>160122_163
GNQPGANGAGNQ
>160122_164
NQPGANGAGNQP
>160122_165
QPGANGAGNQPG
>160122_166
PGANGAGNQPGA
>160122_167
GANGAGNQPGAN
>160122_168
ANGAGNQPGANG
>160122_169
NGAGNQPGANGA
>160122_170
GAGNQPGANGAG
>160122_171
AGNQPGANGAGG
>160122_172
GNQPGANGAGGQ
>160122_173
NQPGANGAGGQA
>160122_174
QPGANGAGGQAA
>160122_175
PGANGAGGQAAG
>160122_176
ANGAGGQAAGGN
>160122_177
NGAGGQAAGGNA
>160122_178
GAGGQAAGGNAA
>160122_179
AGGQAAGGNAAN
>160122_180
GGQAAGGNAANK
>160122_181
GQAAGGNAANKK
>160122_182
QAAGGNAANKKA
>160122_183
AAGGNAANKKAG
>160122_184
AGGNAANKKAGD
>160122_185
GGNAANKKAGDA
>160122_186
GNAANKKAGDAG
>160122_187
NAANKKAGDAGA
>160122_188
AANKKAGDAGAG
>160122_189
ANKKAGDAGAGQ
>160122_190
NKKAGDAGAGQG
>160122_191
KKAGDAGAGQGQ
>160122_192
KAGDAGAGQGQN
>160122_193
AGDAGAGQGQNN
>160122_194
GDAGAGQGQNNE
>160122_195
DAGAGQGQNNEG
>160122_196
AGAGQGQNNEGA
>160122_197
GAGQGQNNEGAN
>160122_198
AGQGQNNEGANA
>160122_199
GQGQNNEGANAP
>160122_200
QGQNNEGANAPN
>160122_201
GQNNEGANAPNE
>160122_202
QNNEGANAPNEK
>160122_203
NNEGANAPNEKS
>160122_204
NEGANAPNEKSV
>160122_205
EGANAPNEKSVK
>160122_206
GANAPNEKSVKE
>160122_207
ANAPNEKSVKEY
>160122_208
NAPNEKSVKEYL
>160122_209
APNEKSVKEYLD
>160122_210
PNEKSVKEYLDK
>160122_211
NEKSVKEYLDKV
>160122_212
KEYLDKVRATVG
>160122_213
VRATVGTEWTPC
>160122_214
RATVGTEWTPCS
>160122_215
ATVGTEWTPCSV
>160122_216
TVGTEWTPCSVT
>160124_1
KLKQPAGDRADG
>160124_2
LKQPAGDRADGQ
>160124_3
KQPAGDRADGQP
>160124_4
QPAGDRADGQPA
>160124_5
PAGDRADGQPAG
>160124_6
AGDRADGQPAGD
>160124_7
GDRADGQPAGDR
>160124_8
DRADGQPAGDRA
>160124_9
RADGQPAGDRAD
>160124_10
ADGQPAGDRADG
>160124_11
DGQPAGDRADGQ
>160124_12
GQPAGDRADGQP
>160124_13
QPAGDRADGQPA
>160124_14
PAGDRADGQPAG
>160124_15
AGDRADGQPAGD
>160124_16
GDRADGQPAGDR
>160124_17
DRADGQPAGDRA
>160124_18
RADGQPAGDRAD
>160124_19
ADGQPAGDRADG
>160124_20
DGQPAGDRADGQ
>160124_21
GQPAGDRADGQP
>160124_22
QPAGDRADGQPA
>160124_23
PAGDRADGQPAG
>160124_24
AGDRADGQPAGD
>160124_25
GDRADGQPAGDR
>160124_26
DRADGQPAGDRA
>160124_27
RADGQPAGDRAA
>160124_28
ADGQPAGDRAAG
>160124_29
DGQPAGDRAAGQ
>160124_30
GQPAGDRAAGQP
>160124_31
QPAGDRAAGQPA
>160124_32
PAGDRAAGQPAG
>160124_33
AGDRAAGQPAGD
>160124_34
GDRAAGQPAGDR
>160124_35
DRAAGQPAGDRA
>160124_36
RAAGQPAGDRAD
>160124_37
AAGQPAGDRADG
>160124_38
AGQPAGDRADGQ
>160124_39
GQPAGDRADGQP
>160124_40
QPAGDRADGQPA
>160124_41
PAGDRADGQPAG
>160124_42
AGDRADGQPAGD
>160124_43
GDRADGQPAGDR
>160124_44
DRADGQPAGDRA
>160124_45
RADGQPAGDRAA
>160124_46
ADGQPAGDRAAG
>160124_47
DGQPAGDRAAGQ
>160124_48
GQPAGDRAAGQP
>160124_49
QPAGDRAAGQPA
>160124_50
PAGDRAAGQPAG
>160124_51
AGDRAAGQPAGD
>160124_52
GDRAAGQPAGDR
>160124_53
DRAAGQPAGDRA
>160124_54
RAAGQPAGDRAD
>160124_55
AAGQPAGDRADG
>160124_56
AGQPAGDRADGQ
>160124_57
GQPAGDRADGQP
>160124_58
QPAGDRADGQPA
>160124_59
PAGDRADGQPAG
>160124_60
AGDRADGQPAGD
>160124_61
GDRADGQPAGDR
>160124_62
DRADGQPAGDRA
>160124_63
RADGQPAGDRAA
>160124_64
ADGQPAGDRAAG
>160124_65
DGQPAGDRAAGQ
>160124_66
GQPAGDRAAGQP
>160124_67
QPAGDRAAGQPA
>160124_68
PAGDRAAGQPAG
>160124_69
AGDRAAGQPAGD
>160124_70
GDRAAGQPAGDR
>160124_71
DRAAGQPAGDRA
>160124_72
RAAGQPAGDRAD
>160124_73
AAGQPAGDRADG
>160124_74
AGQPAGDRADGQ
>160124_75
GQPAGDRADGQP
>160124_76
QPAGDRADGQPA
>160124_77
PAGDRADGQPAG
>160124_78
AGDRADGQPAGD
>160124_79
GDRADGQPAGDR
>160124_80
DRADGQPAGDRA
>160124_81
RADGQPAGDRAA
>160124_82
ADGQPAGDRAAG
>160124_83
DGQPAGDRAAGQ
>160124_84
GQPAGDRAAGQP
>160124_85
QPAGDRAAGQPA
>160124_86
PAGDRAAGQPAG
>160124_87
AGDRAAGQPAGD
>160124_88
GDRAAGQPAGDR
>160124_89
DRAAGQPAGDRA
>160124_90
RAAGQPAGDRAA
>160124_91
AAGQPAGDRAAG
>160124_92
AGQPAGDRAAGQ
>160124_93
GQPAGDRAAGQP
>160124_94
QPAGDRAAGQPA
>160124_95
PAGDRAAGQPAG
>160124_96
AGDRAAGQPAGD
>160124_97
GDRAAGQPAGDR
>160124_98
DRAAGQPAGDRA
>160124_99
RAAGQPAGDRAD
>160124_100
AAGQPAGDRADG
>160124_101
AGQPAGDRADGQ
>160124_102
GQPAGDRADGQP
>160124_103
QPAGDRADGQPA
>160124_104
PAGDRADGQPAG
>160124_105
AGDRADGQPAGD
>160124_106
GDRADGQPAGDR
>160124_107
DRADGQPAGDRA
>160124_108
RADGQPAGDRAA
>160124_109
ADGQPAGDRAAG
>160124_110
DGQPAGDRAAGQ
>160124_111
GQPAGDRAAGQP
>160124_112
QPAGDRAAGQPA
>160124_113
PAGDRAAGQPAG
>160124_114
AGDRAAGQPAGD
>160124_115
GDRAAGQPAGDR
>160124_116
DRAAGQPAGDRA
>160124_117
RAAGQPAGDRAD
>160124_118
AAGQPAGDRADG
>160124_119
AGQPAGDRADGQ
>160124_120
GQPAGDRADGQP
>160124_121
QPAGDRADGQPA
>160124_122
PAGDRADGQPAG
>160124_123
AGDRADGQPAGD
>160124_124
GDRADGQPAGDR
>160124_125
DRADGQPAGDRA
>160124_126
RADGQPAGDRAA
>160124_127
ADGQPAGDRAAG
>160124_128
DGQPAGDRAAGQ
>160124_129
GQPAGDRAAGQP
>160124_130
QPAGDRAAGQPA
>160124_131
PAGDRAAGQPAG
>160124_132
AGDRAAGQPAGD
>160124_133
GDRAAGQPAGDR
>160124_134
DRAAGQPAGDRA
>160124_135
RAAGQPAGDRAA
>160124_136
AAGQPAGDRAAG
>160124_137
AGQPAGDRAAGQ
>160124_138
GQPAGDRAAGQP
>160124_139
QPAGDRAAGQPA
>160124_140
PAGDRAAGQPAG
>160124_141
AGDRAAGQPAGD
>160124_142
GDRAAGQPAGDR
>160124_143
DRAAGQPAGDRA
>160124_144
RAAGQPAGDRAA
>160124_145
AAGQPAGDRAAG
>160124_146
AGQPAGDRAAGQ
>160124_147
GQPAGDRAAGQP
>160124_148
QPAGDRAAGQPA
>160124_149
PAGDRAAGQPAG
>160124_150
AGDRAAGQPAGN
>160124_151
GDRAAGQPAGNG
>160124_152
DRAAGQPAGNGA
>160124_153
RAAGQPAGNGAG
>160124_154
AAGQPAGNGAGG
>160124_155
AGQPAGNGAGGQ
>160124_156
GQPAGNGAGGQA
>160124_157
QPAGNGAGGQAA
>160124_158
PAGNGAGGQAAG
>160124_159
AGNGAGGQAAGG
>160124_160
GNGAGGQAAGGN
>160124_161
NGAGGQAAGGNA
>160124_162
GAGGQAAGGNAG
>160124_163
AGGQAAGGNAGG
>160124_164
GGQAAGGNAGGN
>160124_165
GQAAGGNAGGNA
>160124_166
QAAGGNAGGNAG
>160124_167
AAGGNAGGNAGG
>160124_168
AGGNAGGNAGGN
>160124_169
GGNAGGNAGGNA
>160124_170
GNAGGNAGGNAG
>160124_171
NAGGNAGGNAGG
>160124_172
AGGNAGGNAGGQ
>160124_173
GGNAGGNAGGQG
>160124_174
GNAGGNAGGQGQ
>160124_175
NAGGNAGGQGQN
>160124_176
AGGNAGGQGQNN
>160124_177
GGNAGGQGQNNE
>160124_178
GNAGGQGQNNEG
>160124_179
NAGGQGQNNEGA
>160124_180
AGGQGQNNEGAN
>160124_181
GGQGQNNEGANA
>160124_182
GQGQNNEGANAP
>160124_183
QGQNNEGANAPN
>160124_184
GQNNEGANAPNE
>160124_185
QNNEGANAPNEK
>160124_186
NNEGANAPNEKS
>160124_187
NEGANAPNEKSV
>160124_188
EGANAPNEKSVK
>160124_189
GANAPNEKSVKE
>160124_190
ANAPNEKSVKEY
>160124_191
NAPNEKSVKEYL
>160124_192
APNEKSVKEYLD
>160124_193
PNEKSVKEYLDK
>160124_194
NEKSVKEYLDKV
>160124_195
KEYLDKVRATVG
>160124_196
VRATVGTEWTPC
>160124_197
RATVGTEWTPCS
>160124_198
ATVGTEWTPCSV
>160124_199
TVGTEWTPCSVT
>160167_1
LVDLFPTHCGHN
>160167_2
VDLFPTHCGHNV
>160167_3
DLFPTHCGHNVD
>160167_4
LFPTHCGHNVDL
>160167_5
FPTHCGHNVDLS
>160167_6
PTHCGHNVDLSK
>160167_7
LNGVNFNNVDAS
>160167_8
NGVNFNNVDASS
>160167_9
DASSLGAAHVGQ
>160167_10
SLGAAHVGQSAS
>160167_11
LGAAHVGQSASR
>160167_12
GENPDDEEGDAK
>160167_13
ENPDDEEGDAKK
>160167_14
NPDDEEGDAKKK
>160167_15
PDDEEGDAKKKK
>160167_16
DDEEGDAKKKKD
>160167_17
DEEGDAKKKKDG
>160167_18
EEGDAKKKKDGK
>160167_19
EGDAKKKKDGKK
>160167_20
GDAKKKKDGKKA
>160167_21
DAKKKKDGKKAE
>160167_22
AKKKKDGKKAEP
>160167_23
KKKKDGKKAEPK
>160167_24
KKKDGKKAEPKN
>160167_25
KKDGKKAEPKNP
>160167_26
KDGKKAEPKNPR
>160167_27
DGKKAEPKNPRE
>160167_28
GKKAEPKNPREN
>160167_29
KKAEPKNPRENK
>160167_30
KAEPKNPRENKL
>160167_31
AEPKNPRENKLK
>160167_32
EPKNPRENKLKQ
>160167_33
PKNPRENKLKQP
>160167_34
KNPRENKLKQPG
>160167_35
NPRENKLKQPGD
>160167_36
PRENKLKQPGDR
>160167_37
RENKLKQPGDRA
>160167_38
ENKLKQPGDRAD
>160167_39
NKLKQPGDRADG
>160167_40
KLKQPGDRADGQ
>160167_41
LKQPGDRADGQP
>160167_42
KQPGDRADGQPA
>160167_43
QPGDRADGQPAG
>160167_44
PGDRADGQPAGD
>160167_45
GDRADGQPAGDR
>160167_46
DRADGQPAGDRA
>160167_47
RADGQPAGDRAD
>160167_48
ADGQPAGDRADG
>160167_49
DGQPAGDRADGQ
>160167_50
GQPAGDRADGQP
>160167_51
QPAGDRADGQPA
>160167_52
PAGDRADGQPAG
>160167_53
AGDRADGQPAGD
>160167_54
GDRADGQPAGDR
>160167_55
DRADGQPAGDRA
>160167_56
RADGQPAGDRAD
>160167_57
ADGQPAGDRADG
>160167_58
DGQPAGDRADGQ
>160167_59
GQPAGDRADGQP
>160167_60
QPAGDRADGQPA
>160167_61
PAGDRADGQPAG
>160167_62
AGDRADGQPAGD
>160167_63
GDRADGQPAGDR
>160167_64
DRADGQPAGDRA
>160167_65
RADGQPAGDRAA
>160167_66
ADGQPAGDRAAG
>160167_67
DGQPAGDRAAGQ
>160167_68
GQPAGDRAAGQP
>160167_69
QPAGDRAAGQPA
>160167_70
PAGDRAAGQPAG
>160167_71
AGDRAAGQPAGD
>160167_72
GDRAAGQPAGDR
>160167_73
DRAAGQPAGDRA
>160167_74
RAAGQPAGDRAD
>160167_75
AAGQPAGDRADG
>160167_76
AGQPAGDRADGQ
>160167_77
GQPAGDRADGQP
>160167_78
QPAGDRADGQPA
>160167_79
PAGDRADGQPAG
>160167_80
AGDRADGQPAGD
>160167_81
GDRADGQPAGDR
>160167_82
DRADGQPAGDRA
>160167_83
RADGQPAGDRAD
>160167_84
ADGQPAGDRADG
>160167_85
DGQPAGDRADGQ
>160167_86
GQPAGDRADGQP
>160167_87
QPAGDRADGQPA
>160167_88
PAGDRADGQPAG
>160167_89
AGDRADGQPAGD
>160167_90
GDRADGQPAGDR
>160167_91
DRADGQPAGDRA
>160167_92
RADGQPAGDRAD
>160167_93
ADGQPAGDRADG
>160167_94
DGQPAGDRADGQ
>160167_95
GQPAGDRADGQP
>160167_96
QPAGDRADGQPA
>160167_97
PAGDRADGQPAG
>160167_98
AGDRADGQPAGD
>160167_99
GDRADGQPAGDR
>160167_100
DRADGQPAGDRA
>160167_101
RADGQPAGDRAD
>160167_102
ADGQPAGDRADG
>160167_103
DGQPAGDRADGQ
>160167_104
GQPAGDRADGQP
>160167_105
QPAGDRADGQPA
>160167_106
PAGDRADGQPAG
>160167_107
AGDRADGQPAGD
>160167_108
GDRADGQPAGDR
>160167_109
DRADGQPAGDRA
>160167_110
RADGQPAGDRAA
>160167_111
ADGQPAGDRAAG
>160167_112
DGQPAGDRAAGQ
>160167_113
GQPAGDRAAGQP
>160167_114
QPAGDRAAGQPA
>160167_115
PAGDRAAGQPAG
>160167_116
AGDRAAGQPAGD
>160167_117
GDRAAGQPAGDR
>160167_118
DRAAGQPAGDRA
>160167_119
RAAGQPAGDRAA
>160167_120
AAGQPAGDRAAG
>160167_121
AGQPAGDRAAGQ
>160167_122
GQPAGDRAAGQP
>160167_123
QPAGDRAAGQPA
>160167_124
PAGDRAAGQPAG
>160167_125
AGDRAAGQPAGD
>160167_126
GDRAAGQPAGDR
>160167_127
DRAAGQPAGDRA
>160167_128
RAAGQPAGDRAD
>160167_129
AAGQPAGDRADG
>160167_130
AGQPAGDRADGQ
>160167_131
GQPAGDRADGQP
>160167_132
QPAGDRADGQPA
>160167_133
PAGDRADGQPAG
>160167_134
AGDRADGQPAGD
>160167_135
GDRADGQPAGDR
>160167_136
DRADGQPAGDRA
>160167_137
RADGQPAGDRAA
>160167_138
ADGQPAGDRAAG
>160167_139
DGQPAGDRAAGQ
>160167_140
GQPAGDRAAGQP
>160167_141
QPAGDRAAGQPA
>160167_142
PAGDRAAGQPAG
>160167_143
AGDRAAGQPAGD
>160167_144
GDRAAGQPAGDR
>160167_145
DRAAGQPAGDRA
>160167_146
RAAGQPAGDRAD
>160167_147
AAGQPAGDRADG
>160167_148
AGQPAGDRADGQ
>160167_149
GQPAGDRADGQP
>160167_150
QPAGDRADGQPA
>160167_151
PAGDRADGQPAG
>160167_152
AGDRADGQPAGD
>160167_153
GDRADGQPAGDR
>160167_154
DRADGQPAGDRA
>160167_155
RADGQPAGDRAA
>160167_156
ADGQPAGDRAAG
>160167_157
DGQPAGDRAAGQ
>160167_158
GQPAGDRAAGQP
>160167_159
QPAGDRAAGQPA
>160167_160
PAGDRAAGQPAG
>160167_161
AGDRAAGQPAGD
>160167_162
GDRAAGQPAGDR
>160167_163
DRAAGQPAGDRA
>160167_164
RAAGQPAGDRAD
>160167_165
AAGQPAGDRADG
>160167_166
AGQPAGDRADGQ
>160167_167
GQPAGDRADGQP
>160167_168
QPAGDRADGQPA
>160167_169
PAGDRADGQPAG
>160167_170
AGDRADGQPAGD
>160167_171
GDRADGQPAGDR
>160167_172
DRADGQPAGDRA
>160167_173
RADGQPAGDRAA
>160167_174
ADGQPAGDRAAG
>160167_175
DGQPAGDRAAGQ
>160167_176
GQPAGDRAAGQP
>160167_177
QPAGDRAAGQPA
>160167_178
PAGDRAAGQPAG
>160167_179
AGDRAAGQPAGD
>160167_180
GDRAAGQPAGDR
>160167_181
DRAAGQPAGDRA
>160167_182
RAAGQPAGDRAA
>160167_183
AAGQPAGDRAAG
>160167_184
AGQPAGDRAAGQ
>160167_185
GQPAGDRAAGQP
>160167_186
QPAGDRAAGQPA
>160167_187
PAGDRAAGQPAG
>160167_188
AGDRAAGQPAGD
>160167_189
GDRAAGQPAGDR
>160167_190
DRAAGQPAGDRA
>160167_191
RAAGQPAGDRAA
>160167_192
AAGQPAGDRAAG
>160167_193
AGQPAGDRAAGQ
>160167_194
GQPAGDRAAGQP
>160167_195
QPAGDRAAGQPA
>160167_196
PAGDRAAGQPAG
>160167_197
AGDRAAGQPAGD
>160167_198
GDRAAGQPAGDR
>160167_199
DRAAGQPAGDRA
>160167_200
RAAGQPAGDRAA
>160167_201
AAGQPAGDRAAG
>160167_202
AGQPAGDRAAGQ
>160167_203
GQPAGDRAAGQP
>160167_204
QPAGDRAAGQPA
>160167_205
PAGDRAAGQPAG
>160167_206
AGDRAAGQPAGN
>160167_207
GDRAAGQPAGNG
>160167_208
DRAAGQPAGNGA
>160167_209
RAAGQPAGNGAG
>160167_210
AAGQPAGNGAGG
>160167_211
AGQPAGNGAGGQ
>160167_212
GQPAGNGAGGQA
>160167_213
QPAGNGAGGQAA
>160167_214
PAGNGAGGQAAG
>160167_215
AGNGAGGQAAGG
>160167_216
GNGAGGQAAGGN
>160167_217
NGAGGQAAGGNA
>160167_218
GAGGQAAGGNAG
>160167_219
AGGQAAGGNAGG
>160167_220
GGQAAGGNAGGG
>160167_221
GQAAGGNAGGGQ
>160167_222
QAAGGNAGGGQG
>160167_223
AAGGNAGGGQGQ
>160167_224
AGGNAGGGQGQN
>160167_225
GGNAGGGQGQNN
>160167_226
GNAGGGQGQNNE
>160167_227
NAGGGQGQNNEG
>160167_228
AGGGQGQNNEGA
>160167_229
GGGQGQNNEGAN
>160167_230
GGQGQNNEGANA
>160167_231
GQGQNNEGANAP
>160167_232
QGQNNEGANAPN
>160167_233
GQNNEGANAPNE
>160167_234
QNNEGANAPNEK
>160167_235
NNEGANAPNEKS
>160167_236
NEGANAPNEKSV
>160167_237
EGANAPNEKSVK
>160167_238
GANAPNEKSVKE
>160167_239
ANAPNEKSVKEY
>160167_240
NAPNEKSVKEYL
>160167_241
APNEKSVKEYLD
>160167_242
PNEKSVKEYLDK
>160167_243
NEKSVKEYLDKV
>160167_244
KEYLDKVRATVG
>160167_245
VRATVGTEWTPC
>160167_246
RATVGTEWTPCS
>160167_247
ATVGTEWTPCSV
>160167_248
TVGTEWTPCSVT
>160167_249
VGTEWTPCSVTC
>160167_250
GTEWTPCSVTCG
>160167_251
TEWTPCSVTCGV
>160167_252
EWTPCSVTCGVG
>160167_253
WTPCSVTCGVGV
>160167_254
TPCSVTCGVGVR
>160167_255
PCSVTCGVGVRV
>160167_256
CSVTCGVGVRVR
>160167_257
SVTCGVGVRVRR
>160167_258
VTCGVGVRVRRR
>160167_259
TCGVGVRVRRRV
>160167_260
CGVGVRVRRRVN
>160167_261
GVGVRVRRRVNA
>160167_262
VGVRVRRRVNAA
>160167_263
GVRVRRRVNAAN
>160167_264
VRVRRRVNAANK
>160167_265
RVRRRVNAANKK
>160167_266
VRRRVNAANKKP
>160167_267
RRRVNAANKKPE
>160167_268
RRVNAANKKPED
>160167_269
RVNAANKKPEDL
>160167_270
VNAANKKPEDLT
>160167_271
NAANKKPEDLTL
>160167_272
AANKKPEDLTLN
>160167_273
ANKKPEDLTLND
>160167_274
NKKPEDLTLNDL
>160167_275
TLNDLETDVCTM
>160167_276
LNDLETDVCTMD
>160167_277
NDLETDVCTMDK
>160167_278
DLETDVCTMDKC
>160167_279
LETDVCTMDKCA
>160167_280
ETDVCTMDKCAG
>160167_281
TDVCTMDKCAGI
>160167_282
DVCTMDKCAGIF
>160167_283
VCTMDKCAGIFN
>160167_284
CTMDKCAGIFNV
>160167_285
TMDKCAGIFNVV
>160167_286
MDKCAGIFNVVS
>160167_287
DKCAGIFNVVSN
>160169_1
VEALFQEYQCYG
>160169_2
EALFQEYQCYGS
>160169_3
ALFQEYQCYGSS
>160169_4
LFQEYQCYGSSS
>160169_5
FQEYQCYGSSSN
>160169_6
QEYQCYGSSSNT
>160169_7
EYQCYGSSSNTR
>160169_8
YQCYGSSSNTRV
>160169_9
YGSSSNTRVLNE
>160169_10
SNTRVLNELNYD
>160169_11
NTRVLNELNYDN
>160169_12
TRVLNELNYDNA
>160169_13
RVLNELNYDNAG
>160169_14
VLNELNYDNAGT
>160169_15
LNELNYDNAGTN
>160169_16
NELNYDNAGTNL
>160169_17
ELNYDNAGTNLY
>160169_18
LNYDNAGTNLYN
>160169_19
NYDNAGTNLYNE
>160169_20
YDNAGTNLYNEL
>160169_21
DNAGTNLYNELE
>160169_22
NAGTNLYNELEM
>160169_23
AGTNLYNELEMN
>160169_24
GTNLYNELEMNY
>160169_25
TNLYNELEMNYY
>160169_26
NLYNELEMNYYG
>160169_27
LYNELEMNYYGK
>160169_28
YNELEMNYYGKQ
>160169_29
NELEMNYYGKQE
>160169_30
ELEMNYYGKQEN
>160169_31
LEMNYYGKQENW
>160169_32
EMNYYGKQENWY
>160169_33
MNYYGKQENWYS
>160169_34
NYYGKQENWYSL
>160169_35
YYGKQENWYSLK
>160169_36
YGKQENWYSLKK
>160169_37
GKQENWYSLKKN
>160169_38
KQENWYSLKKNS
>160169_39
NSRSLGENDDGN
>160169_40
SRSLGENDDGNN
>160169_41
RSLGENDDGNNE
>160169_42
SLGENDDGNNED
>160169_43
LGENDDGNNEDN
>160169_44
GENDDGNNEDNE
>160169_45
ENDDGNNEDNEK
>160169_46
NDDGNNEDNEKL
>160169_47
DDGNNEDNEKLR
>160169_48
DGNNEDNEKLRK
>160169_49
GNNEDNEKLRKP
>160169_50
NNEDNEKLRKPK
>160169_51
NEDNEKLRKPKH
>160169_52
EDNEKLRKPKHK
>160169_53
DNEKLRKPKHKK
>160169_54
NEKLRKPKHKKL
>160169_55
EKLRKPKHKKLK
>160169_56
KLRKPKHKKLKQ
>160169_57
LRKPKHKKLKQP
>160169_58
RKPKHKKLKQPA
>160169_59
KPKHKKLKQPAD
>160169_60
PKHKKLKQPADG
>160169_61
KHKKLKQPADGN
>160169_62
HKKLKQPADGNP
>160169_63
KKLKQPADGNPD
>160169_64
KLKQPADGNPDP
>160169_65
LKQPADGNPDPN
>160169_66
KQPADGNPDPNA
>160169_67
QPADGNPDPNAN
>160169_68
PADGNPDPNANP
>160169_69
ADGNPDPNANPN
>160169_70
DGNPDPNANPNV
>160169_71
GNPDPNANPNVD
>160169_72
NPDPNANPNVDP
>160169_73
PDPNANPNVDPN
>160169_74
DPNANPNVDPNA
>160169_75
PNANPNVDPNAN
>160169_76
NANPNVDPNANP
>160169_77
ANPNVDPNANPN
>160169_78
NPNVDPNANPNV
>160169_79
PNVDPNANPNVD
>160169_80
NVDPNANPNVDP
>160169_81
VDPNANPNVDPN
>160169_82
DPNANPNVDPNA
>160169_83
PNANPNVDPNAN
>160169_84
NANPNVDPNANP
>160169_85
ANPNVDPNANPN
>160169_86
NPNVDPNANPNV
>160169_87
PNVDPNANPNVD
>160169_88
NVDPNANPNVDP
>160169_89
VDPNANPNVDPN
>160169_90
DPNANPNVDPNA
>160169_91
PNANPNVDPNAN
>160169_92
NANPNVDPNANP
>160169_93
ANPNVDPNANPN
>160169_94
NPNVDPNANPNA
>160169_95
PNVDPNANPNAN
>160169_96
NVDPNANPNANP
>160169_97
VDPNANPNANPN
>160169_98
DPNANPNANPNA
>160169_99
PNANPNANPNAN
>160169_100
NANPNANPNANP
>160169_101
ANPNANPNANPN
>160169_102
NPNANPNANPNA
>160169_103
PNANPNANPNAN
>160169_104
NANPNANPNANP
>160169_105
ANPNANPNANPN
>160169_106
NPNANPNANPNA
>160169_107
PNANPNANPNAN
>160169_108
NANPNANPNANP
>160169_109
ANPNANPNANPN
>160169_110
NPNANPNANPNA
>160169_111
PNANPNANPNAN
>160169_112
NANPNANPNANP
>160169_113
ANPNANPNANPN
>160169_114
NPNANPNANPNA
>160169_115
PNANPNANPNAN
>160169_116
NANPNANPNANP
>160169_117
ANPNANPNANPN
>160169_118
NPNANPNANPNA
>160169_119
PNANPNANPNAN
>160169_120
NANPNANPNANP
>160169_121
ANPNANPNANPN
>160169_122
NPNANPNANPNA
>160169_123
PNANPNANPNAN
>160169_124
NANPNANPNANP
>160169_125
ANPNANPNANPN
>160169_126
NPNANPNANPNA
>160169_127
PNANPNANPNAN
>160169_128
NANPNANPNANP
>160169_129
ANPNANPNANPN
>160169_130
NPNANPNANPNA
>160169_131
PNANPNANPNAN
>160169_132
NANPNANPNANP
>160169_133
ANPNANPNANPN
>160169_134
NPNANPNANPNA
>160169_135
PNANPNANPNAN
>160169_136
NANPNANPNANP
>160169_137
ANPNANPNANPN
>160169_138
NPNANPNANPNA
>160169_139
PNANPNANPNAN
>160169_140
NANPNANPNANP
>160169_141
ANPNANPNANPN
>160169_142
NPNANPNANPNA
>160169_143
PNANPNANPNAN
>160169_144
NANPNANPNANP
>160169_145
ANPNANPNANPN
>160169_146
NPNANPNANPNA
>160169_147
PNANPNANPNAN
>160169_148
NANPNANPNANP
>160169_149
ANPNANPNANPN
>160169_150
NPNANPNANPNA
>160169_151
PNANPNANPNAN
>160169_152
NANPNANPNANP
>160169_153
ANPNANPNANPN
>160169_154
NPNANPNANPNA
>160169_155
PNANPNANPNAN
>160169_156
NANPNANPNANP
>160169_157
ANPNANPNANPN
>160169_158
NPNANPNANPNA
>160169_159
PNANPNANPNAN
>160169_160
NANPNANPNANP
>160169_161
ANPNANPNANPN
>160169_162
NPNANPNANPNA
>160169_163
PNANPNANPNAN
>160169_164
NANPNANPNANP
>160169_165
ANPNANPNANPN
>160169_166
NPNANPNANPNV
>160169_167
PNANPNANPNVD
>160169_168
NANPNANPNVDP
>160169_169
ANPNANPNVDPN
>160169_170
NPNANPNVDPNA
>160169_171
PNANPNVDPNAN
>160169_172
NANPNVDPNANP
>160169_173
ANPNVDPNANPN
>160169_174
NPNVDPNANPNA
>160169_175
PNVDPNANPNAN
>160169_176
NVDPNANPNANP
>160169_177
VDPNANPNANPN
>160169_178
DPNANPNANPNA
>160169_179
PNANPNANPNAN
>160169_180
NANPNANPNANP
>160169_181
ANPNANPNANPN
>160169_182
NPNANPNANPNA
>160169_183
PNANPNANPNAN
>160169_184
NANPNANPNANP
>160169_185
ANPNANPNANPN
>160169_186
NPNANPNANPNA
>160169_187
PNANPNANPNAN
>160169_188
NANPNANPNANP
>160169_189
ANPNANPNANPN
>160169_190
NPNANPNANPNA
>160169_191
PNANPNANPNAN
>160169_192
NANPNANPNANP
>160169_193
ANPNANPNANPN
>160169_194
NPNANPNANPNA
>160169_195
PNANPNANPNAN
>160169_196
NANPNANPNANP
>160169_197
ANPNANPNANPN
>160169_198
NPNANPNANPNA
>160169_199
PNANPNANPNAN
>160169_200
NANPNANPNANP
>160169_201
ANPNANPNANPN
>160169_202
NPNANPNANPNA
>160169_203
PNANPNANPNAN
>160169_204
NANPNANPNANP
>160169_205
ANPNANPNANPN
>160169_206
NPNANPNANPNA
>160169_207
PNANPNANPNAN
>160169_208
NANPNANPNANP
>160169_209
ANPNANPNANPN
>160169_210
NPNANPNANPNA
>160169_211
PNANPNANPNAN
>160169_212
NANPNANPNANP
>160169_213
ANPNANPNANPN
>160169_214
NPNANPNANPNA
>160169_215
PNANPNANPNAN
>160169_216
NANPNANPNANP
>160169_217
ANPNANPNANPN
>160169_218
NPNANPNANPNA
>160169_219
PNANPNANPNAN
>160169_220
NANPNANPNANP
>160169_221
ANPNANPNANPN
>160169_222
NPNANPNANPNA
>160169_223
PNANPNANPNAN
>160169_224
NANPNANPNANP
>160169_225
ANPNANPNANPN
>160169_226
NPNANPNANPNA
>160169_227
PNANPNANPNAN
>160169_228
NANPNANPNANP
>160169_229
ANPNANPNANPN
>160169_230
NPNANPNANPNA
>160169_231
PNANPNANPNAN
>160169_232
NANPNANPNANP
>160169_233
ANPNANPNANPN
>160169_234
NPNANPNANPNA
>160169_235
PNANPNANPNAN
>160169_236
NANPNANPNANP
>160169_237
ANPNANPNANPN
>160169_238
NPNANPNANPNA
>160169_239
PNANPNANPNAN
>160169_240
NANPNANPNANP
>160169_241
ANPNANPNANPN
>160169_242
NPNANPNANPNK
>160169_243
PNANPNANPNKN
>160169_244
NANPNANPNKNN
>160169_245
ANPNANPNKNNQ
>160169_246
NPNANPNKNNQG
>160169_247
PNANPNKNNQGN
>160169_248
NANPNKNNQGNG
>160169_249
ANPNKNNQGNGQ
>160169_250
NPNKNNQGNGQG
>160169_251
PNKNNQGNGQGH
>160169_252
NKNNQGNGQGHN
>160169_253
KNNQGNGQGHNM
>160169_254
NNQGNGQGHNMP
>160169_255
NQGNGQGHNMPN
>160169_256
QGNGQGHNMPND
>160169_257
GNGQGHNMPNDP
>160169_258
NGQGHNMPNDPN
>160169_259
GQGHNMPNDPNR
>160169_260
QGHNMPNDPNRN
>160169_261
GHNMPNDPNRNV
>160169_262
HNMPNDPNRNVD
>160169_263
NMPNDPNRNVDE
>160169_264
MPNDPNRNVDEN
>160169_265
PNDPNRNVDENA
>160169_266
NDPNRNVDENAN
>160169_267
DPNRNVDENANA
>160169_268
PNRNVDENANAN
>160169_269
RNVDENANANSA
>160169_270
NVDENANANSAV
>160169_271
VDENANANSAVK
>160169_272
DENANANSAVKN
>160169_273
ENANANSAVKNN
>160169_274
NANANSAVKNNN
>160169_275
ANANSAVKNNNN
>160169_276
NANSAVKNNNNE
>160169_277
ANSAVKNNNNEE
>160169_278
NSAVKNNNNEEP
>160169_279
SAVKNNNNEEPS
>160169_280
AVKNNNNEEPSD
>160169_281
VKNNNNEEPSDK
>160169_282
KNNNNEEPSDKH
>160169_283
NNNNEEPSDKHI
>160169_284
NNNEEPSDKHIK
>160169_285
NNEEPSDKHIKE
>160169_286
NEEPSDKHIKEY
>160169_287
EEPSDKHIKEYL
>160169_288
EPSDKHIKEYLN
>160169_289
PSDKHIKEYLNK
>160169_290
SDKHIKEYLNKI
>160169_291
DKHIKEYLNKIQ
>160169_292
KHIKEYLNKIQN
>160169_293
NKIQNSLSTEWS
>160169_294
KIQNSLSTEWSP
>160169_295
IQNSLSTEWSPC
>160169_296
QNSLSTEWSPCS
>160169_297
NSLSTEWSPCSV
>160169_298
SLSTEWSPCSVT
>160169_299
LSTEWSPCSVTC
>160169_300
STEWSPCSVTCG
>160169_301
TEWSPCSVTCGN
>160169_302
EWSPCSVTCGNG
>160169_303
WSPCSVTCGNGI
>160169_304
SPCSVTCGNGIQ
>160169_305
PCSVTCGNGIQV
>160169_306
CSVTCGNGIQVR
>160169_307
SVTCGNGIQVRI
>160169_308
VTCGNGIQVRIK
>160169_309
TCGNGIQVRIKP
>160169_310
CGNGIQVRIKPG
>160169_311
GNGIQVRIKPGS
>160169_312
NGIQVRIKPGSA
>160169_313
GIQVRIKPGSAN
>160169_314
QVRIKPGSANKP
>160169_315
VRIKPGSANKPK
>160169_316
RIKPGSANKPKD
>160169_317
IKPGSANKPKDE
>160169_318
KPGSANKPKDEL
>160169_319
PGSANKPKDELD
>160169_320
SANKPKDELDYA
>160169_321
ANKPKDELDYAN
>160169_322
NKPKDELDYAND
>160169_323
KPKDELDYANDI
>160169_324
PKDELDYANDIE
>160169_325
KDELDYANDIEK
>160169_326
DELDYANDIEKK
>160169_327
ELDYANDIEKKI
>160169_328
LDYANDIEKKIC
>160169_329
DYANDIEKKICK
>160169_330
YANDIEKKICKM
>160194_1
LVDLFRTHWGHN
>160194_2
VDLFRTHWGHNV
>160194_3
DLFRTHWGHNVD
>160194_4
LFRTHWGHNVDF
>160194_5
FRTHWGHNVDFS
>160194_6
RTHWGHNVDFSK
>160194_7
NVDASSLGAAQV
>160194_8
VDASSLGAAQVR
>160194_9
DASSLGAAQVRQ
>160194_10
ASSLGAAQVRQS
>160194_11
SSLGAAQVRQSA
>160194_12
SLGAAQVRQSAS
>160194_13
LGAAQVRQSASR
>160194_14
ENPKEEDGADKK
>160194_15
NPKEEDGADKKK
>160194_16
PKEEDGADKKKK
>160194_17
KEEDGADKKKKK
>160194_18
EEDGADKKKKKD
>160194_19
EDGADKKKKKDE
>160194_20
DGADKKKKKDEK
>160194_21
GADKKKKKDEKQ
>160194_22
ADKKKKKDEKQV
>160194_23
DKKKKKDEKQVE
>160194_24
KKKKKDEKQVEP
>160194_25
KKKKDEKQVEPK
>160194_26
KKKDEKQVEPKK
>160194_27
KKDEKQVEPKKP
>160194_28
DEKQVEPKKPRE
>160194_29
EKQVEPKKPREN
>160194_30
KQVEPKKPRENK
>160194_31
QVEPKKPRENKL
>160194_32
VEPKKPRENKLK
>160194_33
EPKKPRENKLKQ
>160194_34
PKKPRENKLKQP
>160194_35
KKPRENKLKQPV
>160194_36
KPRENKLKQPVE
>160194_37
PRENKLKQPVEN
>160194_38
RENKLKQPVENA
>160194_39
ENKLKQPVENAD
>160194_40
NKLKQPVENADG
>160194_41
KLKQPVENADGN
>160194_42
LKQPVENADGNA
>160194_43
KQPVENADGNAG
>160194_44
QPVENADGNAGG
>160194_45
PVENADGNAGGN
>160194_46
VENADGNAGGNA
>160194_47
ENADGNAGGNAG
>160194_48
NADGNAGGNAGG
>160194_49
ADGNAGGNAGGN
>160194_50
DGNAGGNAGGNA
>160194_51
GNAGGNAGGNAG
>160194_52
NAGGNAGGNAGG
>160194_53
AGGNAGGNAGGN
>160194_54
GGNAGGNAGGNA
>160194_55
GNAGGNAGGNAG
>160194_56
NAGGNAGGNAGG
>160194_57
AGGNAGGNAGGN
>160194_58
GGNAGGNAGGNA
>160194_59
GNAGGNAGGNAG
>160194_60
NAGGNAGGNAGG
>160194_61
AGGNAGGNAGGN
>160194_62
GGNAGGNAGGNA
>160194_63
GNAGGNAGGNAD
>160194_64
NAGGNAGGNADG
>160194_65
AGGNAGGNADGN
>160194_66
GGNAGGNADGNA
>160194_67
GNAGGNADGNAG
>160194_68
NAGGNADGNAGG
>160194_69
AGGNADGNAGGN
>160194_70
GGNADGNAGGNA
>160194_71
GNADGNAGGNAG
>160194_72
NADGNAGGNAGG
>160194_73
ADGNAGGNAGGN
>160194_74
DGNAGGNAGGNA
>160194_75
GNAGGNAGGNAG
>160194_76
NAGGNAGGNAGG
>160194_77
AGGNAGGNAGGN
>160194_78
GGNAGGNAGGNA
>160194_79
GNAGGNAGGNAG
>160194_80
NAGGNAGGNAGG
>160194_81
AGGNAGGNAGGN
>160194_82
GGNAGGNAGGNA
>160194_83
GNAGGNAGGNAG
>160194_84
NAGGNAGGNAGG
>160194_85
AGGNAGGNAGGN
>160194_86
GGNAGGNAGGNA
>160194_87
GNAGGNAGGNAD
>160194_88
NAGGNAGGNADG
>160194_89
AGGNAGGNADGN
>160194_90
GGNAGGNADGNA
>160194_91
GNAGGNADGNAG
>160194_92
NAGGNADGNAGG
>160194_93
AGGNADGNAGGN
>160194_94
GGNADGNAGGNA
>160194_95
GNADGNAGGNAD
>160194_96
NADGNAGGNADG
>160194_97
ADGNAGGNADGN
>160194_98
DGNAGGNADGNA
>160194_99
GNAGGNADGNAG
>160194_100
NAGGNADGNAGG
>160194_101
AGGNADGNAGGN
>160194_102
GGNADGNAGGNA
>160194_103
GNADGNAGGNAD
>160194_104
NADGNAGGNADG
>160194_105
ADGNAGGNADGN
>160194_106
DGNAGGNADGNA
>160194_107
GNAGGNADGNAG
>160194_108
NAGGNADGNAGG
>160194_109
AGGNADGNAGGN
>160194_110
GGNADGNAGGNA
>160194_111
GNADGNAGGNAG
>160194_112
NADGNAGGNAGG
>160194_113
ADGNAGGNAGGN
>160194_114
DGNAGGNAGGNA
>160194_115
GNAGGNAGGNAG
>160194_116
NAGGNAGGNAGG
>160194_117
AGGNAGGNAGGN
>160194_118
GGNAGGNAGGNA
>160194_119
GNAGGNAGGNAD
>160194_120
NAGGNAGGNADG
>160194_121
AGGNAGGNADGN
>160194_122
GGNAGGNADGNA
>160194_123
GNAGGNADGNAG
>160194_124
NAGGNADGNAGG
>160194_125
AGGNADGNAGGN
>160194_126
GGNADGNAGGNA
>160194_127
GNADGNAGGNAG
>160194_128
NADGNAGGNAGG
>160194_129
ADGNAGGNAGGN
>160194_130
DGNAGGNAGGNA
>160194_131
GNAGGNAGGNAG
>160194_132
NAGGNAGGNAGG
>160194_133
AGGNAGGNAGGN
>160194_134
GGNAGGNAGGNA
>160194_135
GNAGGNAGGNAG
>160194_136
NAGGNAGGNAGG
>160194_137
AGGNAGGNAGGN
>160194_138
GGNAGGNAGGNA
>160194_139
GNAGGNAGGNAG
>160194_140
NAGGNAGGNAGG
>160194_141
AGGNAGGNAGGN
>160194_142
GGNAGGNAGGNA
>160194_143
GNAGGNAGGNAG
>160194_144
NAGGNAGGNAGG
>160194_145
AGGNAGGNAGGN
>160194_146
GGNAGGNAGGNA
>160194_147
GNAGGNAGGNAG
>160194_148
NAGGNAGGNAGG
>160194_149
AGGNAGGNAGGN
>160194_150
GGNAGGNAGGNA
>160194_151
GNAGGNAGGNAD
>160194_152
NAGGNAGGNADG
>160194_153
AGGNAGGNADGN
>160194_154
GGNAGGNADGNA
>160194_155
GNAGGNADGNAG
>160194_156
NAGGNADGNAGG
>160194_157
AGGNADGNAGGN
>160194_158
GGNADGNAGGNA
>160194_159
GNADGNAGGNAG
>160194_160
NADGNAGGNAGG
>160194_161
ADGNAGGNAGGN
>160194_162
DGNAGGNAGGNA
>160194_163
GNAGGNAGGNAG
>160194_164
NAGGNAGGNAGG
>160194_165
AGGNAGGNAGGN
>160194_166
GGNAGGNAGGNA
>160194_167
GNAGGNAGGNAD
>160194_168
NAGGNAGGNADG
>160194_169
AGGNAGGNADGN
>160194_170
GGNAGGNADGNA
>160194_171
GNAGGNADGNAG
>160194_172
NAGGNADGNAGG
>160194_173
AGGNADGNAGGN
>160194_174
GGNADGNAGGNA
>160194_175
GNADGNAGGNAG
>160194_176
NADGNAGGNAGG
>160194_177
ADGNAGGNAGGN
>160194_178
DGNAGGNAGGNA
>160194_179
GNAGGNAGGNAG
>160194_180
NAGGNAGGNAGG
>160194_181
AGGNAGGNAGGN
>160194_182
GGNAGGNAGGNA
>160194_183
GNAGGNAGGNAG
>160194_184
NAGGNAGGNAGG
>160194_185
AGGNAGGNAGGN
>160194_186
GGNAGGNAGGNA
>160194_187
GNAGGNAGGNAG
>160194_188
NAGGNAGGNAGG
>160194_189
AGGNAGGNAGGT
>160194_190
GGNAGGNAGGTA
>160194_191
GNAGGNAGGTAG
>160194_192
NAGGNAGGTAGG
>160194_193
AGGNAGGTAGGN
>160194_194
GGNAGGTAGGNA
>160194_195
GNAGGTAGGNAD
>160194_196
NAGGTAGGNADG
>160194_197
AGGTAGGNADGN
>160194_198
GGTAGGNADGNA
>160194_199
GTAGGNADGNAG
>160194_200
TAGGNADGNAGG
>160194_201
AGGNADGNAGGN
>160194_202
GGNADGNAGGNA
>160194_203
GNADGNAGGNAG
>160194_204
NADGNAGGNAGG
>160194_205
ADGNAGGNAGGN
>160194_206
DGNAGGNAGGNA
>160194_207
GNAGGNAGGNAG
>160194_208
NAGGNAGGNAGG
>160194_209
AGGNAGGNAGGN
>160194_210
GGNAGGNAGGNA
>160194_211
GNAGGNAGGNAG
>160194_212
NAGGNAGGNAGG
>160194_213
AGGNAGGNAGGN
>160194_214
GGNAGGNAGGNA
>160194_215
GNAGGNAGGNAG
>160194_216
NAGGNAGGNAGG
>160194_217
AGGNAGGNAGGN
>160194_218
GGNAGGNAGGNA
>160194_219
GNAGGNAGGNAG
>160194_220
NAGGNAGGNAGG
>160194_221
AGGNAGGNAGGN
>160194_222
GGNAGGNAGGNA
>160194_223
GNAGGNAGGNAG
>160194_224
NAGGNAGGNAGG
>160194_225
AGGNAGGNAGGN
>160194_226
GGNAGGNAGGNA
>160194_227
GNAGGNAGGNAG
>160194_228
NAGGNAGGNAGG
>160194_229
AGGNAGGNAGGN
>160194_230
GGNAGGNAGGNA
>160194_231
GNAGGNAGGNAG
>160194_232
NAGGNAGGNAGG
>160194_233
AGGNAGGNAGGN
>160194_234
GGNAGGNAGGNA
>160194_235
GNAGGNAGGNAG
>160194_236
NAGGNAGGNAGG
>160194_237
AGGNAGGNAGGN
>160194_238
GGNAGGNAGGNA
>160194_239
GNAGGNAGGNAG
>160194_240
NAGGNAGGNAGG
>160194_241
AGGNAGGNAGGN
>160194_242
GGNAGGNAGGNA
>160194_243
GNAGGNAGGNAG
>160194_244
NAGGNAGGNAGG
>160194_245
AGGNAGGNAGGN
>160194_246
GGNAGGNAGGNA
>160194_247
GNAGGNAGGNAG
>160194_248
NAGGNAGGNAGA
>160194_249
AGGNAGGNAGAN
>160194_250
GGNAGGNAGANA
>160194_251
GNAGGNAGANAG
>160194_252
NAGGNAGANAGN
>160194_253
AGGNAGANAGNK
>160194_254
GGNAGANAGNKK
>160194_255
GNAGANAGNKKA
>160194_256
NAGANAGNKKAG
>160194_257
AGANAGNKKAGD
>160194_258
GANAGNKKAGDA
>160194_259
ANAGNKKAGDAG
>160194_260
NAGNKKAGDAGA
>160194_261
AGNKKAGDAGAG
>160194_262
GNKKAGDAGAGQ
>160194_263
NKKAGDAGAGQG
>160194_264
KKAGDAGAGQGQ
>160194_265
KAGDAGAGQGQN
>160194_266
AGDAGAGQGQNN
>160194_267
GDAGAGQGQNNE
>160194_268
DAGAGQGQNNEA
>160194_269
AGAGQGQNNEAA
>160194_270
GAGQGQNNEAAN
>160194_271
AGQGQNNEAANM
>160194_272
GQGQNNEAANMP
>160194_273
QGQNNEAANMPN
>160194_274
GQNNEAANMPNV
>160194_275
QNNEAANMPNVK
>160194_276
NNEAANMPNVKL
>160194_277
NEAANMPNVKLV
>160194_278
KEYLDKIRSTIS
>160194_279
EYLDKIRSTIST
>160194_280
YLDKIRSTISTE
>160194_281
LDKIRSTISTEW
>160194_282
DKIRSTISTEWS
>160194_283
KIRSTISTEWSP
>160194_284
IRSTISTEWSPC
>160194_285
RSTISTEWSPCS
>160194_286
STISTEWSPCSV
>160194_287
TISTEWSPCSVT
>160194_288
ISTEWSPCSVTC
>160194_289
STEWSPCSVTCG
>160194_290
TEWSPCSVTCGK
>160194_291
EWSPCSVTCGKG
>160194_292
WSPCSVTCGKGV
>160194_293
SPCSVTCGKGVR
>160194_294
PCSVTCGKGVRM
>160194_295
CSVTCGKGVRMR
>160194_296
SVTCGKGVRMRK
>160194_297
VTCGKGVRMRKK
>160194_298
TCGKGVRMRKKV
>160194_299
CGKGVRMRKKVS
>160194_300
GKGVRMRKKVSA
>160194_301
KGVRMRKKVSAA
>160194_302
GVRMRKKVSAAN
>160194_303
VRMRKKVSAANK
>160194_304
RMRKKVSAANKK
>160194_305
MRKKVSAANKKP
>160194_306
RKKVSAANKKPE
>160194_307
KKVSAANKKPEE
>160194_308
KVSAANKKPEEL
>160194_309
VSAANKKPEELD
>160194_310
AANKKPEELDVN
>160194_311
ANKKPEELDVND
>160194_312
NKKPEELDVNDL
>160194_313
KKPEELDVNDLE
>160194_314
KPEELDVNDLET
>160194_315
EELDVNDLETEV
>160194_316
ELDVNDLETEVC
>160194_317
LDVNDLETEVCT
>160194_318
DVNDLETEVCTM
>160194_319
VNDLETEVCTMD
>160194_320
NDLETEVCTMDK
>160194_321
DLETEVCTMDKC
>160194_322
LETEVCTMDKCA
>160194_323
ETEVCTMDKCAG
>160194_324
TEVCTMDKCAGI
>160194_325
EVCTMDKCAGIF
>160194_326
VCTMDKCAGIFN
>160194_327
CTMDKCAGIFNV
>160194_328
TMDKCAGIFNVV
>160194_329
MDKCAGIFNVVS
>160194_330
DKCAGIFNVVSN
>160200_1
LVVASLLLVNSL
>160200_2
VNSLLPGYGQNK
>160200_3
NSLLPGYGQNKI
>160200_4
SLLPGYGQNKII
>160200_5
LLPGYGQNKIIQ
>160200_6
LPGYGQNKIIQA
>160200_7
PGYGQNKIIQAQ
>160200_8
GYGQNKIIQAQR
>160200_9
YGQNKIIQAQRN
>160200_10
GQNKIIQAQRNL
>160200_11
NKIIQAQRNLNE
>160200_12
KIIQAQRNLNEL
>160200_13
AQRNLNELCYNE
>160200_14
QRNLNELCYNEG
>160200_15
RNLNELCYNEGN
>160200_16
NLNELCYNEGND
>160200_17
LNELCYNEGNDN
>160200_18
NELCYNEGNDNK
>160200_19
ELCYNEGNDNKL
>160200_20
LCYNEGNDNKLY
>160200_21
CYNEGNDNKLYH
>160200_22
YNEGNDNKLYHV
>160200_23
NEGNDNKLYHVL
>160200_24
EGNDNKLYHVLN
>160200_25
GNDNKLYHVLNS
>160200_26
NDNKLYHVLNSK
>160200_27
DNKLYHVLNSKN
>160200_28
KNGKIYNRNTVN
>160200_29
NGKIYNRNTVNR
>160200_30
GKIYNRNTVNRL
>160200_31
KIYNRNTVNRLL
>160200_32
IYNRNTVNRLLA
>160200_33
YNRNTVNRLLAD
>160200_34
DAPEGKKNEKKN
>160200_35
APEGKKNEKKNE
>160200_36
PEGKKNEKKNEK
>160200_37
EGKKNEKKNEKI
>160200_38
GKKNEKKNEKIE
>160200_39
KKNEKKNEKIER
>160200_40
KNEKKNEKIERN
>160200_41
NEKKNEKIERNN
>160200_42
EKKNEKIERNNK
>160200_43
KKNEKIERNNKL
>160200_44
KNEKIERNNKLK
>160200_45
NEKIERNNKLKQ
>160200_46
EKIERNNKLKQP
>160200_47
KIERNNKLKQPP
>160200_48
IERNNKLKQPPP
>160200_49
ERNNKLKQPPPP
>160200_50
RNNKLKQPPPPP
>160200_51
NNKLKQPPPPPN
>160200_52
NKLKQPPPPPNP
>160200_53
KLKQPPPPPNPN
>160200_54
LKQPPPPPNPND
>160200_55
KQPPPPPNPNDP
>160200_56
QPPPPPNPNDPP
>160200_57
PPPPPNPNDPPP
>160200_58
PPPPNPNDPPPP
>160200_59
PPPNPNDPPPPN
>160200_60
PPNPNDPPPPNP
>160200_61
PNPNDPPPPNPN
>160200_62
NPNDPPPPNPND
>160200_63
PNDPPPPNPNDP
>160200_64
NDPPPPNPNDPP
>160200_65
DPPPPNPNDPPP
>160200_66
PPPPNPNDPPPP
>160200_67
PPPNPNDPPPPN
>160200_68
PPNPNDPPPPNP
>160200_69
PNPNDPPPPNPN
>160200_70
NPNDPPPPNPND
>160200_71
PNDPPPPNPNDP
>160200_72
NDPPPPNPNDPP
>160200_73
DPPPPNPNDPPP
>160200_74
PPPPNPNDPPPP
>160200_75
PPPNPNDPPPPN
>160200_76
PPNPNDPPPPNP
>160200_77
PNPNDPPPPNPN
>160200_78
NPNDPPPPNPND
>160200_79
PNDPPPPNPNDP
>160200_80
NDPPPPNPNDPA
>160200_81
DPPPPNPNDPAP
>160200_82
PPPPNPNDPAPP
>160200_83
PPPNPNDPAPPN
>160200_84
PPNPNDPAPPNA
>160200_85
PNPNDPAPPNAN
>160200_86
NPNDPAPPNAND
>160200_87
PNDPAPPNANDP
>160200_88
NDPAPPNANDPA
>160200_89
DPAPPNANDPAP
>160200_90
PAPPNANDPAPP
>160200_91
APPNANDPAPPN
>160200_92
PPNANDPAPPNA
>160200_93
PNANDPAPPNAN
>160200_94
NANDPAPPNAND
>160200_95
ANDPAPPNANDP
>160200_96
NDPAPPNANDPA
>160200_97
DPAPPNANDPAP
>160200_98
PAPPNANDPAPP
>160200_99
APPNANDPAPPN
>160200_100
PPNANDPAPPNA
>160200_101
PNANDPAPPNAN
>160200_102
NANDPAPPNAND
>160200_103
ANDPAPPNANDP
>160200_104
NDPAPPNANDPA
>160200_105
DPAPPNANDPAP
>160200_106
PAPPNANDPAPP
>160200_107
APPNANDPAPPN
>160200_108
PPNANDPAPPNA
>160200_109
PNANDPAPPNAN
>160200_110
NANDPAPPNAND
>160200_111
ANDPAPPNANDP
>160200_112
NDPAPPNANDPA
>160200_113
DPAPPNANDPAP
>160200_114
PAPPNANDPAPP
>160200_115
APPNANDPAPPN
>160200_116
PPNANDPAPPNA
>160200_117
PNANDPAPPNAN
>160200_118
NANDPAPPNAND
>160200_119
ANDPAPPNANDP
>160200_120
NDPAPPNANDPA
>160200_121
DPAPPNANDPAP
>160200_122
PAPPNANDPAPP
>160200_123
APPNANDPAPPN
>160200_124
PPNANDPAPPNA
>160200_125
PNANDPAPPNAN
>160200_126
NANDPAPPNAND
>160200_127
ANDPAPPNANDP
>160200_128
NDPAPPNANDPA
>160200_129
DPAPPNANDPAP
>160200_130
PAPPNANDPAPP
>160200_131
APPNANDPAPPN
>160200_132
PPNANDPAPPNA
>160200_133
PNANDPAPPNAN
>160200_134
NANDPAPPNAND
>160200_135
ANDPAPPNANDP
>160200_136
NDPAPPNANDPP
>160200_137
DPAPPNANDPPP
>160200_138
PAPPNANDPPPP
>160200_139
APPNANDPPPPN
>160200_140
PPNANDPPPPNP
>160200_141
PNANDPPPPNPN
>160200_142
NANDPPPPNPND
>160200_143
ANDPPPPNPNDP
>160200_144
NDPPPPNPNDPA
>160200_145
DPPPPNPNDPAP
>160200_146
PPPPNPNDPAPP
>160200_147
PPPNPNDPAPPQ
>160200_148
PPNPNDPAPPQG
>160200_149
PNPNDPAPPQGN
>160200_150
NPNDPAPPQGNN
>160200_151
PNDPAPPQGNNN
>160200_152
NDPAPPQGNNNP
>160200_153
DPAPPQGNNNPQ
>160200_154
PAPPQGNNNPQP
>160200_155
APPQGNNNPQPQ
>160200_156
PPQGNNNPQPQP
>160200_157
PQGNNNPQPQPR
>160200_158
QGNNNPQPQPRP
>160200_159
GNNNPQPQPRPQ
>160200_160
NNNPQPQPRPQP
>160200_161
NNPQPQPRPQPQ
>160200_162
NPQPQPRPQPQP
>160200_163
PQPQPRPQPQPQ
>160200_164
QPQPRPQPQPQP
>160200_165
PQPRPQPQPQPQ
>160200_166
QPRPQPQPQPQP
>160200_167
PRPQPQPQPQPQ
>160200_168
RPQPQPQPQPQP
>160200_169
PQPQPQPQPQPQ
>160200_170
QPQPQPQPQPQP
>160200_171
PQPQPQPQPQPQ
>160200_172
QPQPQPQPQPQP
>160200_173
PQPQPQPQPQPQ
>160200_174
QPQPQPQPQPQP
>160200_175
PQPQPQPQPQPQ
>160200_176
QPQPQPQPQPQP
>160200_177
PQPQPQPQPQPR
>160200_178
QPQPQPQPQPRP
>160200_179
PQPQPQPQPRPQ
>160200_180
QPQPQPQPRPQP
>160200_181
PQPQPQPRPQPQ
>160200_182
QPQPQPRPQPQP
>160200_183
PQPQPRPQPQPQ
>160200_184
QPQPRPQPQPQP
>160200_185
PQPRPQPQPQPG
>160200_186
QPRPQPQPQPGG
>160200_187
PRPQPQPQPGGN
>160200_188
RPQPQPQPGGNN
>160200_189
PQPQPQPGGNNN
>160200_190
QPQPQPGGNNNN
>160200_191
PQPQPGGNNNNK
>160200_192
QPQPGGNNNNKN
>160200_193
PQPGGNNNNKNN
>160200_194
QPGGNNNNKNNN
>160200_195
PGGNNNNKNNNN
>160200_196
GGNNNNKNNNND
>160200_197
GNNNNKNNNNDD
>160200_198
NNNNKNNNNDDS
>160200_199
NNNKNNNNDDSY
>160200_200
NNKNNNNDDSYI
>160200_201
NKNNNNDDSYIP
>160200_202
KNNNNDDSYIPS
>160200_203
NNNNDDSYIPSA
>160200_204
NNNDDSYIPSAE
>160200_205
NNDDSYIPSAEK
>160200_206
NDDSYIPSAEKI
>160200_207
DDSYIPSAEKIL
>160200_208
DSYIPSAEKILE
>160200_209
SYIPSAEKILEF
>160200_210
YIPSAEKILEFV
>160200_211
AEKILEFVKQIR
>160200_212
EKILEFVKQIRD
>160200_213
KILEFVKQIRDS
>160200_214
ILEFVKQIRDSI
>160200_215
LEFVKQIRDSIT
>160200_216
EFVKQIRDSITE
>160200_217
FVKQIRDSITEE
>160200_218
VKQIRDSITEEW
>160200_219
KQIRDSITEEWS
>160200_220
QIRDSITEEWSQ
>160200_221
IRDSITEEWSQC
>160200_222
RDSITEEWSQCN
>160200_223
DSITEEWSQCNV
>160200_224
SITEEWSQCNVT
>160200_225
ITEEWSQCNVTC
>160200_226
TEEWSQCNVTCG
>160200_227
EEWSQCNVTCGS
>160200_228
EWSQCNVTCGSG
>160200_229
WSQCNVTCGSGI
>160200_230
SQCNVTCGSGIR
>160200_231
QCNVTCGSGIRV
>160200_232
CNVTCGSGIRVR
>160200_233
NVTCGSGIRVRK
>160200_234
VTCGSGIRVRKR
>160200_235
TCGSGIRVRKRK
>160200_236
CGSGIRVRKRKG
>160200_237
GSGIRVRKRKGS
>160200_238
SGIRVRKRKGSN
>160200_239
GIRVRKRKGSNK
>160200_240
IRVRKRKGSNKK
>160200_241
RVRKRKGSNKKA
>160200_242
VRKRKGSNKKAE
>160200_243
RKRKGSNKKAED
>160200_244
KRKGSNKKAEDL
>160200_245
RKGSNKKAEDLT
>160200_246
KGSNKKAEDLTL
>160217_1
VEALFQEYQCYG
>160217_2
EALFQEYQCYGS
>160217_3
ALFQEYQCYGSS
>160217_4
LFQEYQCYGSSS
>160217_5
FQEYQCYGSSSN
>160217_6
QEYQCYGSSSNT
>160217_7
EYQCYGSSSNTR
>160217_8
YQCYGSSSNTRV
>160217_9
YGSSSNTRVLNE
>160217_10
SNTRVLNELNYD
>160217_11
NTRVLNELNYDN
>160217_12
TRVLNELNYDNA
>160217_13
RVLNELNYDNAG
>160217_14
VLNELNYDNAGT
>160217_15
LNELNYDNAGTN
>160217_16
NELNYDNAGTNL
>160217_17
ELNYDNAGTNLY
>160217_18
LNYDNAGTNLYN
>160217_19
NYDNAGTNLYNE
>160217_20
YDNAGTNLYNEL
>160217_21
DNAGTNLYNELE
>160217_22
NAGTNLYNELEM
>160217_23
AGTNLYNELEMN
>160217_24
GTNLYNELEMNY
>160217_25
TNLYNELEMNYY
>160217_26
NLYNELEMNYYG
>160217_27
LYNELEMNYYGK
>160217_28
YNELEMNYYGKQ
>160217_29
NELEMNYYGKQE
>160217_30
ELEMNYYGKQEN
>160217_31
LEMNYYGKQENW
>160217_32
EMNYYGKQENWY
>160217_33
MNYYGKQENWYS
>160217_34
NYYGKQENWYSL
>160217_35
YYGKQENWYSLK
>160217_36
YGKQENWYSLKK
>160217_37
GKQENWYSLKKN
>160217_38
KQENWYSLKKNS
>160217_39
NSRSLGENDDGN
>160217_40
SRSLGENDDGNN
>160217_41
RSLGENDDGNNN
>160217_42
SLGENDDGNNNN
>160217_43
LGENDDGNNNNG
>160217_44
GENDDGNNNNGD
>160217_45
ENDDGNNNNGDN
>160217_46
NDDGNNNNGDNN
>160217_47
DDGNNNNGDNNR
>160217_48
DGNNNNGDNNRE
>160217_49
GNNNNGDNNREG
>160217_50
NNNNGDNNREGK
>160217_51
NNNGDNNREGKD
>160217_52
NNGDNNREGKDE
>160217_53
NGDNNREGKDED
>160217_54
GDNNREGKDEDK
>160217_55
REGKDEDKRDGN
>160217_56
EGKDEDKRDGNN
>160217_57
GKDEDKRDGNNE
>160217_58
KDEDKRDGNNED
>160217_59
DEDKRDGNNEDN
>160217_60
EDKRDGNNEDNE
>160217_61
DKRDGNNEDNET
>160217_62
KRDGNNEDNETL
>160217_63
RDGNNEDNETLR
>160217_64
DGNNEDNETLRK
>160217_65
GNNEDNETLRKP
>160217_66
NNEDNETLRKPK
>160217_67
NEDNETLRKPKH
>160217_68
EDNETLRKPKHK
>160217_69
DNETLRKPKHKK
>160217_70
NETLRKPKHKKL
>160217_71
ETLRKPKHKKLK
>160217_72
TLRKPKHKKLKQ
>160217_73
LRKPKHKKLKQP
>160217_74
RKPKHKKLKQPG
>160217_75
KPKHKKLKQPGD
>160217_76
PKHKKLKQPGDG
>160217_77
KHKKLKQPGDGN
>160217_78
HKKLKQPGDGNP
>160217_79
KKLKQPGDGNPD
>160217_80
KLKQPGDGNPDP
>160217_81
LKQPGDGNPDPN
>160217_82
KQPGDGNPDPNA
>160217_83
QPGDGNPDPNAN
>160217_84
PGDGNPDPNANP
>160217_85
GDGNPDPNANPN
>160217_86
DGNPDPNANPNV
>160217_87
GNPDPNANPNVD
>160217_88
NPDPNANPNVDP
>160217_89
PDPNANPNVDPN
>160217_90
DPNANPNVDPNA
>160217_91
PNANPNVDPNAN
>160217_92
NANPNVDPNANP
>160217_93
ANPNVDPNANPN
>160217_94
NPNVDPNANPNV
>160217_95
PNVDPNANPNVD
>160217_96
NVDPNANPNVDP
>160217_97
VDPNANPNVDPN
>160217_98
DPNANPNVDPNA
>160217_99
PNANPNVDPNAN
>160217_100
NANPNVDPNANP
>160217_101
ANPNVDPNANPN
>160217_102
NPNVDPNANPNV
>160217_103
PNVDPNANPNVD
>160217_104
NVDPNANPNVDP
>160217_105
VDPNANPNVDPN
>160217_106
DPNANPNVDPNA
>160217_107
PNANPNVDPNAN
>160217_108
NANPNVDPNANP
>160217_109
ANPNVDPNANPN
>160217_110
NPNVDPNANPNA
>160217_111
PNVDPNANPNAN
>160217_112
NVDPNANPNANP
>160217_113
VDPNANPNANPN
>160217_114
DPNANPNANPNA
>160217_115
PNANPNANPNAN
>160217_116
NANPNANPNANP
>160217_117
ANPNANPNANPN
>160217_118
NPNANPNANPNA
>160217_119
PNANPNANPNAN
>160217_120
NANPNANPNANP
>160217_121
ANPNANPNANPN
>160217_122
NPNANPNANPNA
>160217_123
PNANPNANPNAN
>160217_124
NANPNANPNANP
>160217_125
ANPNANPNANPN
>160217_126
NPNANPNANPNA
>160217_127
PNANPNANPNAN
>160217_128
NANPNANPNANP
>160217_129
ANPNANPNANPN
>160217_130
NPNANPNANPNA
>160217_131
PNANPNANPNAN
>160217_132
NANPNANPNANP
>160217_133
ANPNANPNANPN
>160217_134
NPNANPNANPNA
>160217_135
PNANPNANPNAN
>160217_136
NANPNANPNANP
>160217_137
ANPNANPNANPN
>160217_138
NPNANPNANPNA
>160217_139
PNANPNANPNAN
>160217_140
NANPNANPNANP
>160217_141
ANPNANPNANPN
>160217_142
NPNANPNANPNA
>160217_143
PNANPNANPNAN
>160217_144
NANPNANPNANP
>160217_145
ANPNANPNANPN
>160217_146
NPNANPNANPNA
>160217_147
PNANPNANPNAN
>160217_148
NANPNANPNANP
>160217_149
ANPNANPNANPN
>160217_150
NPNANPNANPNA
>160217_151
PNANPNANPNAN
>160217_152
NANPNANPNANP
>160217_153
ANPNANPNANPN
>160217_154
NPNANPNANPNA
>160217_155
PNANPNANPNAN
>160217_156
NANPNANPNANP
>160217_157
ANPNANPNANPN
>160217_158
NPNANPNANPNA
>160217_159
PNANPNANPNAN
>160217_160
NANPNANPNANP
>160217_161
ANPNANPNANPN
>160217_162
NPNANPNANPNA
>160217_163
PNANPNANPNAN
>160217_164
NANPNANPNANP
>160217_165
ANPNANPNANPN
>160217_166
NPNANPNANPNA
>160217_167
PNANPNANPNAN
>160217_168
NANPNANPNANP
>160217_169
ANPNANPNANPN
>160217_170
NPNANPNANPNA
>160217_171
PNANPNANPNAN
>160217_172
NANPNANPNANP
>160217_173
ANPNANPNANPN
>160217_174
NPNANPNANPNA
>160217_175
PNANPNANPNAN
>160217_176
NANPNANPNANP
>160217_177
ANPNANPNANPN
>160217_178
NPNANPNANPNA
>160217_179
PNANPNANPNAN
>160217_180
NANPNANPNANP
>160217_181
ANPNANPNANPN
>160217_182
NPNANPNANPNA
>160217_183
PNANPNANPNAN
>160217_184
NANPNANPNANP
>160217_185
ANPNANPNANPN
>160217_186
NPNANPNANPNA
>160217_187
PNANPNANPNAN
>160217_188
NANPNANPNANP
>160217_189
ANPNANPNANPN
>160217_190
NPNANPNANPNA
>160217_191
PNANPNANPNAN
>160217_192
NANPNANPNANP
>160217_193
ANPNANPNANPN
>160217_194
NPNANPNANPNA
>160217_195
PNANPNANPNAN
>160217_196
NANPNANPNANP
>160217_197
ANPNANPNANPN
>160217_198
NPNANPNANPNA
>160217_199
PNANPNANPNAN
>160217_200
NANPNANPNANP
>160217_201
ANPNANPNANPN
>160217_202
NPNANPNANPNA
>160217_203
PNANPNANPNAN
>160217_204
NANPNANPNANP
>160217_205
ANPNANPNANPN
>160217_206
NPNANPNANPNA
>160217_207
PNANPNANPNAN
>160217_208
NANPNANPNANP
>160217_209
ANPNANPNANPN
>160217_210
NPNANPNANPNA
>160217_211
PNANPNANPNAN
>160217_212
NANPNANPNANP
>160217_213
ANPNANPNANPN
>160217_214
NPNANPNANPNA
>160217_215
PNANPNANPNAN
>160217_216
NANPNANPNANP
>160217_217
ANPNANPNANPN
>160217_218
NPNANPNANPNA
>160217_219
PNANPNANPNAN
>160217_220
NANPNANPNANP
>160217_221
ANPNANPNANPN
>160217_222
NPNANPNANPNA
>160217_223
PNANPNANPNAN
>160217_224
NANPNANPNANP
>160217_225
ANPNANPNANPN
>160217_226
NPNANPNANPNA
>160217_227
PNANPNANPNAN
>160217_228
NANPNANPNANP
>160217_229
ANPNANPNANPN
>160217_230
NPNANPNANPNA
>160217_231
PNANPNANPNAN
>160217_232
NANPNANPNANP
>160217_233
ANPNANPNANPN
>160217_234
NPNANPNANPNA
>160217_235
PNANPNANPNAN
>160217_236
NANPNANPNANP
>160217_237
ANPNANPNANPN
>160217_238
NPNANPNANPNA
>160217_239
PNANPNANPNAN
>160217_240
NANPNANPNANP
>160217_241
ANPNANPNANPN
>160217_242
NPNANPNANPNA
>160217_243
PNANPNANPNAN
>160217_244
NANPNANPNANP
>160217_245
ANPNANPNANPN
>160217_246
NPNANPNANPNA
>160217_247
PNANPNANPNAN
>160217_248
NANPNANPNANP
>160217_249
ANPNANPNANPN
>160217_250
NPNANPNANPNA
>160217_251
PNANPNANPNAN
>160217_252
NANPNANPNANP
>160217_253
ANPNANPNANPN
>160217_254
NPNANPNANPNA
>160217_255
PNANPNANPNAN
>160217_256
NANPNANPNANP
>160217_257
ANPNANPNANPN
>160217_258
NPNANPNANPNK
>160217_259
PNANPNANPNKN
>160217_260
NANPNANPNKNN
>160217_261
ANPNANPNKNNQ
>160217_262
NPNANPNKNNQG
>160217_263
PNANPNKNNQGN
>160217_264
NANPNKNNQGNG
>160217_265
ANPNKNNQGNGQ
>160217_266
NPNKNNQGNGQG
>160217_267
PNKNNQGNGQGH
>160217_268
NKNNQGNGQGHN
>160217_269
KNNQGNGQGHNM
>160217_270
NNQGNGQGHNMP
>160217_271
NQGNGQGHNMPN
>160217_272
QGNGQGHNMPND
>160217_273
GNGQGHNMPNDP
>160217_274
NGQGHNMPNDPN
>160217_275
GQGHNMPNDPNR
>160217_276
QGHNMPNDPNRN
>160217_277
GHNMPNDPNRNV
>160217_278
HNMPNDPNRNVD
>160217_279
NMPNDPNRNVDE
>160217_280
MPNDPNRNVDEN
>160217_281
PNDPNRNVDENA
>160217_282
NDPNRNVDENAN
>160217_283
DPNRNVDENANA
>160217_284
PNRNVDENANAN
>160217_285
RNVDENANANNA
>160217_286
NVDENANANNAV
>160217_287
VDENANANNAVK
>160217_288
DENANANNAVKN
>160217_289
ENANANNAVKNN
>160217_290
NANANNAVKNNN
>160217_291
ANANNAVKNNNN
>160217_292
NANNAVKNNNNE
>160217_293
ANNAVKNNNNEE
>160217_294
NNAVKNNNNEEP
>160217_295
NAVKNNNNEEPS
>160217_296
AVKNNNNEEPSD
>160217_297
VKNNNNEEPSDK
>160217_298
KNNNNEEPSDKH
>160217_299
NNNNEEPSDKHI
>160217_300
NNNEEPSDKHIE
>160217_301
NNEEPSDKHIEQ
>160217_302
NEEPSDKHIEQY
>160217_303
EEPSDKHIEQYL
>160217_304
EPSDKHIEQYLK
>160217_305
PSDKHIEQYLKK
>160217_306
SDKHIEQYLKKI
>160217_307
DKHIEQYLKKIQ
>160217_308
KHIEQYLKKIQN
>160217_309
KKIQNSLSTEWS
>160217_310
KIQNSLSTEWSP
>160217_311
IQNSLSTEWSPC
>160217_312
QNSLSTEWSPCS
>160217_313
NSLSTEWSPCSV
>160217_314
SLSTEWSPCSVT
>160217_315
LSTEWSPCSVTC
>160217_316
STEWSPCSVTCG
>160217_317
TEWSPCSVTCGN
>160217_318
EWSPCSVTCGNG
>160217_319
WSPCSVTCGNGI
>160217_320
SPCSVTCGNGIQ
>160217_321
PCSVTCGNGIQV
>160217_322
CSVTCGNGIQVR
>160217_323
SVTCGNGIQVRI
>160217_324
VTCGNGIQVRIK
>160217_325
TCGNGIQVRIKP
>160217_326
CGNGIQVRIKPG
>160217_327
GNGIQVRIKPGS
>160217_328
NGIQVRIKPGSA
>160217_329
GIQVRIKPGSAN
>160217_330
QVRIKPGSANKP
>160217_331
VRIKPGSANKPK
>160217_332
RIKPGSANKPKD
>160217_333
IKPGSANKPKDE
>160217_334
KPGSANKPKDEL
>160217_335
PGSANKPKDELD
>160217_336
NKPKDELDYEND
>160217_337
KPKDELDYENDI
>160217_338
PKDELDYENDIE
>160217_339
KDELDYENDIEK
>160217_340
DELDYENDIEKK
>160217_341
ELDYENDIEKKI
>160217_342
LDYENDIEKKIC
>160217_343
DYENDIEKKICK
>160276_1
TIETLLECKNEY
>160276_2
KGENGYKLAKGH
>160276_3
YKLAKGHHCVEE
>160276_4
RSEENIKYKYGV
>160276_5
SEENIKYKYGVT
>160276_6
EENIKYKYGVTE
>160276_7
ENIKYKYGVTEL
>160276_8
IKYKYGVTELKI
>160276_9
KYKYGVTELKIK
>160276_10
YKYGVTELKIKY
>160276_11
YGVTELKIKYAQ
>160276_12
GVTELKIKYAQM
>160276_13
VTELKIKYAQMN
>160276_14
TELKIKYAQMNG
>160276_15
ELKIKYAQMNGK
>160276_16
LKIKYAQMNGKR
>160276_17
KIKYAQMNGKRS
>160276_18
IKYAQMNGKRSS
>160276_19
KYAQMNGKRSSR
>160276_20
YAQMNGKRSSRI
>160276_21
SRILKESIYGAH
>160276_22
RILKESIYGAHN
>160276_23
ILKESIYGAHNF
>160276_24
LKESIYGAHNFG
>160276_25
KESIYGAHNFGG
>160276_26
ESIYGAHNFGGN
>160276_27
SIYGAHNFGGNS
>160276_28
IYGAHNFGGNSY
>160276_29
YGAHNFGGNSYM
>160276_30
GAHNFGGNSYME
>160276_31
AHNFGGNSYMEG
>160276_32
HNFGGNSYMEGK
>160276_33
SYMEGKDGGDKT
>160276_34
YMEGKDGGDKTG
>160276_35
EGKDGGDKTGEE
>160276_36
GKDGGDKTGEEK
>160276_37
KTGEEKDGEHKT
>160276_38
EEKDGEHKTDSK
>160276_39
EKDGEHKTDSKT
>160276_40
KDGEHKTDSKTD
>160276_41
DGEHKTDSKTDN
>160276_42
GEHKTDSKTDNG
>160276_43
EHKTDSKTDNGK
>160276_44
HKTDSKTDNGKG
>160276_45
KTDSKTDNGKGA
>160276_46
TDSKTDNGKGAN
>160276_47
DSKTDNGKGANN
>160276_48
SKTDNGKGANNL
>160276_49
KTDNGKGANNLV
>160276_50
TDNGKGANNLVM
>160276_51
DNGKGANNLVML
>160276_52
GKGANNLVMLDY
>160276_53
KGANNLVMLDYE
>160276_54
TSSNGQPAGTLD
>160276_55
SSNGQPAGTLDN
>160276_56
SNGQPAGTLDNV
>160276_57
NGQPAGTLDNVL
>160276_58
GQPAGTLDNVLE
>160276_59
EGNSRKNSSNGG
>160276_60
GNSRKNSSNGGN
>160276_61
NSRKNSSNGGNP
>160276_62
SRKNSSNGGNPY
>160276_63
RKNSSNGGNPYD
>160276_64
KNSSNGGNPYDI
>160276_65
NSSNGGNPYDID
>160276_66
SSNGGNPYDIDH
>160276_67
SNGGNPYDIDHK
>160276_68
NGGNPYDIDHKK
>160276_69
GGNPYDIDHKKT
>160276_70
GNPYDIDHKKTI
>160276_71
NPYDIDHKKTIS
>160276_72
PYDIDHKKTISS
>160276_73
YDIDHKKTISSA
>160276_74
DHKKTISSAIIN
>160276_75
HKKTISSAIINH
>160276_76
FLQNTVMKNCNY
>160276_77
LQNTVMKNCNYK
>160276_78
QNTVMKNCNYKR
>160276_79
NTVMKNCNYKRK
>160276_80
TVMKNCNYKRKR
>160276_81
VMKNCNYKRKRR
>160276_82
MKNCNYKRKRRE
>160276_83
KNCNYKRKRRER
>160276_84
NCNYKRKRRERD
>160276_85
CNYKRKRRERDW
>160276_86
NYKRKRRERDWD
>160276_87
YKRKRRERDWDC
>160276_88
KRKRRERDWDCN
>160276_89
RKRRERDWDCNT
>160276_90
KRRERDWDCNTK
>160276_91
RRERDWDCNTKK
>160276_92
RERDWDCNTKKD
>160276_93
ERDWDCNTKKDV
>160276_94
RDWDCNTKKDVC
>160276_95
DWDCNTKKDVCI
>160276_96
WDCNTKKDVCIP
>160276_97
DCNTKKDVCIPD
>160276_98
CNTKKDVCIPDR
>160276_99
NTKKDVCIPDRR
>160276_100
TKKDVCIPDRRY
>160276_101
KKDVCIPDRRYQ
>160276_102
KDVCIPDRRYQL
>160276_103
DVCIPDRRYQLC
>160276_104
VCIPDRRYQLCM
>160276_105
CIPDRRYQLCMK
>160276_106
IPDRRYQLCMKE
>160276_107
PDRRYQLCMKEL
>160276_108
DRRYQLCMKELT
>160276_109
LTNLVNNTDTNF
>160276_110
TNLVNNTDTNFH
>160276_111
NLVNNTDTNFHR
>160276_112
LVNNTDTNFHRD
>160276_113
VNNTDTNFHRDI
>160276_114
NNTDTNFHRDIT
>160276_115
NTDTNFHRDITF
>160276_116
TDTNFHRDITFR
>160276_117
DTNFHRDITFRK
>160276_118
TNFHRDITFRKL
>160276_119
NFHRDITFRKLY
>160276_120
FHRDITFRKLYL
>160276_121
HRDITFRKLYLK
>160276_122
RDITFRKLYLKR
>160276_123
DITFRKLYLKRK
>160276_124
ITFRKLYLKRKL
>160276_125
TFRKLYLKRKLI
>160276_126
FRKLYLKRKLIY
>160276_127
RKLYLKRKLIYD
>160276_128
KLYLKRKLIYDA
>160276_129
LYLKRKLIYDAA
>160276_130
YLKRKLIYDAAV
>160276_131
LKRKLIYDAAVE
>160276_132
KRKLIYDAAVEG
>160276_133
RKLIYDAAVEGD
>160276_134
GDLLLKLNNYRY
>160276_135
DLLLKLNNYRYN
>160276_136
LLLKLNNYRYNK
>160276_137
LLKLNNYRYNKD
>160276_138
LKLNNYRYNKDF
>160276_139
KLNNYRYNKDFC
>160276_140
LNNYRYNKDFCK
>160276_141
NNYRYNKDFCKD
>160276_142
NYRYNKDFCKDI
>160276_143
YRYNKDFCKDIR
>160276_144
RYNKDFCKDIRW
>160276_145
YNKDFCKDIRWS
>160276_146
NKDFCKDIRWSL
>160276_147
KDFCKDIRWSLG
>160276_148
DFCKDIRWSLGD
>160276_149
FCKDIRWSLGDF
>160276_150
CKDIRWSLGDFG
>160276_151
KDIRWSLGDFGD
>160276_152
DIRWSLGDFGDI
>160276_153
IRWSLGDFGDII
>160276_154
WSLGDFGDIIMG
>160276_155
SLGDFGDIIMGT
>160276_156
LGDFGDIIMGTD
>160276_157
GDFGDIIMGTDM
>160276_158
DFGDIIMGTDME
>160276_159
FGDIIMGTDMEG
>160276_160
GDIIMGTDMEGI
>160276_161
DIIMGTDMEGIG
>160276_162
FGTDEKAQQRRK
>160276_163
GTDEKAQQRRKQ
>160276_164
TDEKAQQRRKQW
>160276_165
DEKAQQRRKQWW
>160276_166
EKAQQRRKQWWN
>160276_167
KAQQRRKQWWNE
>160276_168
AQQRRKQWWNES
>160276_169
QQRRKQWWNESK
>160276_170
QRRKQWWNESKA
>160276_171
RRKQWWNESKAQ
>160276_172
RKQWWNESKAQI
>160276_173
KQWWNESKAQIW
>160276_174
QWWNESKAQIWT
>160276_175
WWNESKAQIWTA
>160276_176
WNESKAQIWTAM
>160276_177
NESKAQIWTAMM
>160276_178
ESKAQIWTAMMY
>160276_179
SKAQIWTAMMYS
>160276_180
KAQIWTAMMYSV
>160276_181
AQIWTAMMYSVK
>160276_182
KRLKGNFIWICK
>160276_183
RLKGNFIWICKL
>160276_184
LKGNFIWICKLN
>160276_185
KGNFIWICKLNV
>160276_186
NVAVNIEPQIYR
>160276_187
VAVNIEPQIYRW
>160276_188
AVNIEPQIYRWI
>160276_189
VNIEPQIYRWIR
>160276_190
NIEPQIYRWIRE
>160276_191
IEPQIYRWIREW
>160276_192
EPQIYRWIREWG
>160276_193
PQIYRWIREWGR
>160276_194
QIYRWIREWGRD
>160276_195
IYRWIREWGRDY
>160276_196
YRWIREWGRDYV
>160276_197
RWIREWGRDYVS
>160276_198
WIREWGRDYVSE
>160276_199
IREWGRDYVSEL
>160276_200
VSELPTEVQKLK
>160276_201
SELPTEVQKLKE
>160276_202
LPTEVQKLKEKC
>160276_203
PTEVQKLKEKCD
>160276_204
TEVQKLKEKCDG
>160276_205
KLKEKCDGKINY
>160276_206
LKEKCDGKINYT
>160276_207
KEKCDGKINYTD
>160276_208
EKCDGKINYTDK
>160276_209
KCDGKINYTDKK
>160276_210
CDGKINYTDKKV
>160276_211
DGKINYTDKKVC
>160276_212
GKINYTDKKVCK
>160276_213
KINYTDKKVCKV
>160276_214
INYTDKKVCKVP
>160276_215
NYTDKKVCKVPP
>160276_216
YTDKKVCKVPPC
>160276_217
TDKKVCKVPPCQ
>160276_218
DKKVCKVPPCQN
>160276_219
KKVCKVPPCQNA
>160276_220
KVCKVPPCQNAC
>160276_221
VCKVPPCQNACK
>160276_222
CKVPPCQNACKS
>160276_223
VPPCQNACKSYD
>160276_224
PPCQNACKSYDQ
>160276_225
PCQNACKSYDQW
>160276_226
CQNACKSYDQWI
>160276_227
QNACKSYDQWIT
>160276_228
NACKSYDQWITR
>160276_229
ACKSYDQWITRK
>160276_230
CKSYDQWITRKK
>160276_231
KSYDQWITRKKN
>160276_232
SYDQWITRKKNQ
>160276_233
YDQWITRKKNQW
>160276_234
DQWITRKKNQWD
>160276_235
QWITRKKNQWDV
>160276_236
WITRKKNQWDVL
>160276_237
RKKNQWDVLSNK
>160276_238
KNAEKVQTAGIV
>160276_239
NAEKVQTAGIVT
>160276_240
AEKVQTAGIVTP
>160276_241
EKVQTAGIVTPY
>160276_242
KVQTAGIVTPYD
>160276_243
VQTAGIVTPYDI
>160276_244
QTAGIVTPYDIL
>160276_245
TAGIVTPYDILK
>160276_246
AGIVTPYDILKQ
>160276_247
GIVTPYDILKQE
>160276_248
IVTPYDILKQEL
>160276_249
VTPYDILKQELD
>160276_250
TPYDILKQELDE
>160276_251
PYDILKQELDEF
>160276_252
YDILKQELDEFN
>160276_253
DILKQELDEFNE
>160276_254
LDEFNEVAFENE
>160276_255
DEFNEVAFENEI
>160276_256
FNEVAFENEINK
>160276_257
NEVAFENEINKR
>160276_258
ENEINKRDGAYI
>160276_259
NEINKRDGAYIE
>160276_260
KRDGAYIELCVC
>160276_261
RDGAYIELCVCS
>160276_262
DGAYIELCVCSV
>160276_263
GAYIELCVCSVE
>160276_264
AYIELCVCSVEE
>160276_265
YIELCVCSVEEA
>160276_266
LCVCSVEEAKKN
>160276_267
CVCSVEEAKKNT
>160276_268
VCSVEEAKKNTQ
>160276_269
CSVEEAKKNTQE
>160276_270
SVEEAKKNTQEV
>160276_271
VEEAKKNTQEVV
>160276_272
EEAKKNTQEVVT
>160276_273
EAKKNTQEVVTN
>160276_274
AKKNTQEVVTNV
>160276_275
KKNTQEVVTNVD
>160276_276
KNTQEVVTNVDN
>160276_277
NTQEVVTNVDNA
>160276_278
TQEVVTNVDNAA
>160276_279
QEVVTNVDNAAK
>160276_280
EVVTNVDNAAKS
>160276_281
VVTNVDNAAKSQ
>160276_282
VTNVDNAAKSQA
>160276_283
PVDSSKAEKVPG
>160276_284
VDSSKAEKVPGD
>160276_285
DSSKAEKVPGDS
>160276_286
SSKAEKVPGDST
>160276_287
SKAEKVPGDSTH
>160276_288
KAEKVPGDSTHG
>160276_289
AEKVPGDSTHGN
>160276_290
EKVPGDSTHGNV
>160276_291
KVPGDSTHGNVN
>160276_292
VPGDSTHGNVNS
>160276_293
PGDSTHGNVNSG
>160276_294
GDSTHGNVNSGQ
>160276_295
DSTHGNVNSGQD
>160276_296
STHGNVNSGQDS
>160276_297
THGNVNSGQDSS
>160276_298
VNSGQDSSTTGK
>160276_299
NSGQDSSTTGKA
>160276_300
SGQDSSTTGKAV
>160276_301
DSSTTGKAVTGD
>160276_302
STTGKAVTGDGQ
>160276_303
TTGKAVTGDGQN
>160276_304
TGKAVTGDGQNG
>160276_305
GKAVTGDGQNGN
>160276_306
KAVTGDGQNGNQ
>160276_307
AVTGDGQNGNQT
>160276_308
VTGDGQNGNQTP
>160276_309
TGDGQNGNQTPA
>160276_310
GDGQNGNQTPAE
>160276_311
DGQNGNQTPAES
>160276_312
GQNGNQTPAESD
>160276_313
QNGNQTPAESDV
>160276_314
NGNQTPAESDVQ
>160276_315
GNQTPAESDVQR
>160276_316
NQTPAESDVQRS
>160276_317
QTPAESDVQRSD
>160276_318
TPAESDVQRSDI
>160276_319
PAESDVQRSDIA
>160276_320
AESDVQRSDIAE
>160276_321
ESDVQRSDIAES
>160276_322
SDVQRSDIAESV
>160276_323
VQRSDIAESVSA
>160276_324
SDIAESVSAKNV
>160276_325
DIAESVSAKNVD
>160276_326
IAESVSAKNVDP
>160276_327
AESVSAKNVDPQ
>160276_328
ESVSAKNVDPQK
>160276_329
SVSAKNVDPQKS
>160276_330
VSAKNVDPQKSV
>160276_331
SAKNVDPQKSVS
>160276_332
ASVTGIAEAGKE
>160276_333
SVTGIAEAGKEN
>160276_334
PSESTVEANSPG
>160276_335
SESTVEANSPGD
>160276_336
ESTVEANSPGDD
>160276_337
STVEANSPGDDT
>160276_338
EANSPGDDTVNS
>160276_339
ANSPGDDTVNSA
>160276_340
NSPGDDTVNSAS
>160276_341
SASIPVVSGENP
>160276_342
ASIPVVSGENPL
>160276_343
SIPVVSGENPLV
>160276_344
IPVVSGENPLVT
>160276_345
PVVSGENPLVTP
>160276_346
VVSGENPLVTPY
>160276_347
VSGENPLVTPYN
>160276_348
SGENPLVTPYNG
>160276_349
GENPLVTPYNGL
>160276_350
ENPLVTPYNGLR
>160276_351
PLVTPYNGLRHS
>160276_352
RHSKDNSDSDGP
>160276_353
HSKDNSDSDGPA
>160276_354
SKDNSDSDGPAE
>160276_355
KDNSDSDGPAES
>160276_356
DNSDSDGPAESM
>160276_357
NSDSDGPAESMA
>160276_358
SDSDGPAESMAN
>160276_359
DSDGPAESMANP
>160276_360
SDGPAESMANPD
>160276_361
DGPAESMANPDS
>160276_362
GPAESMANPDSN
>160276_363
PAESMANPDSNS
>160276_364
ESMANPDSNSKG
>160276_365
DSNSKGETGKGQ
>160276_366
NSKGETGKGQDN
>160276_367
SKGETGKGQDND
>160276_368
KGETGKGQDNDM
>160276_369
GETGKGQDNDMA
>160276_370
ETGKGQDNDMAK
>160276_371
TGKGQDNDMAKA
>160276_372
GKGQDNDMAKAT
>160276_373
KGQDNDMAKATK
>160276_374
GQDNDMAKATKD
>160276_375
QDNDMAKATKDS
>160276_376
DNDMAKATKDSS
>160276_377
NDMAKATKDSSN
>160276_378
GTSSATGDTTDA
>160276_379
SATGDTTDAVDR
>160276_380
ATGDTTDAVDRE
>160276_381
TGDTTDAVDREI
>160276_382
TTDAVDREINKG
>160276_383
TDAVDREINKGV
>160276_384
VDREINKGVPED
>160276_385
DREINKGVPEDR
>160276_386
REINKGVPEDRD
>160276_387
EINKGVPEDRDK
>160276_388
INKGVPEDRDKT
>160276_389
NKGVPEDRDKTV
>160276_390
KGVPEDRDKTVG
>160276_391
GVPEDRDKTVGS
>160276_392
VPEDRDKTVGSK
>160276_393
PEDRDKTVGSKD
>160276_394
EDRDKTVGSKDG
>160276_395
DRDKTVGSKDGG
>160276_396
DAATVVGEDRIR
>160276_397
AATVVGEDRIRE
>160276_398
ATVVGEDRIREN
>160276_399
TVVGEDRIRENS
>160276_400
VVGEDRIRENSA
>160276_401
VGEDRIRENSAG
>160276_402
GEDRIRENSAGG
>160276_403
EDRIRENSAGGS
>160276_404
DRIRENSAGGST
>160276_405
RIRENSAGGSTN
>160276_406
IRENSAGGSTND
>160276_407
RENSAGGSTNDR
>160276_408
ENSAGGSTNDRS
>160276_409
NSAGGSTNDRSK
>160276_410
SAGGSTNDRSKN
>160276_411
AGGSTNDRSKND
>160276_412
GGSTNDRSKNDT
>160276_413
GSTNDRSKNDTE
>160276_414
STNDRSKNDTEK
>160276_415
TNDRSKNDTEKN
>160276_416
NDRSKNDTEKNG
>160276_417
DRSKNDTEKNGA
>160276_418
SKNDTEKNGAST
>160276_419
KNDTEKNGASTP
>160276_420
NDTEKNGASTPD
>160276_421
TEKNGASTPDSK
>160276_422
ALSKTESLESTE
>160276_423
LSKTESLESTES
>160276_424
SKTESLESTESG
>160276_425
KTESLESTESGD
>160276_426
TESLESTESGDR
>160276_427
ESLESTESGDRT
>160276_428
SLESTESGDRTT
>160276_429
LESTESGDRTTN
>160276_430
ESTESGDRTTND
>160276_431
STESGDRTTNDT
>160276_432
TESGDRTTNDTT
>160276_433
ESGDRTTNDTTN
>160276_434
SGDRTTNDTTNS
>160276_435
GDRTTNDTTNSL
>160276_436
DRTTNDTTNSLE
>160276_437
RTTNDTTNSLEN
>160276_438
TTNDTTNSLENK
>160276_439
TNDTTNSLENKN
>160276_440
NDTTNSLENKNG
>160276_441
TTNSLENKNGGK
>160276_442
TNSLENKNGGKE
>160276_443
NSLENKNGGKEK
>160276_444
SLENKNGGKEKD
>160276_445
NGGKEKDLQKHD
>160276_446
KDLQKHDFKSND
>160276_447
DLQKHDFKSNDT
>160276_448
LQKHDFKSNDTP
>160276_449
QKHDFKSNDTPN
>160276_450
KHDFKSNDTPNE
>160276_451
HDFKSNDTPNEE
>160276_452
DFKSNDTPNEEP
>160276_453
FKSNDTPNEEPN
>160276_454
KSNDTPNEEPNS
>160276_455
SNDTPNEEPNSD
>160276_456
NDTPNEEPNSDQ
>160276_457
DTPNEEPNSDQT
>160276_458
TPNEEPNSDQTT
>160276_459
PNEEPNSDQTTD
>160276_460
NEEPNSDQTTDA
>160276_461
EEPNSDQTTDAE
>160276_462
EPNSDQTTDAEG
>160276_463
PNSDQTTDAEGH
>160276_464
NSDQTTDAEGHD
>160276_465
SDQTTDAEGHDR
>160276_466
DQTTDAEGHDRD
>160276_467
QTTDAEGHDRDS
>160276_468
TTDAEGHDRDSI
>160276_469
TDAEGHDRDSIK
>160276_470
AEGHDRDSIKND
>160276_471
EGHDRDSIKNDK
>160276_472
GHDRDSIKNDKA
>160276_473
HDRDSIKNDKAE
>160276_474
DRDSIKNDKAER
>160276_475
RDSIKNDKAERR
>160276_476
DSIKNDKAERRK
>160276_477
SIKNDKAERRKH
>160276_478
IKNDKAERRKHM
>160276_479
KNDKAERRKHMN
>160276_480
NDKAERRKHMNK
>160276_481
DKAERRKHMNKD
>160276_482
KAERRKHMNKDT
>160276_483
AERRKHMNKDTF
>160276_484
ERRKHMNKDTFT
>160276_485
RRKHMNKDTFTK
>160276_486
RKHMNKDTFTKN
>160276_487
KHMNKDTFTKNT
>160276_488
HMNKDTFTKNTN
>160276_489
MNKDTFTKNTNS
>160276_490
NKDTFTKNTNSH
>160276_491
KDTFTKNTNSHH
>160276_492
DTFTKNTNSHHL
>160276_493
SNNNLSNGKLDI
>160276_494
LSNGKLDIKEYK
>160276_495
SNGKLDIKEYKY
>160276_496
NGKLDIKEYKYR
>160276_497
GKLDIKEYKYRD
>160276_498
KLDIKEYKYRDV
>160276_499
KATREDIILMSS
>160276_500
ATREDIILMSSV
>160276_501
TREDIILMSSVR
>160276_502
REDIILMSSVRK
>160276_503
EDIILMSSVRKC
>160276_504
DIILMSSVRKCN
>160276_505
IILMSSVRKCNN
>160276_506
ILMSSVRKCNNN
>160276_507
LMSSVRKCNNNI
>160276_508
MSSVRKCNNNIS
>160276_509
SSVRKCNNNISL
>160276_510
SVRKCNNNISLE
>160276_511
VRKCNNNISLEY
>160276_512
RKCNNNISLEYC
>160276_513
KCNNNISLEYCN
>160276_514
CNNNISLEYCNS
>160276_515
CSISDFCLNYFD
>160276_516
ISDFCLNYFDVY
>160276_517
SDFCLNYFDVYS
>160276_518
DFCLNYFDVYSY
>160276_519
FCLNYFDVYSYE
>160276_520
CLNYFDVYSYEY
>160276_521
YLSCMKKEFEDP
>160276_522
LSCMKKEFEDPS
>160276_523
SCMKKEFEDPSY
>160276_524
CMKKEFEDPSYK
>160276_525
MKKEFEDPSYKC
>160276_526
KKEFEDPSYKCF
>160276_527
KEFEDPSYKCFT
>160276_528
EFEDPSYKCFTK
>160276_529
FEDPSYKCFTKG
>160276_530
EDPSYKCFTKGG
>160276_531
DPSYKCFTKGGF
>160276_532
PSYKCFTKGGFK
>160276_533
SYKCFTKGGFKD
>160276_534
YKCFTKGGFKDK
>160276_535
KCFTKGGFKDKT
>160276_536
CFTKGGFKDKTY
>160276_537
FTKGGFKDKTYF
>160276_538
TKGGFKDKTYFA
>160276_539
KGGFKDKTYFAA
>160276_540
GGFKDKTYFAAA
>160276_541
GFKDKTYFAAAG
>160276_542
FKDKTYFAAAGA
>160276_543
KDKTYFAAAGAL
>160276_544
DKTYFAAAGALL
>160276_545
ASRKMIKNDSEE
>160276_546
SRKMIKNDSEEA
>160276_547
RKMIKNDSEEAT
>160276_548
KMIKNDSEEATF
>160276_549
MIKNDSEEATFN
>160276_550
IKNDSEEATFNE
>160276_551
KNDSEEATFNEF
>160276_552
NDSEEATFNEFE
>160276_553
ATFNEFEEYCDN
>160276_554
TFNEFEEYCDNI
>160276_555
FNEFEEYCDNIH
>160276_556
NEFEEYCDNIHR
>160276_557
EFEEYCDNIHRI
>160276_558
FEEYCDNIHRIP
>160276_559
EEYCDNIHRIPL
>160276_560
EYCDNIHRIPLM
>160276_561
YCDNIHRIPLMP
>160276_562
CDNIHRIPLMPN
>160276_563
DNIHRIPLMPNN
>160276_564
IEHMQPSTPLDY
>160283_1
MKCNISIYFFAS
>160283_2
KCNISIYFFASF
>160283_3
CNISIYFFASFF
>160283_4
NISIYFFASFFV
>160283_5
ISIYFFASFFVL
>160283_6
SIYFFASFFVLY
>160283_7
IYFFASFFVLYF
>160283_8
YFFASFFVLYFA
>160283_9
FFASFFVLYFAK
>160283_10
FASFFVLYFAKA
>160283_11
ASFFVLYFAKAR
>160283_12
SFFVLYFAKARN
>160283_13
FFVLYFAKARNE
>160283_14
FVLYFAKARNEY
>160283_15
VLYFAKARNEYD
>160283_16
LYFAKARNEYDI
>160283_17
YFAKARNEYDIK
>160283_18
FAKARNEYDIKE
>160283_19
AKARNEYDIKEN
>160283_20
KARNEYDIKENE
>160283_21
ARNEYDIKENEK
>160283_22
RNEYDIKENEKF
>160283_23
NEYDIKENEKFL
>160283_24
EYDIKENEKFLD
>160283_25
YDIKENEKFLDV
>160283_26
DIKENEKFLDVY
>160283_27
IKENEKFLDVYK
>160283_28
KENEKFLDVYKE
>160283_29
ENEKFLDVYKEK
>160283_30
NEKFLDVYKEKF
>160283_31
LDVYKEKFNELD
>160283_32
DVYKEKFNELDK
>160283_33
VYKEKFNELDKK
>160283_34
KFNELDKKKYGN
>160283_35
FNELDKKKYGNV
>160283_36
NELDKKKYGNVQ
>160283_37
LDKKKYGNVQKT
>160283_38
DKKKYGNVQKTD
>160283_39
KKKYGNVQKTDK
>160283_40
KKYGNVQKTDKK
>160283_41
KYGNVQKTDKKI
>160283_42
YGNVQKTDKKIF
>160283_43
GNVQKTDKKIFT
>160283_44
NVQKTDKKIFTF
>160283_45
IENKLDILNNSK
>160283_46
NKRWKSYGTPDN
>160283_47
KRWKSYGTPDNI
>160283_48
YGTPDNIDKNMS
>160283_49
NIDKNMSLINKH
>160283_50
IDKNMSLINKHN
>160283_51
DKNMSLINKHNN
>160283_52
KNMSLINKHNNE
>160283_53
NMSLINKHNNEE
>160283_54
MSLINKHNNEEM
>160283_55
SLINKHNNEEMF
>160283_56
LINKHNNEEMFN
>160283_57
INKHNNEEMFNN
>160283_58
NKHNNEEMFNNN
>160283_59
KHNNEEMFNNNY
>160283_60
HNNEEMFNNNYQ
>160283_61
NNEEMFNNNYQS
>160283_62
NEEMFNNNYQSF
>160283_63
EEMFNNNYQSFL
>160283_64
INNGRNTSSNNE
>160283_65
NNGRNTSSNNEV
>160283_66
NGRNTSSNNEVL
>160283_67
RNTSSNNEVLSN
>160283_68
NTSSNNEVLSNC
>160283_69
TSSNNEVLSNCR
>160283_70
SSNNEVLSNCRE
>160283_71
SNNEVLSNCREK
>160283_72
NNEVLSNCREKR
>160283_73
NEVLSNCREKRK
>160283_74
EVLSNCREKRKG
>160283_75
VLSNCREKRKGM
>160283_76
LSNCREKRKGMK
>160283_77
SNCREKRKGMKW
>160283_78
NCREKRKGMKWD
>160283_79
CREKRKGMKWDC
>160283_80
REKRKGMKWDCK
>160283_81
EKRKGMKWDCKK
>160283_82
KRKGMKWDCKKK
>160283_83
RKGMKWDCKKKN
>160283_84
KGMKWDCKKKND
>160283_85
GMKWDCKKKNDR
>160283_86
MKWDCKKKNDRS
>160283_87
KWDCKKKNDRSN
>160283_88
WDCKKKNDRSNY
>160283_89
DCKKKNDRSNYV
>160283_90
CKKKNDRSNYVC
>160283_91
KKKNDRSNYVCI
>160283_92
KKNDRSNYVCIP
>160283_93
KNDRSNYVCIPD
>160283_94
NDRSNYVCIPDR
>160283_95
DRSNYVCIPDRR
>160283_96
SNYVCIPDRRIQ
>160283_97
NYVCIPDRRIQL
>160283_98
SIIKTYTKETMK
>160283_99
IIKTYTKETMKD
>160283_100
IKTYTKETMKDH
>160283_101
KTYTKETMKDHF
>160283_102
TYTKETMKDHFI
>160283_103
YTKETMKDHFIE
>160283_104
KKESQLLLKKND
>160283_105
KESQLLLKKNDN
>160283_106
ESQLLLKKNDNK
>160283_107
SQLLLKKNDNKY
>160283_108
QLLLKKNDNKYN
>160283_109
LLLKKNDNKYNS
>160283_110
LLKKNDNKYNSK
>160283_111
LKKNDNKYNSKF
>160283_112
KKNDNKYNSKFC
>160283_113
KNDNKYNSKFCN
>160283_114
NDNKYNSKFCND
>160283_115
DNKYNSKFCNDL
>160283_116
CNDLKNSFLDYG
>160283_117
FLDYGHLAMGND
>160283_118
LDYGHLAMGNDM
>160283_119
DYGHLAMGNDMD
>160283_120
YGHLAMGNDMDF
>160283_121
HLAMGNDMDFGG
>160283_122
LAMGNDMDFGGY
>160283_123
AMGNDMDFGGYS
>160283_124
GNDMDFGGYSTK
>160283_125
SEHKIKNFRKEW
>160283_126
EHKIKNFRKEWW
>160283_127
HKIKNFRKEWWN
>160283_128
KIKNFRKEWWNE
>160283_129
IKNFRKEWWNEF
>160283_130
KNFRKEWWNEFR
>160283_131
NFRKEWWNEFRE
>160283_132
FRKEWWNEFREK
>160283_133
RKEWWNEFREKL
>160283_134
KEWWNEFREKLW
>160283_135
EWWNEFREKLWE
>160283_136
WWNEFREKLWEA
>160283_137
WNEFREKLWEAM
>160283_138
NEFREKLWEAML
>160283_139
EFREKLWEAMLS
>160283_140
FREKLWEAMLSE
>160283_141
REKLWEAMLSEH
>160283_142
EKLWEAMLSEHK
>160283_143
KLWEAMLSEHKN
>160283_144
LWEAMLSEHKNN
>160283_145
WEAMLSEHKNNI
>160283_146
EAMLSEHKNNIN
>160283_147
AMLSEHKNNINN
>160283_148
MLSEHKNNINNC
>160283_149
LSEHKNNINNCK
>160283_150
SEHKNNINNCKN
>160283_151
EHKNNINNCKNI
>160283_152
HKNNINNCKNIP
>160283_153
KNNINNCKNIPQ
>160283_154
NNINNCKNIPQE
>160283_155
NINNCKNIPQEE
>160283_156
INNCKNIPQEEL
>160283_157
NNCKNIPQEELQ
>160283_158
NCKNIPQEELQI
>160283_159
CKNIPQEELQIT
>160283_160
KNIPQEELQITQ
>160283_161
NIPQEELQITQW
>160283_162
IPQEELQITQWI
>160283_163
PQEELQITQWIK
>160283_164
QEELQITQWIKE
>160283_165
EELQITQWIKEW
>160283_166
ELQITQWIKEWH
>160283_167
LQITQWIKEWHG
>160283_168
QITQWIKEWHGE
>160283_169
ITQWIKEWHGEF
>160283_170
TQWIKEWHGEFL
>160283_171
SKLPKSKCKNNT
>160283_172
KLPKSKCKNNTL
>160283_173
LPKSKCKNNTLY
>160283_174
PKSKCKNNTLYE
>160283_175
KSKCKNNTLYEA
>160283_176
SKCKNNTLYEAC
>160283_177
KCKNNTLYEACE
>160283_178
CKNNTLYEACEK
>160283_179
LYEACEKECIDP
>160283_180
YEACEKECIDPC
>160283_181
EACEKECIDPCM
>160283_182
ACEKECIDPCMK
>160283_183
CEKECIDPCMKY
>160283_184
EKECIDPCMKYR
>160283_185
KECIDPCMKYRD
>160283_186
ECIDPCMKYRDW
>160283_187
CIDPCMKYRDWI
>160283_188
IDPCMKYRDWII
>160283_189
DPCMKYRDWIIR
>160283_190
PCMKYRDWIIRS
>160283_191
CMKYRDWIIRSK
>160283_192
MKYRDWIIRSKF
>160283_193
YRDWIIRSKFEW
>160283_194
RDWIIRSKFEWH
>160283_195
DWIIRSKFEWHT
>160283_196
WIIRSKFEWHTL
>160283_197
SKEYETQKVPKE
>160283_198
KEYETQKVPKEN
>160283_199
EYETQKVPKENA
>160283_200
YETQKVPKENAE
>160283_201
ETQKVPKENAEN
>160283_202
TQKVPKENAENY
>160283_203
KISENKNDAKVS
>160283_204
ISENKNDAKVSL
>160283_205
SENKNDAKVSLL
>160283_206
ENKNDAKVSLLL
>160283_207
NKNDAKVSLLLN
>160283_208
KNDAKVSLLLNN
>160283_209
NDAKVSLLLNNC
>160283_210
VSLLLNNCDAEY
>160283_211
NNCDAEYSKYCD
>160283_212
NCDAEYSKYCDC
>160283_213
CDAEYSKYCDCK
>160283_214
DAEYSKYCDCKH
>160283_215
AEYSKYCDCKHT
>160283_216
EYSKYCDCKHTT
>160283_217
YSKYCDCKHTTT
>160283_218
SKYCDCKHTTTL
>160283_219
KYCDCKHTTTLV
>160283_220
YCDCKHTTTLVK
>160283_221
CDCKHTTTLVKS
>160283_222
DCKHTTTLVKSV
>160283_223
CKHTTTLVKSVL
>160283_224
KHTTTLVKSVLN
>160283_225
LVKSVLNGNDNT
>160283_226
VKSVLNGNDNTI
>160283_227
KSVLNGNDNTIK
>160283_228
SVLNGNDNTIKE
>160283_229
VLNGNDNTIKEK
>160283_230
LNGNDNTIKEKR
>160283_231
NGNDNTIKEKRE
>160283_232
GNDNTIKEKREH
>160283_233
NDNTIKEKREHI
>160283_234
FGCDKNSVDTNT
>160283_235
GCDKNSVDTNTK
>160283_236
CDKNSVDTNTKV
>160283_237
DKNSVDTNTKVW
>160283_238
KNSVDTNTKVWE
>160283_239
NSVDTNTKVWEC
>160283_240
SVDTNTKVWECK
>160283_241
VDTNTKVWECKN
>160283_242
DTNTKVWECKNP
>160283_243
TNTKVWECKNPY
>160283_244
NTKVWECKNPYI
>160283_245
TKVWECKNPYIL
>160283_246
KVWECKNPYILS
>160283_247
VWECKNPYILST
>160283_248
WECKNPYILSTK
>160283_249
ECKNPYILSTKD
>160283_250
CKNPYILSTKDV
>160283_251
KNPYILSTKDVC
>160283_252
NPYILSTKDVCV
>160283_253
PYILSTKDVCVP
>160283_254
YILSTKDVCVPP
>160283_255
LSTKDVCVPPRR
>160283_256
STKDVCVPPRRQ
>160283_257
TKDVCVPPRRQE
>160283_258
KDVCVPPRRQEL
>160283_259
DVCVPPRRQELC
>160283_260
VCVPPRRQELCL
>160283_261
CVPPRRQELCLG
>160283_262
CLGNIDRIYDKN
>160283_263
LGNIDRIYDKNL
>160283_264
GNIDRIYDKNLL
>160283_265
NIDRIYDKNLLM
>160283_266
IDRIYDKNLLMI
>160283_267
DRIYDKNLLMIK
>160283_268
RIYDKNLLMIKE
>160283_269
IYDKNLLMIKEH
>160283_270
YDKNLLMIKEHI
>160283_271
IYESRILKRKYK
>160283_272
ILKRKYKNKDDK
>160283_273
LKRKYKNKDDKE
>160283_274
KRKYKNKDDKEV
>160283_275
RKYKNKDDKEVC
>160283_276
KYKNKDDKEVCK
>160283_277
YKNKDDKEVCKI
>160283_278
KNKDDKEVCKII
>160283_279
NKDDKEVCKIIN
>160283_280
KDDKEVCKIINK
>160283_281
DDKEVCKIINKT
>160283_282
DKEVCKIINKTF
>160283_283
KEVCKIINKTFA
>160283_284
EVCKIINKTFAD
>160283_285
VCKIINKTFADI
>160283_286
CKIINKTFADIR
>160283_287
KIINKTFADIRD
>160283_288
IINKTFADIRDI
>160283_289
INKTFADIRDII
>160283_290
NKTFADIRDIIG
>160283_291
KTFADIRDIIGG
>160283_292
TFADIRDIIGGT
>160283_293
FADIRDIIGGTD
>160283_294
ADIRDIIGGTDY
>160283_295
DIRDIIGGTDYW
>160283_296
IRDIIGGTDYWN
>160283_297
RDIIGGTDYWND
>160283_298
DIIGGTDYWNDL
>160283_299
IIGGTDYWNDLS
>160283_300
IGGTDYWNDLSN
>160283_301
GGTDYWNDLSNR
>160283_302
GTDYWNDLSNRK
>160283_303
TDYWNDLSNRKL
>160283_304
DYWNDLSNRKLV
>160283_305
YWNDLSNRKLVG
>160283_306
SNRKLVGKINTN
>160283_307
SKYVHRNKKNDK
>160283_308
KYVHRNKKNDKL
>160283_309
YVHRNKKNDKLF
>160283_310
VHRNKKNDKLFR
>160283_311
HRNKKNDKLFRD
>160283_312
RNKKNDKLFRDE
>160283_313
NKKNDKLFRDEW
>160283_314
KKNDKLFRDEWW
>160283_315
KNDKLFRDEWWK
>160283_316
NDKLFRDEWWKV
>160283_317
EWWKVIKKDVWN
>160283_318
IKKDVWNVISWV
>160283_319
ISWVFKDKTVCK
>160283_320
SWVFKDKTVCKE
>160283_321
WVFKDKTVCKED
>160283_322
VFKDKTVCKEDD
>160283_323
FKDKTVCKEDDI
>160283_324
KDKTVCKEDDIE
>160283_325
DKTVCKEDDIEN
>160283_326
KTVCKEDDIENI
>160283_327
TVCKEDDIENIP
>160283_328
VCKEDDIENIPQ
>160283_329
CKEDDIENIPQF
>160283_330
KEDDIENIPQFF
>160283_331
EDDIENIPQFFR
>160283_332
DDIENIPQFFRW
>160283_333
DIENIPQFFRWF
>160283_334
IENIPQFFRWFS
>160283_335
ENIPQFFRWFSE
>160283_336
NIPQFFRWFSEW
>160283_337
IPQFFRWFSEWG
>160283_338
PQFFRWFSEWGD
>160283_339
QFFRWFSEWGDD
>160283_340
FFRWFSEWGDDY
>160283_341
FRWFSEWGDDYC
>160283_342
RWFSEWGDDYCQ
>160283_343
WFSEWGDDYCQD
>160283_344
FSEWGDDYCQDK
>160283_345
SEWGDDYCQDKT
>160283_346
EWGDDYCQDKTK
>160283_347
WGDDYCQDKTKM
>160283_348
GDDYCQDKTKMI
>160283_349
DDYCQDKTKMIE
>160283_350
DYCQDKTKMIET
>160283_351
VECKEKPCEDDN
>160283_352
ECKEKPCEDDNC
>160283_353
CKEKPCEDDNCK
>160283_354
KEKPCEDDNCKS
>160283_355
EKPCEDDNCKSK
>160283_356
KPCEDDNCKSKC
>160283_357
PCEDDNCKSKCN
>160283_358
CEDDNCKSKCNS
>160283_359
EDDNCKSKCNSY
>160283_360
DDNCKSKCNSYK
>160283_361
DNCKSKCNSYKE
>160283_362
NCKSKCNSYKEW
>160283_363
CKSKCNSYKEWI
>160283_364
KSKCNSYKEWIS
>160283_365
SKCNSYKEWISK
>160283_366
KCNSYKEWISKK
>160283_367
CNSYKEWISKKK
>160283_368
NSYKEWISKKKE
>160283_369
SYKEWISKKKEE
>160283_370
YKEWISKKKEEY
>160283_371
KEWISKKKEEYN
>160283_372
EWISKKKEEYNK
>160283_373
WISKKKEEYNKQ
>160283_374
ISKKKEEYNKQA
>160283_375
SKKKEEYNKQAK
>160283_376
KKKEEYNKQAKQ
>160283_377
KKEEYNKQAKQY
>160283_378
KEEYNKQAKQYQ
>160283_379
EEYNKQAKQYQE
>160283_380
EYNKQAKQYQEY
>160283_381
YNKQAKQYQEYQ
>160283_382
NKQAKQYQEYQK
>160283_383
KQAKQYQEYQKG
>160283_384
QAKQYQEYQKGN
>160283_385
AKQYQEYQKGNN
>160283_386
KQYQEYQKGNNY
>160283_387
QYQEYQKGNNYK
>160283_388
YQEYQKGNNYKM
>160283_389
QEYQKGNNYKMY
>160283_390
EYQKGNNYKMYS
>160283_391
YQKGNNYKMYSE
>160283_392
QKGNNYKMYSEF
>160283_393
KGNNYKMYSEFK
>160283_394
GNNYKMYSEFKS
>160283_395
MYSEFKSIKPEV
>160283_396
YSEFKSIKPEVY
>160283_397
SEFKSIKPEVYL
>160283_398
EFKSIKPEVYLK
>160283_399
FKSIKPEVYLKK
>160283_400
KSIKPEVYLKKY
>160283_401
EDEFKEELHSDY
>160283_402
DEFKEELHSDYK
>160283_403
EFKEELHSDYKN
>160283_404
FKEELHSDYKNK
>160283_405
KEELHSDYKNKC
>160283_406
EELHSDYKNKCT
>160283_407
ELHSDYKNKCTM
>160283_408
LHSDYKNKCTMC
>160283_409
HSDYKNKCTMCP
>160283_410
SDYKNKCTMCPE
>160283_411
DYKNKCTMCPEV
>160283_412
KDVPISIIRNNE
>160283_413
DVPISIIRNNEQ
>160283_414
VPISIIRNNEQT
>160283_415
PISIIRNNEQTS
>160283_416
ISIIRNNEQTSQ
>160283_417
SIIRNNEQTSQE
>160283_418
IIRNNEQTSQEA
>160283_419
IRNNEQTSQEAV
>160283_420
RNNEQTSQEAVP
>160283_421
NNEQTSQEAVPE
>160283_422
NEQTSQEAVPEE
>160283_423
EQTSQEAVPEEN
>160283_424
QTSQEAVPEENT
>160283_425
EENTEIAHRTET
>160283_426
ENTEIAHRTETP
>160283_427
NTEIAHRTETPS
>160283_428
TEIAHRTETPSI
>160283_429
RTETPSISEGPK
>160283_430
TETPSISEGPKG
>160283_431
ETPSISEGPKGN
>160283_432
TPSISEGPKGNE
>160283_433
PSISEGPKGNEQ
>160283_434
SISEGPKGNEQK
>160283_435
ISEGPKGNEQKE
>160283_436
SEGPKGNEQKER
>160283_437
EGPKGNEQKERD
>160283_438
GPKGNEQKERDD
>160283_439
PKGNEQKERDDD
>160283_440
KGNEQKERDDDS
>160283_441
GNEQKERDDDSL
>160283_442
NEQKERDDDSLS
>160283_443
KISVSPENSRPE
>160283_444
SVSPENSRPETD
>160283_445
VSPENSRPETDA
>160283_446
SPENSRPETDAK
>160283_447
SNLLKLKGDVDI
>160283_448
NLLKLKGDVDIS
>160283_449
LLKLKGDVDISM
>160283_450
LKLKGDVDISMP
>160283_451
KLKGDVDISMPK
>160283_452
LKGDVDISMPKA
>160283_453
KGDVDISMPKAV
>160283_454
MPKAVIGSSPND
>160283_455
PKAVIGSSPNDN
>160283_456
KAVIGSSPNDNI
>160283_457
VIGSSPNDNINV
>160283_458
IGSSPNDNINVT
>160283_459
GSSPNDNINVTE
>160283_460
SSPNDNINVTEQ
>160283_461
SPNDNINVTEQG
>160283_462
PNDNINVTEQGD
>160283_463
NDNINVTEQGDN
>160283_464
DNINVTEQGDNI
>160283_465
NVTEQGDNISGV
>160283_466
VTEQGDNISGVN
>160283_467
TEQGDNISGVNS
>160283_468
KPLSDDVRPDKK
>160283_469
PLSDDVRPDKKE
>160283_470
SDDVRPDKKELE
>160283_471
DDVRPDKKELED
>160283_472
DVRPDKKELEDQ
>160283_473
VRPDKKELEDQN
>160283_474
RPDKKELEDQNS
>160283_475
PDKKELEDQNSD
>160283_476
DKKELEDQNSDE
>160283_477
KKELEDQNSDES
>160283_478
KELEDQNSDESE
>160283_479
DQNSDESEETVV
>160283_480
SKSPSINNGDDS
>160283_481
KSPSINNGDDSG
>160283_482
SPSINNGDDSGS
>160283_483
PSINNGDDSGSG
>160283_484
SINNGDDSGSGS
>160283_485
INNGDDSGSGSA
>160283_486
NNGDDSGSGSAT
>160283_487
NGDDSGSGSATV
>160283_488
GDDSGSGSATVS
>160283_489
DSGSGSATVSES
>160283_490
DDDRNGDTFVRT
>160283_491
DDRNGDTFVRTQ
>160283_492
DRNGDTFVRTQD
>160283_493
RNGDTFVRTQDT
>160283_494
TQDTANTEDVIR
>160283_495
DTANTEDVIRKE
>160283_496
TANTEDVIRKEN
>160283_497
ANTEDVIRKENA
>160283_498
NTEDVIRKENAD
>160283_499
TEDVIRKENADK
>160283_500
EDVIRKENADKD
>160283_501
DVIRKENADKDE
>160283_502
VIRKENADKDED
>160283_503
IRKENADKDEDE
>160283_504
KGADEERHSTSE
>160283_505
GADEERHSTSES
>160283_506
ADEERHSTSESL
>160283_507
EERHSTSESLSS
>160283_508
ERHSTSESLSSP
>160283_509
RHSTSESLSSPE
>160283_510
HSTSESLSSPEE
>160283_511
SSPEEKMLTDNE
>160283_512
SPEEKMLTDNEG
>160283_513
PEEKMLTDNEGG
>160283_514
EEKMLTDNEGGN
>160283_515
EKMLTDNEGGNS
>160283_516
KMLTDNEGGNSL
>160283_517
MLTDNEGGNSLN
>160283_518
LTDNEGGNSLNH
>160283_519
TDNEGGNSLNHE
>160283_520
DNEGGNSLNHEE
>160283_521
NEGGNSLNHEEV
>160283_522
KEHTSNSDNVQQ
>160283_523
HTSNSDNVQQSG
>160283_524
TSNSDNVQQSGG
>160283_525
SNSDNVQQSGGI
>160283_526
NSDNVQQSGGIV
>160283_527
SDNVQQSGGIVN
>160283_528
DNVQQSGGIVNM
>160283_529
SEPNLSSDQDMS
>160283_530
EPNLSSDQDMSN
>160283_531
PNLSSDQDMSNT
>160283_532
NLSSDQDMSNTP
>160283_533
LSSDQDMSNTPG
>160283_534
SSDQDMSNTPGP
>160283_535
SDQDMSNTPGPL
>160283_536
DQDMSNTPGPLD
>160283_537
QDMSNTPGPLDN
>160283_538
DMSNTPGPLDNT
>160283_539
MSNTPGPLDNTS
>160283_540
SNTPGPLDNTSE
>160283_541
NTPGPLDNTSEE
>160283_542
TPGPLDNTSEET
>160283_543
PGPLDNTSEETT
>160283_544
GPLDNTSEETTE
>160283_545
PLDNTSEETTER
>160283_546
SEETTERISNNE
>160283_547
EETTERISNNEY
>160283_548
ETTERISNNEYK
>160283_549
TTERISNNEYKV
>160283_550
TERISNNEYKVN
>160283_551
ERISNNEYKVNE
>160283_552
RISNNEYKVNER
>160283_553
ISNNEYKVNERE
>160283_554
SNNEYKVNERED
>160283_555
NNEYKVNEREDE
>160283_556
NEYKVNEREDER
>160283_557
EYKVNEREDERT
>160283_558
YKVNEREDERTL
>160283_559
KVNEREDERTLT
>160283_560
VNEREDERTLTK
>160283_561
NEREDERTLTKE
>160283_562
EREDERTLTKEY
>160283_563
REDERTLTKEYE
>160283_564
EDERTLTKEYED
>160283_565
DERTLTKEYEDI
>160283_566
ERTLTKEYEDIV
>160283_567
RTLTKEYEDIVL
>160283_568
TLTKEYEDIVLK
>160283_569
LTKEYEDIVLKS
>160283_570
TKEYEDIVLKSH
>160283_571
KEYEDIVLKSHM
>160283_572
DIVLKSHMNRES
>160283_573
VLKSHMNRESDD
>160283_574
LKSHMNRESDDG
>160283_575
KSHMNRESDDGE
>160283_576
HMNRESDDGELY
>160283_577
MNRESDDGELYD
>160283_578
NRESDDGELYDE
>160283_579
RESDDGELYDEN
>160283_580
ESDDGELYDENS
>160283_581
SDDGELYDENSD
>160283_582
DDGELYDENSDL
>160283_583
DGELYDENSDLS
>160283_584
GELYDENSDLST
>160283_585
ELYDENSDLSTV
>160283_586
LYDENSDLSTVN
>160283_587
YDENSDLSTVND
>160283_588
STVNDESEDAEA
>160283_589
TVNDESEDAEAK
>160283_590
VNDESEDAEAKM
>160283_591
ESEDAEAKMKGN
>160283_592
SEDAEAKMKGND
>160283_593
EDAEAKMKGNDT
>160283_594
DAEAKMKGNDTS
>160283_595
AEAKMKGNDTSE
>160283_596
EAKMKGNDTSEM
>160283_597
AKMKGNDTSEMS
>160283_598
KMKGNDTSEMSH
>160283_599
MKGNDTSEMSHN
>160283_600
KGNDTSEMSHNS
>160283_601
GNDTSEMSHNSS
>160283_602
NDTSEMSHNSSQ
>160283_603
DTSEMSHNSSQH
>160283_604
TSEMSHNSSQHI
>160283_605
SEMSHNSSQHIE
>160283_606
EMSHNSSQHIES
>160283_607
MSHNSSQHIESD
>160283_608
SHNSSQHIESDQ
>160283_609
HNSSQHIESDQQ
>160283_610
SQHIESDQQKND
>160283_611
QHIESDQQKNDM
>160283_612
HIESDQQKNDMK
>160283_613
IESDQQKNDMKT
>160283_614
ESDQQKNDMKTV
>160283_615
SDQQKNDMKTVG
>160283_616
DQQKNDMKTVGD
>160283_617
KNDMKTVGDLGT
>160283_618
NDMKTVGDLGTT
>160283_619
DMKTVGDLGTTH
>160283_620
MKTVGDLGTTHV
>160283_621
KTVGDLGTTHVQ
>160283_622
TVGDLGTTHVQN
>160283_623
VGDLGTTHVQNE
>160283_624
GDLGTTHVQNEI
>160283_625
DLGTTHVQNEIS
>160283_626
LGTTHVQNEISV
>160283_627
GTTHVQNEISVP
>160283_628
TTHVQNEISVPV
>160283_629
THVQNEISVPVT
>160283_630
HVQNEISVPVTG
>160283_631
VQNEISVPVTGE
>160283_632
IDEKLRESKESK
>160283_633
DEKLRESKESKI
>160283_634
EKLRESKESKIH
>160283_635
KLRESKESKIHK
>160283_636
LRESKESKIHKA
>160283_637
RESKESKIHKAE
>160283_638
ESKESKIHKAEE
>160283_639
KAEEERLSHTDI
>160283_640
LSHTDIHKINPE
>160283_641
SHTDIHKINPED
>160283_642
HTDIHKINPEDR
>160283_643
TDIHKINPEDRN
>160283_644
RNSNTLHLKDIR
>160283_645
NSNTLHLKDIRN
>160283_646
SNTLHLKDIRNE
>160283_647
NTLHLKDIRNEE
>160283_648
TLHLKDIRNEEN
>160283_649
LHLKDIRNEENE
>160283_650
HLKDIRNEENER
>160283_651
LKDIRNEENERH
>160283_652
KDIRNEENERHL
>160283_653
DIRNEENERHLT
>160283_654
IRNEENERHLTN
>160283_655
RNEENERHLTNQ
>160283_656
NEENERHLTNQN
>160283_657
SQERDLQKHGFH
>160283_658
QERDLQKHGFHT
>160283_659
ERDLQKHGFHTM
>160283_660
RDLQKHGFHTMN
>160283_661
DLQKHGFHTMNN
>160283_662
QKHGFHTMNNLH
>160283_663
KHGFHTMNNLHG
>160283_664
SERSQINHSHHG
>160283_665
RSQINHSHHGNR
>160283_666
SQINHSHHGNRQ
>160283_667
QINHSHHGNRQD
>160283_668
INHSHHGNRQDR
>160283_669
NHSHHGNRQDRG
>160283_670
HSHHGNRQDRGG
>160283_671
SHHGNRQDRGGN
>160283_672
HHGNRQDRGGNS
>160283_673
HGNRQDRGGNSG
>160283_674
GNRQDRGGNSGN
>160283_675
NRQDRGGNSGNV
>160283_676
RQDRGGNSGNVL
>160283_677
QDRGGNSGNVLN
>160283_678
DRGGNSGNVLNM
>160283_679
RGGNSGNVLNMR
>160283_680
GGNSGNVLNMRS
>160283_681
GNSGNVLNMRSN
>160283_682
GNVLNMRSNNNN
>160283_683
FNNIPSRYNLYD
>160283_684
NNIPSRYNLYDK
>160283_685
NIPSRYNLYDKK
>160283_686
IPSRYNLYDKKL
>160283_687
PSRYNLYDKKLD
>160283_688
SRYNLYDKKLDL
>160283_689
RYNLYDKKLDLD
>160283_690
YNLYDKKLDLDL
>160283_691
NLYDKKLDLDLY
>160283_692
LYDKKLDLDLYE
>160283_693
YDKKLDLDLYEN
>160283_694
LDLYENRNDSTT
>160283_695
DLYENRNDSTTK
>160283_696
LYENRNDSTTKE
>160283_697
YENRNDSTTKEL
>160283_698
ENRNDSTTKELI
>160283_699
NRNDSTTKELIK
>160283_700
RNDSTTKELIKK
>160283_701
NDSTTKELIKKL
>160283_702
MIHEEIPLKTCT
>160283_703
IHEEIPLKTCTK
>160283_704
HEEIPLKTCTKE
>160283_705
EEIPLKTCTKEK
>160283_706
EIPLKTCTKEKT
>160283_707
IPLKTCTKEKTR
>160283_708
PLKTCTKEKTRN
>160283_709
LKTCTKEKTRNL
>160283_710
KTCTKEKTRNLC
>160283_711
CTKEKTRNLCCA
>160283_712
KTRNLCCAVSDY
>160283_713
TRNLCCAVSDYC
>160283_714
RNLCCAVSDYCM
>160283_715
NLCCAVSDYCMS
>160283_716
LCCAVSDYCMSY
>160283_717
CCAVSDYCMSYF
>160283_718
CAVSDYCMSYFT
>160283_719
AVSDYCMSYFTY
>160283_720
VSDYCMSYFTYD
>160283_721
SDYCMSYFTYDS
>160283_722
DYCMSYFTYDSE
>160283_723
YCMSYFTYDSEE
>160283_724
CMSYFTYDSEEY
>160283_725
MSYFTYDSEEYY
>160283_726
SYFTYDSEEYYN
>160283_727
YFTYDSEEYYNC
>160283_728
FTYDSEEYYNCT
>160283_729
TYDSEEYYNCTK
>160283_730
YDSEEYYNCTKR
>160283_731
DSEEYYNCTKRE
>160283_732
SEEYYNCTKREF
>160283_733
EEYYNCTKREFD
>160283_734
EYYNCTKREFDD
>160283_735
YYNCTKREFDDP
>160283_736
YNCTKREFDDPS
>160283_737
NCTKREFDDPSY
>160283_738
CTKREFDDPSYT
>160283_739
TKREFDDPSYTC
>160283_740
KREFDDPSYTCF
>160283_741
REFDDPSYTCFR
>160283_742
EFDDPSYTCFRK
>160283_743
FDDPSYTCFRKE
>160283_744
DDPSYTCFRKEA
>160283_745
DPSYTCFRKEAF
>160283_746
PSYTCFRKEAFS
>160283_747
SYTCFRKEAFSS
>160283_748
YTCFRKEAFSSM
>160283_749
CFRKEAFSSMPY
>160283_750
FRKEAFSSMPYY
>160283_751
RKEAFSSMPYYA
>160283_752
KEAFSSMPYYAG
>160283_753
EAFSSMPYYAGA
>160283_754
AFSSMPYYAGAG
>160283_755
FSSMPYYAGAGV
>160283_756
SSMPYYAGAGVL
>160283_757
SMPYYAGAGVLF
>160283_758
ASQAKYQSSEGV
>160283_759
AKYQSSEGVMNE
>160283_760
KYQSSEGVMNEN
>160283_761
YQSSEGVMNENN
>160283_762
QSSEGVMNENNE
>160283_763
SSEGVMNENNEN
>160283_764
SEGVMNENNENN
>160283_765
EGVMNENNENNF
>160283_766
GVMNENNENNFL
>160283_767
VMNENNENNFLF
>160283_768
MNENNENNFLFE
>160283_769
NENNENNFLFEV
>160283_770
ENNENNFLFEVT
>160283_771
NNENNFLFEVTD
>160283_772
NENNFLFEVTDN
>160283_773
EVTDNLDKLSNM
>160283_774
VTDNLDKLSNMF
>160283_775
NQQVQETNINDF
>160283_776
VQETNINDFSEY
>160283_777
QETNINDFSEYH
>160283_778
ETNINDFSEYHE
>160283_779
TNINDFSEYHED
>160283_780
NINDFSEYHEDI
>160283_781
INDFSEYHEDIN
>160283_782
NDFSEYHEDIND
>160283_783
DFSEYHEDINDI
>160283_784
FSEYHEDINDIK
>160283_785
SEYHEDINDIKF
>160283_786
EYHEDINDIKFK
>160283_787
YHEDINDIKFKI
>160316_1
KIIFFLCSFLFF
>160316_2
IIFFLCSFLFFI
>160316_3
IFFLCSFLFFII
>160316_4
FFLCSFLFFIIN
>160316_5
LFFIINTQCVTH
>160316_6
FFIINTQCVTHE
>160316_7
FIINTQCVTHES
>160316_8
IINTQCVTHESY
>160316_9
INTQCVTHESYQ
>160316_10
NTQCVTHESYQE
>160316_11
TQCVTHESYQEL
>160316_12
QCVTHESYQELV
>160316_13
CVTHESYQELVK
>160316_14
VTHESYQELVKK
>160316_15
THESYQELVKKL
>160316_16
HESYQELVKKLE
>160316_17
ESYQELVKKLEA
>160316_18
SYQELVKKLEAL
>160316_19
YQELVKKLEALE
>160316_20
QELVKKLEALED
>160316_21
GLFHKEKMILNE
>160316_22
LFHKEKMILNEE
>160316_23
FHKEKMILNEEE
>160316_24
HKEKMILNEEEI
>160316_25
KEKMILNEEEIT
>160316_26
EKMILNEEEITT
>160316_27
KMILNEEEITTK
>160316_28
MILNEEEITTKG
>160316_29
ILNEEEITTKGA
>160316_30
LNEEEITTKGAS
>160316_31
NEEEITTKGASA
>160316_32
EEEITTKGASAQ
>160316_33
EEITTKGASAQS
>160316_34
EITTKGASAQSG
>160316_35
ITTKGASAQSGT
>160316_36
TTKGASAQSGTS
>160316_37
TKGASAQSGTSG
>160316_38
KGASAQSGTSGT
>160316_39
AQSGTSGTSGTS
>160316_40
SGTSGTSGTSGT
>160316_41
GTSGTSGTSGTS
>160316_42
SGTSGTSGTSGT
>160316_43
GTSGTSGTSGTS
>160316_44
SGTSGTSGTSGT
>160316_45
GTSGTSGTSGTS
>160316_46
SGTSGTSGTSGT
>160316_47
GTSGTSGTSGTS
>160316_48
SGTSGTSGTSAQ
>160316_49
GTSGTSGTSAQS
>160316_50
GTSGTSAQSGTS
>160316_51
GTSAQSGTSGTS
>160316_52
TSAQSGTSGTSA
>160316_53
SAQSGTSGTSAQ
>160316_54
AQSGTSGTSAQS
>160316_55
GTSGTSAQSGTS
>160316_56
GTSAQSGTSGTS
>160316_57
TSAQSGTSGTSA
>160316_58
SAQSGTSGTSAQ
>160316_59
AQSGTSGTSAQS
>160316_60
GTSGTSAQSGTS
>160316_61
GTSAQSGTSGTS
>160316_62
AQSGTSGTSGTS
>160316_63
SGTSGTSGTSGT
>160316_64
GTSGTSGTSGTS
>160316_65
TSGTSGTSGTSP
>160316_66
SNTSSGASPPAD
>160316_67
NTSSGASPPADA
>160316_68
TSSGASPPADAS
>160316_69
SSGASPPADASD
>160316_70
SGASPPADASDS
>160316_71
GASPPADASDSD
>160316_72
ASPPADASDSDA
>160316_73
SPPADASDSDAK
>160316_74
PPADASDSDAKS
>160316_75
PADASDSDAKSY
>160316_76
ADASDSDAKSYA
>160316_77
DASDSDAKSYAD
>160316_78
ASDSDAKSYADL
>160316_79
SDSDAKSYADLK
>160316_80
DSDAKSYADLKH
>160316_81
SDAKSYADLKHR
>160316_82
DAKSYADLKHRV
>160316_83
AKSYADLKHRVR
>160316_84
KSYADLKHRVRN
>160316_85
SYADLKHRVRNY
>160316_86
YADLKHRVRNYL
>160316_87
ADLKHRVRNYLF
>160316_88
DLKHRVRNYLFT
>160316_89
LKHRVRNYLFTI
>160316_90
KHRVRNYLFTIK
>160316_91
GYEEINELLYKL
>160316_92
YEEINELLYKLN
>160316_93
EEINELLYKLNF
>160316_94
EINELLYKLNFY
>160316_95
INELLYKLNFYF
>160316_96
NELLYKLNFYFD
>160316_97
ELLYKLNFYFDL
>160316_98
LLYKLNFYFDLL
>160316_99
LYKLNFYFDLLR
>160316_100
YKLNFYFDLLRA
>160316_101
KLNFYFDLLRAK
>160316_102
LNFYFDLLRAKL
>160316_103
NFYFDLLRAKLN
>160316_104
FYFDLLRAKLND
>160316_105
YFDLLRAKLNDV
>160316_106
FDLLRAKLNDVC
>160316_107
DLLRAKLNDVCA
>160316_108
LLRAKLNDVCAN
>160316_109
LRAKLNDVCAND
>160316_110
RAKLNDVCANDY
>160316_111
AKLNDVCANDYC
>160316_112
KLNDVCANDYCQ
>160316_113
LNDVCANDYCQI
>160316_114
NDVCANDYCQIP
>160316_115
DVCANDYCQIPF
>160316_116
VCANDYCQIPFN
>160316_117
CANDYCQIPFNL
>160316_118
ANDYCQIPFNLK
>160316_119
NDYCQIPFNLKI
>160316_120
DYCQIPFNLKIR
>160316_121
YCQIPFNLKIRA
>160316_122
CQIPFNLKIRAN
>160316_123
QIPFNLKIRANE
>160316_124
IPFNLKIRANEL
>160316_125
PFNLKIRANELD
>160316_126
FNLKIRANELDV
>160316_127
NLKIRANELDVL
>160316_128
LKIRANELDVLK
>160316_129
KIRANELDVLKK
>160316_130
IRANELDVLKKL
>160316_131
GYRKPLDNIKDN
>160316_132
YRKPLDNIKDNV
>160316_133
RKPLDNIKDNVG
>160316_134
KPLDNIKDNVGK
>160316_135
PLDNIKDNVGKM
>160316_136
IKDNVGKMEDYI
>160316_137
KDNVGKMEDYIK
>160316_138
DNVGKMEDYIKK
>160316_139
NVGKMEDYIKKN
>160316_140
VGKMEDYIKKNK
>160316_141
GKMEDYIKKNKT
>160316_142
KMEDYIKKNKTT
>160316_143
MEDYIKKNKTTI
>160316_144
EDYIKKNKTTIA
>160316_145
DYIKKNKTTIAN
>160316_146
IEGSKKTIDQNK
>160316_147
EGSKKTIDQNKN
>160316_148
GSKKTIDQNKNA
>160316_149
SKKTIDQNKNAD
>160316_150
KKTIDQNKNADN
>160316_151
KTIDQNKNADNE
>160316_152
TIDQNKNADNEE
>160316_153
IDQNKNADNEEG
>160316_154
DQNKNADNEEGK
>160316_155
QNKNADNEEGKK
>160316_156
NKNADNEEGKKK
>160316_157
KNADNEEGKKKL
>160316_158
NADNEEGKKKLY
>160316_159
ADNEEGKKKLYQ
>160316_160
DNEEGKKKLYQA
>160316_161
NEEGKKKLYQAQ
>160316_162
EEGKKKLYQAQY
>160316_163
EGKKKLYQAQYD
>160316_164
GKKKLYQAQYDL
>160316_165
KKKLYQAQYDLS
>160316_166
KKLYQAQYDLSI
>160316_167
KLYQAQYDLSIY
>160316_168
LYQAQYDLSIYN
>160316_169
YQAQYDLSIYNK
>160316_170
QAQYDLSIYNKQ
>160316_171
AQYDLSIYNKQL
>160316_172
QYDLSIYNKQLE
>160316_173
YDLSIYNKQLEE
>160316_174
LSIYNKQLEEAH
>160316_175
SIYNKQLEEAHN
>160316_176
IYNKQLEEAHNL
>160316_177
YNKQLEEAHNLI
>160316_178
KKNENIKELLDK
>160316_179
KNENIKELLDKI
>160316_180
NEIKNPPPANSG
>160316_181
EIKNPPPANSGN
>160316_182
IKNPPPANSGNT
>160316_183
KNPPPANSGNTP
>160316_184
NPPPANSGNTPN
>160316_185
PPPANSGNTPNT
>160316_186
PPANSGNTPNTL
>160316_187
PANSGNTPNTLL
>160316_188
ANSGNTPNTLLD
>160316_189
NSGNTPNTLLDK
>160316_190
SGNTPNTLLDKN
>160316_191
GNTPNTLLDKNK
>160316_192
NTPNTLLDKNKK
>160316_193
TPNTLLDKNKKI
>160316_194
PNTLLDKNKKIE
>160316_195
NTLLDKNKKIEE
>160316_196
IDSLFTDPLELE
>160316_197
DSLFTDPLELEY
>160316_198
SLFTDPLELEYY
>160316_199
LFTDPLELEYYL
>160316_200
FTDPLELEYYLR
>160316_201
TDPLELEYYLRE
>160316_202
DPLELEYYLREK
>160316_203
PLELEYYLREKN
>160316_204
LELEYYLREKNK
>160316_205
ELEYYLREKNKK
>160316_206
LEYYLREKNKKV
>160316_207
EYYLREKNKKVD
>160316_208
YYLREKNKKVDV
>160316_209
REKNKKVDVTPK
>160316_210
KKVDVTPKSQDP
>160316_211
KVDVTPKSQDPT
>160316_212
VDVTPKSQDPTK
>160316_213
DVTPKSQDPTKS
>160316_214
VTPKSQDPTKSV
>160316_215
TPKSQDPTKSVQ
>160316_216
PKSQDPTKSVQI
>160316_217
KSQDPTKSVQIP
>160316_218
SQDPTKSVQIPK
>160316_219
QDPTKSVQIPKV
>160316_220
DPTKSVQIPKVP
>160316_221
PTKSVQIPKVPY
>160316_222
TKSVQIPKVPYP
>160316_223
KSVQIPKVPYPN
>160316_224
SVQIPKVPYPNG
>160316_225
VQIPKVPYPNGI
>160316_226
QIPKVPYPNGIV
>160316_227
IPKVPYPNGIVY
>160316_228
PKVPYPNGIVYP
>160316_229
KVPYPNGIVYPL
>160316_230
VPYPNGIVYPLP
>160316_231
PYPNGIVYPLPL
>160316_232
YPNGIVYPLPLT
>160316_233
PNGIVYPLPLTD
>160316_234
NGIVYPLPLTDI
>160316_235
GIVYPLPLTDIH
>160316_236
IVYPLPLTDIHN
>160316_237
VYPLPLTDIHNS
>160316_238
YPLPLTDIHNSL
>160316_239
PLPLTDIHNSLA
>160316_240
LPLTDIHNSLAA
>160316_241
TDIHNSLAADND
>160316_242
DIHNSLAADNDK
>160316_243
IHNSLAADNDKN
>160316_244
HNSLAADNDKNS
>160316_245
SLAADNDKNSYG
>160316_246
LAADNDKNSYGD
>160316_247
AADNDKNSYGDL
>160316_248
ADNDKNSYGDLM
>160316_249
DNDKNSYGDLMN
>160316_250
NDKNSYGDLMNP
>160316_251
NSYGDLMNPDTK
>160316_252
SYGDLMNPDTKE
>160316_253
YGDLMNPDTKEK
>160316_254
GDLMNPDTKEKI
>160316_255
DLMNPDTKEKIN
>160316_256
LMNPDTKEKINE
>160316_257
MNPDTKEKINEK
>160316_258
NPDTKEKINEKI
>160316_259
PDTKEKINEKII
>160316_260
DTKEKINEKIIT
>160316_261
TKEKINEKIITD
>160316_262
KEKINEKIITDN
>160316_263
EKINEKIITDNK
>160316_264
KINEKIITDNKE
>160316_265
INEKIITDNKER
>160316_266
NEKIITDNKERK
>160316_267
EKIITDNKERKI
>160316_268
KIITDNKERKIF
>160316_269
LEEKKINHTKEQ
>160316_270
EEKKINHTKEQN
>160316_271
EKKINHTKEQNK
>160316_272
KKINHTKEQNKK
>160316_273
KINHTKEQNKKL
>160316_274
INHTKEQNKKLL
>160316_275
NHTKEQNKKLLE
>160316_276
HTKEQNKKLLED
>160316_277
TKEQNKKLLEDY
>160316_278
KEQNKKLLEDYE
>160316_279
EQNKKLLEDYEK
>160316_280
QNKKLLEDYEKS
>160316_281
LLEDYEKSKKDY
>160316_282
EKFYEMKFNNNF
>160316_283
KFYEMKFNNNFD
>160316_284
FYEMKFNNNFDK
>160316_285
FNNNFDKDVVDK
>160316_286
NNNFDKDVVDKI
>160316_287
NNFDKDVVDKIF
>160316_288
VDKIFSARYTYN
>160316_289
DKIFSARYTYNV
>160316_290
KIFSARYTYNVE
>160316_291
IFSARYTYNVEK
>160316_292
FSARYTYNVEKQ
>160316_293
SARYTYNVEKQR
>160316_294
ARYTYNVEKQRY
>160316_295
RYTYNVEKQRYN
>160316_296
YTYNVEKQRYNN
>160316_297
TYNVEKQRYNNK
>160316_298
YNVEKQRYNNKF
>160316_299
NVEKQRYNNKFS
>160316_300
VEKQRYNNKFSS
>160316_301
EKQRYNNKFSSS
>160316_302
FSSSNNSVYNVQ
>160316_303
SSSNNSVYNVQK
>160316_304
SSNNSVYNVQKL
>160316_305
SNNSVYNVQKLK
>160316_306
NNSVYNVQKLKK
>160316_307
NSVYNVQKLKKA
>160316_308
SVYNVQKLKKAL
>160316_309
VYNVQKLKKALS
>160316_310
GISEKDFNHYYT
>160316_311
EKDFNHYYTLKT
>160316_312
KDFNHYYTLKTG
>160316_313
DFNHYYTLKTGL
>160316_314
FNHYYTLKTGLE
>160316_315
NHYYTLKTGLEA
>160316_316
HYYTLKTGLEAD
>160316_317
YYTLKTGLEADI
>160316_318
YTLKTGLEADIK
>160316_319
SENKILEKNFKG
>160316_320
ENKILEKNFKGL
>160316_321
KILEKNFKGLTH
>160316_322
ILEKNFKGLTHS
>160316_323
LEKNFKGLTHSA
>160316_324
EKNFKGLTHSAN
>160316_325
KNFKGLTHSANA
>160316_326
NFKGLTHSANAS
>160316_327
FKGLTHSANASL
>160316_328
KGLTHSANASLE
>160316_329
GLTHSANASLEV
>160316_330
LTHSANASLEVY
>160316_331
THSANASLEVYD
>160316_332
HSANASLEVYDI
>160316_333
SANASLEVYDIV
>160316_334
ANASLEVYDIVK
>160316_335
NASLEVYDIVKL
>160316_336
ASLEVYDIVKLQ
>160316_337
SLEVYDIVKLQV
>160316_338
LEVYDIVKLQVQ
>160316_339
EVYDIVKLQVQK
>160316_340
VYDIVKLQVQKV
>160316_341
YDIVKLQVQKVL
>160316_342
DSIHVPNIYKPQ
>160316_343
SIHVPNIYKPQN
>160316_344
IHVPNIYKPQNK
>160316_345
HVPNIYKPQNKP
>160316_346
VPNIYKPQNKPE
>160316_347
PNIYKPQNKPEP
>160316_348
NIYKPQNKPEPY
>160316_349
IYKPQNKPEPYY
>160316_350
YKPQNKPEPYYL
>160316_351
KPQNKPEPYYLI
>160316_352
PQNKPEPYYLIV
>160316_353
QNKPEPYYLIVL
>160316_354
NKPEPYYLIVLK
>160316_355
KPEPYYLIVLKK
>160316_356
PEPYYLIVLKKE
>160316_357
EPYYLIVLKKEV
>160316_358
PYYLIVLKKEVD
>160316_359
YYLIVLKKEVDK
>160316_360
LIVLKKEVDKLK
>160316_361
IVLKKEVDKLKE
>160316_362
VLKKEVDKLKEF
>160316_363
IPKVKDMLKKEQ
>160316_364
KEQAVLSSITQP
>160316_365
EQAVLSSITQPL
>160316_366
SSITQPLVAASE
>160316_367
ITQPLVAASETT
>160316_368
TQPLVAASETTE
>160316_369
ASETTEDGGHST
>160316_370
SETTEDGGHSTH
>160316_371
ETTEDGGHSTHT
>160316_372
TTEDGGHSTHTL
>160316_373
TEDGGHSTHTLS
>160316_374
EDGGHSTHTLSQ
>160316_375
DGGHSTHTLSQS
>160316_376
GGHSTHTLSQSG
>160316_377
GHSTHTLSQSGE
>160316_378
HSTHTLSQSGET
>160316_379
THTLSQSGETEV
>160316_380
TLSQSGETEVTE
>160316_381
LSQSGETEVTEE
>160316_382
SQSGETEVTEET
>160316_383
QSGETEVTEETE
>160316_384
SGETEVTEETEE
>160316_385
GETEVTEETEET
>160316_386
ETEVTEETEETE
>160316_387
TEVTEETEETEE
>160316_388
EVTEETEETEET
>160316_389
VTEETEETEETV
>160316_390
TEETEETEETVG
>160316_391
ETEETEETVGHT
>160316_392
TEETEETVGHTT
>160316_393
TTTVTITLPPKE
>160316_394
TTVTITLPPKEV
>160316_395
VVENSIEHKSND
>160316_396
VENSIEHKSNDN
>160316_397
ENSIEHKSNDNS
>160316_398
NSIEHKSNDNSQ
>160316_399
SIEHKSNDNSQA
>160316_400
IEHKSNDNSQAL
>160316_401
HKSNDNSQALTK
>160316_402
NDNSQALTKTVY
>160316_403
FLTKSYICHKYI
>160316_404
LTKSYICHKYIL
>160316_405
TKSYICHKYILV
>160316_406
KSYICHKYILVS
>160316_407
SYICHKYILVSN
>160316_408
YICHKYILVSNS
>160316_409
KYILVSNSSMDQ
>160316_410
NSSMDQKLLEVY
>160316_411
SSMDQKLLEVYN
>160316_412
SMDQKLLEVYNL
>160316_413
MDQKLLEVYNLT
>160316_414
DQKLLEVYNLTP
>160316_415
KLLEVYNLTPEE
>160316_416
LLEVYNLTPEEE
>160316_417
LEVYNLTPEEEN
>160316_418
EVYNLTPEEENE
>160316_419
VYNLTPEEENEL
>160316_420
YNLTPEEENELK
>160316_421
LTPEEENELKSC
>160316_422
TPEEENELKSCD
>160316_423
PEEENELKSCDP
>160316_424
EEENELKSCDPL
>160316_425
EENELKSCDPLD
>160316_426
ENELKSCDPLDL
>160316_427
NELKSCDPLDLL
>160316_428
LFNIQNNIPAMY
>160316_429
NIQNNIPAMYSL
>160316_430
IQNNIPAMYSLY
>160316_431
QNNIPAMYSLYD
>160316_432
NNIPAMYSLYDS
>160316_433
NIPAMYSLYDSM
>160316_434
IPAMYSLYDSMN
>160316_435
PAMYSLYDSMNN
>160316_436
AMYSLYDSMNND
>160316_437
MYSLYDSMNNDL
>160316_438
YSLYDSMNNDLQ
>160316_439
SLYDSMNNDLQH
>160316_440
LYDSMNNDLQHL
>160316_441
YDSMNNDLQHLF
>160316_442
FFELYQKEMIYY
>160316_443
FELYQKEMIYYL
>160316_444
ELYQKEMIYYLH
>160316_445
LYQKEMIYYLHK
>160316_446
YQKEMIYYLHKL
>160316_447
QKEMIYYLHKLK
>160316_448
KEMIYYLHKLKE
>160316_449
EMIYYLHKLKEE
>160316_450
MIYYLHKLKEEN
>160316_451
IYYLHKLKEENH
>160316_452
YYLHKLKEENHI
>160316_453
HIKKLLEEQKQI
>160316_454
IKKLLEEQKQIT
>160316_455
KKLLEEQKQITG
>160316_456
KLLEEQKQITGT
>160316_457
LLEEQKQITGTS
>160316_458
LEEQKQITGTSS
>160316_459
EEQKQITGTSST
>160316_460
EQKQITGTSSTS
>160316_461
QKQITGTSSTSS
>160316_462
KQITGTSSTSSP
>160316_463
QITGTSSTSSPG
>160316_464
ITGTSSTSSPGN
>160316_465
TGTSSTSSPGNT
>160316_466
GTSSTSSPGNTT
>160316_467
TSSTSSPGNTTV
>160316_468
SSTSSPGNTTVN
>160316_469
STSSPGNTTVNT
>160316_470
TSSPGNTTVNTA
>160316_471
SSPGNTTVNTAQ
>160316_472
SPGNTTVNTAQS
>160316_473
PGNTTVNTAQSA
>160316_474
GNTTVNTAQSAT
>160316_475
NTTVNTAQSATH
>160316_476
TTVNTAQSATHS
>160316_477
TVNTAQSATHSN
>160316_478
VNTAQSATHSNS
>160316_479
NTAQSATHSNSQ
>160316_480
TAQSATHSNSQN
>160316_481
AQSATHSNSQNQ
>160316_482
QSATHSNSQNQQ
>160316_483
SATHSNSQNQQS
>160316_484
ATHSNSQNQQSN
>160316_485
THSNSQNQQSNA
>160316_486
NQQSNASSTNTQ
>160316_487
QQSNASSTNTQN
>160316_488
QSNASSTNTQNG
>160316_489
SNASSTNTQNGV
>160316_490
NASSTNTQNGVA
>160316_491
ASSTNTQNGVAV
>160316_492
SSTNTQNGVAVS
>160316_493
STNTQNGVAVSS
>160316_494
TNTQNGVAVSSG
>160316_495
NTQNGVAVSSGP
>160316_496
TQNGVAVSSGPA
>160316_497
QNGVAVSSGPAV
>160316_498
NGVAVSSGPAVV
>160316_499
VSSGPAVVEESH
>160316_500
SSGPAVVEESHD
>160316_501
SGPAVVEESHDP
>160316_502
GPAVVEESHDPL
>160316_503
PAVVEESHDPLT
>160316_504
VVEESHDPLTVL
>160316_505
ISNDLKGIVSLL
>160316_506
SNDLKGIVSLLN
>160316_507
NDLKGIVSLLNL
>160316_508
DLKGIVSLLNLG
>160316_509
LKGIVSLLNLGN
>160316_510
KGIVSLLNLGNK
>160316_511
GIVSLLNLGNKT
>160316_512
LLNLGNKTKVPN
>160316_513
LNLGNKTKVPNP
>160316_514
NLGNKTKVPNPL
>160316_515
LGNKTKVPNPLT
>160316_516
GNKTKVPNPLTI
>160316_517
NKTKVPNPLTIS
>160316_518
TKVPNPLTISTT
>160316_519
KVPNPLTISTTE
>160316_520
VPNPLTISTTEM
>160316_521
EKFYENILKNND
>160316_522
FYENILKNNDTY
>160316_523
NILKNNDTYFND
>160316_524
ILKNNDTYFNDD
>160316_525
LKNNDTYFNDDI
>160316_526
KNNDTYFNDDIK
>160316_527
NNDTYFNDDIKQ
>160316_528
NDTYFNDDIKQF
>160316_529
DTYFNDDIKQFV
>160316_530
TYFNDDIKQFVK
>160316_531
YFNDDIKQFVKS
>160316_532
FNDDIKQFVKSN
>160316_533
NDDIKQFVKSNS
>160316_534
KDTLQLSFDLYN
>160316_535
DTLQLSFDLYNK
>160316_536
TLQLSFDLYNKY
>160316_537
LQLSFDLYNKYK
>160316_538
QLSFDLYNKYKL
>160316_539
LSFDLYNKYKLK
>160316_540
SFDLYNKYKLKL
>160316_541
FDLYNKYKLKLD
>160316_542
DLYNKYKLKLDR
>160316_543
LYNKYKLKLDRL
>160316_544
YNKYKLKLDRLF
>160316_545
GQDKMQIKKLTL
>160316_546
MQIKKLTLLKEQ
>160316_547
KKLTLLKEQLES
>160316_548
NKKKEAEIAETE
>160316_549
KKKEAEIAETEN
>160316_550
KKEAEIAETENT
>160316_551
KEAEIAETENTL
>160316_552
EAEIAETENTLE
>160316_553
AEIAETENTLEN
>160316_554
IAETENTLENTK
>160316_555
AETENTLENTKI
>160316_556
ETENTLENTKIL
>160316_557
TENTLENTKILL
>160316_558
ENTLENTKILLK
>160316_559
NTLENTKILLKH
>160316_560
TLENTKILLKHY
>160316_561
LENTKILLKHYK
>160316_562
ENTKILLKHYKG
>160316_563
NTKILLKHYKGL
>160316_564
TKILLKHYKGLV
>160316_565
LLKHYKGLVKYY
>160316_566
LKHYKGLVKYYN
>160316_567
KHYKGLVKYYNG
>160316_568
YKGLVKYYNGES
>160316_569
LVKYYNGESSPL
>160316_570
VKYYNGESSPLK
>160316_571
KYYNGESSPLKT
>160316_572
YYNGESSPLKTL
>160316_573
YNGESSPLKTLS
>160316_574
NGESSPLKTLSE
>160316_575
ESSPLKTLSEVS
>160316_576
LKTLSEVSIQTE
>160316_577
TLSEVSIQTEDN
>160316_578
LSEVSIQTEDNY
>160316_579
SEVSIQTEDNYA
>160316_580
EVSIQTEDNYAN
>160316_581
VSIQTEDNYANL
>160316_582
SIQTEDNYANLE
>160316_583
IQTEDNYANLEK
>160316_584
QTEDNYANLEKF
>160316_585
EDNYANLEKFRV
>160316_586
ITELKEVIKNKN
>160316_587
TELKEVIKNKNY
>160316_588
ELKEVIKNKNYT
>160316_589
LKEVIKNKNYTG
>160316_590
KEVIKNKNYTGN
>160316_591
EVIKNKNYTGNS
>160316_592
VIKNKNYTGNSP
>160316_593
IKNKNYTGNSPS
>160316_594
KNKNYTGNSPSE
>160316_595
NKNYTGNSPSEN
>160316_596
KNYTGNSPSENN
>160316_597
NYTGNSPSENNK
>160316_598
YTGNSPSENNKK
>160316_599
TGNSPSENNKKV
>160316_600
GNSPSENNKKVN
>160316_601
NSPSENNKKVNE
>160316_602
SPSENNKKVNEA
>160316_603
PSENNKKVNEAL
>160316_604
SENNKKVNEALK
>160316_605
ENNKKVNEALKS
>160316_606
NNKKVNEALKSY
>160316_607
NKKVNEALKSYE
>160316_608
KKVNEALKSYEN
>160316_609
KVNEALKSYENF
>160316_610
VNEALKSYENFL
>160316_611
LPEAKVTTVVTP
>160316_612
PEAKVTTVVTPP
>160316_613
EAKVTTVVTPPQ
>160316_614
AKVTTVVTPPQP
>160316_615
KVTTVVTPPQPD
>160316_616
VTTVVTPPQPDV
>160316_617
TTVVTPPQPDVT
>160316_618
TVVTPPQPDVTP
>160316_619
VVTPPQPDVTPS
>160316_620
VTPPQPDVTPSP
>160316_621
TPPQPDVTPSPL
>160316_622
PPQPDVTPSPLS
>160316_623
PQPDVTPSPLSV
>160316_624
QPDVTPSPLSVR
>160316_625
SVRVSGSSGSTK
[truncated: 3,307,145 more chars]
