# Supplementary material for: An assessment on epitope prediction methods for protozoa genomes
Source: BMC Bioinformatics. 2012 Nov 21;13:309. doi: 10.1186/1471-2105-13-309 (PMC3543197; doi:10.1186/1471-2105-13-309)
Supplement: Additional file 5 — Epitopes predicted by BCPred12. This file in fasta format contains 42,750 epitopes predicted by BCPred12. [file 1471-2105-13-309-S5.txt]

>9826_1
TDLKDTKKDRIR
>9826_2
KDTKKDRIRFHF
>9826_3
INLNDNNLSNNE
>9826_4
NLNDNNLSNNES
>9826_5
LNDNNLSNNESK
>9826_6
NDNNLSNNESKR
>9826_7
DNNLSNNESKRK
>9826_8
NNLSNNESKRKS
>9826_9
NLSNNESKRKSR
>9826_10
LSNNESKRKSRR
>9826_11
SNNESKRKSRRK
>9826_12
NNESKRKSRRKK
>9826_13
NESKRKSRRKKV
>9826_14
ESKRKSRRKKVK
>9826_15
SKRKSRRKKVKV
>9826_16
KRKSRRKKVKVN
>9826_17
EGKMKRRNKKEK
>9826_18
GKMKRRNKKEKR
>9826_19
KMKRRNKKEKRR
>9826_20
MKRRNKKEKRRK
>9826_21
KRRNKKEKRRKE
>9826_22
RRNKKEKRRKEK
>9826_23
RNKKEKRRKEKD
>9826_24
NKKEKRRKEKDN
>9826_25
KKEKRRKEKDNK
>9826_26
KEKRRKEKDNKK
>9826_27
EKRRKEKDNKKM
>9826_28
KRRKEKDNKKMN
>9826_29
RRKEKDNKKMNE
>9826_30
RKEKDNKKMNEL
>9826_31
KEKDNKKMNELK
>9826_32
EKDNKKMNELKL
>9826_33
KDNKKMNELKLK
>9826_34
DNKKMNELKLKR
>9826_35
NKKMNELKLKRE
>9826_36
KKMNELKLKREY
>9826_37
KMNELKLKREYK
>9826_38
MNELKLKREYKE
>9826_39
NELKLKREYKES
>9826_40
ELKLKREYKESY
>9826_41
YFTLYKNNLFPN
>9826_42
NTDINENVEENE
>9826_43
EENEYVDKNTEG
>9826_44
DKDGVEDKGGGE
>9826_45
KDGVEDKGGGEN
>9826_46
DGVEDKGGGENE
>9826_47
GVEDKGGGENEG
>9826_48
VEDKGGGENEGG
>9826_49
EDKGGGENEGGD
>9826_50
DKGGGENEGGDG
>9826_51
KGGGENEGGDGH
>9826_52
GGGENEGGDGHG
>9826_53
GGENEGGDGHGS
>9826_54
GENEGGDGHGSA
>9826_55
ENEGGDGHGSAG
>9826_56
NEGGDGHGSAGD
>9826_57
EGGDGHGSAGDS
>9826_58
HGSAGDSAGGDR
>9826_59
GSAGDSAGGDRG
>9826_60
SAGDSAGGDRGG
>9826_61
AGDSAGGDRGGD
>9826_62
GDSAGGDRGGDE
>9826_63
DSAGGDRGGDEN
>9826_64
SAGGDRGGDENK
>9826_65
AGGDRGGDENKD
>9826_66
GGDRGGDENKDK
>9826_67
GDRGGDENKDKD
>9826_68
DRGGDENKDKDN
>9826_69
RGGDENKDKDNE
>9826_70
GGDENKDKDNEE
>9826_71
GDENKDKDNEEN
>9826_72
DENKDKDNEENK
>9826_73
ENKDKDNEENKD
>9826_74
NKDKDNEENKDK
>9826_75
KDKDNEENKDKK
>9826_76
DKDNEENKDKKG
>9826_77
KDNEENKDKKGN
>9826_78
DNEENKDKKGNK
>9826_79
NEENKDKKGNKD
>9826_80
EENKDKKGNKDD
>9826_81
ENKDKKGNKDDD
>9826_82
NKDKKGNKDDDD
>9826_83
KDKKGNKDDDDE
>9826_84
DKKGNKDDDDEE
>9826_85
KDDDDEEEEEEE
>9826_86
DDDDEEEEEEEE
>9826_87
DDDEEEEEEEED
>9826_88
DDEEEEEEEEDD
>9826_89
DEEEEEEEEDDE
>9826_90
EEEEEEEEDDEE
>9826_91
EEEEEEEDDEEK
>9826_92
EEEEEEDDEEKE
>9826_93
EEEEEDDEEKEE
>9826_94
EEEEDDEEKEEK
>9826_95
EEDDEEKEEKDD
>9826_96
EDDEEKEEKDDK
>9826_97
DDEEKEEKDDKD
>9826_98
DEEKEEKDDKDE
>9826_99
EEKEEKDDKDEK
>9826_100
EKEEKDDKDEKD
>9826_101
KEEKDDKDEKDE
>9826_102
EEKDDKDEKDEK
>9826_103
EKDDKDEKDEKD
>9826_104
KDDKDEKDEKDE
>9826_105
DDKDEKDEKDEK
>9826_106
DKDEKDEKDEKD
>9826_107
KDEKDEKDEKDE
>9826_108
DEKDEKDEKDEK
>9826_109
EKDEKDEKDEKD
>9826_110
KDEKDEKDEKDE
>9826_111
DEKDEKDEKDEK
>9826_112
EKDEKDEKDEKD
>9826_113
KDEKDEKDEKDE
>9826_114
DEKDEKDEKDEK
>9826_115
EKDEKDEKDEKD
>9826_116
KDEKDEKDEKDE
>9826_117
DEKDEKDEKDEK
>9826_118
EKDEKDEKDEKD
>9826_119
KDEKDEKDEKDE
>9826_120
DEKDEKDEKDEK
>9826_121
EKDEKDEKDEKG
>9826_122
KDEKDEKDEKGE
>9826_123
DEKDEKDEKGEK
>9826_124
EKDEKDEKGEKD
>9826_125
KDEKDEKGEKDE
>9826_126
DEKDEKGEKDES
>9826_127
FIEREQGTEEEV
>9826_128
IEREQGTEEEVI
>9826_129
EREQGTEEEVIH
>9826_130
REQGTEEEVIHE
>9826_131
EQGTEEEVIHED
>9826_132
QGTEEEVIHEDL
>9826_133
EVLQDEQLIEEE
>9826_134
VLQDEQLIEEEK
>9826_135
LQDEQLIEEEKL
>9826_136
DEQLIEEEKLTE
>9826_137
EQLIEEEKLTEE
>9826_138
QLIEEEKLTEEE
>9826_139
LIEEEKLTEEEK
>9826_140
DEQLIEEEKLTE
>9826_141
EQLIEEEKLTEE
>9826_142
QLIEEEKLTEEE
>9826_143
LIEEEKLTEEEK
>9826_144
LTEEEKLTEEEI
>9826_145
EEEKLTEEEIFI
>9826_146
EVIPEELIEEVI
>9826_147
VIPEELIEEVIT
>9826_148
IPEELIEEVITE
>9826_149
EEVIPEEIVEEV
>9826_150
VIPEEIVEEVLP
>9826_151
IPEEIVEEVLPE
>9826_152
EEIIPEEVVHEA
>9826_153
EIIPEEVVHEAK
>9826_154
IIPEEVVHEAKH
>9826_155
IPEEVVHEAKHE
>9826_156
PEEVVHEAKHEE
>9826_157
PEELIEEVIPEE
>9826_158
EVIPEEIIEEVV
>9826_159
VIPEEIIEEVVI
>9826_160
IPEEIIEEVVIP
>9826_161
PEEIIEEVVIPE
>9826_162
EEIIEEVVIPEE
>9826_163
VIPEEIVQEVIP
>9826_164
IPEEIVQEVIPE
>9826_165
PEEIIEEKIPEE
>9826_166
IIEEKIPEEIVE
>9826_167
IEEKIPEEIVEE
>9826_168
EEKIPEEIVEEE
>9826_169
EKIPEEIVEEEI
>9826_170
KIPEEIVEEEIH
>9826_171
IPEEIVEEEIHE
>9826_172
PEEIVEEEIHEE
>9826_173
EEIVEEEIHEEI
>9826_174
EIVEEEIHEEIV
>9826_175
IVEEEIHEEIVE
>9826_176
VEEEIHEEIVEE
>9826_177
EEEIHEEIVEEI
>9826_178
EEMIPEEIVEEV
>9826_179
EMIPEEIVEEVV
>9826_180
MIPEEIVEEVVP
>9826_181
IPEEIVEEVVPE
>9826_182
PEEIVEEVVPEV
>9826_183
EEMKPEEVLEEV
>9826_184
EEVIPEEIVEEV
>9826_185
EVIPEEIVEEVV
>9826_186
VIPEEIVEEVVE
>9826_187
IPEEIVEEVVEE
>9826_188
EEIIPEEVIEEV
>9826_189
EIIPEEVIEEVR
>9826_190
IIPEEVIEEVRP
>9826_191
IPEEVIEEVRPG
>9918_1
QCVTHESYQELV
>9918_2
CVTHESYQELVK
>9918_3
VTHESYQELVKK
>9918_4
THESYQELVKKL
>9918_5
HESYQELVKKLE
>9918_6
ESYQELVKKLEA
>9918_7
SYQELVKKLEAL
>9918_8
YQELVKKLEALE
>9918_9
QELVKKLEALED
>9918_10
ELVKKLEALEDA
>9918_11
GLFHKEKMILNE
>9918_12
LFHKEKMILNEE
>9918_13
FHKEKMILNEEE
>9918_14
HKEKMILNEEEI
>9918_15
KEKMILNEEEIT
>9918_16
EKMILNEEEITT
>9918_17
KMILNEEEITTK
>9918_18
MILNEEEITTKG
>9918_19
ILNEEEITTKGA
>9918_20
LNEEEITTKGAS
>9918_21
NEEEITTKGASA
>9918_22
EEEITTKGASAQ
>9918_23
EEITTKGASAQS
>9918_24
RSNTLPRSNTSS
>9918_25
SNTLPRSNTSSG
>9918_26
SSGAIPPADASD
>9918_27
SGAIPPADASDS
>9918_28
GAIPPADASDSD
>9918_29
AIPPADASDSDA
>9918_30
IPPADASDSDAK
>9918_31
PPADASDSDAKS
>9918_32
PADASDSDAKSY
>9918_33
ADASDSDAKSYA
>9918_34
DASDSDAKSYAD
>9918_35
NELLYKLNFYFD
>9918_36
EKPTTESKPNTL
>9918_37
KPTTESKPNTLL
>9918_38
NTLLDKNKKIEE
>9918_39
TLLDKNKKIEEH
>9918_40
LLDKNKKIEEHE
>9918_41
LDKNKKIEEHEE
>9918_42
DKNKKIEEHEEK
>9918_43
KNKKIEEHEEKI
>9918_44
NKKIEEHEEKIK
>9918_45
KKIEEHEEKIKE
>9918_46
KIEEHEEKIKEI
>9918_47
IEEHEEKIKEIA
>9918_48
EEHEEKIKEIAK
>9918_49
EHEEKIKEIAKT
>9918_50
HEEKIKEIAKTI
>9918_51
EEKIKEIAKTIK
>9918_52
PLELEYYLREKN
>9918_53
ELEYYLREKNKK
>9918_54
EYYLREKNKKVD
>9918_55
PKVPYPNGIVYP
>9918_56
KVPYPNGIVYPL
>9918_57
VPYPNGIVYPLP
>9918_58
PYPNGIVYPLPL
>9918_59
PNIYKPQNKPEP
>9918_60
NIYKPQNKPEPY
>9918_61
IYKPQNKPEPYY
>9918_62
YKPQNKPEPYYL
>9918_63
KPQNKPEPYYLI
>9918_64
PQNKPEPYYLIV
>9918_65
TTVTITLPPTQP
>9918_66
TVTITLPPTQPS
>9918_67
VTITLPPTQPSP
>9918_68
TITLPPTQPSPP
>9918_69
ITLPPTQPSPPK
>9918_70
TLPPTQPSPPKE
>9918_71
LPPTQPSPPKEV
>9918_72
PPTQPSPPKEVK
>9918_73
EEQKQITGTSST
>9918_74
EQKQITGTSSTS
>9918_75
QSATHSNSQNQQ
>9918_76
SATHSNSQNQQS
>9918_77
ATHSNSQNQQSN
>9918_78
THSNSQNQQSNA
>9918_79
HSNSQNQQSNAS
>9918_80
QQSNASSTNTQN
>9918_81
QSNASSTNTQNG
>9918_82
SNASSTNTQNGV
>9918_83
NASSTNTQNGVA
>9918_84
ASSTNTQNGVAV
>10638_1
SKLVGGVARPNA
>10638_2
KLVGGVARPNAA
>10638_3
LVGGVARPNAAT
>10638_4
PAAAAEEEEDDD
>10638_5
AAAAEEEEDDDM
>10638_6
AAAEEEEDDDMG
>10638_7
AAEEEEDDDMGF
>10638_8
AEEEEDDDMGFG
>10638_9
EEEEDDDMGFGL
>10638_10
EEEDDDMGFGLF
>10638_11
EEDDDMGFGLFD
>10944_1
VVGASRMFWLTH
>10944_2
EENGEVRQRVVH
>10944_3
NGEVRQRVVHSF
>10944_4
GEVRQRVVHSFR
>10944_5
ADARYDTSNDNS
>10944_6
DARYDTSNDNSL
>10944_7
ARYDTSNDNSLI
>10944_8
YNSSTSYWTSHG
>10944_9
NSSTSYWTSHGD
>10944_10
ANITWGSPVSLK
>10944_11
NITWGSPVSLKE
>10944_12
ITWGSPVSLKEF
>10944_13
MHTNQFLGGAGV
>10944_14
HTNQFLGGAGVA
>10944_15
TNQFLGGAGVAI
>10944_16
NQFLGGAGVAIV
>10944_17
SKIFYSEDDGKT
>10944_18
KIFYSEDDGKTW
>10944_19
IFYSEDDGKTWK
>10944_20
FYSEDDGKTWKF
>10944_21
YSEDDGKTWKFG
>10944_22
SEDDGKTWKFGK
>10944_23
EDDGKTWKFGKG
>10944_24
DDGKTWKFGKGR
>10944_25
IINTRVDYRRRL
>10944_26
INTRVDYRRRLV
>10944_27
PKSDQPGSQSSF
>10944_28
HLSSICTPADPA
>10944_29
LSSICTPADPAA
>10944_30
SSICTPADPAAS
>10944_31
SICTPADPAASS
>10944_32
ICTPADPAASSS
>10944_33
CTPADPAASSSE
>10944_34
TPADPAASSSER
>10944_35
PADPAASSSERV
>10944_36
SNGLKFAGVGGG
>10944_37
NGLKFAGVGGGA
>10944_38
GLKFAGVGGGAL
>10944_39
LKFAGVGGGALW
>10944_40
KFAGVGGGALWP
>10944_41
FAGVGGGALWPV
>10944_42
AGVGGGALWPVS
>10944_43
GVGGGALWPVSQ
>10944_44
PVSQQGQNQRYR
>10944_45
VSQQGQNQRYRF
>10944_46
WQPIYGSTPVTP
>10944_47
QPIYGSTPVTPT
>10944_48
PIYGSTPVTPTG
>10944_49
IYGSTPVTPTGS
>10944_50
YGSTPVTPTGSW
>10944_51
GSTPVTPTGSWE
>10944_52
STPVTPTGSWET
>10944_53
TPVTPTGSWETG
>10944_54
SSDSSAHGTPST
>10944_55
SDSSAHGTPSTP
>10944_56
DSSAHGTPSTPV
>10944_57
SSAHGTPSTPVD
>10944_58
SAHGTPSTPVDS
>10944_59
AHGTPSTPVDST
>10944_60
HGTPSTPVDSTA
>10944_61
GTPSTPVDSTAH
>10944_62
TPSTPVDSTAHG
>10944_63
PSTPVDSTAHGT
>10944_64
VDSTAHGTPSTP
>10944_65
DSTAHGTPSTPA
>10944_66
STAHGTPSTPAD
>10944_67
TAHGTPSTPADS
>10944_68
AHGTPSTPADSS
>10944_69
HGTPSTPADSSA
>10944_70
GTPSTPADSSAH
>10944_71
TPSTPADSSAHS
>10944_72
PSTPADSSAHST
>10944_73
STPADSSAHSTP
>10944_74
TPADSSAHSTPS
>10944_75
PADSSAHSTPST
>10944_76
ADSSAHSTPSTP
>10944_77
DSSAHSTPSTPA
>10944_78
SSAHSTPSTPAD
>10944_79
SAHSTPSTPADS
>10944_80
AHSTPSTPADSS
>10944_81
HSTPSTPADSSA
>10944_82
STPSTPADSSAH
>10944_83
TPSTPADSSAHS
>10944_84
PSTPADSSAHST
>10944_85
STPADSSAHSTP
>10944_86
TPADSSAHSTPS
>10944_87
PADSSAHSTPST
>10944_88
ADSSAHSTPSTP
>10944_89
DSSAHSTPSTPV
>10944_90
SSAHSTPSTPVD
>10944_91
SAHSTPSTPVDS
>10944_92
AHSTPSTPVDSS
>10944_93
HSTPSTPVDSSA
>10944_94
STPSTPVDSSAH
>10944_95
TPSTPVDSSAHS
>10944_96
PSTPVDSSAHST
>10944_97
STPVDSSAHSTP
>10944_98
TPVDSSAHSTPS
>10944_99
PVDSSAHSTPST
>10944_100
VDSSAHSTPSTP
>10944_101
DSSAHSTPSTPA
>10944_102
SSAHSTPSTPAD
>10944_103
SAHSTPSTPADS
>10944_104
AHSTPSTPADSS
>10944_105
HSTPSTPADSSA
>10944_106
STPSTPADSSAH
>10944_107
TPSTPADSSAHS
>10944_108
PSTPADSSAHST
>10944_109
STPADSSAHSTP
>10944_110
TPADSSAHSTPS
>10944_111
PADSSAHSTPST
>10944_112
ADSSAHSTPSTP
>10944_113
DSSAHSTPSTPA
>10944_114
SSAHSTPSTPAD
>10944_115
SAHSTPSTPADS
>10944_116
AHSTPSTPADSS
>10944_117
HSTPSTPADSSA
>10944_118
STPSTPADSSAH
>10944_119
TPSTPADSSAHS
>10944_120
PSTPADSSAHST
>10944_121
STPADSSAHSTP
>10944_122
TPADSSAHSTPS
>10944_123
PADSSAHSTPST
>10944_124
ADSSAHSTPSTP
>10944_125
DSSAHSTPSTPV
>10944_126
SSAHSTPSTPVD
>10944_127
SAHSTPSTPVDS
>10944_128
AHSTPSTPVDST
>10944_129
HSTPSTPVDSTA
>10944_130
STPSTPVDSTAH
>10944_131
TPSTPVDSTAHG
>10944_132
PSTPVDSTAHGT
>10944_133
VDSTAHGTPSTP
>10944_134
DSTAHGTPSTPA
>10944_135
STAHGTPSTPAD
>10944_136
TAHGTPSTPADS
>10944_137
AHGTPSTPADSS
>10944_138
HGTPSTPADSSA
>10944_139
GTPSTPADSSAH
>10944_140
TPSTPADSSAHS
>10944_141
PSTPADSSAHST
>10944_142
STPADSSAHSTP
>10944_143
TPADSSAHSTPS
>10944_144
PADSSAHSTPST
>10944_145
ADSSAHSTPSTP
>10944_146
DSSAHSTPSTPV
>10944_147
SSAHSTPSTPVD
>10944_148
SAHSTPSTPVDS
>10944_149
AHSTPSTPVDSS
>10944_150
HSTPSTPVDSSA
>10944_151
STPSTPVDSSAH
>10944_152
TPSTPVDSSAHS
>10944_153
PSTPVDSSAHST
>10944_154
STPVDSSAHSTP
>10944_155
TPVDSSAHSTPS
>10944_156
PVDSSAHSTPST
>10944_157
VDSSAHSTPSTP
>10944_158
DSSAHSTPSTPA
>10944_159
SSAHSTPSTPAD
>10944_160
SAHSTPSTPADS
>10944_161
AHSTPSTPADSS
>10944_162
HSTPSTPADSSA
>10944_163
STPSTPADSSAH
>10944_164
TPSTPADSSAHS
>10944_165
PSTPADSSAHST
>10944_166
STPADSSAHSTP
>10944_167
TPADSSAHSTPS
>10944_168
PADSSAHSTPST
>10944_169
ADSSAHSTPSTP
>10944_170
DSSAHSTPSTPV
>10944_171
SSAHSTPSTPVD
>10944_172
SAHSTPSTPVDS
>10944_173
AHSTPSTPVDSS
>10944_174
HSTPSTPVDSSA
>10944_175
STPSTPVDSSAH
>10944_176
TPSTPVDSSAHS
>10944_177
PSTPVDSSAHST
>10944_178
STPVDSSAHSTP
>10944_179
TPVDSSAHSTPS
>10944_180
PVDSSAHSTPST
>10944_181
VDSSAHSTPSTP
>10944_182
DSSAHSTPSTPA
>10944_183
SSAHSTPSTPAD
>10944_184
SAHSTPSTPADS
>10944_185
AHSTPSTPADSS
>10944_186
HSTPSTPADSSA
>10944_187
STPSTPADSSAH
>10944_188
TPSTPADSSAHG
>10944_189
PSTPADSSAHGT
>10944_190
STPADSSAHGTP
>10944_191
TPADSSAHGTPS
>10944_192
PADSSAHGTPST
>10944_193
ADSSAHGTPSTP
>10944_194
DSSAHGTPSTPV
>10944_195
SSAHGTPSTPVD
>10944_196
SAHGTPSTPVDS
>10944_197
AHGTPSTPVDSS
>10944_198
HGTPSTPVDSSA
>10944_199
GTPSTPVDSSAH
>10944_200
TPSTPVDSSAHS
>10944_201
PSTPVDSSAHST
>10944_202
STPVDSSAHSTP
>10944_203
TPVDSSAHSTPS
>10944_204
PVDSSAHSTPST
>10944_205
VDSSAHSTPSTP
>10944_206
DSSAHSTPSTPA
>10944_207
SSAHSTPSTPAD
>10944_208
SAHSTPSTPADS
>10944_209
AHSTPSTPADSS
>10944_210
HSTPSTPADSSA
>10944_211
STPSTPADSSAN
>10944_212
TPSTPADSSANG
>10944_213
PSTPADSSANGT
>10944_214
STPADSSANGTV
>10944_215
TPADSSANGTVL
>10961_1
RVLNKASTTTHA
>10961_2
VLNKASTTTHAT
>10961_3
LNKASTTTHATY
>10961_4
NKASTTTHATYK
>10961_5
KASTTTHATYKY
>10961_6
ASTTTHATYKYN
>10961_7
SDIAGPARSVNN
>10961_8
DIAGPARSVNNV
>10961_9
YCEKDNKSEYYG
>10961_10
CEKDNKSEYYGT
>10961_11
EKDNKSEYYGTP
>10961_12
KDNKSEYYGTPD
>10961_13
DNKSEYYGTPDD
>10961_14
NKSEYYGTPDDL
>11027_1
TEYEFDEFDGKN
>11027_2
EYEFDEFDGKNL
>11027_3
YEFDEFDGKNLR
>11027_4
AAAAEFEEEDDD
>11027_5
AAAEFEEEDDDD
>11027_6
AAEFEEEDDDDD
>11027_7
AEFEEEDDDDDF
>11027_8
EFEEEDDDDDFG
>11027_9
FEEEDDDDDFGM
>11027_10
EEEDDDDDFGMG
>11027_11
EEDDDDDFGMGA
>11027_12
EDDDDDFGMGAL
>11027_13
DDDDDFGMGALF
>72393_1
QCVTHESYQELV
>72393_2
CVTHESYQELVK
>72393_3
VTHESYQELVKK
>72393_4
THESYQELVKKL
>72393_5
HESYQELVKKLE
>72393_6
ESYQELVKKLEA
>72393_7
SYQELVKKLEAL
>72393_8
YQELVKKLEALE
>72393_9
QELVKKLEALED
>72393_10
ELVKKLEALEDA
>72393_11
SLFHKEKMILNE
>72393_12
LFHKEKMILNEE
>72393_13
FHKEKMILNEEE
>72393_14
HKEKMILNEEEI
>72393_15
KEKMILNEEEIT
>72393_16
EKMILNEEEITT
>72393_17
KMILNEEEITTK
>72393_18
MILNEEEITTKG
>72393_19
ILNEEEITTKGA
>72393_20
LNEEEITTKGAS
>72393_21
NEEEITTKGASA
>72393_22
EEEITTKGASAQ
>72393_23
EEITTKGASAQS
>72393_24
RSNTLPRSNTSS
>72393_25
SNTLPRSNTSSG
>72393_26
TLPRSNTSSGAS
>72393_27
PRSNTSSGASPP
>72393_28
RSNTSSGASPPA
>72393_29
SNTSSGASPPAD
>72393_30
NTSSGASPPADA
>72393_31
TSSGASPPADAS
>72393_32
SSGASPPADASD
>72393_33
SGASPPADASDS
>72393_34
GASPPADASDSD
>72393_35
ASPPADASDSDA
>72393_36
SPPADASDSDAK
>72393_37
PPADASDSDAKS
>72393_38
PADASDSDAKSY
>72393_39
ADASDSDAKSYA
>72393_40
DASDSDAKSYAD
>72393_41
NELLYKLNFYFD
>72393_42
ELIEESKKTIDK
>72393_43
LIEESKKTIDKN
>72393_44
IEESKKTIDKNK
>72393_45
EESKKTIDKNKN
>72393_46
ESKKTIDKNKNA
>72393_47
NIKELLDKINEI
>72393_48
DKINEIKNPPPA
>72393_49
KINEIKNPPPAN
>72393_50
INEIKNPPPANS
>72393_51
NEIKNPPPANSG
>72393_52
EIKNPPPANSGN
>72393_53
IKNPPPANSGNT
>72393_54
KNPPPANSGNTP
>72393_55
NPPPANSGNTPN
>72393_56
PPPANSGNTPNT
>72393_57
PPANSGNTPNTL
>72393_58
PANSGNTPNTLL
>72393_59
ANSGNTPNTLLD
>72393_60
NSGNTPNTLLDK
>72393_61
SGNTPNTLLDKN
>72393_62
GNTPNTLLDKNK
>72393_63
NTLLDKNKKIEE
>72393_64
TLLDKNKKIEEH
>72393_65
LLDKNKKIEEHE
>72393_66
LDKNKKIEEHEK
>72393_67
DKNKKIEEHEKE
>72393_68
KNKKIEEHEKEI
>72393_69
NKKIEEHEKEIK
>72393_70
KKIEEHEKEIKE
>72393_71
KIEEHEKEIKEI
>72393_72
IEEHEKEIKEIA
>72393_73
EEHEKEIKEIAK
>72393_74
PLELEYYLREKN
>72393_75
ELEYYLREKNKN
>72393_76
PNEYPNGVTYPL
>72393_77
IKEKIKIEKKKI
>72393_78
KEKIKIEKKKIE
>72393_79
EKIKIEKKKIES
>72393_80
KIKIEKKKIESD
>72393_81
IKIEKKKIESDK
>72393_82
SKSLNDITKEYE
>72393_83
KSLNDITKEYEK
>72393_84
VEKELKYYKNLI
>72393_85
EKELKYYKNLIS
>72393_86
EQLFEKKITKDE
>72393_87
QLFEKKITKDEN
>72393_88
LFEKKITKDENK
>72393_89
FEKKITKDENKP
>72393_90
EKKITKDENKPD
>72393_91
KKITKDENKPDE
>72393_92
SYKQENKQEPYY
>72393_93
NEEKKNIKTEGQ
>72393_94
EEKKNIKTEGQS
>72393_95
TEGQSDNSEPST
>72393_96
TGQATTKPGQQA
>72393_97
GQATTKPGQQAG
>72393_98
QATTKPGQQAGS
>72393_99
ATTKPGQQAGSA
>72393_100
LEGDSVQAQAQE
>72393_101
EGDSVQAQAQEQ
>72393_102
GDSVQAQAQEQK
>72393_103
DSVQAQAQEQKQ
>72393_104
SVQAQAQEQKQA
>72393_105
VQAQAQEQKQAQ
>72393_106
QAQAQEQKQAQP
>72393_107
PVPVPEAKAQVP
>72393_108
PVPEAKAQVPTP
>72393_109
VPEAKAQVPTPP
>72393_110
PEAKAQVPTPPA
>72393_111
EAKAQVPTPPAP
>72393_112
AKAQVPTPPAPV
>72393_113
KAQVPTPPAPVN
>72393_114
AQVPTPPAPVNN
>72393_115
QVPTPPAPVNNK
>72393_116
VPTPPAPVNNKT
>72393_117
PTPPAPVNNKTE
>72393_118
TPPAPVNNKTEN
>72393_119
PPAPVNNKTENV
>72393_120
PAPVNNKTENVS
>72393_121
APVNNKTENVSK
>72393_122
PVNNKTENVSKL
>72393_123
VNNKTENVSKLD
>72393_124
EKILKQYKITKE
>72393_125
KILKQYKITKEE
>72393_126
ILKQYKITKEEE
>72393_127
LKQYKITKEEES
>72393_128
KQYKITKEEESK
>72393_129
QYKITKEEESKL
>72393_130
YKITKEEESKLS
>72393_131
KITKEEESKLSS
>72393_132
LEEAKKVSTSVK
>72393_133
EEAKKVSTSVKT
>72393_134
EAKKVSTSVKTL
>72393_135
SLTPQDKPEVSA
>72393_136
LTPQDKPEVSAN
>72393_137
TPQDKPEVSAND
>72393_138
PQDKPEVSANDD
>72393_139
SLNDESKRKKLE
>72393_140
NDESKRKKLEED
>72393_141
YYNGESSPLKTL
>72393_142
YNGESSPLKTLS
>72393_143
NGESSPLKTLSE
>72393_144
IKNKNYTGNSPS
>72393_145
KNKNYTGNSPSV
>72393_146
NKNYTGNSPSVN
>72393_147
KNYTGNSPSVNN
>72393_148
NYTGNSPSVNNT
>72393_149
YTGNSPSVNNTD
>72393_150
TGNSPSVNNTDV
>72393_151
GNSPSVNNTDVN
>72393_152
NSPSVNNTDVNN
>72393_153
SPSVNNTDVNNA
>72393_154
PSVNNTDVNNAL
>72393_155
SESGSDTLEQSQ
>72393_156
LEQSQPKKPAST
>72393_157
EQSQPKKPASTH
>72393_158
QSQPKKPASTHV
>72393_159
SQPKKPASTHVG
>72393_160
QPKKPASTHVGA
>72393_161
PKKPASTHVGAE
>72393_162
KKPASTHVGAES
>72393_163
KPASTHVGAESN
>72393_164
PASTHVGAESNT
>72393_165
HVGAESNTITTS
>72393_166
VGAESNTITTSQ
>72393_167
GAESNTITTSQN
>72393_168
AESNTITTSQNV
>72393_169
ESNTITTSQNVD
>72393_170
SNTITTSQNVDD
>72393_171
DDEVDDVIIVPI
>72393_172
DEVDDVIIVPIF
>72393_173
EVDDVIIVPIFG
>72393_174
VDDVIIVPIFGE
>72393_175
SKIENEYEVLYL
>72393_176
KIENEYEVLYLK
>72393_177
LSEKYKSDLDSI
>72393_178
SEKYKSDLDSIK
>72393_179
DLSTDYNHNNLL
>72393_180
LSTDYNHNNLLT
>72393_181
STDYNHNNLLTK
>72393_182
TDYNHNNLLTKF
>72393_183
DYNHNNLLTKFL
>72393_184
QNSGCFRHLDER
>72393_185
NSGCFRHLDERE
>72393_186
SGCFRHLDEREE
>72393_187
GCFRHLDEREEC
>72393_188
CFRHLDEREECK
>72393_189
FRHLDEREECKC
>72393_190
RHLDEREECKCL
>72393_191
SKCVENPNPTCN
>72393_192
CVENPNPTCNEN
>72393_193
VENPNPTCNENN
>72393_194
ENPNPTCNENNG
>72393_195
TEEDSGSNGKKI
>72393_196
EEDSGSNGKKIT
>72393_197
EDSGSNGKKITC
>72393_198
DSGSNGKKITCE
>72393_199
SGSNGKKITCEC
>72393_200
GSNGKKITCECT
>72393_201
SNGKKITCECTK
>72393_202
NGKKITCECTKP
>72393_203
GKKITCECTKPD
>72393_204
KKITCECTKPDS
>72393_205
KITCECTKPDSY
>72393_206
ITCECTKPDSYP
>72393_207
TCECTKPDSYPL
>72393_208
CECTKPDSYPLF
>84235_1
QCVTHESYQELV
>84235_2
CVTHESYQELVK
>84235_3
VTHESYQELVKK
>84235_4
THESYQELVKKL
>84235_5
HESYQELVKKLE
>84235_6
ESYQELVKKLEA
>84235_7
SYQELVKKLEAL
>84235_8
YQELVKKLEALE
>84235_9
QELVKKLEALED
>84235_10
ELVKKLEALEDA
>84235_11
SRRTNPSDNSSD
>84235_12
RRTNPSDNSSDS
>84235_13
RTNPSDNSSDSN
>84235_14
TNPSDNSSDSNT
>84235_15
NPSDNSSDSNTK
>84235_16
PSDNSSDSNTKT
>84235_17
SDNSSDSNTKTY
>84235_18
DNSSDSNTKTYA
>84235_19
NSSDSNTKTYAD
>84235_20
SSDSNTKTYADL
>84235_21
SDSNTKTYADLK
>84235_22
DSNTKTYADLKH
>84235_23
NELLYKLNFYYD
>84235_24
DAENPTTGSKPN
>84235_25
AENPTTGSKPNP
>84235_26
ENPTTGSKPNPL
>84235_27
NPTTGSKPNPLP
>84235_28
PTTGSKPNPLPE
>84235_29
TTGSKPNPLPEN
>84235_30
TGSKPNPLPENK
>84235_31
HEEKIKEIAKTI
>84235_32
EEKIKEIAKTIK
>84235_33
PLELEYYLREKN
>84235_34
ELEYYLREKNKK
>84235_35
EYYLREKNKKVD
>84235_36
PKVPYPNGIVYP
>84235_37
KVPYPNGIVYPL
>84235_38
VPYPNGIVYPLP
>84235_39
PYPNGIVYPLPL
>84235_40
PNIYKPQNKPEP
>84235_41
NIYKPQNKPEPY
>84235_42
IYKPQNKPEPYY
>84235_43
YKPQNKPEPYYL
>84235_44
KPQNKPEPYYLI
>84235_45
PQNKPEPYYLIV
>84235_46
TVTITLPPKEES
>84235_47
VTITLPPKEESA
>84235_48
TITLPPKEESAP
>84235_49
ITLPPKEESAPK
>84235_50
TLPPKEESAPKE
>84235_51
LPPKEESAPKEV
>84235_52
PPKEESAPKEVK
>84235_53
EVYNLTPEEEKE
>84235_54
VYNLTPEEEKEL
>84235_55
YNLTPEEEKELK
>84235_56
NLTPEEEKELKS
>84235_57
LTPEEEKELKSC
>84235_58
EEQKQITGTSST
>84235_59
EQKQITGTSSTS
>84235_60
QSATHSNSQNQQ
>84235_61
SATHSNSQNQQS
>84235_62
ATHSNSQNQQSN
>84235_63
THSNSQNQQSNA
>84235_64
HSNSQNQQSNAS
>84235_65
QQSNASSTNTQN
>84235_66
QSNASSTNTQNG
>84235_67
SNASSTNTQNGV
>84235_68
NASSTNTQNGVA
>84235_69
ASSTNTQNGVAV
>84235_70
YYNGESSPLKTL
>84235_71
YNGESSPLKTLS
>84235_72
NGESSPLKTLSE
>84235_73
IKNKNYTGNSPS
>84235_74
KNKNYTGNSPSE
>84235_75
NKNYTGNSPSEN
>84235_76
KNYTGNSPSENN
>84235_77
NYTGNSPSENNK
>84235_78
YTGNSPSENNKK
>84235_79
TGNSPSENNKKV
>84235_80
ENNKKVNEALKS
>84235_81
NNKKVNEALKSY
>84235_82
NKKVNEALKSYE
>84235_83
KKVNEALKSYEN
>84235_84
KVNEALKSYENF
>84235_85
VNEALKSYENFF
>84235_86
NEALKSYENFFP
>84235_87
PEAKVTTVVTPP
>84235_88
EAKVTTVVTPPQ
>84235_89
AKVTTVVTPPQP
>84235_90
KVTTVVTPPQPD
>84235_91
VTTVVTPPQPDV
>84235_92
TVVTPPQPDVTP
>84235_93
VVTPPQPDVTPS
>84235_94
VTPPQPDVTPSP
>84235_95
TPPQPDVTPSPL
>84235_96
EDNDEYLDQVVT
>84235_97
GVYRSLKKQIEK
>84235_98
VYRSLKKQIEKN
>84235_99
YRSLKKQIEKNI
>84235_100
LNSRLKKRKYFL
>84235_101
NSRLKKRKYFLD
>84235_102
SRLKKRKYFLDV
>84235_103
ESIKKVIKEEKE
>84235_104
SIKKVIKEEKEK
>84235_105
IKKVIKEEKEKF
>84235_106
KKVIKEEKEKFP
>84235_107
KEKFPSSPPTTP
>84235_108
EKFPSSPPTTPP
>84235_109
KFPSSPPTTPPS
>84235_110
FPSSPPTTPPSP
>84235_111
PSSPPTTPPSPA
>84235_112
SSPPTTPPSPAK
>84235_113
SPPTTPPSPAKT
>84235_114
PPTTPPSPAKTD
>84235_115
PTTPPSPAKTDE
>84235_116
TTPPSPAKTDEQ
>84235_117
TPPSPAKTDEQK
>84235_118
PPSPAKTDEQKK
>84235_119
DDKIDLFKNTND
>84235_120
ENSGCFRHLDER
>84235_121
NSGCFRHLDERE
>84235_122
SGCFRHLDEREE
>84235_123
GCFRHLDEREEC
>84235_124
CFRHLDEREECK
>84235_125
FRHLDEREECKC
>84235_126
RHLDEREECKCL
>84235_127
EENPNPTCNENN
>84235_128
ENPNPTCNENNG
>84235_129
TCTEEDSGSSRK
>84235_130
CTEEDSGSSRKK
>84235_131
TEEDSGSSRKKI
>84235_132
EEDSGSSRKKIT
>84235_133
EDSGSSRKKITC
>84235_134
DSGSSRKKITCE
>84235_135
SGSSRKKITCEC
>84235_136
GSSRKKITCECT
>84235_137
SSRKKITCECTK
>84235_138
SRKKITCECTKP
>84235_139
RKKITCECTKPD
>84235_140
KKITCECTKPDS
>84235_141
KITCECTKPDSY
>84235_142
ITCECTKPDSYP
>84235_143
TCECTKPDSYPL
>84235_144
CECTKPDSYPLF
>113005_1
SCNKNDKNQGVD
>113005_2
HTYVKGKKAPSD
>113005_3
TYVKGKKAPSDP
>113005_4
YVKGKKAPSDPQ
>113005_5
VKGKKAPSDPQC
>113005_6
KGKKAPSDPQCA
>113005_7
GKKAPSDPQCAD
>113005_8
DGFKSANNSANN
>113005_9
GFKSANNSANNG
>113005_10
FKSANNSANNGK
>113005_11
KSANNSANNGKK
>113005_12
SANNSANNGKKN
>113005_13
ANNSANNGKKNN
>113005_14
NNSANNGKKNNA
>113005_15
MNMLKENVDYIQ
>113005_16
ENVDYIQKNQNL
>113005_17
NVDYIQKNQNLF
>113005_18
VDYIQKNQNLFK
>113005_19
FVNTKKKIISLK
>113005_20
NTKKKIISLKSQ
>113005_21
TKKKIISLKSQG
>113005_22
KKKIISLKSQGH
>113005_23
QGHKKETSQNQN
>113005_24
GHKKETSQNQNE
>113005_25
HKKETSQNQNEN
>113005_26
KKETSQNQNENN
>113005_27
KETSQNQNENND
>113005_28
ETSQNQNENNDN
>113005_29
TSQNQNENNDNQ
>113005_30
SQNQNENNDNQK
>113005_31
QNQNENNDNQKY
>113005_32
YQEVNDEDDVND
>113005_33
EEDTNDDEDTND
>113005_34
EEDTNDDEDTND
>113005_35
EDTNDDEDTNDD
>113005_36
DEDTNDDEDTND
>113005_37
VNDVLNVNMKNM
>113005_38
YVSYKKRKAQEK
>113005_39
VSYKKRKAQEKG
>113005_40
SYKKRKAQEKGL
>113005_41
YKKRKAQEKGLP
>113005_42
KKRKAQEKGLPE
>113005_43
KRKAQEKGLPEP
>113005_44
EPKVKAQPALRG
>113005_45
EKELIENNNTPN
>113005_46
KELIENNNTPNV
>113005_47
ELIENNNTPNVV
>113005_48
LIENNNTPNVVP
>113005_49
IENNNTPNVVPP
>113005_50
ENNNTPNVVPPT
>113005_51
NNNTPNVVPPTQ
>113005_52
NNTPNVVPPTQS
>113005_53
NTPNVVPPTQSK
>113005_54
MDENFDNHPENY
>113005_55
DENFDNHPENYF
>113005_56
ENFDNHPENYFK
>113005_57
ENDVLNQETEEE
>113005_58
NDVLNQETEEEM
>113005_59
DVLNQETEEEME
>113005_60
VLNQETEEEMEK
>113005_61
LNQETEEEMEKQ
>113005_62
NQETEEEMEKQV
>113005_63
QETEEEMEKQVE
>113005_64
ETEEEMEKQVEA
>113005_65
ALAPKNKEEEEK
>113005_66
LAPKNKEEEEKE
>113005_67
APKNKEEEEKEK
>113005_68
PKNKEEEEKEKE
>113005_69
KNKEEEEKEKEK
>113005_70
NKEEEEKEKEKE
>113005_71
KEEEEKEKEKEK
>113005_72
EEEEKEKEKEKE
>113005_73
EEEKEKEKEKEK
>113005_74
EEKEKEKEKEKE
>113005_75
EKEKEKEKEKEE
>113005_76
KEKEKEKEKEEK
>113005_77
EKEKEKEKEEKE
>113005_78
KEKEKEKEEKEK
>113005_79
EKEKEKEEKEKE
>113005_80
KEKEKEEKEKEE
>113005_81
EKEKEEKEKEEK
>113005_82
KEKEEKEKEEKE
>113005_83
EKEEKEKEEKEK
>113005_84
KEEKEKEEKEKE
>113005_85
EEKEKEEKEKEE
>113005_86
EKEKEEKEKEEK
>113005_87
KEKEEKEKEEKE
>113005_88
EKEEKEKEEKEK
>113005_89
KEEKEKEEKEKE
>113005_90
EEKEKEEKEKEK
>113005_91
EKEKEEKEKEKE
>113005_92
KEKEEKEKEKEE
>113005_93
EKEEKEKEKEEK
>113005_94
KEEKEKEKEEKE
>113005_95
EEKEKEKEEKEK
>113005_96
EKEKEKEEKEKE
>113005_97
KEKEKEEKEKEK
>113005_98
EKEKEEKEKEKE
>113005_99
KEKEEKEKEKEE
>113005_100
EKEEKEKEKEEK
>113005_101
KEEKEKEKEEKE
>113005_102
EEKEKEKEEKEE
>113005_103
EKEKEKEEKEEE
>113005_104
KEKEKEEKEEEK
>113005_105
EKEKEEKEEEKK
>113005_106
KEKEEKEEEKKE
>113005_107
EKEEKEEEKKEK
>113005_108
KEEKEEEKKEKE
>113005_109
EEKEEEKKEKEE
>113005_110
EKEEEKKEKEEE
>113005_111
KEEEKKEKEEEQ
>113005_112
EEEKKEKEEEQE
>113005_113
EEKKEKEEEQEE
>113005_114
EKKEKEEEQEEE
>113005_115
KKEKEEEQEEEE
>113005_116
KEKEEEQEEEEE
>113005_117
EKEEEQEEEEEE
>113005_118
KEEEQEEEEEEI
>113005_119
EEEQEEEEEEIV
>113005_120
EEQEEEEEEIVP
>113005_121
EQEEEEEEIVPE
>113005_122
QEEEEEEIVPEN
>113005_123
EEEEEEIVPENL
>113005_124
EEEEEIVPENLT
>113005_125
EEEEIVPENLTT
>113685_1
YPIDHEGAEPAP
>113685_2
PIDHEGAEPAPQ
>113685_3
IDHEGAEPAPQE
>113685_4
DHEGAEPAPQEQ
>113685_5
HEGAEPAPQEQN
>113685_6
EGAEPAPQEQNL
>113685_7
GAEPAPQEQNLF
>113685_8
IEIVERSNYMGN
>113685_9
NQYLKDGGFAFP
>113685_10
QYLKDGGFAFPP
>113685_11
YLKDGGFAFPPT
>113685_12
LKDGGFAFPPTE
>113685_13
KDGGFAFPPTEP
>113685_14
DGGFAFPPTEPL
>113685_15
GGFAFPPTEPLM
>113685_16
KNSNYKYPAVYD
>113685_17
NSNYKYPAVYDD
>113685_18
SNYKYPAVYDDK
>113685_19
NYKYPAVYDDKD
>113685_20
YKYPAVYDDKDK
>113685_21
KYPAVYDDKDKK
>113685_22
DDKDKKCHILYI
>113685_23
HGKGYNWGNYNT
>113685_24
GKGYNWGNYNTE
>113685_25
KGYNWGNYNTET
>113685_26
GYNWGNYNTETQ
>113685_27
YNWGNYNTETQK
>113685_28
DSLKCPCDPEIV
>113685_29
SLKCPCDPEIVS
>113685_30
LKCPCDPEIVSN
>113685_31
KCPCDPEIVSNS
>113685_32
CPCDPEIVSNST
>113685_33
PCDPEIVSNSTC
>113685_34
CDPEIVSNSTCN
>113685_35
DPEIVSNSTCNF
>113685_36
RAEVTSNNEVVV
>113685_37
EHKPTYDKMKII
>113685_38
HKPTYDKMKIII
>113685_39
KPTYDKMKIIIA
>113685_40
RKGNAEKYDKMD
>113685_41
GNAEKYDKMDEP
>113685_42
NAEKYDKMDEPQ
>113685_43
AEKYDKMDEPQH
>113685_44
EKYDKMDEPQHY
>113685_45
KYDKMDEPQHYG
>113685_46
YDKMDEPQHYGK
>113685_47
DKMDEPQHYGKS
>113685_48
KMDEPQHYGKSN
>113685_49
MDEPQHYGKSNS
>113685_50
FWGEEKRASHTT
>113685_51
WGEEKRASHTTP
>113685_52
GEEKRASHTTPV
>113685_53
EEKRASHTTPVL
>113685_54
EKRASHTTPVLM
>113685_55
KRASHTTPVLME
>113685_56
RASHTTPVLMEK
>113685_57
ASHTTPVLMEKP
>113685_58
SHTTPVLMEKPY
>113685_59
HTTPVLMEKPYY
>113686_1
NQKLKDGGFAFP
>113686_2
KQDYQYAQGESK
>113686_3
QDYQYAQGESKN
>113686_4
DYQYAQGESKNQ
>113686_5
YQYAQGESKNQM
>113686_6
QYAQGESKNQML
>113686_7
ADGYGKPTTRKD
>113686_8
DGYGKPTTRKDE
>113686_9
YGKPTTRKDEML
>113686_10
GKPTTRKDEMLD
>113686_11
KPTTRKDEMLDP
>113686_12
PTTRKDEMLDPE
>113686_13
FWGEEKRASHTT
>113686_14
WGEEKRASHTTP
>113686_15
GEEKRASHTTPV
>113686_16
EEKRASHTTPVL
>113686_17
EKRASHTTPVLM
>113686_18
KRASHTTPVLME
>113686_19
RASHTTPVLMEK
>113686_20
ASHTTPVLMEKP
>113686_21
SHTTPVLMEKPY
>113686_22
HTTPVLMEKPYY
>117393_1
NKESLAEKTNKG
>117393_2
GVSSKKKNKKGS
>117393_3
VSSKKKNKKGSG
>117393_4
SSKKKNKKGSGE
>117393_5
SKKKNKKGSGEP
>117393_6
KKKNKKGSGEPL
>117393_7
KKNKKGSGEPLI
>117393_8
KNKKGSGEPLID
>117393_9
GVVSTVLLGGVG
>117393_10
VVSTVLLGGVGL
>117393_11
VSTVLLGGVGLV
>117393_12
KIGSSDPADNAN
>117393_13
IGSSDPADNANP
>117393_14
GSSDPADNANPD
>117393_15
SSDPADNANPDA
>117393_16
SDPADNANPDAD
>117393_17
DPADNANPDADS
>117393_18
PADNANPDADSE
>117393_19
ADNANPDADSES
>117393_20
DNANPDADSESN
>117393_21
NANPDADSESNG
>117393_22
ANPDADSESNGE
>117393_23
ESNGEPNADPQV
>117393_24
SNGEPNADPQVT
>117393_25
NGEPNADPQVTA
>117393_26
QDVTPEQPQGDD
>117393_27
DVTPEQPQGDDN
>117393_28
VTPEQPQGDDNN
>117393_29
TPEQPQGDDNNL
>117393_30
PEQPQGDDNNLV
>117393_31
EQPQGDDNNLVS
>117393_32
QPQGDDNNLVSG
>117393_33
PQGDDNNLVSGP
>117575_1
IERNNKLKQPPP
>117575_2
ERNNKLKQPPPP
>117575_3
RNNKLKQPPPPP
>117575_4
NNKLKQPPPPPN
>117575_5
NKLKQPPPPPNP
>117575_6
KLKQPPPPPNPN
>117575_7
LKQPPPPPNPND
>117575_8
KQPPPPPNPNDP
>117575_9
QPPPPPNPNDPP
>117575_10
PPPPPNPNDPPP
>117575_11
PPPPNPNDPPPP
>117575_12
PPPNPNDPPPPN
>117575_13
PPNPNDPPPPNP
>117575_14
PNPNDPPPPNPN
>117575_15
NPNDPPPPNPND
>117575_16
PNDPPPPNPNDP
>117575_17
NDPPPPNPNDPP
>117575_18
DPPPPNPNDPPP
>117575_19
PPPPNPNDPPPP
>117575_20
PPPNPNDPPPPN
>117575_21
PPNPNDPPPPNP
>117575_22
PNPNDPPPPNPN
>117575_23
NPNDPPPPNPND
>117575_24
PNDPPPPNPNDP
>117575_25
NDPPPPNPNDPP
>117575_26
DPPPPNPNDPPP
>117575_27
PPPPNPNDPPPP
>117575_28
PPPNPNDPPPPN
>117575_29
PPNPNDPPPPNP
>117575_30
PNPNDPPPPNPN
>117575_31
NPNDPPPPNPND
>117575_32
PNDPPPPNPNDP
>117575_33
NDPPPPNPNDPP
>117575_34
DPPPPNPNDPPP
>117575_35
PPPPNPNDPPPP
>117575_36
PPPNPNDPPPPN
>117575_37
PPNPNDPPPPNP
>117575_38
PNPNDPPPPNPN
>117575_39
NPNDPPPPNPND
>117575_40
PNDPPPPNPNDP
>117575_41
NDPPPPNPNDPP
>117575_42
DPPPPNPNDPPP
>117575_43
PPPPNPNDPPPP
>117575_44
PPPNPNDPPPPN
>117575_45
PPNPNDPPPPNA
>117575_46
PNPNDPPPPNAN
>117575_47
NPNDPPPPNAND
>117575_48
PNDPPPPNANDP
>117575_49
NDPPPPNANDPP
>117575_50
DPPPPNANDPPP
>117575_51
PPPPNANDPPPP
>117575_52
PPPNANDPPPPN
>117575_53
PPNANDPPPPNA
>117575_54
PNANDPPPPNAN
>117575_55
NANDPPPPNAND
>117575_56
ANDPPPPNANDP
>117575_57
NDPPPPNANDPA
>117575_58
DPPPPNANDPAP
>117575_59
PPPPNANDPAPP
>117575_60
PPPNANDPAPPN
>117575_61
PPNANDPAPPNA
>117575_62
PNANDPAPPNAN
>117575_63
NANDPAPPNAND
>117575_64
ANDPAPPNANDP
>117575_65
NDPAPPNANDPA
>117575_66
DPAPPNANDPAP
>117575_67
PAPPNANDPAPP
>117575_68
APPNANDPAPPN
>117575_69
PPNANDPAPPNA
>117575_70
PNANDPAPPNAN
>117575_71
NANDPAPPNAND
>117575_72
ANDPAPPNANDP
>117575_73
NDPAPPNANDPA
>117575_74
DPAPPNANDPAP
>117575_75
PAPPNANDPAPP
>117575_76
APPNANDPAPPN
>117575_77
PPNANDPAPPNA
>117575_78
PNANDPAPPNAN
>117575_79
NANDPAPPNAND
>117575_80
ANDPAPPNANDP
>117575_81
NDPAPPNANDPP
>117575_82
DPAPPNANDPPP
>117575_83
PAPPNANDPPPP
>117575_84
APPNANDPPPPN
>117575_85
PPNANDPPPPNA
>117575_86
PNANDPPPPNAN
>117575_87
NANDPPPPNAND
>117575_88
ANDPPPPNANDP
>117575_89
NDPPPPNANDPP
>117575_90
DPPPPNANDPPP
>117575_91
PPPPNANDPPPP
>117575_92
PPPNANDPPPPN
>117575_93
PPNANDPPPPNP
>117575_94
PNANDPPPPNPN
>117575_95
NANDPPPPNPND
>117575_96
ANDPPPPNPNDP
>117575_97
NDPPPPNPNDPA
>117575_98
DPPPPNPNDPAP
>117575_99
PPPPNPNDPAPP
>117575_100
PPPNPNDPAPPN
>117575_101
PPNPNDPAPPNA
>117575_102
PNPNDPAPPNAN
>117575_103
NPNDPAPPNAND
>117575_104
PNDPAPPNANDP
>117575_105
NDPAPPNANDPP
>117575_106
DPAPPNANDPPP
>117575_107
PAPPNANDPPPP
>117575_108
APPNANDPPPPN
>117575_109
PPNANDPPPPNP
>117575_110
PNANDPPPPNPN
>117575_111
NANDPPPPNPND
>117575_112
ANDPPPPNPNDP
>117575_113
NDPPPPNPNDPA
>117575_114
DPPPPNPNDPAP
>117575_115
PPPPNPNDPAPP
>117575_116
PPPNPNDPAPPQ
>117575_117
PPNPNDPAPPQG
>117575_118
PNPNDPAPPQGN
>117575_119
NPNDPAPPQGNN
>117575_120
PNDPAPPQGNNN
>117575_121
NDPAPPQGNNNP
>117575_122
DPAPPQGNNNPQ
>117575_123
PAPPQGNNNPQP
>117575_124
APPQGNNNPQPQ
>117575_125
PPQGNNNPQPQP
>117575_126
PQGNNNPQPQPR
>117575_127
QGNNNPQPQPRP
>117575_128
GNNNPQPQPRPQ
>117575_129
NNNPQPQPRPQP
>117575_130
NNPQPQPRPQPQ
>117575_131
NPQPQPRPQPQP
>117575_132
PQPQPRPQPQPQ
>117575_133
QPQPRPQPQPQP
>117575_134
QPQPQPQPRPQP
>117575_135
PQPQPQPRPQPQ
>117575_136
QPQPQPRPQPQP
>117575_137
PQPQPRPQPQPQ
>117575_138
QPQPRPQPQPQP
>117575_139
PQPRPQPQPQPG
>117575_140
QPRPQPQPQPGG
>117575_141
PRPQPQPQPGGN
>117575_142
RPQPQPQPGGNN
>117575_143
PQPQPQPGGNNN
>117575_144
QPQPQPGGNNNN
>117575_145
PQPQPGGNNNNK
>117575_146
QPQPGGNNNNKN
>117575_147
PQPGGNNNNKNN
>117575_148
QPGGNNNNKNNN
>117575_149
PGGNNNNKNNNN
>117575_150
GGNNNNKNNNND
>117575_151
GNNNNKNNNNDD
>117575_152
NNNNKNNNNDDS
>117575_153
NNNKNNNNDDSY
>117575_154
NNKNNNNDDSYI
>117575_155
SITEEWSQCNVT
>117575_156
ITEEWSQCNVTC
>117575_157
TEEWSQCNVTCG
>117575_158
EEWSQCNVTCGS
>117575_159
SGIRVRKRKGSN
>117575_160
GIRVRKRKGSNK
>117575_161
IRVRKRKGSNKK
>117575_162
RVRKRKGSNKKA
>117575_163
VRKRKGSNKKAE
>117576_1
LPMLRRKKNEKK
>117576_2
PMLRRKKNEKKN
>117576_3
MLRRKKNEKKNE
>117576_4
LRRKKNEKKNEK
>117576_5
RRKKNEKKNEKI
>117576_6
RKKNEKKNEKIE
>117576_7
KKNEKKNEKIER
>117576_8
IERNNKLKQPPP
>117576_9
ERNNKLKQPPPP
>117576_10
RNNKLKQPPPPP
>117576_11
NNKLKQPPPPPN
>117576_12
NKLKQPPPPPNP
>117576_13
KLKQPPPPPNPN
>117576_14
LKQPPPPPNPND
>117576_15
KQPPPPPNPNDP
>117576_16
QPPPPPNPNDPP
>117576_17
PPPPPNPNDPPP
>117576_18
PPPPNPNDPPPP
>117576_19
PPPNPNDPPPPN
>117576_20
PPNPNDPPPPNP
>117576_21
PNPNDPPPPNPN
>117576_22
NPNDPPPPNPND
>117576_23
PNDPPPPNPNDP
>117576_24
NDPPPPNPNDPP
>117576_25
DPPPPNPNDPPP
>117576_26
PPPPNPNDPPPP
>117576_27
PPPNPNDPPPPN
>117576_28
PPNPNDPPPPNP
>117576_29
PNPNDPPPPNPN
>117576_30
NPNDPPPPNPND
>117576_31
PNDPPPPNPNDP
>117576_32
NDPPPPNPNDPP
>117576_33
DPPPPNPNDPPP
>117576_34
PPPPNPNDPPPP
>117576_35
PPPNPNDPPPPN
>117576_36
PPNPNDPPPPNP
>117576_37
PNPNDPPPPNPN
>117576_38
NPNDPPPPNPND
>117576_39
PNDPPPPNPNDP
>117576_40
NDPPPPNPNDPP
>117576_41
DPPPPNPNDPPP
>117576_42
PPPPNPNDPPPP
>117576_43
PPPNPNDPPPPN
>117576_44
PPNPNDPPPPNA
>117576_45
PNPNDPPPPNAN
>117576_46
NPNDPPPPNAND
>117576_47
PNDPPPPNANDP
>117576_48
NDPPPPNANDPP
>117576_49
DPPPPNANDPPP
>117576_50
PPPPNANDPPPP
>117576_51
PPPNANDPPPPN
>117576_52
PPNANDPPPPNA
>117576_53
PNANDPPPPNAN
>117576_54
NANDPPPPNAND
>117576_55
ANDPPPPNANDP
>117576_56
NDPPPPNANDPA
>117576_57
DPPPPNANDPAP
>117576_58
PPPPNANDPAPP
>117576_59
PPPNANDPAPPN
>117576_60
PPNANDPAPPNA
>117576_61
PNANDPAPPNAN
>117576_62
NANDPAPPNAND
>117576_63
ANDPAPPNANDP
>117576_64
NDPAPPNANDPA
>117576_65
DPAPPNANDPAP
>117576_66
PAPPNANDPAPP
>117576_67
APPNANDPAPPN
>117576_68
PPNANDPAPPNA
>117576_69
PNANDPAPPNAN
>117576_70
NANDPAPPNAND
>117576_71
ANDPAPPNANDP
>117576_72
NDPAPPNANDPA
>117576_73
DPAPPNANDPAP
>117576_74
PAPPNANDPAPP
>117576_75
APPNANDPAPPN
>117576_76
PPNANDPAPPNA
>117576_77
PNANDPAPPNAN
>117576_78
NANDPAPPNAND
>117576_79
ANDPAPPNANDP
>117576_80
NDPAPPNANDPA
>117576_81
DPAPPNANDPAP
>117576_82
PAPPNANDPAPP
>117576_83
APPNANDPAPPN
>117576_84
PPNANDPAPPNA
>117576_85
PNANDPAPPNAN
>117576_86
NANDPAPPNAND
>117576_87
ANDPAPPNANDP
>117576_88
NDPAPPNANDPA
>117576_89
DPAPPNANDPAP
>117576_90
PAPPNANDPAPP
>117576_91
APPNANDPAPPN
>117576_92
PPNANDPAPPNA
>117576_93
PNANDPAPPNAN
>117576_94
NANDPAPPNAND
>117576_95
ANDPAPPNANDP
>117576_96
NDPAPPNANDPA
>117576_97
DPAPPNANDPAP
>117576_98
PAPPNANDPAPP
>117576_99
APPNANDPAPPN
>117576_100
PPNANDPAPPNA
>117576_101
PNANDPAPPNAN
>117576_102
NANDPAPPNAND
>117576_103
ANDPAPPNANDP
>117576_104
NDPAPPNANDPP
>117576_105
DPAPPNANDPPP
>117576_106
PAPPNANDPPPP
>117576_107
APPNANDPPPPN
>117576_108
PPNANDPPPPNP
>117576_109
PNANDPPPPNPN
>117576_110
NANDPPPPNPND
>117576_111
ANDPPPPNPNDP
>117576_112
NDPPPPNPNDPA
>117576_113
DPPPPNPNDPAP
>117576_114
PPPPNPNDPAPP
>117576_115
PPPNPNDPAPPQ
>117576_116
PPNPNDPAPPQG
>117576_117
PNPNDPAPPQGN
>117576_118
NPNDPAPPQGNN
>117576_119
PNDPAPPQGNNN
>117576_120
NDPAPPQGNNNP
>117576_121
DPAPPQGNNNPQ
>117576_122
PAPPQGNNNPQP
>117576_123
APPQGNNNPQPQ
>117576_124
PPQGNNNPQPQP
>117576_125
PQGNNNPQPQPR
>117576_126
QGNNNPQPQPRP
>117576_127
GNNNPQPQPRPQ
>117576_128
NNNPQPQPRPQP
>117576_129
NNPQPQPRPQPQ
>117576_130
NPQPQPRPQPQP
>117576_131
PQPQPRPQPQPQ
>117576_132
QPQPRPQPQPQP
>117576_133
QPQPQPQPRPQP
>117576_134
PQPQPQPRPQPQ
>117576_135
QPQPQPRPQPQP
>117576_136
PQPQPRPQPQPQ
>117576_137
QPQPRPQPQPQP
>117576_138
PQPRPQPQPQPG
>117576_139
QPRPQPQPQPGG
>117576_140
PRPQPQPQPGGN
>117576_141
RPQPQPQPGGNN
>117576_142
PQPQPQPGGNNN
>117576_143
QPQPQPGGNNNN
>117576_144
PQPQPGGNNNNK
>117576_145
QPQPGGNNNNKN
>117576_146
PQPGGNNNNKNN
>117576_147
QPGGNNNNKNNN
>117576_148
PGGNNNNKNNNN
>117576_149
GGNNNNKNNNND
>117576_150
GNNNNKNNNNDD
>117576_151
NNNNKNNNNDDS
>117576_152
NNNKNNNNDDSY
>117576_153
NNKNNNNDDSYI
>117576_154
SITEEWSQCNVT
>117576_155
ITEEWSQCNVTC
>117576_156
TEEWSQCNVTCG
>117576_157
EEWSQCNVTCGS
>117576_158
SGIRVRKRKGSN
>117576_159
GIRVRKRKGSNK
>117576_160
IRVRKRKGSNKK
>117576_161
RVRKRKGSNKKA
>117576_162
VRKRKGSNKKAE
>117583_1
RSLGENDDGNNN
>117583_2
SLGENDDGNNNN
>117583_3
LGENDDGNNNNG
>117583_4
GENDDGNNNNGD
>117583_5
ENDDGNNNNGDN
>117583_6
NDDGNNNNGDNG
>117583_7
DDGNNNNGDNGR
>117583_8
DGNNNNGDNGRE
>117583_9
GNNNNGDNGREG
>117583_10
NNNNGDNGREGK
>117583_11
NNNGDNGREGKD
>117583_12
DNGREGKDEDKR
>117583_13
NGREGKDEDKRD
>117583_14
GREGKDEDKRDG
>117583_15
REGKDEDKRDGN
>117583_16
EGKDEDKRDGNN
>117583_17
GKDEDKRDGNNE
>117583_18
KDEDKRDGNNED
>117583_19
DEDKRDGNNEDN
>117583_20
EDKRDGNNEDNE
>117583_21
DKRDGNNEDNEK
>117583_22
KRDGNNEDNEKL
>117583_23
RDGNNEDNEKLR
>117583_24
DGNNEDNEKLRK
>117583_25
GNNEDNEKLRKP
>117583_26
KLRKPKHKKLKQ
>117583_27
LRKPKHKKLKQP
>117583_28
RKPKHKKLKQPG
>117583_29
KPKHKKLKQPGD
>117583_30
PKHKKLKQPGDG
>117583_31
KHKKLKQPGDGN
>117583_32
HKKLKQPGDGNP
>117583_33
KKLKQPGDGNPD
>117583_34
KLKQPGDGNPDP
>117583_35
LKQPGDGNPDPN
>117583_36
KQPGDGNPDPNA
>117583_37
QPGDGNPDPNAN
>117583_38
PGDGNPDPNANP
>117583_39
GDGNPDPNANPN
>117583_40
DGNPDPNANPNV
>117583_41
GNPDPNANPNVD
>117583_42
NPDPNANPNVDP
>117583_43
PDPNANPNVDPN
>117583_44
DPNANPNVDPNA
>117583_45
PNANPNVDPNAN
>117583_46
NANPNVDPNANP
>117583_47
ANPNVDPNANPN
>117583_48
NPNVDPNANPNV
>117583_49
PNVDPNANPNVD
>117583_50
NVDPNANPNVDP
>117583_51
VDPNANPNVDPN
>117583_52
DPNANPNVDPNA
>117583_53
PNANPNVDPNAN
>117583_54
NANPNVDPNANP
>117583_55
ANPNVDPNANPN
>117583_56
NPNVDPNANPNV
>117583_57
PNVDPNANPNVD
>117583_58
NVDPNANPNVDP
>117583_59
VDPNANPNVDPN
>117583_60
DPNANPNVDPNA
>117583_61
PNANPNVDPNAN
>117583_62
NANPNVDPNANP
>117583_63
ANPNVDPNANPN
>117583_64
NPNVDPNANPNA
>117583_65
PNVDPNANPNAN
>117583_66
NVDPNANPNANP
>117583_67
VDPNANPNANPN
>117583_68
DPNANPNANPNA
>117583_69
PNANPNANPNAN
>117583_70
NANPNANPNANP
>117583_71
ANPNANPNANPN
>117583_72
NPNANPNANPNA
>117583_73
PNANPNANPNAN
>117583_74
NANPNANPNANP
>117583_75
ANPNANPNANPN
>117583_76
NPNANPNANPNA
>117583_77
PNANPNANPNAN
>117583_78
NANPNANPNANP
>117583_79
ANPNANPNANPN
>117583_80
NPNANPNANPNA
>117583_81
PNANPNANPNAN
>117583_82
NANPNANPNANP
>117583_83
ANPNANPNANPN
>117583_84
NPNANPNANPNA
>117583_85
PNANPNANPNAN
>117583_86
NANPNANPNANP
>117583_87
ANPNANPNANPN
>117583_88
NPNANPNANPNA
>117583_89
PNANPNANPNAN
>117583_90
NANPNANPNANP
>117583_91
ANPNANPNANPN
>117583_92
NPNANPNANPNA
>117583_93
PNANPNANPNAN
>117583_94
NANPNANPNANP
>117583_95
ANPNANPNANPN
>117583_96
NPNANPNANPNA
>117583_97
PNANPNANPNAN
>117583_98
NANPNANPNANP
>117583_99
ANPNANPNANPN
>117583_100
NPNANPNANPNA
>117583_101
PNANPNANPNAN
>117583_102
NANPNANPNANP
>117583_103
ANPNANPNANPN
>117583_104
NPNANPNANPNA
>117583_105
PNANPNANPNAN
>117583_106
NANPNANPNANP
>117583_107
ANPNANPNANPN
>117583_108
NPNANPNANPNA
>117583_109
PNANPNANPNAN
>117583_110
NANPNANPNANP
>117583_111
ANPNANPNANPN
>117583_112
NPNANPNANPNA
>117583_113
PNANPNANPNAN
>117583_114
NANPNANPNANP
>117583_115
ANPNANPNANPN
>117583_116
NPNANPNANPNA
>117583_117
PNANPNANPNAN
>117583_118
NANPNANPNANP
>117583_119
ANPNANPNANPN
>117583_120
NPNANPNANPNV
>117583_121
PNANPNANPNVD
>117583_122
NANPNANPNVDP
>117583_123
ANPNANPNVDPN
>117583_124
NPNANPNVDPNA
>117583_125
PNANPNVDPNAN
>117583_126
NANPNVDPNANP
>117583_127
ANPNVDPNANPN
>117583_128
NPNVDPNANPNA
>117583_129
PNVDPNANPNAN
>117583_130
NVDPNANPNANP
>117583_131
VDPNANPNANPN
>117583_132
DPNANPNANPNA
>117583_133
PNANPNANPNAN
>117583_134
NANPNANPNANP
>117583_135
ANPNANPNANPN
>117583_136
NPNANPNANPNA
>117583_137
PNANPNANPNAN
>117583_138
NANPNANPNANP
>117583_139
ANPNANPNANPN
>117583_140
NPNANPNANPNA
>117583_141
PNANPNANPNAN
>117583_142
NANPNANPNANP
>117583_143
ANPNANPNANPN
>117583_144
NPNANPNANPNA
>117583_145
PNANPNANPNAN
>117583_146
NANPNANPNANP
>117583_147
ANPNANPNANPN
>117583_148
NPNANPNANPNA
>117583_149
PNANPNANPNAN
>117583_150
NANPNANPNANP
>117583_151
ANPNANPNANPN
>117583_152
NPNANPNANPNA
>117583_153
PNANPNANPNAN
>117583_154
NANPNANPNANP
>117583_155
ANPNANPNANPN
>117583_156
NPNANPNANPNA
>117583_157
PNANPNANPNAN
>117583_158
NANPNANPNANP
>117583_159
ANPNANPNANPN
>117583_160
NPNANPNANPNA
>117583_161
PNANPNANPNAN
>117583_162
NANPNANPNANP
>117583_163
ANPNANPNANPN
>117583_164
NPNANPNANPNA
>117583_165
PNANPNANPNAN
>117583_166
NANPNANPNANP
>117583_167
ANPNANPNANPN
>117583_168
NPNANPNANPNA
>117583_169
PNANPNANPNAN
>117583_170
NANPNANPNANP
>117583_171
ANPNANPNANPN
>117583_172
NPNANPNANPNA
>117583_173
PNANPNANPNAN
>117583_174
NANPNANPNANP
>117583_175
ANPNANPNANPN
>117583_176
NPNANPNANPNA
>117583_177
PNANPNANPNAN
>117583_178
NANPNANPNANP
>117583_179
ANPNANPNANPN
>117583_180
NPNANPNANPNA
>117583_181
PNANPNANPNAN
>117583_182
NANPNANPNANP
>117583_183
ANPNANPNANPN
>117583_184
NPNANPNANPNA
>117583_185
PNANPNANPNAN
>117583_186
NANPNANPNANP
>117583_187
ANPNANPNANPN
>117583_188
NPNANPNANPNA
>117583_189
PNANPNANPNAN
>117583_190
NANPNANPNANP
>117583_191
ANPNANPNANPN
>117583_192
NPNANPNANPNA
>117583_193
PNANPNANPNAN
>117583_194
NANPNANPNANP
>117583_195
ANPNANPNANPN
>117583_196
NPNANPNANPNA
>117583_197
PNANPNANPNAN
>117583_198
NANPNANPNANP
>117583_199
ANPNANPNANPN
>117583_200
NPNANPNANPNK
>117583_201
PNANPNANPNKN
>117583_202
NANPNANPNKNN
>117583_203
ANPNANPNKNNQ
>117583_204
NPNANPNKNNQG
>117583_205
PNANPNKNNQGN
>117583_206
NANPNKNNQGNG
>117583_207
ANPNKNNQGNGQ
>117583_208
NPNKNNQGNGQG
>117583_209
PNKNNQGNGQGH
>117583_210
NKNNQGNGQGHN
>117583_211
KNNQGNGQGHNM
>117583_212
NNQGNGQGHNMP
>117583_213
NQGNGQGHNMPN
>117583_214
QGNGQGHNMPND
>117583_215
GNGQGHNMPNDP
>117583_216
NGQGHNMPNDPN
>117583_217
GQGHNMPNDPNR
>117583_218
QGHNMPNDPNRN
>117583_219
GHNMPNDPNRNV
>117583_220
HNMPNDPNRNVD
>117583_221
NMPNDPNRNVDE
>117583_222
MPNDPNRNVDEN
>117583_223
PNDPNRNVDENA
>117583_224
NDPNRNVDENAN
>117583_225
DPNRNVDENANA
>117583_226
PNRNVDENANAN
>117583_227
NRNVDENANANN
>117583_228
RNVDENANANNA
>117583_229
NVDENANANNAV
>117583_230
VDENANANNAVK
>117583_231
DENANANNAVKN
>117583_232
ENANANNAVKNN
>117583_233
NANANNAVKNNN
>117583_234
ANANNAVKNNNN
>117583_235
NANNAVKNNNNE
>117583_236
ANNAVKNNNNEE
>117583_237
NNAVKNNNNEEP
>117583_238
NAVKNNNNEEPS
>117583_239
AVKNNNNEEPSD
>117583_240
VKNNNNEEPSDK
>117583_241
KNNNNEEPSDKH
>117583_242
NNNNEEPSDKHI
>117583_243
NNNEEPSDKHIE
>117583_244
PSDKHIEQYLKK
>117583_245
SDKHIEQYLKKI
>117583_246
DKHIEQYLKKIK
>117583_247
NSISTEWSPCSV
>117583_248
SISTEWSPCSVT
>117583_249
ISTEWSPCSVTC
>117583_250
STEWSPCSVTCG
>117583_251
TEWSPCSVTCGN
>117583_252
EWSPCSVTCGNG
>117583_253
WSPCSVTCGNGI
>117583_254
SPCSVTCGNGIQ
>117583_255
VRIKPGSANKPK
>117583_256
RIKPGSANKPKD
>117583_257
IKPGSANKPKDE
>117583_258
KPGSANKPKDEL
>117586_1
RSLGENDDGNNN
>117586_2
SLGENDDGNNNN
>117586_3
LGENDDGNNNNG
>117586_4
GENDDGNNNNGD
>117586_5
ENDDGNNNNGDN
>117586_6
NDDGNNNNGDNN
>117586_7
DDGNNNNGDNNR
>117586_8
DGNNNNGDNNRE
>117586_9
GNNNNGDNNREG
>117586_10
NNNNGDNNREGK
>117586_11
NNNGDNNREGKD
>117586_12
NNGDNNREGKDE
>117586_13
NGDNNREGKDED
>117586_14
GDNNREGKDEDK
>117586_15
DNNREGKDEDKR
>117586_16
NNREGKDEDKRD
>117586_17
NREGKDEDKRDG
>117586_18
REGKDEDKRDGN
>117586_19
EGKDEDKRDGNN
>117586_20
GKDEDKRDGNNE
>117586_21
KDEDKRDGNNED
>117586_22
DEDKRDGNNEDN
>117586_23
EDKRDGNNEDNE
>117586_24
DKRDGNNEDNET
>117586_25
KRDGNNEDNETL
>117586_26
RDGNNEDNETLR
>117586_27
DGNNEDNETLRK
>117586_28
GNNEDNETLRKP
>117586_29
NNEDNETLRKPK
>117586_30
NEDNETLRKPKH
>117586_31
TLRKPKHKKLKQ
>117586_32
LRKPKHKKLKQP
>117586_33
RKPKHKKLKQPG
>117586_34
KPKHKKLKQPGD
>117586_35
PKHKKLKQPGDG
>117586_36
KHKKLKQPGDGN
>117586_37
HKKLKQPGDGNP
>117586_38
KKLKQPGDGNPD
>117586_39
KLKQPGDGNPDP
>117586_40
LKQPGDGNPDPN
>117586_41
KQPGDGNPDPNA
>117586_42
QPGDGNPDPNAN
>117586_43
PGDGNPDPNANP
>117586_44
GDGNPDPNANPN
>117586_45
DGNPDPNANPNV
>117586_46
GNPDPNANPNVD
>117586_47
NPDPNANPNVDP
>117586_48
PDPNANPNVDPN
>117586_49
DPNANPNVDPNA
>117586_50
PNANPNVDPNAN
>117586_51
NANPNVDPNANP
>117586_52
ANPNVDPNANPN
>117586_53
NPNVDPNANPNV
>117586_54
PNVDPNANPNVD
>117586_55
NVDPNANPNVDP
>117586_56
VDPNANPNVDPN
>117586_57
DPNANPNVDPNA
>117586_58
PNANPNVDPNAN
>117586_59
NANPNVDPNANP
>117586_60
ANPNVDPNANPN
>117586_61
NPNVDPNANPNV
>117586_62
PNVDPNANPNVD
>117586_63
NVDPNANPNVDP
>117586_64
VDPNANPNVDPN
>117586_65
DPNANPNVDPNA
>117586_66
PNANPNVDPNAN
>117586_67
NANPNVDPNANP
>117586_68
ANPNVDPNANPN
>117586_69
NPNVDPNANPNA
>117586_70
PNVDPNANPNAN
>117586_71
NVDPNANPNANP
>117586_72
VDPNANPNANPN
>117586_73
DPNANPNANPNA
>117586_74
PNANPNANPNAN
>117586_75
NANPNANPNANP
>117586_76
ANPNANPNANPN
>117586_77
NPNANPNANPNA
>117586_78
PNANPNANPNAN
>117586_79
NANPNANPNANP
>117586_80
ANPNANPNANPN
>117586_81
NPNANPNANPNA
>117586_82
PNANPNANPNAN
>117586_83
NANPNANPNANP
>117586_84
ANPNANPNANPN
>117586_85
NPNANPNANPNA
>117586_86
PNANPNANPNAN
>117586_87
NANPNANPNANP
>117586_88
ANPNANPNANPN
>117586_89
NPNANPNANPNA
>117586_90
PNANPNANPNAN
>117586_91
NANPNANPNANP
>117586_92
ANPNANPNANPN
>117586_93
NPNANPNANPNA
>117586_94
PNANPNANPNAN
>117586_95
NANPNANPNANP
>117586_96
ANPNANPNANPN
>117586_97
NPNANPNANPNA
>117586_98
PNANPNANPNAN
>117586_99
NANPNANPNANP
>117586_100
ANPNANPNANPN
>117586_101
NPNANPNANPNA
>117586_102
PNANPNANPNAN
>117586_103
NANPNANPNANP
>117586_104
ANPNANPNANPN
>117586_105
NPNANPNANPNA
>117586_106
PNANPNANPNAN
>117586_107
NANPNANPNANP
>117586_108
ANPNANPNANPN
>117586_109
NPNANPNANPNA
>117586_110
PNANPNANPNAN
>117586_111
NANPNANPNANP
>117586_112
ANPNANPNANPN
>117586_113
NPNANPNANPNA
>117586_114
PNANPNANPNAN
>117586_115
NANPNANPNANP
>117586_116
ANPNANPNANPN
>117586_117
NPNANPNANPNA
>117586_118
PNANPNANPNAN
>117586_119
NANPNANPNANP
>117586_120
ANPNANPNANPN
>117586_121
NPNANPNANPNA
>117586_122
PNANPNANPNAN
>117586_123
NANPNANPNANP
>117586_124
ANPNANPNANPN
>117586_125
NPNANPNANPNA
>117586_126
PNANPNANPNAN
>117586_127
NANPNANPNANP
>117586_128
ANPNANPNANPN
>117586_129
NPNANPNANPNA
>117586_130
PNANPNANPNAN
>117586_131
NANPNANPNANP
>117586_132
ANPNANPNANPN
>117586_133
NPNANPNANPNA
>117586_134
PNANPNANPNAN
>117586_135
NANPNANPNANP
>117586_136
ANPNANPNANPN
>117586_137
NPNANPNANPNA
>117586_138
PNANPNANPNAN
>117586_139
NANPNANPNANP
>117586_140
ANPNANPNANPN
>117586_141
NPNANPNANPNA
>117586_142
PNANPNANPNAN
>117586_143
NANPNANPNANP
>117586_144
ANPNANPNANPN
>117586_145
NPNANPNANPNA
>117586_146
PNANPNANPNAN
>117586_147
NANPNANPNANP
>117586_148
ANPNANPNANPN
>117586_149
NPNANPNANPNA
>117586_150
PNANPNANPNAN
>117586_151
NANPNANPNANP
>117586_152
ANPNANPNANPN
>117586_153
NPNANPNANPNA
>117586_154
PNANPNANPNAN
>117586_155
NANPNANPNANP
>117586_156
ANPNANPNANPN
>117586_157
NPNANPNANPNA
>117586_158
PNANPNANPNAN
>117586_159
NANPNANPNANP
>117586_160
ANPNANPNANPN
>117586_161
NPNANPNANPNA
>117586_162
PNANPNANPNAN
>117586_163
NANPNANPNANP
>117586_164
ANPNANPNANPN
>117586_165
NPNANPNANPNA
>117586_166
PNANPNANPNAN
>117586_167
NANPNANPNANP
>117586_168
ANPNANPNANPN
>117586_169
NPNANPNANPNA
>117586_170
PNANPNANPNAN
>117586_171
NANPNANPNANP
>117586_172
ANPNANPNANPN
>117586_173
NPNANPNANPNA
>117586_174
PNANPNANPNAN
>117586_175
NANPNANPNANP
>117586_176
ANPNANPNANPN
>117586_177
NPNANPNANPNA
>117586_178
PNANPNANPNAN
>117586_179
NANPNANPNANP
>117586_180
ANPNANPNANPN
>117586_181
NPNANPNANPNA
>117586_182
PNANPNANPNAN
>117586_183
NANPNANPNANP
>117586_184
ANPNANPNANPN
>117586_185
NPNANPNANPNA
>117586_186
PNANPNANPNAN
>117586_187
NANPNANPNANP
>117586_188
ANPNANPNANPN
>117586_189
NPNANPNANPNA
>117586_190
PNANPNANPNAN
>117586_191
NANPNANPNANP
>117586_192
ANPNANPNANPN
>117586_193
NPNANPNANPNA
>117586_194
PNANPNANPNAN
>117586_195
NANPNANPNANP
>117586_196
ANPNANPNANPN
>117586_197
NPNANPNANPNA
>117586_198
PNANPNANPNAN
>117586_199
NANPNANPNANP
>117586_200
ANPNANPNANPN
>117586_201
NPNANPNANPNA
>117586_202
PNANPNANPNAN
>117586_203
NANPNANPNANP
>117586_204
ANPNANPNANPN
>117586_205
NPNANPNANPNA
>117586_206
PNANPNANPNAN
>117586_207
NANPNANPNANP
>117586_208
ANPNANPNANPN
>117586_209
NPNANPNANPNA
>117586_210
PNANPNANPNAN
>117586_211
NANPNANPNANP
>117586_212
ANPNANPNANPN
>117586_213
NPNANPNANPNA
>117586_214
PNANPNANPNAN
>117586_215
NANPNANPNANP
>117586_216
ANPNANPNANPN
>117586_217
NPNANPNANPNK
>117586_218
PNANPNANPNKN
>117586_219
NANPNANPNKNN
>117586_220
ANPNANPNKNNQ
>117586_221
NPNANPNKNNQG
>117586_222
PNANPNKNNQGN
>117586_223
NANPNKNNQGNG
>117586_224
ANPNKNNQGNGQ
>117586_225
NPNKNNQGNGQG
>117586_226
PNKNNQGNGQGH
>117586_227
NKNNQGNGQGHN
>117586_228
KNNQGNGQGHNM
>117586_229
NNQGNGQGHNMP
>117586_230
NQGNGQGHNMPN
>117586_231
QGNGQGHNMPND
>117586_232
GNGQGHNMPNDP
>117586_233
NGQGHNMPNDPN
>117586_234
GQGHNMPNDPNR
>117586_235
QGHNMPNDPNRN
>117586_236
GHNMPNDPNRNV
>117586_237
HNMPNDPNRNVD
>117586_238
NMPNDPNRNVDE
>117586_239
MPNDPNRNVDEN
>117586_240
PNDPNRNVDENA
>117586_241
NDPNRNVDENAN
>117586_242
DPNRNVDENANA
>117586_243
PNRNVDENANAN
>117586_244
NRNVDENANANN
>117586_245
RNVDENANANNA
>117586_246
NVDENANANNAV
>117586_247
VDENANANNAVK
>117586_248
DENANANNAVKN
>117586_249
ENANANNAVKNN
>117586_250
NANANNAVKNNN
>117586_251
ANANNAVKNNNN
>117586_252
NANNAVKNNNNE
>117586_253
ANNAVKNNNNEE
>117586_254
NNAVKNNNNEEP
>117586_255
NAVKNNNNEEPS
>117586_256
AVKNNNNEEPSD
>117586_257
VKNNNNEEPSDK
>117586_258
KNNNNEEPSDKH
>117586_259
NNNNEEPSDKHI
>117586_260
NNNEEPSDKHIE
>117586_261
PSDKHIEQYLKK
>117586_262
SDKHIEQYLKKI
>117586_263
DKHIEQYLKKIQ
>117586_264
KHIEQYLKKIQN
>117586_265
HIEQYLKKIQNS
>117586_266
IEQYLKKIQNSL
>117586_267
EQYLKKIQNSLS
>117586_268
QNSLSTEWSPCS
>117586_269
NSLSTEWSPCSV
>117586_270
SLSTEWSPCSVT
>117586_271
LSTEWSPCSVTC
>117586_272
STEWSPCSVTCG
>117586_273
TEWSPCSVTCGN
>117586_274
EWSPCSVTCGNG
>117586_275
WSPCSVTCGNGI
>117586_276
SPCSVTCGNGIQ
>117586_277
VRIKPGSANKPK
>117586_278
RIKPGSANKPKD
>117586_279
IKPGSANKPKDE
>117586_280
KPGSANKPKDEL
>117587_1
SLGENDDGDNDN
>117587_2
LGENDDGDNDNG
>117587_3
GENDDGDNDNGN
>117587_4
ENDDGDNDNGNN
>117587_5
NDDGDNDNGNNN
>117587_6
DDGDNDNGNNNN
>117587_7
DGDNDNGNNNNG
>117587_8
GDNDNGNNNNGN
>117587_9
DNDNGNNNNGNN
>117587_10
NDNGNNNNGNNN
>117587_11
DNGNNNNGNNNN
>117587_12
NGNNNNGNNNNG
>117587_13
GNNNNGNNNNGD
>117587_14
NNNNGNNNNGDN
>117587_15
NNNGNNNNGDNG
>117587_16
NNGNNNNGDNGR
>117587_17
NGNNNNGDNGRE
>117587_18
GNNNNGDNGREG
>117587_19
NNNNGDNGREGK
>117587_20
NNNGDNGREGKD
>117587_21
DNGREGKDEDKR
>117587_22
NGREGKDEDKRD
>117587_23
GREGKDEDKRDG
>117587_24
REGKDEDKRDGN
>117587_25
EGKDEDKRDGNN
>117587_26
GKDEDKRDGNNE
>117587_27
KDEDKRDGNNED
>117587_28
DEDKRDGNNEDN
>117587_29
EDKRDGNNEDNE
>117587_30
DKRDGNNEDNEK
>117587_31
KRDGNNEDNEKL
>117587_32
RDGNNEDNEKLR
>117587_33
DGNNEDNEKLRK
>117587_34
GNNEDNEKLRKP
>117587_35
KLRKPKHKKLKQ
>117587_36
LRKPKHKKLKQP
>117587_37
RKPKHKKLKQPG
>117587_38
KPKHKKLKQPGD
>117587_39
PKHKKLKQPGDG
>117587_40
KHKKLKQPGDGN
>117587_41
HKKLKQPGDGNP
>117587_42
KKLKQPGDGNPD
>117587_43
KLKQPGDGNPDP
>117587_44
LKQPGDGNPDPN
>117587_45
KQPGDGNPDPNA
>117587_46
QPGDGNPDPNAN
>117587_47
PGDGNPDPNANP
>117587_48
GDGNPDPNANPN
>117587_49
DGNPDPNANPNV
>117587_50
GNPDPNANPNVD
>117587_51
NPDPNANPNVDP
>117587_52
PDPNANPNVDPN
>117587_53
DPNANPNVDPNA
>117587_54
PNANPNVDPNAN
>117587_55
NANPNVDPNANP
>117587_56
ANPNVDPNANPN
>117587_57
NPNVDPNANPNV
>117587_58
PNVDPNANPNVD
>117587_59
NVDPNANPNVDP
>117587_60
VDPNANPNVDPN
>117587_61
DPNANPNVDPNA
>117587_62
PNANPNVDPNAN
>117587_63
NANPNVDPNANP
>117587_64
ANPNVDPNANPN
>117587_65
NPNVDPNANPNA
>117587_66
PNVDPNANPNAN
>117587_67
NVDPNANPNANP
>117587_68
VDPNANPNANPN
>117587_69
DPNANPNANPNA
>117587_70
PNANPNANPNAN
>117587_71
NANPNANPNANP
>117587_72
ANPNANPNANPN
>117587_73
NPNANPNANPNA
>117587_74
PNANPNANPNAN
>117587_75
NANPNANPNANP
>117587_76
ANPNANPNANPN
>117587_77
NPNANPNANPNA
>117587_78
PNANPNANPNAN
>117587_79
NANPNANPNANP
>117587_80
ANPNANPNANPN
>117587_81
NPNANPNANPNA
>117587_82
PNANPNANPNAN
>117587_83
NANPNANPNANP
>117587_84
ANPNANPNANPN
>117587_85
NPNANPNANPNA
>117587_86
PNANPNANPNAN
>117587_87
NANPNANPNANP
>117587_88
ANPNANPNANPN
>117587_89
NPNANPNANPNA
>117587_90
PNANPNANPNAN
>117587_91
NANPNANPNANP
>117587_92
ANPNANPNANPN
>117587_93
NPNANPNANPNA
>117587_94
PNANPNANPNAN
>117587_95
NANPNANPNANP
>117587_96
ANPNANPNANPN
>117587_97
NPNANPNANPNA
>117587_98
PNANPNANPNAN
>117587_99
NANPNANPNANP
>117587_100
ANPNANPNANPN
>117587_101
NPNANPNANPNA
>117587_102
PNANPNANPNAN
>117587_103
NANPNANPNANP
>117587_104
ANPNANPNANPN
>117587_105
NPNANPNANPNA
>117587_106
PNANPNANPNAN
>117587_107
NANPNANPNANP
>117587_108
ANPNANPNANPN
>117587_109
NPNANPNANPNA
>117587_110
PNANPNANPNAN
>117587_111
NANPNANPNANP
>117587_112
ANPNANPNANPN
>117587_113
NPNANPNANPNA
>117587_114
PNANPNANPNAN
>117587_115
NANPNANPNANP
>117587_116
ANPNANPNANPN
>117587_117
NPNANPNANPNA
>117587_118
PNANPNANPNAN
>117587_119
NANPNANPNANP
>117587_120
ANPNANPNANPN
>117587_121
NPNANPNANPNV
>117587_122
PNANPNANPNVD
>117587_123
NANPNANPNVDP
>117587_124
ANPNANPNVDPN
>117587_125
NPNANPNVDPNA
>117587_126
PNANPNVDPNAN
>117587_127
NANPNVDPNANP
>117587_128
ANPNVDPNANPN
>117587_129
NPNVDPNANPNA
>117587_130
PNVDPNANPNAN
>117587_131
NVDPNANPNANP
>117587_132
VDPNANPNANPN
>117587_133
DPNANPNANPNA
>117587_134
PNANPNANPNAN
>117587_135
NANPNANPNANP
>117587_136
ANPNANPNANPN
>117587_137
NPNANPNANPNA
>117587_138
PNANPNANPNAN
>117587_139
NANPNANPNANP
>117587_140
ANPNANPNANPN
>117587_141
NPNANPNANPNA
>117587_142
PNANPNANPNAN
>117587_143
NANPNANPNANP
>117587_144
ANPNANPNANPN
>117587_145
NPNANPNANPNA
>117587_146
PNANPNANPNAN
>117587_147
NANPNANPNANP
>117587_148
ANPNANPNANPN
>117587_149
NPNANPNANPNA
>117587_150
PNANPNANPNAN
>117587_151
NANPNANPNANP
>117587_152
ANPNANPNANPN
>117587_153
NPNANPNANPNA
>117587_154
PNANPNANPNAN
>117587_155
NANPNANPNANP
>117587_156
ANPNANPNANPN
>117587_157
NPNANPNANPNA
>117587_158
PNANPNANPNAN
>117587_159
NANPNANPNANP
>117587_160
ANPNANPNANPN
>117587_161
NPNANPNANPNA
>117587_162
PNANPNANPNAN
>117587_163
NANPNANPNANP
>117587_164
ANPNANPNANPN
>117587_165
NPNANPNANPNA
>117587_166
PNANPNANPNAN
>117587_167
NANPNANPNANP
>117587_168
ANPNANPNANPN
>117587_169
NPNANPNANPNA
>117587_170
PNANPNANPNAN
>117587_171
NANPNANPNANP
>117587_172
ANPNANPNANPN
>117587_173
NPNANPNANPNA
>117587_174
PNANPNANPNAN
>117587_175
NANPNANPNANP
>117587_176
ANPNANPNANPN
>117587_177
NPNANPNANPNA
>117587_178
PNANPNANPNAN
>117587_179
NANPNANPNANP
>117587_180
ANPNANPNANPN
>117587_181
NPNANPNANPNA
>117587_182
PNANPNANPNAN
>117587_183
NANPNANPNANP
>117587_184
ANPNANPNANPN
>117587_185
NPNANPNANPNA
>117587_186
PNANPNANPNAN
>117587_187
NANPNANPNANP
>117587_188
ANPNANPNANPN
>117587_189
NPNANPNANPNA
>117587_190
PNANPNANPNAN
>117587_191
NANPNANPNANP
>117587_192
ANPNANPNANPN
>117587_193
NPNANPNANPNA
>117587_194
PNANPNANPNAN
>117587_195
NANPNANPNANP
>117587_196
ANPNANPNANPN
>117587_197
NPNANPNANPNA
>117587_198
PNANPNANPNAN
>117587_199
NANPNANPNANP
>117587_200
ANPNANPNANPN
>117587_201
NPNANPNANPNA
>117587_202
PNANPNANPNAN
>117587_203
NANPNANPNANP
>117587_204
ANPNANPNANPN
>117587_205
NPNANPNANPNA
>117587_206
PNANPNANPNAN
>117587_207
NANPNANPNANP
>117587_208
ANPNANPNANPN
>117587_209
NPNANPNANPNA
>117587_210
PNANPNANPNAN
>117587_211
NANPNANPNANP
>117587_212
ANPNANPNANPN
>117587_213
NPNANPNANPNA
>117587_214
PNANPNANPNAN
>117587_215
NANPNANPNANP
>117587_216
ANPNANPNANPN
>117587_217
NPNANPNANPNA
>117587_218
PNANPNANPNAN
>117587_219
NANPNANPNANP
>117587_220
ANPNANPNANPN
>117587_221
NPNANPNANPNA
>117587_222
PNANPNANPNAN
>117587_223
NANPNANPNANP
>117587_224
ANPNANPNANPN
>117587_225
NPNANPNANPNA
>117587_226
PNANPNANPNAN
>117587_227
NANPNANPNANP
>117587_228
ANPNANPNANPN
>117587_229
NPNANPNANPNK
>117587_230
PNANPNANPNKN
>117587_231
NANPNANPNKNN
>117587_232
ANPNANPNKNNQ
>117587_233
NPNANPNKNNQG
>117587_234
PNANPNKNNQGN
>117587_235
NANPNKNNQGNG
>117587_236
ANPNKNNQGNGQ
>117587_237
NPNKNNQGNGQG
>117587_238
PNKNNQGNGQGH
>117587_239
NKNNQGNGQGHN
>117587_240
KNNQGNGQGHNM
>117587_241
NNQGNGQGHNMP
>117587_242
NQGNGQGHNMPN
>117587_243
QGNGQGHNMPND
>117587_244
GNGQGHNMPNDP
>117587_245
NGQGHNMPNDPN
>117587_246
GQGHNMPNDPNR
>117587_247
QGHNMPNDPNRN
>117587_248
GHNMPNDPNRNV
>117587_249
HNMPNDPNRNVD
>117587_250
NMPNDPNRNVDE
>117587_251
MPNDPNRNVDEN
>117587_252
PNDPNRNVDENA
>117587_253
NDPNRNVDENAN
>117587_254
DPNRNVDENANA
>117587_255
PNRNVDENANAN
>117587_256
NRNVDENANANN
>117587_257
RNVDENANANNA
>117587_258
NVDENANANNAV
>117587_259
VDENANANNAVK
>117587_260
DENANANNAVKN
>117587_261
ENANANNAVKNN
>117587_262
NANANNAVKNNN
>117587_263
ANANNAVKNNNN
>117587_264
NANNAVKNNNNE
>117587_265
ANNAVKNNNNEE
>117587_266
NNAVKNNNNEEP
>117587_267
NAVKNNNNEEPS
>117587_268
AVKNNNNEEPSD
>117587_269
VKNNNNEEPSDK
>117587_270
KNNNNEEPSDKH
>117587_271
NNNNEEPSDKHI
>117587_272
NNNEEPSDKHIE
>117587_273
PSDKHIEQYLKK
>117587_274
SDKHIEQYLKKI
>117587_275
DKHIEQYLKKIQ
>117587_276
KHIEQYLKKIQN
>117587_277
HIEQYLKKIQNS
>117587_278
IEQYLKKIQNSL
>117587_279
EQYLKKIQNSLS
>117587_280
QNSLSTEWSPCS
>117587_281
NSLSTEWSPCSV
>117587_282
SLSTEWSPCSVT
>117587_283
LSTEWSPCSVTC
>117587_284
STEWSPCSVTCG
>117587_285
TEWSPCSVTCGN
>117587_286
EWSPCSVTCGNG
>117587_287
WSPCSVTCGNGI
>117587_288
SPCSVTCGNGIQ
>117587_289
KPGSADKPKDQL
>117588_1
KEGADKEKKKEK
>117588_2
EGADKEKKKEKG
>117588_3
GADKEKKKEKGK
>117588_4
ADKEKKKEKGKE
>117588_5
DKEKKKEKGKEK
>117588_6
KEKKKEKGKEKE
>117588_7
EKKKEKGKEKEE
>117588_8
KKKEKGKEKEEE
>117588_9
KKEKGKEKEEEP
>117588_10
KEKGKEKEEEPK
>117588_11
EKGKEKEEEPKK
>117588_12
KGKEKEEEPKKP
>117588_13
GKEKEEEPKKPN
>117588_14
KEKEEEPKKPNE
>117588_15
NKLKQPNEGQPQ
>117588_16
KLKQPNEGQPQA
>117588_17
LKQPNEGQPQAQ
>117588_18
KQPNEGQPQAQG
>117588_19
QPNEGQPQAQGD
>117588_20
PNEGQPQAQGDG
>117588_21
NEGQPQAQGDGA
>117588_22
EGQPQAQGDGAN
>117588_23
GQPQAQGDGANA
>117588_24
QPQAQGDGANAG
>117588_25
PQAQGDGANAGQ
>117588_26
QAQGDGANAGQP
>117588_27
AQGDGANAGQPQ
>117588_28
QGDGANAGQPQA
>117588_29
GDGANAGQPQAQ
>117588_30
DGANAGQPQAQG
>117588_31
GANAGQPQAQGD
>117588_32
ANAGQPQAQGDG
>117588_33
NAGQPQAQGDGA
>117588_34
AGQPQAQGDGAN
>117588_35
GQPQAQGDGANA
>117588_36
QPQAQGDGANAG
>117588_37
PQAQGDGANAGQ
>117588_38
QAQGDGANAGQP
>117588_39
AQGDGANAGQPQ
>117588_40
QGDGANAGQPQA
>117588_41
GDGANAGQPQAQ
>117588_42
DGANAGQPQAQG
>117588_43
GANAGQPQAQGD
>117588_44
ANAGQPQAQGDG
>117588_45
NAGQPQAQGDGA
>117588_46
AGQPQAQGDGAN
>117588_47
GQPQAQGDGANA
>117588_48
QPQAQGDGANAG
>117588_49
PQAQGDGANAGQ
>117588_50
QAQGDGANAGQP
>117588_51
AQGDGANAGQPQ
>117588_52
QGDGANAGQPQA
>117588_53
GDGANAGQPQAQ
>117588_54
DGANAGQPQAQG
>117588_55
GANAGQPQAQGD
>117588_56
ANAGQPQAQGDG
>117588_57
NAGQPQAQGDGA
>117588_58
AGQPQAQGDGAN
>117588_59
GQPQAQGDGANA
>117588_60
QPQAQGDGANAG
>117588_61
PQAQGDGANAGQ
>117588_62
QAQGDGANAGQP
>117588_63
AQGDGANAGQPQ
>117588_64
QGDGANAGQPQA
>117588_65
GDGANAGQPQAQ
>117588_66
DGANAGQPQAQG
>117588_67
GANAGQPQAQGD
>117588_68
ANAGQPQAQGDG
>117588_69
NAGQPQAQGDGA
>117588_70
AGQPQAQGDGAN
>117588_71
GQPQAQGDGANA
>117588_72
QPQAQGDGANAG
>117588_73
PQAQGDGANAGQ
>117588_74
QAQGDGANAGQP
>117588_75
AQGDGANAGQPQ
>117588_76
QGDGANAGQPQA
>117588_77
GDGANAGQPQAQ
>117588_78
DGANAGQPQAQG
>117588_79
GANAGQPQAQGD
>117588_80
ANAGQPQAQGDG
>117588_81
NAGQPQAQGDGA
>117588_82
AGQPQAQGDGAN
>117588_83
GQPQAQGDGANA
>117588_84
QPQAQGDGANAG
>117588_85
PQAQGDGANAGQ
>117588_86
QAQGDGANAGQP
>117588_87
AQGDGANAGQPQ
>117588_88
QGDGANAGQPQA
>117588_89
GDGANAGQPQAQ
>117588_90
DGANAGQPQAQG
>117588_91
GANAGQPQAQGD
>117588_92
ANAGQPQAQGDG
>117588_93
NAGQPQAQGDGA
>117588_94
AGQPQAQGDGAN
>117588_95
GQPQAQGDGANA
>117588_96
QPQAQGDGANAG
>117588_97
PQAQGDGANAGQ
>117588_98
QAQGDGANAGQP
>117588_99
AQGDGANAGQPQ
>117588_100
QGDGANAGQPQA
>117588_101
GDGANAGQPQAQ
>117588_102
DGANAGQPQAQG
>117588_103
GANAGQPQAQGD
>117588_104
ANAGQPQAQGDG
>117588_105
NAGQPQAQGDGA
>117588_106
AGQPQAQGDGAN
>117588_107
GQPQAQGDGANA
>117588_108
QPQAQGDGANAG
>117588_109
PQAQGDGANAGQ
>117588_110
QAQGDGANAGQP
>117588_111
AQGDGANAGQPQ
>117588_112
QGDGANAGQPQA
>117588_113
GDGANAGQPQAQ
>117588_114
DGANAGQPQAQG
>117588_115
GANAGQPQAQGD
>117588_116
ANAGQPQAQGDG
>117588_117
NAGQPQAQGDGA
>117588_118
AGQPQAQGDGAN
>117588_119
GQPQAQGDGANA
>117588_120
QPQAQGDGANAG
>117588_121
PQAQGDGANAGQ
>117588_122
QAQGDGANAGQP
>117588_123
AQGDGANAGQPQ
>117588_124
QGDGANAGQPQA
>117588_125
GDGANAGQPQAQ
>117588_126
DGANAGQPQAQG
>117588_127
GANAGQPQAQGD
>117588_128
ANAGQPQAQGDG
>117588_129
NAGQPQAQGDGA
>117588_130
AGQPQAQGDGAN
>117588_131
GQPQAQGDGANA
>117588_132
QPQAQGDGANAG
>117588_133
PQAQGDGANAGQ
>117588_134
QAQGDGANAGQP
>117588_135
AQGDGANAGQPQ
>117588_136
QGDGANAGQPQA
>117588_137
GDGANAGQPQAQ
>117588_138
DGANAGQPQAQG
>117588_139
GANAGQPQAQGD
>117588_140
ANAGQPQAQGDG
>117588_141
NAGQPQAQGDGA
>117588_142
AGQPQAQGDGAN
>117588_143
GQPQAQGDGANA
>117588_144
QPQAQGDGANAG
>117588_145
PQAQGDGANAGQ
>117588_146
QAQGDGANAGQP
>117588_147
AQGDGANAGQPQ
>117588_148
QGDGANAGQPQA
>117588_149
GDGANAGQPQAQ
>117588_150
DGANAGQPQAQG
>117588_151
GANAGQPQAQGD
>117588_152
ANAGQPQAQGDG
>117588_153
NAGQPQAQGDGA
>117588_154
AGQPQAQGDGAN
>117588_155
GQPQAQGDGANV
>117588_156
QPQAQGDGANVP
>117588_157
PQAQGDGANVPR
>117588_158
QAQGDGANVPRQ
>117588_159
AQGDGANVPRQG
>117588_160
QGDGANVPRQGR
>117588_161
GDGANVPRQGRN
>117588_162
DGANVPRQGRNG
>117588_163
GANVPRQGRNGG
>117588_164
ANVPRQGRNGGG
>117588_165
NVPRQGRNGGGA
>117588_166
VPRQGRNGGGAP
>117588_167
PRQGRNGGGAPA
>117588_168
RQGRNGGGAPAG
>117588_169
QGRNGGGAPAGG
>117588_170
GRNGGGAPAGGN
>117588_171
RNGGGAPAGGNE
>117588_172
NGGGAPAGGNEG
>117588_173
GGGAPAGGNEGN
>117588_174
GGAPAGGNEGNK
>117588_175
GAPAGGNEGNKQ
>117588_176
APAGGNEGNKQA
>117588_177
PAGGNEGNKQAG
>117588_178
AGGNEGNKQAGK
>117588_179
GGNEGNKQAGKG
>117588_180
GNKQAGKGQGQN
>117588_181
NKQAGKGQGQNN
>117588_182
KQAGKGQGQNNQ
>117588_183
QAGKGQGQNNQG
>117588_184
AGKGQGQNNQGA
>117588_185
GKGQGQNNQGAN
>117588_186
KGQGQNNQGANA
>117588_187
GQGQNNQGANAP
>117588_188
QGQNNQGANAPN
>117588_189
GQNNQGANAPNE
>117588_190
QNNQGANAPNEK
>117588_191
NNQGANAPNEKV
>117588_192
NQGANAPNEKVV
>117588_193
QGANAPNEKVVN
>117588_194
GANAPNEKVVND
>117588_195
TCGNGVRIRRKA
>117593_1
NGVNFNNVDASS
>117593_2
DEEGDAKKKKDG
>117593_3
EEGDAKKKKDGK
>117593_4
EGDAKKKKDGKK
>117593_5
GDAKKKKDGKKA
>117593_6
DAKKKKDGKKAE
>117593_7
AKKKKDGKKAEP
>117593_8
KKKKDGKKAEPK
>117593_9
KKKDGKKAEPKN
>117593_10
KKDGKKAEPKNP
>117593_11
KDGKKAEPKNPR
>117593_12
DGKKAEPKNPRE
>117593_13
GKKAEPKNPREN
>117593_14
KKAEPKNPRENK
>117593_15
KAEPKNPRENKL
>117593_16
AEPKNPRENKLK
>117593_17
PKNPRENKLKQP
>117593_18
KNPRENKLKQPG
>117593_19
NPRENKLKQPGD
>117593_20
PRENKLKQPGDR
>117593_21
RENKLKQPGDRA
>117593_22
ENKLKQPGDRAD
>117593_23
NKLKQPGDRADG
>117593_24
KLKQPGDRADGQ
>117593_25
LKQPGDRADGQP
>117593_26
KQPGDRADGQPA
>117593_27
QPGDRADGQPAG
>117593_28
PGDRADGQPAGD
>117593_29
GDRADGQPAGDR
>117593_30
DRADGQPAGDRA
>117593_31
RADGQPAGDRAD
>117593_32
ADGQPAGDRADG
>117593_33
DGQPAGDRADGQ
>117593_34
GQPAGDRADGQP
>117593_35
QPAGDRADGQPA
>117593_36
PAGDRADGQPAG
>117593_37
AGDRADGQPAGD
>117593_38
GDRADGQPAGDR
>117593_39
DRADGQPAGDRA
>117593_40
RADGQPAGDRAD
>117593_41
ADGQPAGDRADG
>117593_42
DGQPAGDRADGQ
>117593_43
GQPAGDRADGQP
>117593_44
QPAGDRADGQPA
>117593_45
PAGDRADGQPAG
>117593_46
AGDRADGQPAGD
>117593_47
GDRADGQPAGDR
>117593_48
DRADGQPAGDRA
>117593_49
RADGQPAGDRAD
>117593_50
ADGQPAGDRADG
>117593_51
DGQPAGDRADGQ
>117593_52
GQPAGDRADGQP
>117593_53
QPAGDRADGQPA
>117593_54
PAGDRADGQPAG
>117593_55
AGDRADGQPAGD
>117593_56
GDRADGQPAGDR
>117593_57
DRADGQPAGDRA
>117593_58
RADGQPAGDRAA
>117593_59
ADGQPAGDRAAG
>117593_60
DGQPAGDRAAGQ
>117593_61
GQPAGDRAAGQP
>117593_62
QPAGDRAAGQPA
>117593_63
PAGDRAAGQPAG
>117593_64
AGDRAAGQPAGD
>117593_65
GDRAAGQPAGDR
>117593_66
DRAAGQPAGDRA
>117593_67
RAAGQPAGDRAD
>117593_68
AAGQPAGDRADG
>117593_69
AGQPAGDRADGQ
>117593_70
GQPAGDRADGQP
>117593_71
QPAGDRADGQPA
>117593_72
PAGDRADGQPAG
>117593_73
AGDRADGQPAGD
>117593_74
GDRADGQPAGDR
>117593_75
DRADGQPAGDRA
>117593_76
RADGQPAGDRAD
>117593_77
ADGQPAGDRADG
>117593_78
DGQPAGDRADGQ
>117593_79
GQPAGDRADGQP
>117593_80
QPAGDRADGQPA
>117593_81
PAGDRADGQPAG
>117593_82
AGDRADGQPAGD
>117593_83
GDRADGQPAGDR
>117593_84
DRADGQPAGDRA
>117593_85
RADGQPAGDRAD
>117593_86
ADGQPAGDRADG
>117593_87
DGQPAGDRADGQ
>117593_88
GQPAGDRADGQP
>117593_89
QPAGDRADGQPA
>117593_90
PAGDRADGQPAG
>117593_91
AGDRADGQPAGD
>117593_92
GDRADGQPAGDR
>117593_93
DRADGQPAGDRA
>117593_94
RADGQPAGDRAD
>117593_95
ADGQPAGDRADG
>117593_96
DGQPAGDRADGQ
>117593_97
GQPAGDRADGQP
>117593_98
QPAGDRADGQPA
>117593_99
PAGDRADGQPAG
>117593_100
AGDRADGQPAGD
>117593_101
GDRADGQPAGDR
>117593_102
DRADGQPAGDRA
>117593_103
RADGQPAGDRAA
>117593_104
ADGQPAGDRAAG
>117593_105
DGQPAGDRAAGQ
>117593_106
GQPAGDRAAGQP
>117593_107
QPAGDRAAGQPA
>117593_108
PAGDRAAGQPAG
>117593_109
AGDRAAGQPAGD
>117593_110
GDRAAGQPAGDR
>117593_111
DRAAGQPAGDRA
>117593_112
RAAGQPAGDRAA
>117593_113
AAGQPAGDRAAG
>117593_114
AGQPAGDRAAGQ
>117593_115
GQPAGDRAAGQP
>117593_116
QPAGDRAAGQPA
>117593_117
PAGDRAAGQPAG
>117593_118
AGDRAAGQPAGD
>117593_119
GDRAAGQPAGDR
>117593_120
DRAAGQPAGDRA
>117593_121
RAAGQPAGDRAD
>117593_122
AAGQPAGDRADG
>117593_123
AGQPAGDRADGQ
>117593_124
GQPAGDRADGQP
>117593_125
QPAGDRADGQPA
>117593_126
PAGDRADGQPAG
>117593_127
AGDRADGQPAGD
>117593_128
GDRADGQPAGDR
>117593_129
DRADGQPAGDRA
>117593_130
RADGQPAGDRAA
>117593_131
ADGQPAGDRAAG
>117593_132
DGQPAGDRAAGQ
>117593_133
GQPAGDRAAGQP
>117593_134
QPAGDRAAGQPA
>117593_135
PAGDRAAGQPAG
>117593_136
AGDRAAGQPAGD
>117593_137
GDRAAGQPAGDR
>117593_138
DRAAGQPAGDRA
>117593_139
RAAGQPAGDRAD
>117593_140
AAGQPAGDRADG
>117593_141
AGQPAGDRADGQ
>117593_142
GQPAGDRADGQP
>117593_143
QPAGDRADGQPA
>117593_144
PAGDRADGQPAG
>117593_145
AGDRADGQPAGD
>117593_146
GDRADGQPAGDR
>117593_147
DRADGQPAGDRA
>117593_148
RADGQPAGDRAA
>117593_149
ADGQPAGDRAAG
>117593_150
DGQPAGDRAAGQ
>117593_151
GQPAGDRAAGQP
>117593_152
QPAGDRAAGQPA
>117593_153
PAGDRAAGQPAG
>117593_154
AGDRAAGQPAGD
>117593_155
GDRAAGQPAGDR
>117593_156
DRAAGQPAGDRA
>117593_157
RAAGQPAGDRAD
>117593_158
AAGQPAGDRADG
>117593_159
AGQPAGDRADGQ
>117593_160
GQPAGDRADGQP
>117593_161
QPAGDRADGQPA
>117593_162
PAGDRADGQPAG
>117593_163
AGDRADGQPAGD
>117593_164
GDRADGQPAGDR
>117593_165
DRADGQPAGDRA
>117593_166
RADGQPAGDRAA
>117593_167
ADGQPAGDRAAG
>117593_168
DGQPAGDRAAGQ
>117593_169
GQPAGDRAAGQP
>117593_170
QPAGDRAAGQPA
>117593_171
PAGDRAAGQPAG
>117593_172
AGDRAAGQPAGD
>117593_173
GDRAAGQPAGDR
>117593_174
DRAAGQPAGDRA
>117593_175
RAAGQPAGDRAA
>117593_176
AAGQPAGDRAAG
>117593_177
AGQPAGDRAAGQ
>117593_178
GQPAGDRAAGQP
>117593_179
QPAGDRAAGQPA
>117593_180
PAGDRAAGQPAG
>117593_181
AGDRAAGQPAGD
>117593_182
GDRAAGQPAGDR
>117593_183
DRAAGQPAGDRA
>117593_184
RAAGQPAGDRAA
>117593_185
AAGQPAGDRAAG
>117593_186
AGQPAGDRAAGQ
>117593_187
GQPAGDRAAGQA
>117593_188
QPAGDRAAGQAA
>117593_189
PAGDRAAGQAAG
>117593_190
GDRAAGQAAGDR
>117593_191
AGQAAGDRAAGQ
>117593_192
GQAAGDRAAGQA
>117593_193
AGDRAAGQAAGG
>117593_194
GDRAAGQAAGGN
>117593_195
DRAAGQAAGGNA
>117593_196
RAAGQAAGGNAG
>117593_197
AAGQAAGGNAGG
>117593_198
AGQAAGGNAGGQ
>117593_199
GQAAGGNAGGQG
>117593_200
QAAGGNAGGQGQ
>117593_201
AAGGNAGGQGQN
>117593_202
AGGNAGGQGQNN
>117593_203
GGNAGGQGQNNE
>117593_204
GNAGGQGQNNEG
>117593_205
NAGGQGQNNEGA
>117593_206
AGGQGQNNEGAN
>117593_207
GGQGQNNEGANA
>117593_208
GQGQNNEGANAP
>117593_209
QGQNNEGANAPN
>117593_210
GQNNEGANAPNE
>117593_211
QNNEGANAPNEK
>117593_212
NNEGANAPNEKS
>117593_213
NEGANAPNEKSV
>117593_214
EGANAPNEKSVK
>117593_215
GANAPNEKSVKE
>117593_216
ANAPNEKSVKEY
>117593_217
NAPNEKSVKEYL
>117593_218
PNEKSVKEYLDK
>117593_219
EKSVKEYLDKVR
>117593_220
TPCSVTCGVGVR
>117593_221
PCSVTCGVGVRV
>117593_222
CSVTCGVGVRVR
>117593_223
SVTCGVGVRVRR
>117593_224
VTCGVGVRVRRR
>117593_225
TCGVGVRVRRRV
>117593_226
CGVGVRVRRRVN
>117593_227
GVGVRVRRRVNA
>117593_228
VGVRVRRRVNAA
>117593_229
GVRVRRRVNAAN
>117593_230
VRVRRRVNAANK
>117593_231
RVRRRVNAANKK
>117593_232
VRRRVNAANKKP
>117593_233
RRRVNAANKKPE
>117593_234
RRVNAANKKPED
>117593_235
RVNAANKKPEDL
>117593_236
VNAANKKPEDLT
>117593_237
NAANKKPEDLTL
>117593_238
AANKKPEDLTLN
>117593_239
ANKKPEDLTLND
>117594_1
PGYGQNKSVQAQ
>117594_2
ALNGKPEEKKDD
>117594_3
LNGKPEEKKDDP
>117594_4
NGKPEEKKDDPP
>117594_5
GKPEEKKDDPPK
>117594_6
KPEEKKDDPPKD
>117594_7
PEEKKDDPPKDG
>117594_8
EEKKDDPPKDGN
>117594_9
EKKDDPPKDGNK
>117594_10
KKDDPPKDGNKD
>117594_11
KDDPPKDGNKDD
>117594_12
DDPPKDGNKDDL
>117594_13
DPPKDGNKDDLP
>117594_14
PPKDGNKDDLPK
>117594_15
PKDGNKDDLPKE
>117594_16
KDGNKDDLPKEE
>117594_17
NKDDLPKEEKKD
>117594_18
KDDLPKEEKKDD
>117594_19
DDLPKEEKKDDL
>117594_20
DLPKEEKKDDLP
>117594_21
PKEEKKDDLPKE
>117594_22
KEEKKDDLPKEE
>117594_23
EEKKDDLPKEEK
>117594_24
EKKDDLPKEEKK
>117594_25
KKDDLPKEEKKD
>117594_26
KDDLPKEEKKDD
>117594_27
DDLPKEEKKDDP
>117594_28
DLPKEEKKDDPP
>117594_29
LPKEEKKDDPPK
>117594_30
PKEEKKDDPPKD
>117594_31
KEEKKDDPPKDP
>117594_32
EEKKDDPPKDPK
>117594_33
EKKDDPPKDPKK
>117594_34
PKDPKKDDPPKE
>117594_35
KDPKKDDPPKEA
>117594_36
DPKKDDPPKEAQ
>117594_37
PKKDDPPKEAQN
>117594_38
KKDDPPKEAQNK
>117594_39
KDDPPKEAQNKL
>117594_40
DDPPKEAQNKLN
>117594_41
EAQNKLNQPVVA
>117594_42
NQPVVADENVDQ
>117594_43
VADENVDQGPGA
>117594_44
ADENVDQGPGAP
>117594_45
DENVDQGPGAPQ
>117594_46
ENVDQGPGAPQG
>117594_47
NVDQGPGAPQGP
>117594_48
VDQGPGAPQGPG
>117594_49
DQGPGAPQGPGA
>117594_50
QGPGAPQGPGAP
>117594_51
GPGAPQGPGAPQ
>117594_52
PGAPQGPGAPQG
>117594_53
GAPQGPGAPQGP
>117594_54
APQGPGAPQGPG
>117594_55
PQGPGAPQGPGA
>117594_56
QGPGAPQGPGAP
>117594_57
GPGAPQGPGAPQ
>117594_58
PGAPQGPGAPQG
>117594_59
GAPQGPGAPQGP
>117594_60
APQGPGAPQGPG
>117594_61
PQGPGAPQGPGA
>117594_62
QGPGAPQGPGAP
>117594_63
GPGAPQGPGAPQ
>117594_64
PGAPQGPGAPQG
>117594_65
GAPQGPGAPQGP
>117594_66
APQGPGAPQGPG
>117594_67
PQGPGAPQGPGA
>117594_68
QGPGAPQGPGAP
>117594_69
GPGAPQGPGAPQ
>117594_70
PGAPQGPGAPQG
>117594_71
GAPQGPGAPQGP
>117594_72
APQGPGAPQGPG
>117594_73
PQGPGAPQGPGA
>117594_74
QGPGAPQGPGAP
>117594_75
GPGAPQGPGAPQ
>117594_76
PGAPQGPGAPQG
>117594_77
GAPQGPGAPQGP
>117594_78
APQGPGAPQGPG
>117594_79
PQGPGAPQGPGA
>117594_80
QGPGAPQGPGAP
>117594_81
GPGAPQGPGAPQ
>117594_82
PGAPQGPGAPQG
>117594_83
GAPQGPGAPQGP
>117594_84
APQGPGAPQGPG
>117594_85
PQGPGAPQGPGA
>117594_86
QGPGAPQGPGAP
>117594_87
GPGAPQGPGAPQ
>117594_88
PGAPQGPGAPQG
>117594_89
GAPQGPGAPQGP
>117594_90
APQGPGAPQGPG
>117594_91
PQGPGAPQGPGA
>117594_92
QGPGAPQGPGAP
>117594_93
GPGAPQGPGAPQ
>117594_94
PGAPQGPGAPQG
>117594_95
GAPQGPGAPQGP
>117594_96
APQGPGAPQGPG
>117594_97
PQGPGAPQGPGA
>117594_98
QGPGAPQGPGAP
>117594_99
GPGAPQGPGAPQ
>117594_100
PGAPQGPGAPQG
>117594_101
GAPQGPGAPQGP
>117594_102
APQGPGAPQGPG
>117594_103
PQGPGAPQGPGA
>117594_104
QGPGAPQGPGAP
>117594_105
GPGAPQGPGAPQ
>117594_106
PGAPQGPGAPQG
>117594_107
GAPQGPGAPQGP
>117594_108
APQGPGAPQGPG
>117594_109
PQGPGAPQGPGA
>117594_110
QGPGAPQGPGAP
>117594_111
GPGAPQGPGAPQ
>117594_112
PGAPQGPGAPQG
>117594_113
GAPQGPGAPQGP
>117594_114
APQGPGAPQGPG
>117594_115
PQGPGAPQGPGA
>117594_116
QGPGAPQGPGAP
>117594_117
GPGAPQGPGAPQ
>117594_118
PGAPQGPGAPQG
>117594_119
GAPQGPGAPQGP
>117594_120
APQGPGAPQGPG
>117594_121
PQGPGAPQGPGA
>117594_122
QGPGAPQGPGAP
>117594_123
GPGAPQGPGAPQ
>117594_124
PGAPQGPGAPQG
>117594_125
GAPQGPGAPQGP
>117594_126
APQGPGAPQGPG
>117594_127
PQGPGAPQGPGA
>117594_128
QGPGAPQGPGAP
>117594_129
GPGAPQGPGAPQ
>117594_130
PGAPQGPGAPQE
>117594_131
GAPQGPGAPQEP
>117594_132
APQGPGAPQEPP
>117594_133
PQGPGAPQEPPQ
>117594_134
QGPGAPQEPPQQ
>117594_135
GPGAPQEPPQQP
>117594_136
PGAPQEPPQQPP
>117594_137
GAPQEPPQQPPQ
>117594_138
QPPQQPRPQPDG
>117594_139
PPQQPRPQPDGN
>117594_140
PQQPRPQPDGNN
>117594_141
QQPRPQPDGNNN
>117594_142
QPRPQPDGNNNN
>117594_143
PRPQPDGNNNNN
>117594_144
RPQPDGNNNNNN
>117594_145
PQPDGNNNNNNN
>117594_146
QPDGNNNNNNNN
>117594_147
PDGNNNNNNNNG
>117594_148
DGNNNNNNNNGN
>117594_149
GNNNNNNNNGNN
>117594_150
NNNNNNNNGNNN
>117594_151
NNNNNNNGNNNE
>117594_152
NNNNNNGNNNED
>117594_153
NNNNNGNNNEDS
>117594_154
NNNNGNNNEDSY
>117594_155
NNNGNNNEDSYV
>117594_156
NNGNNNEDSYVP
>117594_157
NGNNNEDSYVPS
>117594_158
GNNNEDSYVPSA
>117594_159
SSQLTEEWSQCS
>117594_160
SQLTEEWSQCSV
>117594_161
QLTEEWSQCSVT
>117594_162
LTEEWSQCSVTC
>117594_163
TEEWSQCSVTCG
>117594_164
EEWSQCSVTCGS
>117594_165
CSVTCGSGVRVR
>117594_166
VTCGSGVRVRKR
>117594_167
TCGSGVRVRKRK
>117594_168
CGSGVRVRKRKN
>117594_169
GSGVRVRKRKNV
>117594_170
SGVRVRKRKNVN
>117594_171
GVRVRKRKNVNK
>117594_172
VRVRKRKNVNKQ
>117594_173
RVRKRKNVNKQP
>117594_174
VRKRKNVNKQPE
>117594_175
RKRKNVNKQPEN
>119703_1
NKESLAEKTNKE
>119703_2
GVSSKKKNKKGS
>119703_3
VSSKKKNKKGSG
>119703_4
SSKKKNKKGSGE
>119703_5
SKKKNKKGSGEP
>119703_6
KKKNKKGSGEPL
>119703_7
KKNKKGSGEPLI
>119703_8
KNKKGSGEPLID
>119703_9
GVVSTVLLGGVG
>119703_10
VVSTVLLGGVGL
>119703_11
VSTVLLGGVGLV
>119703_12
KIGSSDPADNAN
>119703_13
IGSSDPADNANP
>119703_14
GSSDPADNANPD
>119703_15
SSDPADNANPDA
>119703_16
SDPADNANPDAD
>119703_17
DPADNANPDADS
>119703_18
PADNANPDADSE
>119703_19
ADNANPDADSES
>119703_20
DNANPDADSESN
>119703_21
NANPDADSESNG
>119703_22
ANPDADSESNGE
>119703_23
ESNGEPNADPQV
>119703_24
SNGEPNADPQVT
>119703_25
NGEPNADPQVTA
>119703_26
QDVTPEQPQGDD
>119703_27
DVTPEQPQGDDN
>119703_28
VTPEQPQGDDNN
>119703_29
TPEQPQGDDNNL
>119703_30
PEQPQGDDNNLV
>119703_31
EQPQGDDNNLVS
>119703_32
QPQGDDNNLVSG
>119703_33
PQGDDNNLVSGP
>121549_1
SVADHHKAPGAV
>121549_2
VADHHKAPGAVS
>121549_3
ADHHKAPGAVSA
>121549_4
DHHKAPGAVSAV
>121549_5
AAAADPRPGSAR
>121549_6
AAADPRPGSARS
>121549_7
AADPRPGSARSV
>121549_8
EVEDQGGAGSAG
>121549_9
GACGVTRHPGLP
>121549_10
ACGVTRHPGLPP
>121549_11
CGVTRHPGLPPY
>121549_12
GVTRHPGLPPYW
>121549_13
VTRHPGLPPYWQ
>121549_14
TRHPGLPPYWQY
>121549_15
RHPGLPPYWQYF
>121549_16
HPGLPPYWQYFT
>121549_17
DYCPVVVPYSDG
>121549_18
YCPVVVPYSDGS
>121549_19
CPVVVPYSDGSC
>121549_20
PVVVPYSDGSCT
>121549_21
VVVPYSDGSCTQ
>121549_22
VVPYSDGSCTQR
>121549_23
VPYSDGSCTQRA
>121549_24
PYSDGSCTQRAS
>121549_25
ARCIDGAFRPKA
>121549_26
RCIDGAFRPKAT
>121549_27
CIDGAFRPKATD
>121549_28
IDGAFRPKATDG
>121549_29
KSYAGLCANVQC
>121549_30
YAGLCANVQCDT
>121549_31
VHGSNDYTNCTP
>121549_32
HGSNDYTNCTPG
>121549_33
GSNDYTNCTPGL
>121549_34
SNDYTNCTPGLR
>121549_35
NDYTNCTPGLRV
>121549_36
GNTAAGRRGPRA
>121549_37
NTAAGRRGPRAA
>121549_38
TAAGRRGPRAAA
>121549_39
AAGRRGPRAAAT
>121549_40
AGRRGPRAAATA
>123526_1
LLLDNNNSAFNN
>123526_2
LLDNNNSAFNNN
>123526_3
LDNNNSAFNNNL
>123526_4
DNNNSAFNNNLC
>123526_5
NNNSAFNNNLCS
>123526_6
HVDDAHHAHHVA
>123526_7
VDDAHHAHHVAD
>123526_8
DDAHHAHHVADA
>123526_9
DAHHAHHVADAH
>123526_10
AHHAHHVADAHH
>123527_1
VLLLDNNNSEFN
>123527_2
LLLDNNNSEFNN
>123527_3
LLDNNNSEFNNN
>123527_4
LDNNNSEFNNNL
>123527_5
DNNNSEFNNNLF
>123527_6
NNNSEFNNNLFS
>123527_7
AGDAHHAHHVAD
>123527_8
GDAHHAHHVADA
>123527_9
DAHHAHHVADAH
>123527_10
AHHAHHVADAHH
>123527_11
VADAHHAHHVAD
>123527_12
ADAHHAHHVADA
>123527_13
DAHHAHHVADAH
>123527_14
AHHAHHVADAHH
>123531_1
VLLLDNNNSEFN
>123531_2
LLLDNNNSEFNN
>123531_3
LLDNNNSEFNNN
>123531_4
LDNNNSEFNNNL
>123531_5
DNNNSEFNNNLF
>123531_6
NNNSEFNNNLFS
>123531_7
AGDAHHAHHVAD
>123531_8
GDAHHAHHVADA
>123531_9
DAHHAHHVADAH
>123531_10
AHHAHHVADAHH
>123598_1
NIAIGIDLGTTY
>123598_2
IAIGIDLGTTYS
>123598_3
AIGIDLGTTYSC
>123598_4
IGIDLGTTYSCV
>123598_5
GIDLGTTYSCVG
>123598_6
IDLGTTYSCVGV
>123598_7
DLGTTYSCVGVW
>123598_8
LGTTYSCVGVWR
>123598_9
KFTESSVQSDMK
>123598_10
FTESSVQSDMKH
>123598_11
TESSVQSDMKHW
>123598_12
ESSVQSDMKHWP
>123598_13
SSVQSDMKHWPF
>123598_14
SVQSDMKHWPFT
>123598_15
VQSDMKHWPFTV
>123598_16
QSDMKHWPFTVK
>123598_17
AYGLHKKGKGEK
>123598_18
YGLHKKGKGEKN
>123598_19
GLHKKGKGEKNI
>123598_20
LHKKGKGEKNIL
>123598_21
HKKGKGEKNILI
>123598_22
KNILIFDLGGGT
>123598_23
NILIFDLGGGTF
>123598_24
ILIFDLGGGTFD
>123598_25
LIFDLGGGTFDV
>123598_26
IFDLGGGTFDVS
>123598_27
FDLGGGTFDVSL
>123598_28
DLGGGTFDVSLL
>123598_29
LGGGTFDVSLLT
>123598_30
GGGTFDVSLLTI
>123598_31
CVEDFKRKNRGK
>123598_32
VEDFKRKNRGKD
>123598_33
MDKKSVHEVVLV
>123598_34
DKKSVHEVVLVG
>123598_35
KKSVHEVVLVGG
>123598_36
ACRSINPDEAVA
>123598_37
CRSINPDEAVAY
>123598_38
RSINPDEAVAYG
>123598_39
SINPDEAVAYGA
>123598_40
INPDEAVAYGAA
>123598_41
NPDEAVAYGAAV
>123598_42
PDEAVAYGAAVQ
>123598_43
DEAVAYGAAVQA
>123598_44
YEGERALTKDNN
>123598_45
EGERALTKDNNL
>123598_46
GERALTKDNNLL
>123598_47
GKFHLDGIPPAP
>123598_48
KFHLDGIPPAPR
>123598_49
FHLDGIPPAPRK
>123598_50
HLDGIPPAPRKV
>123598_51
LDGIPPAPRKVP
>123598_52
DGIPPAPRKVPQ
>123598_53
GIPPAPRKVPQI
>123598_54
IPPAPRKVPQIE
>123598_55
PPAPRKVPQIEV
>123598_56
PAPRKVPQIEVT
>123598_57
APRKVPQIEVTF
>123598_58
PRKVPQIEVTFD
>123598_59
RKVPQIEVTFDI
>123598_60
VKSSLEDQKIKE
>123598_61
KSSLEDQKIKEK
>123598_62
AGKDEYEAKQKE
>123598_63
GKDEYEAKQKEA
>123598_64
KDEYEAKQKEAE
>123598_65
DEYEAKQKEAES
>123598_66
EYEAKQKEAESV
>123598_67
YEAKQKEAESVC
>123598_68
EAKQKEAESVCA
>123598_69
AKQKEAESVCAP
>123598_70
KQKEAESVCAPI
>123598_71
KIYQDAAGAAGG
>123598_72
IYQDAAGAAGGM
>123598_73
YQDAAGAAGGMP
>123598_74
QDAAGAAGGMPG
>123598_75
DAAGAAGGMPGG
>123598_76
AAGAAGGMPGGM
>123598_77
AGAAGGMPGGMP
>123598_78
GAAGGMPGGMPG
>123598_79
AAGGMPGGMPGG
>123598_80
AGGMPGGMPGGM
>123598_81
GGMPGGMPGGMP
>123598_82
GMPGGMPGGMPG
>123598_83
MPGGMPGGMPGG
>123598_84
PGGMPGGMPGGM
>123598_85
GGMPGGMPGGMP
>123598_86
GMPGGMPGGMPS
>123598_87
MPGGMPGGMPSG
>123598_88
PGGMPGGMPSGM
>123598_89
GGMPGGMPSGMP
>123598_90
GMPGGMPSGMPG
>123598_91
MPGGMPSGMPGG
>123598_92
PGGMPSGMPGGM
>123598_93
GGMPSGMPGGMN
>123598_94
GMPSGMPGGMNF
>123598_95
MPSGMPGGMNFP
>123598_96
PSGMPGGMNFPG
>123598_97
SGMPGGMNFPGG
>123598_98
GMPGGMNFPGGM
>123598_99
MPGGMNFPGGMP
>123598_100
PGGMNFPGGMPG
>123598_101
GGMNFPGGMPGA
>123598_102
GMNFPGGMPGAG
>123598_103
MNFPGGMPGAGM
>123598_104
NFPGGMPGAGMP
>123598_105
FPGGMPGAGMPG
>123598_106
PGGMPGAGMPGN
>123598_107
GGMPGAGMPGNA
>123598_108
GMPGAGMPGNAP
>123598_109
MPGAGMPGNAPA
>123598_110
PGAGMPGNAPAG
>123598_111
GAGMPGNAPAGS
>123598_112
AGMPGNAPAGSG
>123598_113
GMPGNAPAGSGP
>123598_114
MPGNAPAGSGPT
>123598_115
PGNAPAGSGPTV
>123598_116
GNAPAGSGPTVE
>123598_117
NAPAGSGPTVEE
>123598_118
APAGSGPTVEEV
>123598_119
PAGSGPTVEEVD
>123603_1
MTYEGAIGIDLG
>123603_2
TYEGAIGIDLGT
>123603_3
YEGAIGIDLGTT
>123603_4
EGAIGIDLGTTY
>123603_5
GAIGIDLGTTYS
>123603_6
AIGIDLGTTYSC
>123603_7
IGIDLGTTYSCV
>123603_8
GIDLGTTYSCVG
>123603_9
IDLGTTYSCVGV
>123603_10
DLGTTYSCVGVW
>123603_11
GRKFSDPVVQSD
>123603_12
RKFSDPVVQSDM
>123603_13
KFSDPVVQSDMK
>123603_14
FSDPVVQSDMKH
>123603_15
SDPVVQSDMKHW
>123603_16
DPVVQSDMKHWP
>123603_17
PVVQSDMKHWPF
>123603_18
VVQSDMKHWPFK
>123603_19
VQSDMKHWPFKV
>123603_20
QSDMKHWPFKVI
>123603_21
PFKVITKGDDKP
>123603_22
FKVITKGDDKPV
>123603_23
KVITKGDDKPVI
>123603_24
VITKGDDKPVIQ
>123603_25
ITKGDDKPVIQV
>123603_26
TKGDDKPVIQVQ
>123603_27
KGDDKPVIQVQF
>123603_28
GDDKPVIQVQFR
>123603_29
DDKPVIQVQFRG
>123603_30
DKPVIQVQFRGE
>123603_31
ETKTFNPEEVSS
>123603_32
KTFNPEEVSSMV
>123603_33
RNVLIFDLGGGT
>123603_34
NVLIFDLGGGTF
>123603_35
VLIFDLGGGTFD
>123603_36
LIFDLGGGTFDV
>123603_37
IFDLGGGTFDVT
>123603_38
FDLGGGTFDVTL
>123603_39
DLGGGTFDVTLL
>123603_40
LGGGTFDVTLLT
>123603_41
GGGTFDVTLLTI
>123603_42
GGTFDVTLLTID
>123603_43
VAHFTDEFKRKN
>123603_44
AHFTDEFKRKNK
>123603_45
HFTDEFKRKNKG
>123603_46
FTDEFKRKNKGK
>123603_47
TDEFKRKNKGKD
>123603_48
DEFKRKNKGKDL
>123603_49
EFKRKNKGKDLS
>123603_50
FKRKNKGKDLST
>123603_51
KRKNKGKDLSTN
>123603_52
FRGTLQPVERVL
>123603_53
RGTLQPVERVLQ
>123603_54
GTLQPVERVLQD
>123603_55
SIQPDEAVAYGA
>123603_56
IQPDEAVAYGAA
>123603_57
QPDEAVAYGAAV
>123603_58
PDEAVAYGAAVQ
>123603_59
DEAVAYGAAVQA
>123603_60
AVQAFILTGGKS
>123603_61
VQAFILTGGKSK
>123603_62
QAFILTGGKSKQ
>123603_63
AFILTGGKSKQT
>123603_64
FILTGGKSKQTE
>123603_65
ILTGGKSKQTEG
>123603_66
LTGGKSKQTEGL
>123603_67
TGGKSKQTEGLL
>123603_68
GGKSKQTEGLLL
>123603_69
LLLDVTPLTLGI
>123603_70
LLDVTPLTLGIE
>123603_71
LDVTPLTLGIET
>123603_72
DVTPLTLGIETA
>123603_73
VTPLTLGIETAG
>123603_74
TPLTLGIETAGG
>123603_75
PLTLGIETAGGV
>123603_76
TSLIKRNTTIPT
>123603_77
SLIKRNTTIPTK
>123603_78
LIKRNTTIPTKK
>123603_79
IKRNTTIPTKKS
>123603_80
KRNTTIPTKKSQ
>123603_81
RNTTIPTKKSQI
>123603_82
NQPGVHIQVFEG
>123603_83
QPGVHIQVFEGE
>123603_84
PGVHIQVFEGER
>123603_85
GVHIQVFEGERA
>123603_86
VHIQVFEGERAM
>123603_87
HIQVFEGERAMT
>123603_88
IQVFEGERAMTK
>123603_89
QVFEGERAMTKD
>123603_90
VFEGERAMTKDC
>123603_91
FEGERAMTKDCH
>123603_92
FELSGIPPPPRG
>123603_93
ELSGIPPPPRGV
>123603_94
LSGIPPPPRGVP
>123603_95
SGIPPPPRGVPQ
>123603_96
GIPPPPRGVPQI
>123603_97
IPPPPRGVPQIE
>123603_98
PPPPRGVPQIEV
>123603_99
PPPRGVPQIEVT
>123603_100
PPRGVPQIEVTF
>123603_101
PRGVPQIEVTFD
>123603_102
RGVPQIEVTFDL
>123603_103
ANGILNVSAEEK
>123603_104
NGILNVSAEEKG
>123603_105
GILNVSAEEKGT
>123603_106
ILNVSAEEKGTG
>123603_107
LNVSAEEKGTGK
>123603_108
NVSAEEKGTGKR
>123603_109
VSAEEKGTGKRN
>123603_110
SAEEKGTGKRNQ
>123603_111
AEEKGTGKRNQI
>123603_112
EEKGTGKRNQIV
>123603_113
EIERMVREAAKY
>123603_114
IERMVREAAKYE
>123603_115
ERMVREAAKYEA
>123603_116
RMVREAAKYEAE
>123603_117
MVREAAKYEAED
>123603_118
VREAAKYEAEDK
>123603_119
REAAKYEAEDKD
>123603_120
FSMKNAVNDPNV
>123603_121
SMKNAVNDPNVA
>123603_122
MKNAVNDPNVAG
>123603_123
KNAVNDPNVAGK
>123603_124
NAVNDPNVAGKI
>123603_125
AVNDPNVAGKIE
>123603_126
VNDPNVAGKIEE
>123603_127
NDPNVAGKIEEA
>123603_128
DPNVAGKIEEAD
>123603_129
PNVAGKIEEADK
>123603_130
NVAGKIEEADKK
>123603_131
VAGKIEEADKKT
>123603_132
AGKIEEADKKTI
>123603_133
GKIEEADKKTIT
>123603_134
KIEEADKKTITS
>123603_135
IEEADKKTITSA
>123603_136
EEALEWLNNNQE
>123603_137
EWLNNNQEASKE
>123603_138
WLNNNQEASKEE
>123603_139
LNNNQEASKEEY
>123603_140
NNNQEASKEEYE
>123603_141
NNQEASKEEYEH
>123603_142
NQEASKEEYEHR
>123603_143
TNMYQGMAGAGM
>123603_144
NMYQGMAGAGMP
>123603_145
MYQGMAGAGMPG
>123603_146
YQGMAGAGMPGG
>123603_147
QGMAGAGMPGGM
>123603_148
GMAGAGMPGGMP
>123603_149
MAGAGMPGGMPG
>123603_150
AGAGMPGGMPGG
>123603_151
GAGMPGGMPGGM
>123603_152
AGMPGGMPGGMP
>123603_153
GMPGGMPGGMPG
>123603_154
MPGGMPGGMPGG
>123603_155
PGGMPGGMPGGM
>123603_156
GGMPGGMPGGMP
>123603_157
GMPGGMPGGMPG
>123603_158
MPGGMPGGMPGG
>123603_159
PGGMPGGMPGGM
>123603_160
GGMPGGMPGGMP
>123603_161
GMPGGMPGGMPG
>123603_162
MPGGMPGGMPGG
>123603_163
PGGMPGGMPGGM
>123603_164
GGMPGGMPGGMP
>123603_165
GMPGGMPGGMPG
>123603_166
MPGGMPGGMPGG
>123603_167
PGGMPGGMPGGM
>123603_168
GGMPGGMPGGMP
>123603_169
GMPGGMPGGMPG
>123603_170
MPGGMPGGMPGG
>123603_171
PGGMPGGMPGGM
>123603_172
GGMPGGMPGGMP
>123603_173
GMPGGMPGGMPG
>123603_174
MPGGMPGGMPGG
>123603_175
PGGMPGGMPGGM
>123603_176
GGMPGGMPGGMP
>123603_177
GMPGGMPGGMPG
>123603_178
MPGGMPGGMPGG
>123603_179
PGGMPGGMPGGM
>123603_180
GGMPGGMPGGMP
>123603_181
GMPGGMPGGMPG
>123603_182
MPGGMPGGMPGG
>123603_183
PGGMPGGMPGGM
>123603_184
GGMPGGMPGGMP
>123603_185
GMPGGMPGGMPG
>123603_186
MPGGMPGGMPGG
>123603_187
PGGMPGGMPGGA
>123603_188
GGMPGGMPGGAN
>123603_189
GMPGGMPGGANP
>123603_190
MPGGMPGGANPS
>123603_191
PGGMPGGANPSS
>123603_192
GGMPGGANPSSS
>123603_193
GMPGGANPSSSS
>125517_1
KSFKNKNTLRRK
>125517_2
SFKNKNTLRRKK
>125517_3
FKNKNTLRRKKA
>125517_4
KNKNTLRRKKAF
>125517_5
NKNTLRRKKAFP
>125517_6
VWVLKCSNNCNN
>125517_7
WVLKCSNNCNNG
>125517_8
VLKCSNNCNNGN
>125517_9
LKCSNNCNNGNG
>125517_10
KCSNNCNNGNGS
>125517_11
CSNNCNNGNGSG
>125517_12
SNNCNNGNGSGD
>125517_13
NNCNNGNGSGDS
>125517_14
NCNNGNGSGDSF
>125517_15
CNNGNGSGDSFD
>125517_16
NNGNGSGDSFDF
>125517_17
NGNGSGDSFDFR
>125517_18
SGDSFDFRNKRT
>125517_19
AQKQHEHHHHHH
>125517_20
APHQAHHHHHHG
>125517_21
PHQAHHHHHHGE
>125517_22
HQAHHHHHHGEV
>125517_23
QAHHHHHHGEVN
>125517_24
AHHHHHHGEVNH
>125517_25
HHHHHHGEVNHQ
>125517_26
HHHHHGEVNHQA
>125517_27
HHHHGEVNHQAP
>125517_28
GTVANPPSNEPV
>125517_29
TVANPPSNEPVV
>125517_30
VANPPSNEPVVK
>125517_31
ANPPSNEPVVKT
>125517_32
NPPSNEPVVKTQ
>125517_33
KTQVFREARPGG
>125517_34
TQVFREARPGGG
>125517_35
QVFREARPGGGF
>125517_36
VFREARPGGGFK
>125517_37
FREARPGGGFKA
>125517_38
REARPGGGFKAY
>125517_39
EARPGGGFKAYE
>125517_40
ARPGGGFKAYEE
>125517_41
RPGGGFKAYEEK
>125517_42
PGGGFKAYEEKY
>125517_43
YEEKYESKHYKL
>125517_44
EEKYESKHYKLK
>125517_45
EKYESKHYKLKE
>125517_46
KKDCDEKYEAAN
>125517_47
KDCDEKYEAANY
>125517_48
DCDEKYEAANYA
>125517_49
CDEKYEAANYAF
>125517_50
DEKYEAANYAFS
>125517_51
EKYEAANYAFSE
>125517_52
GICNETCTTCGP
>125517_53
ICNETCTTCGPA
>125517_54
CNETCTTCGPAA
>125517_55
NETCTTCGPAAI
>125517_56
ETCTTCGPAAID
>125517_57
TCTTCGPAAIDY
>125517_58
AIDYVPADAPNG
>125517_59
IDYVPADAPNGY
>125517_60
DYVPADAPNGYA
>125517_61
YVPADAPNGYAY
>125517_62
VPADAPNGYAYG
>125517_63
PADAPNGYAYGG
>125517_64
ADAPNGYAYGGS
>125517_65
DAPNGYAYGGSA
>125517_66
APNGYAYGGSAH
>125517_67
GYGYEAPYNPGF
>125517_68
YGYEAPYNPGFN
>125517_69
GYEAPYNPGFNG
>125517_70
YEAPYNPGFNGA
>125517_71
EAPYNPGFNGAP
>125517_72
APYNPGFNGAPG
>125517_73
PYNPGFNGAPGS
>125517_74
YNPGFNGAPGSN
>125517_75
NPGFNGAPGSNG
>125517_76
PGFNGAPGSNGM
>125517_77
GFNGAPGSNGMQ
>125517_78
FNGAPGSNGMQN
>125517_79
NGAPGSNGMQNY
>125517_80
GAPGSNGMQNYV
>125517_81
PWSGYSAPYGVP
>125517_82
SGYSAPYGVPHG
>125517_83
GYSAPYGVPHGA
>125517_84
YSAPYGVPHGAA
>125517_85
SAPYGVPHGAAH
>125517_86
APYGVPHGAAHG
>125517_87
PYGVPHGAAHGS
>125517_88
YGVPHGAAHGSR
>125517_89
GVPHGAAHGSRY
>125517_90
EKKKKSKKHKDH
>125517_91
KKKKSKKHKDHD
>125517_92
KKKSKKHKDHDG
>125517_93
KKSKKHKDHDGE
>125517_94
KSKKHKDHDGEK
>125517_95
SKKHKDHDGEKK
>125517_96
KKHKDHDGEKKK
>125517_97
KKKTNNSKSDGS
>125517_98
KKTNNSKSDGSK
>125517_99
KTNNSKSDGSKA
>125517_100
TNNSKSDGSKAH
>125517_101
SKAHEKKENETK
>125517_102
DSTSADNKSTNA
>125517_103
ATPGAKDKTQGG
>125517_104
TPGAKDKTQGGK
>125517_105
PGAKDKTQGGKT
>125517_106
GAKDKTQGGKTD
>125517_107
AKDKTQGGKTDK
>125517_108
KDKTQGGKTDKT
>125517_109
DKTQGGKTDKTG
>125517_110
KTQGGKTDKTGA
>125517_111
TQGGKTDKTGAS
>125517_112
QGGKTDKTGAST
>125517_113
GGKTDKTGASTN
>125517_114
GKTDKTGASTNA
>125517_115
KTDKTGASTNAA
>125517_116
STSKEATKEAST
>125517_117
STSKEATKEAST
>125517_118
STSKEATKEAST
>125517_119
TSKGATKEASTT
>125517_120
SKGATKEASTTE
>125517_121
KGATKEASTTEG
>125517_122
GATKEASTTEGA
>125517_123
ATKEASTTEGAT
>125517_124
TKEASTTEGATK
>125517_125
KEASTTEGATKG
>125517_126
EASTTEGATKGA
>125517_127
ASTTEGATKGAS
>125517_128
STTEGATKGAST
>125517_129
TTEGATKGASTT
>125517_130
TEGATKGASTTA
>125517_131
EGATKGASTTAG
>125517_132
GATKGASTTAGS
>125517_133
ATKGASTTAGST
>125517_134
TKGASTTAGSTT
>125517_135
KGASTTAGSTTG
>125517_136
GASTTAGSTTGA
>125517_137
ASTTAGSTTGAT
>125517_138
STTAGSTTGATT
>125517_139
TTAGSTTGATTG
>125517_140
TAGSTTGATTGA
>125517_141
AGSTTGATTGAN
>125517_142
KDETADKNAANN
>125517_143
DETADKNAANNG
>125517_144
ADKNAANNGEQV
>125517_145
DKNAANNGEQVM
>125517_146
KNAANNGEQVMS
>125517_147
NAANNGEQVMSR
>125517_148
NNGEQVMSRGQA
>125517_149
AQLQEAGKKKKK
>125517_150
QLQEAGKKKKKR
>125517_151
QEAGKKKKKRGC
>125517_152
EAGKKKKKRGCC
>127329_1
QCVTHESYQELV
>127329_2
CVTHESYQELVK
>127329_3
VTHESYQELVKK
>127329_4
THESYQELVKKL
>127329_5
HESYQELVKKLE
>127329_6
ESYQELVKKLEA
>127329_7
SYQELVKKLEAL
>127329_8
YQELVKKLEALE
>127329_9
QELVKKLEALED
>127329_10
ELVKKLEALEDA
>127329_11
GLFHKEKMILNE
>127329_12
LFHKEKMILNEE
>127329_13
FHKEKMILNEEE
>127329_14
HKEKMILNEEEI
>127329_15
KEKMILNEEEIT
>127329_16
EKMILNEEEITT
>127329_17
KMILNEEEITTK
>127329_18
MILNEEEITTKG
>127329_19
ILNEEEITTKGA
>127329_20
LNEEEITTKGAS
>127329_21
NEEEITTKGASA
>127329_22
EEEITTKGASAQ
>127329_23
EEITTKGASAQS
>127329_24
RSNTLPRSNTSS
>127329_25
SNTLPRSNTSSG
>127329_26
TLPRSNTSSGAS
>127329_27
PRSNTSSGASPP
>127329_28
RSNTSSGASPPA
>127329_29
SNTSSGASPPAD
>127329_30
NTSSGASPPADA
>127329_31
TSSGASPPADAS
>127329_32
SSGASPPADASD
>127329_33
SGASPPADASDS
>127329_34
GASPPADASDSD
>127329_35
ASPPADASDSDA
>127329_36
SPPADASDSDAK
>127329_37
PPADASDSDAKS
>127329_38
PADASDSDAKSY
>127329_39
ADASDSDAKSYA
>127329_40
DASDSDAKSYAD
>127329_41
NELLYKLNFYFD
>127329_42
NIKELLDKINEI
>127329_43
DKINEIKNPPPA
>127329_44
KINEIKNPPPAN
>127329_45
INEIKNPPPANS
>127329_46
NEIKNPPPANSG
>127329_47
EIKNPPPANSGN
>127329_48
IKNPPPANSGNT
>127329_49
KNPPPANSGNTP
>127329_50
NPPPANSGNTPN
>127329_51
PPPANSGNTPNT
>127329_52
PPANSGNTPNTL
>127329_53
PANSGNTPNTLL
>127329_54
ANSGNTPNTLLD
>127329_55
NSGNTPNTLLDK
>127329_56
SGNTPNTLLDKN
>127329_57
GNTPNTLLDKNK
>127329_58
NTLLDKNKKIEE
>127329_59
TLLDKNKKIEEH
>127329_60
LLDKNKKIEEHE
>127329_61
LDKNKKIEEHEE
>127329_62
DKNKKIEEHEEK
>127329_63
KNKKIEEHEEKI
>127329_64
NKKIEEHEEKIK
>127329_65
KKIEEHEEKIKE
>127329_66
KIEEHEEKIKEI
>127329_67
IEEHEEKIKEIA
>127329_68
EEHEEKIKEIAK
>127329_69
EHEEKIKEIAKT
>127329_70
HEEKIKEIAKTI
>127329_71
EEKIKEIAKTIK
>127329_72
PLELEYYLREKN
>127329_73
ELEYYLREKNKK
>127329_74
EYYLREKNKKVD
>127329_75
PKVPYPNGIVYP
>127329_76
KVPYPNGIVYPL
>127329_77
VPYPNGIVYPLP
>127329_78
PYPNGIVYPLPL
>127329_79
DLEEKKINHTKE
>127329_80
PNIYKPQNKPEP
>127329_81
NIYKPQNKPEPY
>127329_82
IYKPQNKPEPYY
>127329_83
YKPQNKPEPYYL
>127329_84
KPQNKPEPYYLI
>127329_85
PQNKPEPYYLIV
>127329_86
TEETEETEETVG
>127329_87
EETEETEETVGH
>127329_88
ETEETEETVGHT
>127329_89
EEQKQITGTSST
>127329_90
EQKQITGTSSTS
>127329_91
QSATHSNSQNQQ
>127329_92
SATHSNSQNQQS
>127329_93
ATHSNSQNQQSN
>127329_94
THSNSQNQQSNA
>127329_95
HSNSQNQQSNAS
>127329_96
QQSNASSTNTQN
>127329_97
QSNASSTNTQNG
>127329_98
SNASSTNTQNGV
>127329_99
NASSTNTQNGVA
>127329_100
ASSTNTQNGVAV
>127329_101
YYNGESSPLKTL
>127329_102
YNGESSPLKTLS
>127329_103
NGESSPLKTLSE
>127329_104
IKNKNYTGNSPS
>127329_105
KNKNYTGNSPSE
>127329_106
NKNYTGNSPSEN
>127329_107
KNYTGNSPSENN
>127329_108
NYTGNSPSENNK
>127329_109
YTGNSPSENNKK
>127329_110
TGNSPSENNKKV
>127329_111
ENNKKVNEALKS
>127329_112
NNKKVNEALKSY
>127329_113
NKKVNEALKSYE
>127329_114
KKVNEALKSYEN
>127329_115
KVNEALKSYENF
>127329_116
VNEALKSYENFL
>127329_117
PEAKVTTVVTPP
>127329_118
EAKVTTVVTPPQ
>127329_119
AKVTTVVTPPQP
>127329_120
KVTTVVTPPQPD
>127329_121
VTTVVTPPQPDV
>127329_122
TVVTPPQPDVTP
>127329_123
VVTPPQPDVTPS
>127329_124
VTPPQPDVTPSP
>127329_125
TPPQPDVTPSPL
>127329_126
EDNDEYLDQVVT
>127329_127
GVYRSLKKQIEK
>127329_128
VYRSLKKQIEKN
>127329_129
YRSLKKQIEKNI
>127329_130
LNSRLKKRKYFL
>127329_131
NSRLKKRKYFLD
>127329_132
SRLKKRKYFLDV
>127329_133
ESIKKVIKEEKE
>127329_134
SIKKVIKEEKEK
>127329_135
IKKVIKEEKEKF
>127329_136
KKVIKEEKEKFP
>127329_137
KEKFPSSPPTTP
>127329_138
EKFPSSPPTTPP
>127329_139
KFPSSPPTTPPS
>127329_140
FPSSPPTTPPSP
>127329_141
PSSPPTTPPSPA
>127329_142
SSPPTTPPSPAK
>127329_143
SPPTTPPSPAKT
>127329_144
PPTTPPSPAKTD
>127329_145
PTTPPSPAKTDE
>127329_146
TTPPSPAKTDEQ
>127329_147
TPPSPAKTDEQK
>127329_148
PPSPAKTDEQKK
>127329_149
ENSGCFRHLDER
>127329_150
NSGCFRHLDERE
>127329_151
SGCFRHLDEREE
>127329_152
GCFRHLDEREEC
>127329_153
CFRHLDEREECK
>127329_154
FRHLDEREECKC
>127329_155
RHLDEREECKCL
>127329_156
DKCVENPNPTCN
>127329_157
CVENPNPTCNEN
>127329_158
VENPNPTCNENN
>127329_159
ENPNPTCNENNG
>127329_160
TEEDSGSNGKKI
>127329_161
EEDSGSNGKKIT
>127329_162
EDSGSNGKKITC
>127329_163
DSGSNGKKITCE
>127329_164
SGSNGKKITCEC
>127329_165
GSNGKKITCECT
>127329_166
SNGKKITCECTK
>127329_167
NGKKITCECTKP
>127329_168
GKKITCECTKPD
>127329_169
KKITCECTKPDS
>127329_170
KITCECTKPDSY
>127329_171
ITCECTKPDSYP
>127329_172
TCECTKPDSYPL
>127329_173
CECTKPDSYPLF
>127336_1
INATQPTETIDP
>127336_2
NATQPTETIDPF
>127336_3
KALTPNRYGVKY
>127336_4
IPEHLKISEEET
>127336_5
PEHLKISEEETE
>127336_6
EHLKISEEETEM
>127336_7
HLKISEEETEML
>127336_8
LKISEEETEMLK
>127336_9
KISEEETEMLKK
>127336_10
AIKPLWQQIEVL
>127336_11
IKPLWQQIEVLN
>127336_12
VGQNGEASTNPQ
>127336_13
GQNGEASTNPQT
>127336_14
QNGEASTNPQTA
>127336_15
NGEASTNPQTAQ
>127336_16
GEASTNPQTAQV
>127336_17
FVDPIELEYFKK
>127336_18
VDPIELEYFKKE
>127336_19
DPIELEYFKKEK
>127336_20
PIELEYFKKEKK
>127336_21
IELEYFKKEKKK
>127336_22
ELEYFKKEKKKE
>127336_23
LEYFKKEKKKES
>127336_24
EYFKKEKKKESC
>127336_25
FKKEKKKESCNL
>127336_26
TIIPLTIRYPNG
>127336_27
NDVYNKIANNAA
>127336_28
DVYNKIANNAAE
>127336_29
VYNKIANNAAET
>127336_30
YNKIANNAAETT
>127336_31
NKIANNAAETTY
>127336_32
DLTHPDNTPLTG
>127336_33
LTHPDNTPLTGD
>127336_34
THPDNTPLTGDL
>127336_35
KAIKKKIKAEEK
>127336_36
AIKKKIKAEEKK
>127336_37
IKKKIKAEEKKL
>127336_38
KKKIKAEEKKLE
>127336_39
KKIKAEEKKLET
>127336_40
KERMEQGPAITG
>127336_41
ERMEQGPAITGE
>127336_42
EQGPAITGESEE
>127336_43
QGPAITGESEEV
>127336_44
ITGESEEVPSGP
>127336_45
TGESEEVPSGPS
>127336_46
GESEEVPSGPSA
>127336_47
ESEEVPSGPSAE
>127336_48
EEVPSGPSAESS
>127336_49
EVPSGPSAESST
>127336_50
VPSGPSAESSTD
>127336_51
PSGPSAESSTDR
>127336_52
GPSAESSTDRST
>127336_53
PSAESSTDRSTQ
>127336_54
SSSTPAAAESSS
>127336_55
SSTPAAAESSSA
>127336_56
STPAAAESSSAT
>127336_57
TPAAAESSSATL
>127336_58
PAAAESSSATLP
>127336_59
AAAESSSATLPE
>127336_60
AAESSSATLPEA
>127336_61
PEAPAPAEAASP
>127336_62
APAPAEAASPST
>127336_63
PAPAEAASPSTE
>127336_64
PAEAASPSTEAS
>127336_65
AEAASPSTEASE
>127336_66
EAASPSTEASEE
>127336_67
AASPSTEASEET
>127336_68
ASPSTEASEETT
>127336_69
SPSTEASEETTI
>127336_70
PSTEASEETTIP
>127336_71
STEASEETTIPP
>127336_72
TEASEETTIPPT
>127336_73
EASEETTIPPTT
>127336_74
ASEETTIPPTTQ
>127336_75
SEETTIPPTTQE
>127336_76
EETTIPPTTQET
>127336_77
ETTIPPTTQETQ
>127336_78
TTIPPTTQETQP
>127336_79
TIPPTTQETQPS
>127336_80
IPPTTQETQPSQ
>127336_81
PPTTQETQPSQA
>127336_82
ETQPSQAASSTT
>127336_83
TQPSQAASSTTP
>127336_84
QPSQAASSTTPA
>127336_85
PSQAASSTTPAK
>127336_86
SQAASSTTPAKP
>127336_87
QAASSTTPAKPV
>127336_88
AASSTTPAKPVM
>127336_89
ASSTTPAKPVMT
>127336_90
SSTTPAKPVMTK
>127336_91
STTPAKPVMTKL
>127336_92
ALTSEEDKIRTL
>127336_93
LTSEEDKIRTLK
>127336_94
TSEEDKIRTLKR
>127336_95
SEEDKIRTLKRC
>127336_96
EEDKIRTLKRCS
>127336_97
EDKIRTLKRCSE
>127336_98
DKIRTLKRCSEL
>127336_99
GVIEPEPVAAPT
>127336_100
VIEPEPVAAPTP
>127336_101
IEPEPVAAPTPV
>127336_102
EPEPVAAPTPVT
>127336_103
PEPVAAPTPVTP
>127336_104
EPVAAPTPVTPA
>127336_105
PVAAPTPVTPAA
>127336_106
VAAPTPVTPAAT
>127336_107
APTPVTPAATEQ
>127336_108
PTPVTPAATEQQ
>127336_109
TPVTPAATEQQQ
>127336_110
QATPDVQSDAPA
>127336_111
ATPDVQSDAPAP
>127336_112
TPDVQSDAPAPS
>127336_113
PDVQSDAPAPSD
>127336_114
DVQSDAPAPSDV
>127336_115
VQSDAPAPSDVS
>127336_116
QSDAPAPSDVSQ
>127336_117
SDAPAPSDVSQQ
>127336_118
DAPAPSDVSQQP
>127336_119
QQPETPVTSTTP
>127336_120
QPETPVTSTTPE
>127336_121
PETPVTSTTPEV
>127336_122
ETPVTSTTPEVT
>127336_123
TPVTSTTPEVTT
>127336_124
PVTSTTPEVTTS
>127336_125
VTSTTPEVTTST
>127336_126
TSTTPEVTTSTE
>127336_127
STTPEVTTSTEA
>127336_128
TTPEVTTSTEAS
>127336_129
TPEVTTSTEASS
>127336_130
APGEGTPSGEAG
>127336_131
AASNASTTSDVT
>127336_132
ASNASTTSDVTP
>127336_133
SNASTTSDVTPP
>127336_134
NASTTSDVTPPA
>127336_135
ASTTSDVTPPAA
>127336_136
STTSDVTPPAAA
>127336_137
AAAVPSTSTPAP
>127336_138
AAVPSTSTPAPA
>127336_139
AVPSTSTPAPAQ
>127336_140
VPSTSTPAPAQP
>127336_141
PSTSTPAPAQPP
>127336_142
STSTPAPAQPPA
>127336_143
TSTPAPAQPPAA
>127336_144
STPAPAQPPAAN
>127336_145
TPAPAQPPAANS
>127336_146
PAPAQPPAANSQ
>127336_147
APAQPPAANSQS
>127336_148
PAQPPAANSQSG
>127336_149
AQPPAANSQSGN
>127336_150
QPPAANSQSGNP
>127336_151
PPAANSQSGNPD
>127336_152
ANSQSGNPDSGI
>127336_153
NSQSGNPDSGIR
>127336_154
SYLQQIDGNNTE
>127336_155
YLQQIDGNNTEF
>127336_156
LQQIDGNNTEFI
>127336_157
QQIDGNNTEFIN
>127336_158
QIDGNNTEFINF
>127336_159
IDGNNTEFINFI
>127336_160
DGNNTEFINFIK
>127336_161
NFFNKRREAEKQ
>127336_162
FFNKRREAEKQY
>127336_163
FNKRREAEKQYV
>127336_164
NKRREAEKQYVD
>127336_165
KRREAEKQYVDN
>127336_166
RREAEKQYVDNA
>127336_167
REAEKQYVDNAL
>127336_168
KELIKDKDYTGK
>127336_169
ELIKDKDYTGKK
>127336_170
LIKDKDYTGKKN
>127336_171
IKDKDYTGKKNP
>127336_172
KDKDYTGKKNPD
>127336_173
DKDYTGKKNPDN
>127336_174
KDYTGKKNPDNA
>127336_175
DYTGKKNPDNAP
>127336_176
YTGKKNPDNAPE
>127336_177
TGKKNPDNAPEV
>127336_178
GKKNPDNAPEVT
>127336_179
KKNPDNAPEVTN
>127336_180
KNPDNAPEVTNA
>127336_181
NPDNAPEVTNAF
>127336_182
AADAPATPEGAV
>127336_183
ADAPATPEGAVP
>127336_184
DAPATPEGAVPG
>127336_185
APATPEGAVPGA
>127336_186
PATPEGAVPGAV
>127336_187
ATPEGAVPGAVP
>127336_188
TPEGAVPGAVPG
>127336_189
PEGAVPGAVPGA
>127336_190
EGAVPGAVPGAV
>127336_191
GAVPGAVPGAVP
>127336_192
AVPGAVPGAVPG
>127336_193
VPGAVPGAVPGA
>127336_194
PGAVPGAVPGAV
>127336_195
GAVPGAVPGAVP
>127336_196
AVPGAVPGAVPG
>127336_197
VPGAVPGAVPGA
>127336_198
PGAVPGAVPGAV
>127336_199
GAVPGAVPGAVP
>127336_200
AVPGAVPGAVPG
>127336_201
VPGAVPGAVPGA
>127336_202
PGAVPGAVPGAV
>127336_203
GAVPGAVPGAVP
>127336_204
AVPGAVPGAVPG
>127336_205
VPGAVPGAVPGS
>127336_206
PGAVPGAVPGSG
>127336_207
GAVPGAVPGSGT
>127336_208
AVPGAVPGSGTD
>127336_209
VPGAVPGSGTDT
>127336_210
PGAVPGSGTDTR
>127336_211
GAVPGSGTDTRV
>127336_212
AVPGSGTDTRVA
>127336_213
VPGSGTDTRVAG
>127336_214
PYQLLDNDKKDK
>127336_215
YQLLDNDKKDKQ
>127336_216
QLLDNDKKDKQI
>127336_217
LLDNDKKDKQIV
>127336_218
LDNDKKDKQIVN
>127336_219
ETNDTNKEEKKK
>127336_220
TNDTNKEEKKKY
>127336_221
NDTNKEEKKKYI
>127336_222
KEEKKKYIPILE
>127336_223
LGYKKGEGNTCV
>127336_224
GYKKGEGNTCVE
>127336_225
YKKGEGNTCVEN
>127336_226
KKGEGNTCVENN
>127336_227
KGEGNTCVENNN
>127336_228
GEGNTCVENNNP
>127336_229
EGNTCVENNNPT
>127336_230
GNTCVENNNPTC
>127336_231
VENNNPTCDINN
>127336_232
NAESTENSKKII
>127336_233
AESTENSKKIIC
>127336_234
ESTENSKKIICT
>127336_235
STENSKKIICTC
>127336_236
TENSKKIICTCK
>127336_237
ENSKKIICTCKE
>127336_238
NSKKIICTCKEP
>127336_239
SKKIICTCKEPT
>127336_240
KKIICTCKEPTP
>127336_241
KIICTCKEPTPN
>127336_242
IICTCKEPTPNA
>127336_243
ICTCKEPTPNAY
>127336_244
CTCKEPTPNAYY
>127336_245
TCKEPTPNAYYE
>129236_1
SKCIKIDGNPVS
>129236_2
KCIKIDGNPVSY
>129236_3
CIKIDGNPVSYA
>129236_4
IKIDGNPVSYAC
>129236_5
KIDGNPVSYACK
>129236_6
CKNVTCGNGKCI
>129236_7
VDGIYKCDCKDG
>129236_8
DGIYKCDCKDGF
>129236_9
GIYKCDCKDGFI
>132383_1
PTIYSFDDEEKR
>132383_2
TIYSFDDEEKRN
>132383_3
IYSFDDEEKRNE
>132383_4
YSFDDEEKRNEN
>132383_5
SFDDEEKRNENK
>132383_6
FDDEEKRNENKS
>132383_7
VNPYADSENPIV
>132383_8
NPYADSENPIVV
>132383_9
PYADSENPIVVS
>132383_10
YADSENPIVVSQ
>132383_11
ADSENPIVVSQV
>132383_12
DSENPIVVSQVF
>132383_13
SENPIVVSQVFG
>132383_14
VDNLGRSGGDII
>132383_15
DNLGRSGGDIIK
>132383_16
NLGRSGGDIIKK
>132383_17
LGRSGGDIIKKM
>132383_18
GRSGGDIIKKMQ
>132383_19
RSGGDIIKKMQT
>132383_20
SGGDIIKKMQTL
>132383_21
GGDIIKKMQTLW
>132383_22
GDIIKKMQTLWD
>132383_23
DIIKKMQTLWDE
>132383_24
IIKKMQTLWDEI
>132383_25
IKKMQTLWDEIM
>132383_26
KKMQTLWDEIMD
>132383_27
KMQTLWDEIMDI
>132383_28
MQTLWDEIMDIN
>132383_29
QTLWDEIMDINK
>132383_30
TLWDEIMDINKR
>132383_31
LWDEIMDINKRK
>132383_32
WDEIMDINKRKY
>132383_33
DEIMDINKRKYD
>132383_34
EIMDINKRKYDS
>132383_35
KKRAQKPKKKKS
>132383_36
KRAQKPKKKKSR
>132383_37
RAQKPKKKKSRR
>132383_38
RGWLCCGGGDIE
>132383_39
CCGGGDIETVEP
>132383_40
CGGGDIETVEPQ
>132383_41
GGGDIETVEPQQ
>132383_42
IETVEPQQEEPV
>132383_43
ETVEPQQEEPVQ
>132383_44
TVEPQQEEPVQT
>132383_45
VEPQQEEPVQTV
>132383_46
EPQQEEPVQTVQ
>132383_47
PQQEEPVQTVQE
>132383_48
QQEEPVQTVQEQ
>132383_49
PVQTVQEQQVNE
>132383_50
VQTVQEQQVNEY
>132383_51
MDMLDTSEEESV
>132383_52
DMLDTSEEESVE
>132383_53
MLDTSEEESVEE
>132383_54
LDTSEEESVEEN
>132383_55
DTSEEESVEENE
>132383_56
TSEEESVEENEE
>132383_57
SEEESVEENEEE
>132383_58
EEESVEENEEEH
>132383_59
EESVEENEEEHT
>132383_60
ESVEENEEEHTV
>132383_61
SVEENEEEHTVD
>132383_62
VEENEEEHTVDD
>132383_63
EENEEEHTVDDE
>132383_64
WYNKYGYDGIKQ
>132383_65
YNKYGYDGIKQV
>132383_66
NKYGYDGIKQVN
>132383_67
KYGYDGIKQVNF
>132383_68
EKFKDFTGTPQI
>132383_69
KFKDFTGTPQIV
>132383_70
FKDFTGTPQIVT
>132383_71
KDFTGTPQIVTL
>132383_72
DFTGTPQIVTLL
>132383_73
FTGTPQIVTLLR
>132383_74
TGTPQIVTLLRF
>132383_75
GTPQIVTLLRFF
>132383_76
TPQIVTLLRFFF
>132383_77
ANINNNLMSTLK
>132383_78
NINNNLMSTLKE
>132383_79
INNNLMSTLKEY
>132383_80
NNNLMSTLKEYL
>132383_81
NNLMSTLKEYLG
>132383_82
FENINSNVDNGN
>132383_83
ENINSNVDNGNQ
>132383_84
NINSNVDNGNQS
>132383_85
INSNVDNGNQSK
>132383_86
NSNVDNGNQSKN
>132383_87
VQHNAEENVEHD
>132383_88
QHNAEENVEHDA
>132383_89
HNAEENVEHDAE
>132383_90
NAEENVEHDAEE
>132383_91
AEENVEHDAEEN
>132383_92
EENVEHDAEENV
>132383_93
ENVEHDAEENVE
>132383_94
NVEHDAEENVEH
>132383_95
VEHDAEENVEHD
>132383_96
EHDAEENVEHDA
>132383_97
HDAEENVEHDAE
>132383_98
DAEENVEHDAEE
>132383_99
AEENVEHDAEEN
>132383_100
EENVEHDAEENV
>132383_101
ENVEHDAEENVE
>132383_102
NVEHDAEENVEH
>132383_103
VEHDAEENVEHD
>132383_104
EHDAEENVEHDA
>132383_105
HDAEENVEHDAE
>132383_106
DAEENVEHDAEE
>132383_107
AEENVEHDAEEN
>132383_108
EENVEHDAEENV
>132383_109
ENVEHDAEENVE
>132383_110
NVEHDAEENVEH
>132383_111
VEHDAEENVEHD
>132383_112
EHDAEENVEHDA
>132383_113
HDAEENVEHDAE
>132383_114
DAEENVEHDAEE
>132383_115
AEENVEHDAEEN
>132383_116
EENVEHDAEENV
>132383_117
ENVEHDAEENVE
>132383_118
NVEHDAEENVEH
>132383_119
VEHDAEENVEHD
>132383_120
EHDAEENVEHDA
>132383_121
HDAEENVEHDAE
>132383_122
DAEENVEHDAEE
>132383_123
AEENVEHDAEEN
>132383_124
EENVEHDAEENV
>132383_125
ENVEHDAEENVE
>132383_126
NVEHDAEENVEE
>132383_127
VEHDAEENVEEN
>132383_128
EHDAEENVEENV
>132383_129
HDAEENVEENVE
>132383_130
DAEENVEENVEE
>132383_131
AEENVEENVEEV
>132384_1
KKRAQKPKKKKS
>132384_2
KRAQKPKKKKSR
>132384_3
RAQKPKKKKSRR
>132384_4
RGWLCCGGGDIE
>132384_5
CCGGGDIETVEP
>132384_6
CGGGDIETVEPQ
>132384_7
GGGDIETVEPQQ
>132384_8
IETVEPQQEEPV
>132384_9
ETVEPQQEEPVQ
>132384_10
TVEPQQEEPVQT
>132384_11
VEPQQEEPVQTV
>132384_12
EPQQEEPVQTVQ
>132384_13
PQQEEPVQTVQE
>132384_14
QQEEPVQTVQEQ
>132384_15
PVQTVQEQQVNE
>132384_16
VQTVQEQQVNEY
>132384_17
MDMLDTSQEESV
>132384_18
DMLDTSQEESVE
>132384_19
MLDTSQEESVEE
>132384_20
LDTSQEESVEEN
>132384_21
DTSQEESVEENE
>132384_22
TSQEESVEENEE
>132384_23
SQEESVEENEEE
>132384_24
QEESVEENEEEH
>132384_25
EESVEENEEEHT
>132384_26
ESVEENEEEHTV
>132384_27
SVEENEEEHTVD
>132384_28
VEENEEEHTVDD
>132384_29
EENEEEHTVDDE
>132384_30
WYNKYGYDGIKQ
>132384_31
YNKYGYDGIKQV
>132384_32
NKYGYDGIKQVN
>132384_33
KYGYDGIKQVNF
>132384_34
EKFKDFTGTPQI
>132384_35
KFKDFTGTPQIV
>132384_36
FKDFTGTPQIVT
>132384_37
KDFTGTPQIVTL
>132384_38
DFTGTPQIVTLL
>132384_39
FTGTPQIVTLLR
>132384_40
TGTPQIVTLLRF
>132384_41
GTPQIVTLLRFF
>132384_42
TPQIVTLLRFFF
>132384_43
ANINNNLMSTLK
>132384_44
NINNNLMSTLKE
>132384_45
INNNLMSTLKEY
>132384_46
NNNLMSTLKEYL
>132384_47
NNLMSTLKEYLG
>132384_48
FENINSNVDNGN
>132384_49
ENINSNVDNGNQ
>132384_50
NINSNVDNGNQS
>132384_51
INSNVDNGNQSK
>132384_52
NSNVDNGNQSKN
>132384_53
GKRNDKKAKKYD
>132384_54
KRNDKKAKKYDT
>132384_55
RNDKKAKKYDTQ
>132384_56
NDKKAKKYDTQD
>132384_57
DKKAKKYDTQDV
>132384_58
KKAKKYDTQDVV
>132384_59
KAKKYDTQDVVG
>132384_60
NAEANVEHDAEE
>132384_61
AEANVEHDAEEN
>132384_62
EANVEHDAEENV
>132384_63
ANVEHDAEENVE
>132384_64
NVEHDAEENVEH
>132384_65
VEHDAEENVEHD
>132384_66
EHDAEENVEHDA
>132384_67
HDAEENVEHDAE
>132384_68
DAEENVEHDAEE
>132384_69
AEENVEHDAEEN
>132384_70
EENVEHDAEENA
>132384_71
ENVEHDAEENAE
>132384_72
NVEHDAEENAEE
>132384_73
VEHDAEENAEEN
>132384_74
EHDAEENAEENV
>132384_75
HDAEENAEENVE
>132384_76
DAEENAEENVEE
>132384_77
AEENAEENVEEN
>132384_78
EENAEENVEENV
>132384_79
ENAEENVEENVE
>132384_80
NAEENVEENVEE
>132384_81
AEENVEENVEEV
>132384_82
GEKKMRREEKKK
>132384_83
EKKMRREEKKKR
>132384_84
KKMRREEKKKRV
>132384_85
KMRREEKKKRVQ
>132384_86
MRREEKKKRVQE
>132384_87
RREEKKKRVQEP
>132384_88
REEKKKRVQEPI
>132384_89
VYDIIKNEKKKK
>132384_90
YDIIKNEKKKKT
>132384_91
DIIKNEKKKKTE
>132541_1
DILEEKTKDQDL
>132541_2
ILEEKTKDQDLE
>132541_3
EIELYKYMGPLK
>132541_4
IELYKYMGPLKE
>132541_5
ELYKYMGPLKEQ
>132541_6
GSEGPSTESTST
>132541_7
SEGPSTESTSTG
>132541_8
EGPSTESTSTGN
>132541_9
GPSTESTSTGNQ
>132541_10
PSTESTSTGNQG
>132541_11
STESTSTGNQGE
>132541_12
TESTSTGNQGED
>132541_13
ESTSTGNQGEDK
>132541_14
STSTGNQGEDKT
>132541_15
TSTGNQGEDKTT
>132541_16
STGNQGEDKTTD
>132541_17
TGNQGEDKTTDN
>132541_18
GNQGEDKTTDNT
>132541_19
NQGEDKTTDNTY
>132541_20
QGEDKTTDNTYK
>132541_21
GEDKTTDNTYKE
>132541_22
EDKTTDNTYKEM
>132541_23
TYKEMEELEEAE
>132541_24
YKEMEELEEAEG
>132541_25
KEMEELEEAEGT
>132541_26
EMEELEEAEGTS
>132541_27
MEELEEAEGTSN
>132541_28
EELEEAEGTSNL
>132541_29
ELEEAEGTSNLK
>132541_30
EKPKKKKSKRKK
>132541_31
KPKKKKSKRKKK
>132541_32
PKKKKSKRKKKR
>132541_33
KKKKSKRKKKRD
>132541_34
KKKSKRKKKRDS
>132541_35
KKSKRKKKRDSS
>132541_36
KSKRKKKRDSSS
>132541_37
SKRKKKRDSSSD
>132541_38
KRKKKRDSSSDR
>132541_39
RKKKRDSSSDRI
>132541_40
KKKRDSSSDRIL
>132541_41
EESKTFTSENEL
>135532_1
ASIKWGSPVSLK
>135532_2
SIKWGSPVSLKK
>135532_3
MHTNQFLGGAGV
>135532_4
HTNQFLGGAGVA
>135532_5
TNQFLGGAGVAI
>135532_6
NQFLGGAGVAIV
>135532_7
SKIFYSEDDGKT
>135532_8
KIFYSEDDGKTW
>135532_9
IFYSEDDGKTWK
>135532_10
FYSEDDGKTWKF
>135532_11
YSEDDGKTWKFG
>135532_12
SEDDGKTWKFGK
>135532_13
EDDGKTWKFGKG
>135532_14
DDGKTWKFGKGR
>135532_15
PSPKSNQPGSQT
>135532_16
SPKSNQPGSQTS
>135532_17
PKSNQPGSQTSF
>135532_18
KSNQPGSQTSFT
>135532_19
SNQPGSQTSFTA
>135532_20
APLLIQPLRRQR
>135532_21
PLLIQPLRRQRV
>135532_22
LIQPLRRQRVVV
>135532_23
IQPLRRQRVVVV
>135532_24
QPLRRQRVVVVP
>135532_25
RNGLKFAGVGGG
>135532_26
NGLKFAGVGGGA
>135532_27
GLKFAGVGGGAL
>135532_28
LKFAGVGGGALW
>135532_29
KFAGVGGGALWP
>135532_30
FAGVGGGALWPV
>135532_31
AGVGGGALWPVS
>135532_32
GVGGGALWPVSQ
>135532_33
PVSQQGQNQRYR
>135532_34
VSQQGQNQRYRF
>135532_35
WQPIYGSTPVTP
>135532_36
QPIYGSTPVTPT
>135532_37
PIYGSTPVTPTG
>135532_38
IYGSTPVTPTGS
>135532_39
YGSTPVTPTGSW
>135532_40
GSTPVTPTGSWE
>135532_41
STPVTPTGSWET
>135532_42
TPVTPTGSWETG
>135532_43
GQTVVPDGRTPD
>135532_44
SSDSSAHSTPST
>135532_45
SDSSAHSTPSTP
>135532_46
DSSAHSTPSTPA
>135532_47
SSAHSTPSTPAD
>135532_48
SAHSTPSTPADS
>135532_49
AHSTPSTPADSS
>135532_50
HSTPSTPADSSA
>135532_51
STPSTPADSSAH
>135532_52
TPSTPADSSAHS
>135532_53
PSTPADSSAHST
>135532_54
STPADSSAHSTP
>135532_55
TPADSSAHSTPS
>135532_56
PADSSAHSTPST
>135532_57
ADSSAHSTPSTP
>135532_58
DSSAHSTPSTPV
>135532_59
SSAHSTPSTPVD
>135532_60
SAHSTPSTPVDS
>135532_61
AHSTPSTPVDSS
>135532_62
HSTPSTPVDSSA
>135532_63
STPSTPVDSSAH
>135532_64
TPSTPVDSSAHS
>135532_65
PSTPVDSSAHST
>135532_66
STPVDSSAHSTP
>135532_67
TPVDSSAHSTPS
>135532_68
PVDSSAHSTPST
>135532_69
VDSSAHSTPSTP
>135532_70
DSSAHSTPSTPA
>135532_71
SSAHSTPSTPAD
>135532_72
SAHSTPSTPADS
>135532_73
AHSTPSTPADSS
>135532_74
HSTPSTPADSSA
>135532_75
STPSTPADSSAH
>135532_76
TPSTPADSSAHG
>135532_77
PSTPADSSAHGT
>135532_78
STPADSSAHGTP
>135532_79
TPADSSAHGTPS
>135532_80
PADSSAHGTPST
>135532_81
ADSSAHGTPSTP
>135532_82
DSSAHGTPSTPV
>135532_83
SSAHGTPSTPVD
>135532_84
SAHGTPSTPVDS
>135532_85
AHGTPSTPVDSS
>135532_86
HGTPSTPVDSSA
>135532_87
GTPSTPVDSSAH
>135532_88
TPSTPVDSSAHG
>135532_89
PSTPVDSSAHGT
>135532_90
STPVDSSAHGTP
>135532_91
PVDSSAHGTPST
>135532_92
VDSSAHGTPSTP
>135532_93
DSSAHGTPSTPA
>135532_94
SSAHGTPSTPAD
>135532_95
SAHGTPSTPADS
>135532_96
AHGTPSTPADSS
>135532_97
HGTPSTPADSSA
>135532_98
GTPSTPADSSAH
>135532_99
TPSTPADSSAHG
>135532_100
PSTPADSSAHGT
>135532_101
STPADSSAHGTP
>135532_102
TPADSSAHGTPS
>135532_103
PADSSAHGTPST
>135532_104
ADSSAHGTPSTP
>135532_105
DSSAHGTPSTPV
>135532_106
SSAHGTPSTPVD
>135532_107
SAHGTPSTPVDS
>135532_108
AHGTPSTPVDSS
>135532_109
HGTPSTPVDSSA
>135532_110
GTPSTPVDSSAH
>135532_111
TPSTPVDSSAHS
>135532_112
PSTPVDSSAHST
>135532_113
STPVDSSAHSTP
>135532_114
TPVDSSAHSTPS
>135532_115
PVDSSAHSTPST
>135532_116
VDSSAHSTPSTP
>135532_117
DSSAHSTPSTPV
>135532_118
SSAHSTPSTPVD
>135532_119
SAHSTPSTPVDS
>135532_120
AHSTPSTPVDSS
>135532_121
HSTPSTPVDSSA
>135532_122
STPSTPVDSSAH
>135532_123
TPSTPVDSSAHS
>135532_124
PSTPVDSSAHST
>135532_125
STPVDSSAHSTP
>135532_126
TPVDSSAHSTPS
>135532_127
PVDSSAHSTPST
>135532_128
VDSSAHSTPSTP
>135532_129
DSSAHSTPSTPV
>135532_130
SSAHSTPSTPVD
>135532_131
SAHSTPSTPVDS
>135532_132
AHSTPSTPVDSS
>135532_133
HSTPSTPVDSSA
>135532_134
STPSTPVDSSAH
>135532_135
TPSTPVDSSAHG
>135532_136
PSTPVDSSAHGA
>135532_137
STPVDSSAHGAP
>135532_138
VDSSAHGAPSTP
>135532_139
DSSAHGAPSTPA
>135532_140
SSAHGAPSTPAD
>135532_141
SAHGAPSTPADS
>135532_142
AHGAPSTPADSS
>135532_143
HGAPSTPADSSA
>135532_144
GAPSTPADSSAH
>135532_145
APSTPADSSAHG
>135532_146
PSTPADSSAHGT
>135532_147
STPADSSAHGTP
>135532_148
TPADSSAHGTPS
>135532_149
PADSSAHGTPST
>135532_150
ADSSAHGTPSTP
>135532_151
DSSAHGTPSTPV
>135532_152
SSAHGTPSTPVD
>135532_153
SAHGTPSTPVDS
>135532_154
AHGTPSTPVDSS
>135532_155
HGTPSTPVDSSA
>135532_156
GTPSTPVDSSAH
>135532_157
TPSTPVDSSAHG
>135532_158
PSTPVDSSAHGT
>135532_159
STPVDSSAHGTP
>135532_160
PVDSSAHGTPST
>135532_161
VDSSAHGTPSTP
>135532_162
DSSAHGTPSTPA
>135532_163
SSAHGTPSTPAD
>135532_164
SAHGTPSTPADS
>135532_165
AHGTPSTPADSS
>135532_166
HGTPSTPADSSA
>135532_167
GTPSTPADSSAH
>135532_168
TPSTPADSSAHS
>135532_169
PSTPADSSAHST
>135532_170
STPADSSAHSTP
>135532_171
TPADSSAHSTPS
>135532_172
PADSSAHSTPST
>135532_173
ADSSAHSTPSTP
>135532_174
DSSAHSTPSTPA
>135532_175
SSAHSTPSTPAD
>135532_176
SAHSTPSTPADS
>135532_177
AHSTPSTPADSS
>135532_178
HSTPSTPADSSA
>135532_179
STPSTPADSSAH
>135532_180
TPSTPADSSAHS
>135532_181
PSTPADSSAHST
>135532_182
STPADSSAHSTP
>135532_183
TPADSSAHSTPS
>135532_184
PADSSAHSTPST
>135532_185
ADSSAHSTPSTP
>135532_186
DSSAHSTPSTPA
>135532_187
SSAHSTPSTPAD
>135532_188
SAHSTPSTPADS
>135532_189
AHSTPSTPADSS
>135532_190
HSTPSTPADSSA
>135532_191
STPSTPADSSAH
>135532_192
TPSTPADSSAHS
>135532_193
PSTPADSSAHST
>135532_194
STPADSSAHSTP
>135532_195
TPADSSAHSTPS
>135532_196
PADSSAHSTPST
>135532_197
ADSSAHSTPSTP
>135532_198
DSSAHSTPSTPV
>135532_199
SSAHSTPSTPVD
>135532_200
SAHSTPSTPVDS
>135532_201
AHSTPSTPVDSS
>135532_202
HSTPSTPVDSSA
>135532_203
STPSTPVDSSAH
>135532_204
TPSTPVDSSAHG
>135532_205
PSTPVDSSAHGT
>135532_206
STPVDSSAHGTP
>135532_207
PVDSSAHGTPST
>135532_208
VDSSAHGTPSTP
>135532_209
DSSAHGTPSTPA
>135532_210
SSAHGTPSTPAD
>135532_211
SAHGTPSTPADS
>135532_212
AHGTPSTPADSS
>135532_213
HGTPSTPADSSA
>135532_214
GTPSTPADSSAH
>135532_215
TPSTPADSSAHS
>135532_216
PSTPADSSAHST
>135532_217
STPADSSAHSTP
>135532_218
TPADSSAHSTPS
>135532_219
PADSSAHSTPST
>135532_220
ADSSAHSTPSTP
>135532_221
DSSAHSTPSTPA
>135532_222
SSAHSTPSTPAD
>135532_223
SAHSTPSTPADS
>135532_224
AHSTPSTPADSS
>135532_225
HSTPSTPADSSA
>135532_226
STPSTPADSSAH
>135532_227
TPSTPADSSAHG
>135532_228
PSTPADSSAHGT
>135532_229
STPADSSAHGTP
>135532_230
TPADSSAHGTPS
>135532_231
PADSSAHGTPST
>135532_232
ADSSAHGTPSTP
>135532_233
DSSAHGTPSTPV
>135532_234
SSAHGTPSTPVD
>135532_235
SAHGTPSTPVDS
>135532_236
AHGTPSTPVDSS
>135532_237
HGTPSTPVDSSA
>135532_238
GTPSTPVDSSAH
>135532_239
TPSTPVDSSAHS
>135532_240
PSTPVDSSAHST
>135532_241
STPVDSSAHSTP
>135532_242
TPVDSSAHSTPS
>135532_243
PVDSSAHSTPST
>135532_244
VDSSAHSTPSTP
>135532_245
DSSAHSTPSTPV
>135532_246
SSAHSTPSTPVD
>135532_247
SAHSTPSTPVDS
>135532_248
AHSTPSTPVDSS
>135532_249
HSTPSTPVDSSA
>135532_250
STPSTPVDSSAH
>135532_251
TPSTPVDSSAHG
>135532_252
PSTPVDSSAHGT
>135532_253
STPVDSSAHGTP
>135532_254
PVDSSAHGTPST
>135532_255
VDSSAHGTPSTP
>135532_256
DSSAHGTPSTPV
>135532_257
SSAHGTPSTPVD
>135532_258
SAHGTPSTPVDS
>135532_259
AHGTPSTPVDSS
>135532_260
HGTPSTPVDSSA
>135532_261
GTPSTPVDSSAH
>135532_262
TPSTPVDSSAHS
>135532_263
PSTPVDSSAHST
>135532_264
STPVDSSAHSTP
>135532_265
TPVDSSAHSTPS
>135532_266
PVDSSAHSTPST
>135532_267
VDSSAHSTPSTP
>135532_268
DSSAHSTPSTPV
>135532_269
SSAHSTPSTPVD
>135532_270
SAHSTPSTPVDS
>135532_271
AHSTPSTPVDSS
>135532_272
HSTPSTPVDSSA
>135532_273
STPSTPVDSSAH
>135532_274
TPSTPVDSSAHG
>135532_275
PSTPVDSSAHGT
>135532_276
STPVDSSAHGTP
>135532_277
PVDSSAHGTPST
>135532_278
VDSSAHGTPSTP
>135532_279
DSSAHGTPSTPV
>135532_280
SSAHGTPSTPVD
>135532_281
SAHGTPSTPVDS
>135532_282
AHGTPSTPVDSS
>135532_283
HGTPSTPVDSSA
>135532_284
GTPSTPVDSSAH
>135532_285
TPSTPVDSSAHS
>135532_286
PSTPVDSSAHST
>135532_287
STPVDSSAHSTP
>135532_288
TPVDSSAHSTPS
>135532_289
PVDSSAHSTPST
>135532_290
VDSSAHSTPSTP
>135532_291
DSSAHSTPSTPA
>135532_292
SSAHSTPSTPAD
>135532_293
SAHSTPSTPADS
>135532_294
AHSTPSTPADSS
>135532_295
HSTPSTPADSSA
>135532_296
STPSTPADSSAH
>135532_297
TPSTPADSSAHS
>135532_298
PSTPADSSAHST
>135532_299
STPADSSAHSTP
>135532_300
TPADSSAHSTPS
>135532_301
PADSSAHSTPST
>135532_302
ADSSAHSTPSTP
>135532_303
DSSAHSTPSTPA
>135532_304
SSAHSTPSTPAD
>135532_305
SAHSTPSTPADS
>135532_306
AHSTPSTPADSS
>135532_307
HSTPSTPADSSA
>135532_308
STPSTPADSSAH
>135532_309
TPSTPADSSAHG
>135532_310
PSTPADSSAHGT
>135532_311
STPADSSAHGTP
>135532_312
TPADSSAHGTPS
>135532_313
PADSSAHGTPST
>135532_314
ADSSAHGTPSTP
>135532_315
DSSAHGTPSTPV
>135532_316
SSAHGTPSTPVD
>135532_317
SAHGTPSTPVDS
>135532_318
AHGTPSTPVDSS
>135532_319
HGTPSTPVDSSA
>135532_320
GTPSTPVDSSAH
>135532_321
TPSTPVDSSAHS
>135532_322
PSTPVDSSAHST
>135532_323
STPVDSSAHSTP
>135532_324
TPVDSSAHSTPS
>135532_325
PVDSSAHSTPST
>135532_326
VDSSAHSTPSTP
>135532_327
DSSAHSTPSTPA
>135532_328
SSAHSTPSTPAD
>135532_329
SAHSTPSTPADS
>135532_330
AHSTPSTPADSS
>135532_331
HSTPSTPADSSA
>135532_332
STPSTPADSSAH
>135532_333
TPSTPADSSAHS
>135532_334
PSTPADSSAHST
>135532_335
STPADSSAHSTP
>135532_336
TPADSSAHSTPS
>135532_337
PADSSAHSTPST
>135532_338
ADSSAHSTPSTP
>135532_339
DSSAHSTPSTPV
>135532_340
SSAHSTPSTPVD
>135532_341
SAHSTPSTPVDS
>135532_342
AHSTPSTPVDSS
>135532_343
HSTPSTPVDSSA
>135532_344
STPSTPVDSSAH
>135532_345
TPSTPVDSSAHS
>135532_346
PSTPVDSSAHST
>135532_347
STPVDSSAHSTP
>135532_348
TPVDSSAHSTPS
>135532_349
PVDSSAHSTPST
>135532_350
VDSSAHSTPSTP
>135532_351
DSSAHSTPSTPA
>135532_352
SSAHSTPSTPAD
>135532_353
SAHSTPSTPADS
>135532_354
AHSTPSTPADSS
>135532_355
HSTPSTPADSSA
>135532_356
STPSTPADSSAH
>135532_357
TPSTPADSSAHG
>135532_358
PSTPADSSAHGT
>135532_359
STPADSSAHGTP
>135532_360
TPADSSAHGTPS
>135532_361
PADSSAHGTPST
>135532_362
ADSSAHGTPSTP
>135532_363
DSSAHGTPSTPV
>135532_364
SSAHGTPSTPVD
>135532_365
SAHGTPSTPVDS
>135532_366
AHGTPSTPVDSS
>135532_367
HGTPSTPVDSSA
>135532_368
GTPSTPVDSSAH
>135532_369
TPSTPVDSSAHG
>135532_370
PSTPVDSSAHGT
>135532_371
STPVDSSAHGTP
>135532_372
PVDSSAHGTPST
>135532_373
VDSSAHGTPSTP
>135532_374
DSSAHGTPSTPA
>135532_375
SSAHGTPSTPAD
>135532_376
SAHGTPSTPADS
>135532_377
AHGTPSTPADSS
>135532_378
HGTPSTPADSSA
>135532_379
GTPSTPADSSAH
>135532_380
TPSTPADSSAHS
>135532_381
PSTPADSSAHST
>135532_382
STPADSSAHSTP
>135532_383
TPADSSAHSTPS
>135532_384
PADSSAHSTPST
>135532_385
ADSSAHSTPSTP
>135532_386
DSSAHSTPSTPA
>135532_387
SSAHSTPSTPAD
>135532_388
SAHSTPSTPADS
>135532_389
AHSTPSTPADSS
>135532_390
HSTPSTPADSSA
>135532_391
STPSTPADSSAH
>135532_392
TPSTPADSSAHS
>135532_393
PSTPADSSAHST
>135532_394
STPADSSAHSTP
>135532_395
TPADSSAHSTPS
>135532_396
PADSSAHSTPST
>135532_397
ADSSAHSTPSTP
>135532_398
DSSAHSTPSTPA
>135532_399
SSAHSTPSTPAD
>135532_400
SAHSTPSTPADS
>135532_401
AHSTPSTPADSS
>135532_402
HSTPSTPADSSA
>135532_403
STPSTPADSSAH
>135532_404
TPSTPADSSAHS
>135532_405
PSTPADSSAHST
>135532_406
STPADSSAHSTP
>135532_407
TPADSSAHSTPS
>135532_408
PADSSAHSTPST
>135532_409
ADSSAHSTPSTP
>135532_410
DSSAHSTPSTPV
>135532_411
SSAHSTPSTPVD
>135532_412
SAHSTPSTPVDS
>135532_413
AHSTPSTPVDSS
>135532_414
HSTPSTPVDSSA
>135532_415
STPSTPVDSSAH
>135532_416
TPSTPVDSSAHS
>135532_417
PSTPVDSSAHST
>135532_418
STPVDSSAHSTP
>135532_419
TPVDSSAHSTPS
>135532_420
PVDSSAHSTPST
>135532_421
VDSSAHSTPSTP
>135532_422
DSSAHSTPSTPA
>135532_423
SSAHSTPSTPAD
>135532_424
SAHSTPSTPADS
>135532_425
AHSTPSTPADSS
>135532_426
HSTPSTPADSSA
>135532_427
STPSTPADSSAH
>135532_428
TPSTPADSSAHS
>135532_429
PSTPADSSAHST
>135532_430
STPADSSAHSTP
>135532_431
TPADSSAHSTPS
>135532_432
PADSSAHSTPST
>135532_433
ADSSAHSTPSTP
>135532_434
DSSAHSTPSTPA
>135532_435
SSAHSTPSTPAD
>135532_436
SAHSTPSTPADS
>135532_437
AHSTPSTPADSS
>135532_438
HSTPSTPADSSA
>135532_439
STPSTPADSSAH
>135532_440
TPSTPADSSAHS
>135532_441
PSTPADSSAHST
>135532_442
STPADSSAHSTP
>135532_443
TPADSSAHSTPS
>135532_444
PADSSAHSTPST
>135532_445
ADSSAHSTPSTP
>135532_446
DSSAHSTPSTPA
>135532_447
SSAHSTPSTPAD
>135532_448
SAHSTPSTPADS
>135532_449
AHSTPSTPADSS
>135532_450
HSTPSTPADSSA
>135532_451
STPSTPADSSAH
>135532_452
TPSTPADSSAHS
>135532_453
PSTPADSSAHST
>135532_454
STPADSSAHSTP
>135532_455
TPADSSAHSTPS
>135532_456
PADSSAHSTPST
>135532_457
ADSSAHSTPSTP
>135532_458
DSSAHSTPSTPV
>135532_459
SSAHSTPSTPVD
>135532_460
SAHSTPSTPVDS
>135532_461
AHSTPSTPVDSS
>135532_462
HSTPSTPVDSSA
>135532_463
STPSTPVDSSAH
>135532_464
TPSTPVDSSAHS
>135532_465
PSTPVDSSAHST
>135532_466
STPVDSSAHSTP
>135532_467
TPVDSSAHSTPS
>135532_468
PVDSSAHSTPST
>135532_469
VDSSAHSTPSTP
>135532_470
DSSAHSTPSTPA
>135532_471
SSAHSTPSTPAD
>135532_472
SAHSTPSTPADS
>135532_473
AHSTPSTPADSS
>135532_474
HSTPSTPADSSA
>135532_475
STPSTPADSSAH
>135532_476
TPSTPADSSAHG
>135532_477
PSTPADSSAHGT
>135532_478
STPADSSAHGTP
>135532_479
TPADSSAHGTPS
>135532_480
PADSSAHGTPST
>135532_481
ADSSAHGTPSTP
>135532_482
DSSAHGTPSTPA
>135532_483
SSAHGTPSTPAD
>135532_484
SAHGTPSTPADS
>135532_485
AHGTPSTPADSS
>135532_486
HGTPSTPADSSA
>135532_487
GTPSTPADSSAH
>135532_488
TPSTPADSSAHS
>135532_489
PSTPADSSAHST
>135532_490
STPADSSAHSTP
>135532_491
TPADSSAHSTPS
>135532_492
PADSSAHSTPST
>135532_493
ADSSAHSTPSTP
>135532_494
DSSAHSTPSTPV
>135532_495
SSAHSTPSTPVD
>135532_496
SAHSTPSTPVDS
>135532_497
AHSTPSTPVDSS
>135532_498
HSTPSTPVDSSA
>135532_499
STPSTPVDSSAH
>135532_500
TPSTPVDSSAHS
>135532_501
PSTPVDSSAHST
>135532_502
STPVDSSAHSTP
>135532_503
TPVDSSAHSTPS
>135532_504
PVDSSAHSTPST
>135532_505
VDSSAHSTPSTP
>135532_506
DSSAHSTPSTPA
>135532_507
SSAHSTPSTPAD
>135532_508
SAHSTPSTPADS
>135532_509
AHSTPSTPADSS
>135532_510
HSTPSTPADSSA
>135532_511
STPSTPADSSAH
>135532_512
TPSTPADSSAHG
>135532_513
PSTPADSSAHGT
>135532_514
STPADSSAHGTP
>135532_515
TPADSSAHGTPS
>135532_516
PADSSAHGTPST
>135532_517
ADSSAHGTPSTP
>135532_518
DSSAHGTPSTPA
>135532_519
SSAHGTPSTPAD
>135532_520
SAHGTPSTPADS
>135532_521
AHGTPSTPADSS
>135532_522
HGTPSTPADSSA
>135532_523
GTPSTPADSSAH
>135532_524
TPSTPADSSAHS
>135532_525
PSTPADSSAHST
>135532_526
STPADSSAHSTP
>135532_527
TPADSSAHSTPS
>135532_528
PADSSAHSTPST
>135532_529
ADSSAHSTPSTP
>135532_530
DSSAHSTPSTPA
>135532_531
SSAHSTPSTPAD
>135532_532
SAHSTPSTPADS
>135532_533
AHSTPSTPADSS
>135532_534
HSTPSTPADSSA
>135532_535
STPSTPADSSAH
>135532_536
TPSTPADSSAHG
>135532_537
PSTPADSSAHGT
>135532_538
STPADSSAHGTP
>135532_539
TPADSSAHGTPS
>135532_540
PADSSAHGTPST
>135532_541
ADSSAHGTPSTP
>135532_542
DSSAHGTPSTPA
>135532_543
SSAHGTPSTPAD
>135532_544
SAHGTPSTPADS
>135532_545
AHGTPSTPADSS
>135532_546
HGTPSTPADSSA
>135532_547
GTPSTPADSSAH
>135532_548
TPSTPADSSAHS
>135532_549
PSTPADSSAHST
>135532_550
STPADSSAHSTP
>135532_551
TPADSSAHSTPS
>135532_552
PADSSAHSTPST
>135532_553
ADSSAHSTPSTP
>135532_554
DSSAHSTPSTPA
>135532_555
SSAHSTPSTPAG
>135532_556
SAHSTPSTPAGS
>135532_557
AHSTPSTPAGSS
>135532_558
HSTPSTPAGSSA
>135532_559
STPSTPAGSSAN
>135532_560
TPSTPAGSSANG
>135532_561
PSTPAGSSANGT
>135532_562
STPAGSSANGTV
>160034_1
FTEEVEEQVSVN
>160034_2
TEEVEEQVSVND
>160034_3
EEVEEQVSVNDE
>160034_4
EESESITESVSQ
>160034_5
ESESITESVSQE
>160034_6
SESITESVSQEE
>160034_7
ESITESVSQEEE
>160034_8
SITESVSQEEET
>160034_9
ITESVSQEEETE
>160034_10
TESVSQEEETEK
>160034_11
ESVSQEEETEKG
>160034_12
SVSQEEETEKGF
>160034_13
VSQEEETEKGFV
>160034_14
SQEEETEKGFVI
>160034_15
QEEETEKGFVIE
>160034_16
ILEESESVNGEI
>160034_17
EESESVNGEIIN
>160034_18
EFLSDEEVVGQA
>160034_19
FLSDEEVVGQAG
>160034_20
LSDEEVVGQAGS
>160034_21
SDEEVVGQAGST
>160034_22
DEEVVGQAGSTS
>160034_23
EEVVGQAGSTSE
>160034_24
EVVGQAGSTSEE
>160034_25
VVGQAGSTSEEI
>160034_26
QAGSTSEEIVEE
>160034_27
AGSTSEEIVEEE
>160034_28
GSTSEEIVEEEG
>160034_29
STSEEIVEEEGS
>160034_30
TSEEIVEEEGSV
>160034_31
SEEIVEEEGSVT
>160034_32
EEIVEEEGSVTK
>160034_33
EIVEEEGSVTKE
>160034_34
IVEEEGSVTKEV
>160034_35
EEEGSVTKEVEE
>160034_36
VHEEVVRQGVHV
>160034_37
HEEVVRQGVHVQ
>160034_38
EEVVRQGVHVQN
>160034_39
EVVRQGVHVQNV
>160090_1
SIQKKKEENELE
>160090_2
VKGGDQKNEGQA
>160090_3
KGGDQKNEGQAK
>160090_4
GGDQKNEGQAKK
>160090_5
QAKKKNNNNKKK
>160090_6
AKKKNNNNKKKK
>160090_7
KKKNNNNKKKKG
>160090_8
KKNNNNKKKKGT
>160090_9
KNNNNKKKKGTK
>160090_10
NNNNKKKKGTKE
>160090_11
NNNKKKKGTKEN
>160090_12
NNKKKKGTKEND
>160090_13
NKKKKGTKENDM
>160090_14
KKKKGTKENDMD
>160090_15
KKKGTKENDMDK
>160090_16
KKGTKENDMDKI
>160090_17
KGTKENDMDKIN
>160090_18
GTKENDMDKINQ
>160090_19
TKENDMDKINQS
>160090_20
ENDMDKINQSGN
>160090_21
INQSGNTNDDKK
>160090_22
GNTNDDKKKANK
>160090_23
DKKKANKNNTTE
>160090_24
KKKANKNNTTEG
>160090_25
KKANKNNTTEGN
>160090_26
KANKNNTTEGNE
>160090_27
ANKNNTTEGNEK
>160090_28
NKNNTTEGNEKN
>160090_29
KNNTTEGNEKNK
>160090_30
NNTTEGNEKNKG
>160090_31
NTTEGNEKNKGS
>160090_32
TTEGNEKNKGSN
>160090_33
TEGNEKNKGSNN
>160090_34
EGNEKNKGSNNK
>160090_35
GNEKNKGSNNKK
>160090_36
NEKNKGSNNKKY
>160090_37
EKNKGSNNKKYV
>160090_38
KNKGSNNKKYVG
>160090_39
ELMDVTKNNNST
>160090_40
LMDVTKNNNSTN
>160090_41
MDVTKNNNSTNS
>160090_42
DVTKNNNSTNSG
>160090_43
VTKNNNSTNSGI
>160090_44
TKNNNSTNSGIN
>160090_45
KNNNSTNSGINN
>160090_46
NNNSTNSGINNS
>160090_47
NNSTNSGINNSS
>160090_48
NSTNSGINNSSN
>160122_1
KLKQPEDGAGNQ
>160122_2
LKQPEDGAGNQP
>160122_3
KQPEDGAGNQPG
>160122_4
QPEDGAGNQPGA
>160122_5
PEDGAGNQPGAN
>160122_6
EDGAGNQPGANG
>160122_7
DGAGNQPGANGA
>160122_8
GAGNQPGANGAG
>160122_9
AGNQPGANGAGN
>160122_10
GNQPGANGAGNQ
>160122_11
NQPGANGAGNQP
>160122_12
QPGANGAGNQPG
>160122_13
PGANGAGNQPGA
>160122_14
GANGAGNQPGAN
>160122_15
ANGAGNQPGANG
>160122_16
NGAGNQPGANGA
>160122_17
GAGNQPGANGAG
>160122_18
AGNQPGANGAGN
>160122_19
GNQPGANGAGNQ
>160122_20
NQPGANGAGNQP
>160122_21
QPGANGAGNQPG
>160122_22
PGANGAGNQPGA
>160122_23
GANGAGNQPGAN
>160122_24
ANGAGNQPGANG
>160122_25
NGAGNQPGANGA
>160122_26
GAGNQPGANGAG
>160122_27
AGNQPGANGAGN
>160122_28
GNQPGANGAGNQ
>160122_29
NQPGANGAGNQP
>160122_30
QPGANGAGNQPG
>160122_31
PGANGAGNQPGA
>160122_32
GANGAGNQPGAN
>160122_33
ANGAGNQPGANG
>160122_34
NGAGNQPGANGA
>160122_35
GAGNQPGANGAG
>160122_36
AGNQPGANGAGN
>160122_37
GNQPGANGAGNQ
>160122_38
NQPGANGAGNQP
>160122_39
QPGANGAGNQPG
>160122_40
PGANGAGNQPGA
>160122_41
GANGAGNQPGAN
>160122_42
ANGAGNQPGANG
>160122_43
NGAGNQPGANGA
>160122_44
GAGNQPGANGAG
>160122_45
AGNQPGANGAGN
>160122_46
GNQPGANGAGNQ
>160122_47
NQPGANGAGNQP
>160122_48
QPGANGAGNQPG
>160122_49
PGANGAGNQPGA
>160122_50
GANGAGNQPGAN
>160122_51
ANGAGNQPGANG
>160122_52
NGAGNQPGANGA
>160122_53
GAGNQPGANGAG
>160122_54
AGNQPGANGAGN
>160122_55
GNQPGANGAGNQ
>160122_56
NQPGANGAGNQP
>160122_57
QPGANGAGNQPG
>160122_58
PGANGAGNQPGA
>160122_59
GANGAGNQPGAN
>160122_60
ANGAGNQPGANG
>160122_61
NGAGNQPGANGA
>160122_62
GAGNQPGANGAG
>160122_63
AGNQPGANGAGN
>160122_64
GNQPGANGAGNQ
>160122_65
NQPGANGAGNQP
>160122_66
QPGANGAGNQPG
>160122_67
PGANGAGNQPGA
>160122_68
GANGAGNQPGAN
>160122_69
ANGAGNQPGANG
>160122_70
NGAGNQPGANGA
>160122_71
GAGNQPGANGAG
>160122_72
AGNQPGANGAGN
>160122_73
GNQPGANGAGNQ
>160122_74
NQPGANGAGNQP
>160122_75
QPGANGAGNQPG
>160122_76
PGANGAGNQPGA
>160122_77
GANGAGNQPGAN
>160122_78
ANGAGNQPGANG
>160122_79
NGAGNQPGANGA
>160122_80
GAGNQPGANGAG
>160122_81
AGNQPGANGAGN
>160122_82
GNQPGANGAGNQ
>160122_83
NQPGANGAGNQP
>160122_84
QPGANGAGNQPG
>160122_85
PGANGAGNQPGA
>160122_86
GANGAGNQPGAN
>160122_87
ANGAGNQPGANG
>160122_88
NGAGNQPGANGA
>160122_89
GAGNQPGANGAG
>160122_90
AGNQPGANGAGN
>160122_91
GNQPGANGAGNQ
>160122_92
NQPGANGAGNQP
>160122_93
QPGANGAGNQPG
>160122_94
PGANGAGNQPGA
>160122_95
GANGAGNQPGAN
>160122_96
ANGAGNQPGANG
>160122_97
NGAGNQPGANGA
>160122_98
GAGNQPGANGAG
>160122_99
AGNQPGANGAGN
>160122_100
GNQPGANGAGNQ
>160122_101
NQPGANGAGNQP
>160122_102
QPGANGAGNQPG
>160122_103
PGANGAGNQPGA
>160122_104
GANGAGNQPGAN
>160122_105
ANGAGNQPGANG
>160122_106
NGAGNQPGANGA
>160122_107
GAGNQPGANGAG
>160122_108
AGNQPGANGAGN
>160122_109
GNQPGANGAGNQ
>160122_110
NQPGANGAGNQP
>160122_111
QPGANGAGNQPG
>160122_112
PGANGAGNQPGA
>160122_113
GANGAGNQPGAN
>160122_114
ANGAGNQPGANG
>160122_115
NGAGNQPGANGA
>160122_116
GAGNQPGANGAG
>160122_117
AGNQPGANGAGN
>160122_118
GNQPGANGAGNQ
>160122_119
NQPGANGAGNQP
>160122_120
QPGANGAGNQPG
>160122_121
PGANGAGNQPGA
>160122_122
GANGAGNQPGAN
>160122_123
ANGAGNQPGANG
>160122_124
NGAGNQPGANGA
>160122_125
GAGNQPGANGAG
>160122_126
AGNQPGANGAGN
>160122_127
GNQPGANGAGNQ
>160122_128
NQPGANGAGNQP
>160122_129
QPGANGAGNQPG
>160122_130
PGANGAGNQPGA
>160122_131
GANGAGNQPGAN
>160122_132
ANGAGNQPGANG
>160122_133
NGAGNQPGANGA
>160122_134
GAGNQPGANGAG
>160122_135
AGNQPGANGAGN
>160122_136
GNQPGANGAGNQ
>160122_137
NQPGANGAGNQP
>160122_138
QPGANGAGNQPG
>160122_139
PGANGAGNQPGA
>160122_140
GANGAGNQPGAN
>160122_141
ANGAGNQPGANG
>160122_142
NGAGNQPGANGA
>160122_143
GAGNQPGANGAG
>160122_144
AGNQPGANGAGN
>160122_145
GNQPGANGAGNQ
>160122_146
NQPGANGAGNQP
>160122_147
QPGANGAGNQPG
>160122_148
PGANGAGNQPGA
>160122_149
GANGAGNQPGAN
>160122_150
ANGAGNQPGANG
>160122_151
NGAGNQPGANGA
>160122_152
GAGNQPGANGAG
>160122_153
AGNQPGANGAGN
>160122_154
GNQPGANGAGNQ
>160122_155
NQPGANGAGNQP
>160122_156
QPGANGAGNQPG
>160122_157
PGANGAGNQPGA
>160122_158
GANGAGNQPGAN
>160122_159
ANGAGNQPGANG
>160122_160
NGAGNQPGANGA
>160122_161
GAGNQPGANGAG
>160122_162
AGNQPGANGAGN
>160122_163
GNQPGANGAGNQ
>160122_164
NQPGANGAGNQP
>160122_165
QPGANGAGNQPG
>160122_166
PGANGAGNQPGA
>160122_167
GANGAGNQPGAN
>160122_168
ANGAGNQPGANG
>160122_169
NGAGNQPGANGA
>160122_170
GAGNQPGANGAG
>160122_171
AGNQPGANGAGG
>160122_172
GNQPGANGAGGQ
>160122_173
NQPGANGAGGQA
>160122_174
QPGANGAGGQAA
>160122_175
PGANGAGGQAAG
>160122_176
GANGAGGQAAGG
>160122_177
ANGAGGQAAGGN
>160122_178
NGAGGQAAGGNA
>160122_179
GAGGQAAGGNAA
>160122_180
AGGQAAGGNAAN
>160122_181
GGQAAGGNAANK
>160122_182
GQAAGGNAANKK
>160122_183
QAAGGNAANKKA
>160122_184
AAGGNAANKKAG
>160122_185
AGGNAANKKAGD
>160122_186
NAANKKAGDAGA
>160122_187
AANKKAGDAGAG
>160122_188
ANKKAGDAGAGQ
>160122_189
NKKAGDAGAGQG
>160122_190
KKAGDAGAGQGQ
>160122_191
KAGDAGAGQGQN
>160122_192
AGDAGAGQGQNN
>160122_193
GDAGAGQGQNNE
>160122_194
DAGAGQGQNNEG
>160122_195
AGAGQGQNNEGA
>160122_196
GAGQGQNNEGAN
>160122_197
AGQGQNNEGANA
>160122_198
GQGQNNEGANAP
>160122_199
QGQNNEGANAPN
>160122_200
GQNNEGANAPNE
>160122_201
QNNEGANAPNEK
>160122_202
NNEGANAPNEKS
>160122_203
NEGANAPNEKSV
>160122_204
EGANAPNEKSVK
>160122_205
GANAPNEKSVKE
>160122_206
ANAPNEKSVKEY
>160122_207
NAPNEKSVKEYL
>160122_208
PNEKSVKEYLDK
>160122_209
EKSVKEYLDKVR
>160124_1
KLKQPAGDRADG
>160124_2
LKQPAGDRADGQ
>160124_3
KQPAGDRADGQP
>160124_4
QPAGDRADGQPA
>160124_5
PAGDRADGQPAG
>160124_6
AGDRADGQPAGD
>160124_7
GDRADGQPAGDR
>160124_8
DRADGQPAGDRA
>160124_9
RADGQPAGDRAD
>160124_10
ADGQPAGDRADG
>160124_11
DGQPAGDRADGQ
>160124_12
GQPAGDRADGQP
>160124_13
QPAGDRADGQPA
>160124_14
PAGDRADGQPAG
>160124_15
AGDRADGQPAGD
>160124_16
GDRADGQPAGDR
>160124_17
DRADGQPAGDRA
>160124_18
RADGQPAGDRAD
>160124_19
ADGQPAGDRADG
>160124_20
DGQPAGDRADGQ
>160124_21
GQPAGDRADGQP
>160124_22
QPAGDRADGQPA
>160124_23
PAGDRADGQPAG
>160124_24
AGDRADGQPAGD
>160124_25
GDRADGQPAGDR
>160124_26
DRADGQPAGDRA
>160124_27
RADGQPAGDRAA
>160124_28
ADGQPAGDRAAG
>160124_29
DGQPAGDRAAGQ
>160124_30
GQPAGDRAAGQP
>160124_31
QPAGDRAAGQPA
>160124_32
PAGDRAAGQPAG
>160124_33
AGDRAAGQPAGD
>160124_34
GDRAAGQPAGDR
>160124_35
DRAAGQPAGDRA
>160124_36
RAAGQPAGDRAD
>160124_37
AAGQPAGDRADG
>160124_38
AGQPAGDRADGQ
>160124_39
GQPAGDRADGQP
>160124_40
QPAGDRADGQPA
>160124_41
PAGDRADGQPAG
>160124_42
AGDRADGQPAGD
>160124_43
GDRADGQPAGDR
>160124_44
DRADGQPAGDRA
>160124_45
RADGQPAGDRAA
>160124_46
ADGQPAGDRAAG
>160124_47
DGQPAGDRAAGQ
>160124_48
GQPAGDRAAGQP
>160124_49
QPAGDRAAGQPA
>160124_50
PAGDRAAGQPAG
>160124_51
AGDRAAGQPAGD
>160124_52
GDRAAGQPAGDR
>160124_53
DRAAGQPAGDRA
>160124_54
RAAGQPAGDRAD
>160124_55
AAGQPAGDRADG
>160124_56
AGQPAGDRADGQ
>160124_57
GQPAGDRADGQP
>160124_58
QPAGDRADGQPA
>160124_59
PAGDRADGQPAG
>160124_60
AGDRADGQPAGD
>160124_61
GDRADGQPAGDR
>160124_62
DRADGQPAGDRA
>160124_63
RADGQPAGDRAA
>160124_64
ADGQPAGDRAAG
>160124_65
DGQPAGDRAAGQ
>160124_66
GQPAGDRAAGQP
>160124_67
QPAGDRAAGQPA
>160124_68
PAGDRAAGQPAG
>160124_69
AGDRAAGQPAGD
>160124_70
GDRAAGQPAGDR
>160124_71
DRAAGQPAGDRA
>160124_72
RAAGQPAGDRAD
>160124_73
AAGQPAGDRADG
>160124_74
AGQPAGDRADGQ
>160124_75
GQPAGDRADGQP
>160124_76
QPAGDRADGQPA
>160124_77
PAGDRADGQPAG
>160124_78
AGDRADGQPAGD
>160124_79
GDRADGQPAGDR
>160124_80
DRADGQPAGDRA
>160124_81
RADGQPAGDRAA
>160124_82
ADGQPAGDRAAG
>160124_83
DGQPAGDRAAGQ
>160124_84
GQPAGDRAAGQP
>160124_85
QPAGDRAAGQPA
>160124_86
PAGDRAAGQPAG
>160124_87
AGDRAAGQPAGD
>160124_88
GDRAAGQPAGDR
>160124_89
DRAAGQPAGDRA
>160124_90
RAAGQPAGDRAA
>160124_91
AAGQPAGDRAAG
>160124_92
AGQPAGDRAAGQ
>160124_93
GQPAGDRAAGQP
>160124_94
QPAGDRAAGQPA
>160124_95
PAGDRAAGQPAG
>160124_96
AGDRAAGQPAGD
>160124_97
GDRAAGQPAGDR
>160124_98
DRAAGQPAGDRA
>160124_99
RAAGQPAGDRAD
>160124_100
AAGQPAGDRADG
>160124_101
AGQPAGDRADGQ
>160124_102
GQPAGDRADGQP
>160124_103
QPAGDRADGQPA
>160124_104
PAGDRADGQPAG
>160124_105
AGDRADGQPAGD
>160124_106
GDRADGQPAGDR
>160124_107
DRADGQPAGDRA
>160124_108
RADGQPAGDRAA
>160124_109
ADGQPAGDRAAG
>160124_110
DGQPAGDRAAGQ
>160124_111
GQPAGDRAAGQP
>160124_112
QPAGDRAAGQPA
>160124_113
PAGDRAAGQPAG
>160124_114
AGDRAAGQPAGD
>160124_115
GDRAAGQPAGDR
>160124_116
DRAAGQPAGDRA
>160124_117
RAAGQPAGDRAD
>160124_118
AAGQPAGDRADG
>160124_119
AGQPAGDRADGQ
>160124_120
GQPAGDRADGQP
>160124_121
QPAGDRADGQPA
>160124_122
PAGDRADGQPAG
>160124_123
AGDRADGQPAGD
>160124_124
GDRADGQPAGDR
>160124_125
DRADGQPAGDRA
>160124_126
RADGQPAGDRAA
>160124_127
ADGQPAGDRAAG
>160124_128
DGQPAGDRAAGQ
>160124_129
GQPAGDRAAGQP
>160124_130
QPAGDRAAGQPA
>160124_131
PAGDRAAGQPAG
>160124_132
AGDRAAGQPAGD
>160124_133
GDRAAGQPAGDR
>160124_134
DRAAGQPAGDRA
>160124_135
RAAGQPAGDRAA
>160124_136
AAGQPAGDRAAG
>160124_137
AGQPAGDRAAGQ
>160124_138
GQPAGDRAAGQP
>160124_139
QPAGDRAAGQPA
>160124_140
PAGDRAAGQPAG
>160124_141
AGDRAAGQPAGD
>160124_142
GDRAAGQPAGDR
>160124_143
DRAAGQPAGDRA
>160124_144
RAAGQPAGDRAA
>160124_145
AAGQPAGDRAAG
>160124_146
AGQPAGDRAAGQ
>160124_147
GQPAGDRAAGQP
>160124_148
QPAGDRAAGQPA
>160124_149
PAGDRAAGQPAG
>160124_150
AGDRAAGQPAGN
>160124_151
GDRAAGQPAGNG
>160124_152
DRAAGQPAGNGA
>160124_153
RAAGQPAGNGAG
>160124_154
AAGQPAGNGAGG
>160124_155
AGQPAGNGAGGQ
>160124_156
GQPAGNGAGGQA
>160124_157
QPAGNGAGGQAA
>160124_158
PAGNGAGGQAAG
>160124_159
AGNGAGGQAAGG
>160124_160
GNGAGGQAAGGN
>160124_161
NGAGGQAAGGNA
>160124_162
GAGGQAAGGNAG
>160124_163
AGGQAAGGNAGG
>160124_164
GGQAAGGNAGGN
>160124_165
GQAAGGNAGGNA
>160124_166
QAAGGNAGGNAG
>160124_167
AAGGNAGGNAGG
>160124_168
AGGNAGGNAGGN
>160124_169
GGNAGGNAGGNA
>160124_170
GNAGGNAGGNAG
>160124_171
NAGGNAGGNAGG
>160124_172
AGGNAGGNAGGQ
>160124_173
GGNAGGNAGGQG
>160124_174
GNAGGNAGGQGQ
>160124_175
NAGGNAGGQGQN
>160124_176
AGGNAGGQGQNN
>160124_177
GGNAGGQGQNNE
>160124_178
GNAGGQGQNNEG
>160124_179
NAGGQGQNNEGA
>160124_180
AGGQGQNNEGAN
>160124_181
GGQGQNNEGANA
>160124_182
GQGQNNEGANAP
>160124_183
QGQNNEGANAPN
>160124_184
GQNNEGANAPNE
>160124_185
QNNEGANAPNEK
>160124_186
NNEGANAPNEKS
>160124_187
NEGANAPNEKSV
>160124_188
EGANAPNEKSVK
>160124_189
GANAPNEKSVKE
>160124_190
ANAPNEKSVKEY
>160124_191
NAPNEKSVKEYL
>160124_192
PNEKSVKEYLDK
>160124_193
EKSVKEYLDKVR
>160167_1
NGVNFNNVDASS
>160167_2
DEEGDAKKKKDG
>160167_3
EEGDAKKKKDGK
>160167_4
EGDAKKKKDGKK
>160167_5
GDAKKKKDGKKA
>160167_6
DAKKKKDGKKAE
>160167_7
AKKKKDGKKAEP
>160167_8
KKKKDGKKAEPK
>160167_9
KKKDGKKAEPKN
>160167_10
KKDGKKAEPKNP
>160167_11
KDGKKAEPKNPR
>160167_12
DGKKAEPKNPRE
>160167_13
GKKAEPKNPREN
>160167_14
KKAEPKNPRENK
>160167_15
KAEPKNPRENKL
>160167_16
AEPKNPRENKLK
>160167_17
PKNPRENKLKQP
>160167_18
KNPRENKLKQPG
>160167_19
NPRENKLKQPGD
>160167_20
PRENKLKQPGDR
>160167_21
RENKLKQPGDRA
>160167_22
ENKLKQPGDRAD
>160167_23
NKLKQPGDRADG
>160167_24
KLKQPGDRADGQ
>160167_25
LKQPGDRADGQP
>160167_26
KQPGDRADGQPA
>160167_27
QPGDRADGQPAG
>160167_28
PGDRADGQPAGD
>160167_29
GDRADGQPAGDR
>160167_30
DRADGQPAGDRA
>160167_31
RADGQPAGDRAD
>160167_32
ADGQPAGDRADG
>160167_33
DGQPAGDRADGQ
>160167_34
GQPAGDRADGQP
>160167_35
QPAGDRADGQPA
>160167_36
PAGDRADGQPAG
>160167_37
AGDRADGQPAGD
>160167_38
GDRADGQPAGDR
>160167_39
DRADGQPAGDRA
>160167_40
RADGQPAGDRAD
>160167_41
ADGQPAGDRADG
>160167_42
DGQPAGDRADGQ
>160167_43
GQPAGDRADGQP
>160167_44
QPAGDRADGQPA
>160167_45
PAGDRADGQPAG
>160167_46
AGDRADGQPAGD
>160167_47
GDRADGQPAGDR
>160167_48
DRADGQPAGDRA
>160167_49
RADGQPAGDRAA
>160167_50
ADGQPAGDRAAG
>160167_51
DGQPAGDRAAGQ
>160167_52
GQPAGDRAAGQP
>160167_53
QPAGDRAAGQPA
>160167_54
PAGDRAAGQPAG
>160167_55
AGDRAAGQPAGD
>160167_56
GDRAAGQPAGDR
>160167_57
DRAAGQPAGDRA
>160167_58
RAAGQPAGDRAD
>160167_59
AAGQPAGDRADG
>160167_60
AGQPAGDRADGQ
>160167_61
GQPAGDRADGQP
>160167_62
QPAGDRADGQPA
>160167_63
PAGDRADGQPAG
>160167_64
AGDRADGQPAGD
>160167_65
GDRADGQPAGDR
>160167_66
DRADGQPAGDRA
>160167_67
RADGQPAGDRAD
>160167_68
ADGQPAGDRADG
>160167_69
DGQPAGDRADGQ
>160167_70
GQPAGDRADGQP
>160167_71
QPAGDRADGQPA
>160167_72
PAGDRADGQPAG
>160167_73
AGDRADGQPAGD
>160167_74
GDRADGQPAGDR
>160167_75
DRADGQPAGDRA
>160167_76
RADGQPAGDRAD
>160167_77
ADGQPAGDRADG
>160167_78
DGQPAGDRADGQ
>160167_79
GQPAGDRADGQP
>160167_80
QPAGDRADGQPA
>160167_81
PAGDRADGQPAG
>160167_82
AGDRADGQPAGD
>160167_83
GDRADGQPAGDR
>160167_84
DRADGQPAGDRA
>160167_85
RADGQPAGDRAD
>160167_86
ADGQPAGDRADG
>160167_87
DGQPAGDRADGQ
>160167_88
GQPAGDRADGQP
>160167_89
QPAGDRADGQPA
>160167_90
PAGDRADGQPAG
>160167_91
AGDRADGQPAGD
>160167_92
GDRADGQPAGDR
>160167_93
DRADGQPAGDRA
>160167_94
RADGQPAGDRAA
>160167_95
ADGQPAGDRAAG
>160167_96
DGQPAGDRAAGQ
>160167_97
GQPAGDRAAGQP
>160167_98
QPAGDRAAGQPA
>160167_99
PAGDRAAGQPAG
>160167_100
AGDRAAGQPAGD
>160167_101
GDRAAGQPAGDR
>160167_102
DRAAGQPAGDRA
>160167_103
RAAGQPAGDRAA
>160167_104
AAGQPAGDRAAG
>160167_105
AGQPAGDRAAGQ
>160167_106
GQPAGDRAAGQP
>160167_107
QPAGDRAAGQPA
>160167_108
PAGDRAAGQPAG
>160167_109
AGDRAAGQPAGD
>160167_110
GDRAAGQPAGDR
>160167_111
DRAAGQPAGDRA
>160167_112
RAAGQPAGDRAD
>160167_113
AAGQPAGDRADG
>160167_114
AGQPAGDRADGQ
>160167_115
GQPAGDRADGQP
>160167_116
QPAGDRADGQPA
>160167_117
PAGDRADGQPAG
>160167_118
AGDRADGQPAGD
>160167_119
GDRADGQPAGDR
>160167_120
DRADGQPAGDRA
>160167_121
RADGQPAGDRAA
>160167_122
ADGQPAGDRAAG
>160167_123
DGQPAGDRAAGQ
>160167_124
GQPAGDRAAGQP
>160167_125
QPAGDRAAGQPA
>160167_126
PAGDRAAGQPAG
>160167_127
AGDRAAGQPAGD
>160167_128
GDRAAGQPAGDR
>160167_129
DRAAGQPAGDRA
>160167_130
RAAGQPAGDRAD
>160167_131
AAGQPAGDRADG
>160167_132
AGQPAGDRADGQ
>160167_133
GQPAGDRADGQP
>160167_134
QPAGDRADGQPA
>160167_135
PAGDRADGQPAG
>160167_136
AGDRADGQPAGD
>160167_137
GDRADGQPAGDR
>160167_138
DRADGQPAGDRA
>160167_139
RADGQPAGDRAA
>160167_140
ADGQPAGDRAAG
>160167_141
DGQPAGDRAAGQ
>160167_142
GQPAGDRAAGQP
>160167_143
QPAGDRAAGQPA
>160167_144
PAGDRAAGQPAG
>160167_145
AGDRAAGQPAGD
>160167_146
GDRAAGQPAGDR
>160167_147
DRAAGQPAGDRA
>160167_148
RAAGQPAGDRAD
>160167_149
AAGQPAGDRADG
>160167_150
AGQPAGDRADGQ
>160167_151
GQPAGDRADGQP
>160167_152
QPAGDRADGQPA
>160167_153
PAGDRADGQPAG
>160167_154
AGDRADGQPAGD
>160167_155
GDRADGQPAGDR
>160167_156
DRADGQPAGDRA
>160167_157
RADGQPAGDRAA
>160167_158
ADGQPAGDRAAG
>160167_159
DGQPAGDRAAGQ
>160167_160
GQPAGDRAAGQP
>160167_161
QPAGDRAAGQPA
>160167_162
PAGDRAAGQPAG
>160167_163
AGDRAAGQPAGD
>160167_164
GDRAAGQPAGDR
>160167_165
DRAAGQPAGDRA
>160167_166
RAAGQPAGDRAA
>160167_167
AAGQPAGDRAAG
>160167_168
AGQPAGDRAAGQ
>160167_169
GQPAGDRAAGQP
>160167_170
QPAGDRAAGQPA
>160167_171
PAGDRAAGQPAG
>160167_172
AGDRAAGQPAGD
>160167_173
GDRAAGQPAGDR
>160167_174
DRAAGQPAGDRA
>160167_175
RAAGQPAGDRAA
>160167_176
AAGQPAGDRAAG
>160167_177
AGQPAGDRAAGQ
>160167_178
GQPAGDRAAGQP
>160167_179
QPAGDRAAGQPA
>160167_180
PAGDRAAGQPAG
>160167_181
AGDRAAGQPAGD
>160167_182
GDRAAGQPAGDR
>160167_183
DRAAGQPAGDRA
>160167_184
RAAGQPAGDRAA
>160167_185
AAGQPAGDRAAG
>160167_186
AGQPAGDRAAGQ
>160167_187
GQPAGDRAAGQP
>160167_188
QPAGDRAAGQPA
>160167_189
PAGDRAAGQPAG
>160167_190
AGDRAAGQPAGN
>160167_191
GDRAAGQPAGNG
>160167_192
DRAAGQPAGNGA
>160167_193
RAAGQPAGNGAG
>160167_194
AAGQPAGNGAGG
>160167_195
AGQPAGNGAGGQ
>160167_196
GQPAGNGAGGQA
>160167_197
QPAGNGAGGQAA
>160167_198
PAGNGAGGQAAG
>160167_199
AGNGAGGQAAGG
>160167_200
GNGAGGQAAGGN
>160167_201
NGAGGQAAGGNA
>160167_202
GAGGQAAGGNAG
>160167_203
AGGQAAGGNAGG
>160167_204
GGQAAGGNAGGG
>160167_205
GQAAGGNAGGGQ
>160167_206
QAAGGNAGGGQG
>160167_207
AAGGNAGGGQGQ
>160167_208
AGGNAGGGQGQN
>160167_209
GGNAGGGQGQNN
>160167_210
GNAGGGQGQNNE
>160167_211
NAGGGQGQNNEG
>160167_212
AGGGQGQNNEGA
>160167_213
GGGQGQNNEGAN
>160167_214
GGQGQNNEGANA
>160167_215
GQGQNNEGANAP
>160167_216
QGQNNEGANAPN
>160167_217
GQNNEGANAPNE
>160167_218
QNNEGANAPNEK
>160167_219
NNEGANAPNEKS
>160167_220
NEGANAPNEKSV
>160167_221
EGANAPNEKSVK
>160167_222
GANAPNEKSVKE
>160167_223
ANAPNEKSVKEY
>160167_224
NAPNEKSVKEYL
>160167_225
PNEKSVKEYLDK
>160167_226
EKSVKEYLDKVR
>160167_227
TPCSVTCGVGVR
>160167_228
PCSVTCGVGVRV
>160167_229
CSVTCGVGVRVR
>160167_230
SVTCGVGVRVRR
>160167_231
VTCGVGVRVRRR
>160167_232
TCGVGVRVRRRV
>160167_233
CGVGVRVRRRVN
>160167_234
GVGVRVRRRVNA
>160167_235
VGVRVRRRVNAA
>160167_236
GVRVRRRVNAAN
>160167_237
VRVRRRVNAANK
>160167_238
RVRRRVNAANKK
>160167_239
VRRRVNAANKKP
>160167_240
RRRVNAANKKPE
>160167_241
RRVNAANKKPED
>160167_242
RVNAANKKPEDL
>160167_243
VNAANKKPEDLT
>160167_244
NAANKKPEDLTL
>160167_245
AANKKPEDLTLN
>160167_246
ANKKPEDLTLND
>160169_1
RSLGENDDGNNE
>160169_2
SLGENDDGNNED
>160169_3
LGENDDGNNEDN
>160169_4
GENDDGNNEDNE
>160169_5
ENDDGNNEDNEK
>160169_6
NDDGNNEDNEKL
>160169_7
DDGNNEDNEKLR
>160169_8
DGNNEDNEKLRK
>160169_9
GNNEDNEKLRKP
>160169_10
KLRKPKHKKLKQ
>160169_11
LRKPKHKKLKQP
>160169_12
RKPKHKKLKQPA
>160169_13
KPKHKKLKQPAD
>160169_14
PKHKKLKQPADG
>160169_15
KHKKLKQPADGN
>160169_16
HKKLKQPADGNP
>160169_17
KKLKQPADGNPD
>160169_18
KLKQPADGNPDP
>160169_19
LKQPADGNPDPN
>160169_20
KQPADGNPDPNA
>160169_21
QPADGNPDPNAN
>160169_22
PADGNPDPNANP
>160169_23
ADGNPDPNANPN
>160169_24
DGNPDPNANPNV
>160169_25
GNPDPNANPNVD
>160169_26
NPDPNANPNVDP
>160169_27
PDPNANPNVDPN
>160169_28
DPNANPNVDPNA
>160169_29
PNANPNVDPNAN
>160169_30
NANPNVDPNANP
>160169_31
ANPNVDPNANPN
>160169_32
NPNVDPNANPNV
>160169_33
PNVDPNANPNVD
>160169_34
NVDPNANPNVDP
>160169_35
VDPNANPNVDPN
>160169_36
DPNANPNVDPNA
>160169_37
PNANPNVDPNAN
>160169_38
NANPNVDPNANP
>160169_39
ANPNVDPNANPN
>160169_40
NPNVDPNANPNV
>160169_41
PNVDPNANPNVD
>160169_42
NVDPNANPNVDP
>160169_43
VDPNANPNVDPN
>160169_44
DPNANPNVDPNA
>160169_45
PNANPNVDPNAN
>160169_46
NANPNVDPNANP
>160169_47
ANPNVDPNANPN
>160169_48
NPNVDPNANPNA
>160169_49
PNVDPNANPNAN
>160169_50
NVDPNANPNANP
>160169_51
VDPNANPNANPN
>160169_52
DPNANPNANPNA
>160169_53
PNANPNANPNAN
>160169_54
NANPNANPNANP
>160169_55
ANPNANPNANPN
>160169_56
NPNANPNANPNA
>160169_57
PNANPNANPNAN
>160169_58
NANPNANPNANP
>160169_59
ANPNANPNANPN
>160169_60
NPNANPNANPNA
>160169_61
PNANPNANPNAN
>160169_62
NANPNANPNANP
>160169_63
ANPNANPNANPN
>160169_64
NPNANPNANPNA
>160169_65
PNANPNANPNAN
>160169_66
NANPNANPNANP
>160169_67
ANPNANPNANPN
>160169_68
NPNANPNANPNA
>160169_69
PNANPNANPNAN
>160169_70
NANPNANPNANP
>160169_71
ANPNANPNANPN
>160169_72
NPNANPNANPNA
>160169_73
PNANPNANPNAN
>160169_74
NANPNANPNANP
>160169_75
ANPNANPNANPN
>160169_76
NPNANPNANPNA
>160169_77
PNANPNANPNAN
>160169_78
NANPNANPNANP
>160169_79
ANPNANPNANPN
>160169_80
NPNANPNANPNA
>160169_81
PNANPNANPNAN
>160169_82
NANPNANPNANP
>160169_83
ANPNANPNANPN
>160169_84
NPNANPNANPNA
>160169_85
PNANPNANPNAN
>160169_86
NANPNANPNANP
>160169_87
ANPNANPNANPN
>160169_88
NPNANPNANPNA
>160169_89
PNANPNANPNAN
>160169_90
NANPNANPNANP
>160169_91
ANPNANPNANPN
>160169_92
NPNANPNANPNA
>160169_93
PNANPNANPNAN
>160169_94
NANPNANPNANP
>160169_95
ANPNANPNANPN
>160169_96
NPNANPNANPNA
>160169_97
PNANPNANPNAN
>160169_98
NANPNANPNANP
>160169_99
ANPNANPNANPN
>160169_100
NPNANPNANPNA
>160169_101
PNANPNANPNAN
>160169_102
NANPNANPNANP
>160169_103
ANPNANPNANPN
>160169_104
NPNANPNANPNA
>160169_105
PNANPNANPNAN
>160169_106
NANPNANPNANP
>160169_107
ANPNANPNANPN
>160169_108
NPNANPNANPNA
>160169_109
PNANPNANPNAN
>160169_110
NANPNANPNANP
>160169_111
ANPNANPNANPN
>160169_112
NPNANPNANPNA
>160169_113
PNANPNANPNAN
>160169_114
NANPNANPNANP
>160169_115
ANPNANPNANPN
>160169_116
NPNANPNANPNA
>160169_117
PNANPNANPNAN
>160169_118
NANPNANPNANP
>160169_119
ANPNANPNANPN
>160169_120
NPNANPNANPNV
>160169_121
PNANPNANPNVD
>160169_122
NANPNANPNVDP
>160169_123
ANPNANPNVDPN
>160169_124
NPNANPNVDPNA
>160169_125
PNANPNVDPNAN
>160169_126
NANPNVDPNANP
>160169_127
ANPNVDPNANPN
>160169_128
NPNVDPNANPNA
>160169_129
PNVDPNANPNAN
>160169_130
NVDPNANPNANP
>160169_131
VDPNANPNANPN
>160169_132
DPNANPNANPNA
>160169_133
PNANPNANPNAN
>160169_134
NANPNANPNANP
>160169_135
ANPNANPNANPN
>160169_136
NPNANPNANPNA
>160169_137
PNANPNANPNAN
>160169_138
NANPNANPNANP
>160169_139
ANPNANPNANPN
>160169_140
NPNANPNANPNA
>160169_141
PNANPNANPNAN
>160169_142
NANPNANPNANP
>160169_143
ANPNANPNANPN
>160169_144
NPNANPNANPNA
>160169_145
PNANPNANPNAN
>160169_146
NANPNANPNANP
>160169_147
ANPNANPNANPN
>160169_148
NPNANPNANPNA
>160169_149
PNANPNANPNAN
>160169_150
NANPNANPNANP
>160169_151
ANPNANPNANPN
>160169_152
NPNANPNANPNA
>160169_153
PNANPNANPNAN
>160169_154
NANPNANPNANP
>160169_155
ANPNANPNANPN
>160169_156
NPNANPNANPNA
>160169_157
PNANPNANPNAN
>160169_158
NANPNANPNANP
>160169_159
ANPNANPNANPN
>160169_160
NPNANPNANPNA
>160169_161
PNANPNANPNAN
>160169_162
NANPNANPNANP
>160169_163
ANPNANPNANPN
>160169_164
NPNANPNANPNA
>160169_165
PNANPNANPNAN
>160169_166
NANPNANPNANP
>160169_167
ANPNANPNANPN
>160169_168
NPNANPNANPNA
>160169_169
PNANPNANPNAN
>160169_170
NANPNANPNANP
>160169_171
ANPNANPNANPN
>160169_172
NPNANPNANPNA
>160169_173
PNANPNANPNAN
>160169_174
NANPNANPNANP
>160169_175
ANPNANPNANPN
>160169_176
NPNANPNANPNA
>160169_177
PNANPNANPNAN
>160169_178
NANPNANPNANP
>160169_179
ANPNANPNANPN
>160169_180
NPNANPNANPNA
>160169_181
PNANPNANPNAN
>160169_182
NANPNANPNANP
>160169_183
ANPNANPNANPN
>160169_184
NPNANPNANPNA
>160169_185
PNANPNANPNAN
>160169_186
NANPNANPNANP
>160169_187
ANPNANPNANPN
>160169_188
NPNANPNANPNA
>160169_189
PNANPNANPNAN
>160169_190
NANPNANPNANP
>160169_191
ANPNANPNANPN
>160169_192
NPNANPNANPNA
>160169_193
PNANPNANPNAN
>160169_194
NANPNANPNANP
>160169_195
ANPNANPNANPN
>160169_196
NPNANPNANPNK
>160169_197
PNANPNANPNKN
>160169_198
NANPNANPNKNN
>160169_199
ANPNANPNKNNQ
>160169_200
NPNANPNKNNQG
>160169_201
PNANPNKNNQGN
>160169_202
NANPNKNNQGNG
>160169_203
ANPNKNNQGNGQ
>160169_204
NPNKNNQGNGQG
>160169_205
PNKNNQGNGQGH
>160169_206
NKNNQGNGQGHN
>160169_207
KNNQGNGQGHNM
>160169_208
NNQGNGQGHNMP
>160169_209
NQGNGQGHNMPN
>160169_210
QGNGQGHNMPND
>160169_211
GNGQGHNMPNDP
>160169_212
NGQGHNMPNDPN
>160169_213
GQGHNMPNDPNR
>160169_214
QGHNMPNDPNRN
>160169_215
GHNMPNDPNRNV
>160169_216
HNMPNDPNRNVD
>160169_217
NMPNDPNRNVDE
>160169_218
MPNDPNRNVDEN
>160169_219
PNDPNRNVDENA
>160169_220
NDPNRNVDENAN
>160169_221
DPNRNVDENANA
>160169_222
PNRNVDENANAN
>160169_223
NRNVDENANANS
>160169_224
RNVDENANANSA
>160169_225
NVDENANANSAV
>160169_226
VDENANANSAVK
>160169_227
DENANANSAVKN
>160169_228
ENANANSAVKNN
>160169_229
NANANSAVKNNN
>160169_230
ANANSAVKNNNN
>160169_231
NANSAVKNNNNE
>160169_232
ANSAVKNNNNEE
>160169_233
NSAVKNNNNEEP
>160169_234
SAVKNNNNEEPS
>160169_235
AVKNNNNEEPSD
>160169_236
VKNNNNEEPSDK
>160169_237
KNNNNEEPSDKH
>160169_238
NNNNEEPSDKHI
>160169_239
QNSLSTEWSPCS
>160169_240
NSLSTEWSPCSV
>160169_241
SLSTEWSPCSVT
>160169_242
LSTEWSPCSVTC
>160169_243
STEWSPCSVTCG
>160169_244
TEWSPCSVTCGN
>160169_245
EWSPCSVTCGNG
>160169_246
WSPCSVTCGNGI
>160169_247
SPCSVTCGNGIQ
>160169_248
VRIKPGSANKPK
>160169_249
RIKPGSANKPKD
>160169_250
IKPGSANKPKDE
>160169_251
KPGSANKPKDEL
>160194_1
EEDGADKKKKKD
>160194_2
EDGADKKKKKDE
>160194_3
DGADKKKKKDEK
>160194_4
GADKKKKKDEKQ
>160194_5
ADKKKKKDEKQV
>160194_6
DKKKKKDEKQVE
>160194_7
KKKKKDEKQVEP
>160194_8
KKKKDEKQVEPK
>160194_9
KKKDEKQVEPKK
>160194_10
KPRENKLKQPVE
>160194_11
PRENKLKQPVEN
>160194_12
RENKLKQPVENA
>160194_13
KLKQPVENADGN
>160194_14
QPVENADGNAGG
>160194_15
PVENADGNAGGN
>160194_16
VENADGNAGGNA
>160194_17
ENADGNAGGNAG
>160194_18
NADGNAGGNAGG
>160194_19
ADGNAGGNAGGN
>160194_20
DGNAGGNAGGNA
>160194_21
GNAGGNAGGNAG
>160194_22
NAGGNAGGNAGG
>160194_23
AGGNAGGNAGGN
>160194_24
GGNAGGNAGGNA
>160194_25
GNAGGNAGGNAG
>160194_26
NAGGNAGGNAGG
>160194_27
AGGNAGGNAGGN
>160194_28
GGNAGGNAGGNA
>160194_29
GNAGGNAGGNAG
>160194_30
NAGGNAGGNAGG
>160194_31
AGGNAGGNAGGN
>160194_32
GGNAGGNAGGNA
>160194_33
GNAGGNAGGNAD
>160194_34
NAGGNAGGNADG
>160194_35
AGGNAGGNADGN
>160194_36
GGNAGGNADGNA
>160194_37
GNAGGNADGNAG
>160194_38
NAGGNADGNAGG
>160194_39
AGGNADGNAGGN
>160194_40
GGNADGNAGGNA
>160194_41
GNADGNAGGNAG
>160194_42
NADGNAGGNAGG
>160194_43
ADGNAGGNAGGN
>160194_44
DGNAGGNAGGNA
>160194_45
GNAGGNAGGNAG
>160194_46
NAGGNAGGNAGG
>160194_47
AGGNAGGNAGGN
>160194_48
GGNAGGNAGGNA
>160194_49
GNAGGNAGGNAG
>160194_50
NAGGNAGGNAGG
>160194_51
AGGNAGGNAGGN
>160194_52
GGNAGGNAGGNA
>160194_53
GNAGGNAGGNAG
>160194_54
NAGGNAGGNAGG
>160194_55
AGGNAGGNAGGN
>160194_56
GGNAGGNAGGNA
>160194_57
GNAGGNAGGNAD
>160194_58
NAGGNAGGNADG
>160194_59
AGGNAGGNADGN
>160194_60
GGNAGGNADGNA
>160194_61
GNAGGNADGNAG
>160194_62
NAGGNADGNAGG
>160194_63
AGGNADGNAGGN
>160194_64
GGNADGNAGGNA
>160194_65
GNADGNAGGNAD
>160194_66
NADGNAGGNADG
>160194_67
ADGNAGGNADGN
>160194_68
DGNAGGNADGNA
>160194_69
GNAGGNADGNAG
>160194_70
NAGGNADGNAGG
>160194_71
AGGNADGNAGGN
>160194_72
GGNADGNAGGNA
>160194_73
GNADGNAGGNAD
>160194_74
NADGNAGGNADG
>160194_75
ADGNAGGNADGN
>160194_76
DGNAGGNADGNA
>160194_77
GNAGGNADGNAG
>160194_78
NAGGNADGNAGG
>160194_79
AGGNADGNAGGN
>160194_80
GGNADGNAGGNA
>160194_81
GNADGNAGGNAG
>160194_82
NADGNAGGNAGG
>160194_83
ADGNAGGNAGGN
>160194_84
DGNAGGNAGGNA
>160194_85
GNAGGNAGGNAG
>160194_86
NAGGNAGGNAGG
>160194_87
AGGNAGGNAGGN
>160194_88
GGNAGGNAGGNA
>160194_89
GNAGGNAGGNAD
>160194_90
NAGGNAGGNADG
>160194_91
AGGNAGGNADGN
>160194_92
GGNAGGNADGNA
>160194_93
GNAGGNADGNAG
>160194_94
NAGGNADGNAGG
>160194_95
AGGNADGNAGGN
>160194_96
GGNADGNAGGNA
>160194_97
GNADGNAGGNAG
>160194_98
NADGNAGGNAGG
>160194_99
ADGNAGGNAGGN
>160194_100
DGNAGGNAGGNA
>160194_101
GNAGGNAGGNAG
>160194_102
NAGGNAGGNAGG
>160194_103
AGGNAGGNAGGN
>160194_104
GGNAGGNAGGNA
>160194_105
GNAGGNAGGNAG
>160194_106
NAGGNAGGNAGG
>160194_107
AGGNAGGNAGGN
>160194_108
GGNAGGNAGGNA
>160194_109
GNAGGNAGGNAG
>160194_110
NAGGNAGGNAGG
>160194_111
AGGNAGGNAGGN
>160194_112
GGNAGGNAGGNA
>160194_113
GNAGGNAGGNAG
>160194_114
NAGGNAGGNAGG
>160194_115
AGGNAGGNAGGN
>160194_116
GGNAGGNAGGNA
>160194_117
GNAGGNAGGNAG
>160194_118
NAGGNAGGNAGG
>160194_119
AGGNAGGNAGGN
>160194_120
GGNAGGNAGGNA
>160194_121
GNAGGNAGGNAD
>160194_122
NAGGNAGGNADG
>160194_123
AGGNAGGNADGN
>160194_124
GGNAGGNADGNA
>160194_125
GNAGGNADGNAG
>160194_126
NAGGNADGNAGG
>160194_127
AGGNADGNAGGN
>160194_128
GGNADGNAGGNA
>160194_129
GNADGNAGGNAG
>160194_130
NADGNAGGNAGG
>160194_131
ADGNAGGNAGGN
>160194_132
DGNAGGNAGGNA
>160194_133
GNAGGNAGGNAG
>160194_134
NAGGNAGGNAGG
>160194_135
AGGNAGGNAGGN
>160194_136
GGNAGGNAGGNA
>160194_137
GNAGGNAGGNAD
>160194_138
NAGGNAGGNADG
>160194_139
AGGNAGGNADGN
>160194_140
GGNAGGNADGNA
>160194_141
GNAGGNADGNAG
>160194_142
NAGGNADGNAGG
>160194_143
AGGNADGNAGGN
>160194_144
GGNADGNAGGNA
>160194_145
GNADGNAGGNAG
>160194_146
NADGNAGGNAGG
>160194_147
ADGNAGGNAGGN
>160194_148
DGNAGGNAGGNA
>160194_149
GNAGGNAGGNAG
>160194_150
NAGGNAGGNAGG
>160194_151
AGGNAGGNAGGN
>160194_152
GGNAGGNAGGNA
>160194_153
GNAGGNAGGNAG
>160194_154
NAGGNAGGNAGG
>160194_155
AGGNAGGNAGGN
>160194_156
GGNAGGNAGGNA
>160194_157
GNAGGNAGGNAG
>160194_158
NAGGNAGGNAGG
>160194_159
AGGNAGGNAGGT
>160194_160
GGNAGGNAGGTA
>160194_161
GNAGGNAGGTAG
>160194_162
NAGGNAGGTAGG
>160194_163
AGGNAGGTAGGN
>160194_164
GGNAGGTAGGNA
>160194_165
GNAGGTAGGNAD
>160194_166
NAGGTAGGNADG
>160194_167
AGGTAGGNADGN
>160194_168
GGTAGGNADGNA
>160194_169
GTAGGNADGNAG
>160194_170
TAGGNADGNAGG
>160194_171
AGGNADGNAGGN
>160194_172
GGNADGNAGGNA
>160194_173
GNADGNAGGNAG
>160194_174
NADGNAGGNAGG
>160194_175
ADGNAGGNAGGN
>160194_176
DGNAGGNAGGNA
>160194_177
GNAGGNAGGNAG
>160194_178
NAGGNAGGNAGG
>160194_179
AGGNAGGNAGGN
>160194_180
GGNAGGNAGGNA
>160194_181
GNAGGNAGGNAG
>160194_182
NAGGNAGGNAGG
>160194_183
AGGNAGGNAGGN
>160194_184
GGNAGGNAGGNA
>160194_185
GNAGGNAGGNAG
>160194_186
NAGGNAGGNAGG
>160194_187
AGGNAGGNAGGN
>160194_188
GGNAGGNAGGNA
>160194_189
GNAGGNAGGNAG
>160194_190
NAGGNAGGNAGG
>160194_191
AGGNAGGNAGGN
>160194_192
GGNAGGNAGGNA
>160194_193
GNAGGNAGGNAG
>160194_194
NAGGNAGGNAGG
>160194_195
AGGNAGGNAGGN
>160194_196
GGNAGGNAGGNA
>160194_197
GNAGGNAGGNAG
>160194_198
NAGGNAGGNAGG
>160194_199
AGGNAGGNAGGN
>160194_200
GGNAGGNAGGNA
>160194_201
GNAGGNAGGNAG
>160194_202
NAGGNAGGNAGG
>160194_203
AGGNAGGNAGGN
>160194_204
GGNAGGNAGGNA
>160194_205
GNAGGNAGGNAG
>160194_206
NAGGNAGGNAGG
>160194_207
AGGNAGGNAGGN
>160194_208
GGNAGGNAGGNA
>160194_209
GNAGGNAGGNAG
>160194_210
NAGGNAGGNAGG
>160194_211
AGGNAGGNAGGN
>160194_212
GGNAGGNAGGNA
>160194_213
GNAGGNAGGNAG
>160194_214
NAGGNAGGNAGG
>160194_215
AGGNAGGNAGGN
>160194_216
GGNAGGNAGGNA
>160194_217
GNAGGNAGGNAG
>160194_218
NAGGNAGGNAGA
>160194_219
AGGNAGGNAGAN
>160194_220
GGNAGGNAGANA
>160194_221
GNAGGNAGANAG
>160194_222
NAGGNAGANAGN
>160194_223
AGGNAGANAGNK
>160194_224
GGNAGANAGNKK
>160194_225
GNAGANAGNKKA
>160194_226
NAGANAGNKKAG
>160194_227
AGNKKAGDAGAG
>160194_228
GNKKAGDAGAGQ
>160194_229
NKKAGDAGAGQG
>160194_230
KKAGDAGAGQGQ
>160194_231
KAGDAGAGQGQN
>160194_232
AGDAGAGQGQNN
>160194_233
GDAGAGQGQNNE
>160194_234
DAGAGQGQNNEA
>160194_235
AGAGQGQNNEAA
>160194_236
GAGQGQNNEAAN
>160194_237
AGQGQNNEAANM
>160194_238
GQGQNNEAANMP
>160194_239
QGQNNEAANMPN
>160194_240
GQNNEAANMPNV
>160194_241
QNNEAANMPNVK
>160194_242
NNEAANMPNVKL
>160194_243
NVKLVKEYLDKI
>160194_244
VKLVKEYLDKIR
>160194_245
KLVKEYLDKIRS
>160194_246
LVKEYLDKIRST
>160194_247
VKEYLDKIRSTI
>160194_248
KEYLDKIRSTIS
>160194_249
EYLDKIRSTIST
>160194_250
YLDKIRSTISTE
>160194_251
LDKIRSTISTEW
>160194_252
RSTISTEWSPCS
>160194_253
STISTEWSPCSV
>160194_254
TISTEWSPCSVT
>160194_255
ISTEWSPCSVTC
>160194_256
STEWSPCSVTCG
>160194_257
TEWSPCSVTCGK
>160194_258
EWSPCSVTCGKG
>160194_259
WSPCSVTCGKGV
>160194_260
SPCSVTCGKGVR
>160194_261
RMRKKVSAANKK
>160194_262
MRKKVSAANKKP
>160194_263
RKKVSAANKKPE
>160194_264
KKVSAANKKPEE
>160194_265
KVSAANKKPEEL
>160194_266
VSAANKKPEELD
>160194_267
SAANKKPEELDV
>160194_268
AANKKPEELDVN
>160194_269
ANKKPEELDVND
>160200_1
EGKKNEKKNEKI
>160200_2
GKKNEKKNEKIE
>160200_3
KKNEKKNEKIER
>160200_4
IERNNKLKQPPP
>160200_5
ERNNKLKQPPPP
>160200_6
RNNKLKQPPPPP
>160200_7
NNKLKQPPPPPN
>160200_8
NKLKQPPPPPNP
>160200_9
KLKQPPPPPNPN
>160200_10
LKQPPPPPNPND
>160200_11
KQPPPPPNPNDP
>160200_12
QPPPPPNPNDPP
>160200_13
PPPPPNPNDPPP
>160200_14
PPPPNPNDPPPP
>160200_15
PPPNPNDPPPPN
>160200_16
PPNPNDPPPPNP
>160200_17
PNPNDPPPPNPN
>160200_18
NPNDPPPPNPND
>160200_19
PNDPPPPNPNDP
>160200_20
NDPPPPNPNDPP
>160200_21
DPPPPNPNDPPP
>160200_22
PPPPNPNDPPPP
>160200_23
PPPNPNDPPPPN
>160200_24
PPNPNDPPPPNP
>160200_25
PNPNDPPPPNPN
>160200_26
NPNDPPPPNPND
>160200_27
PNDPPPPNPNDP
>160200_28
NDPPPPNPNDPP
>160200_29
DPPPPNPNDPPP
>160200_30
PPPPNPNDPPPP
>160200_31
PPPNPNDPPPPN
>160200_32
PPNPNDPPPPNP
>160200_33
PNPNDPPPPNPN
>160200_34
NPNDPPPPNPND
>160200_35
PNDPPPPNPNDP
>160200_36
NDPPPPNPNDPA
>160200_37
DPPPPNPNDPAP
>160200_38
PPPPNPNDPAPP
>160200_39
PPPNPNDPAPPN
>160200_40
PPNPNDPAPPNA
>160200_41
PNPNDPAPPNAN
>160200_42
NPNDPAPPNAND
>160200_43
PNDPAPPNANDP
>160200_44
NDPAPPNANDPA
>160200_45
DPAPPNANDPAP
>160200_46
PAPPNANDPAPP
>160200_47
APPNANDPAPPN
>160200_48
PPNANDPAPPNA
>160200_49
PNANDPAPPNAN
>160200_50
NANDPAPPNAND
>160200_51
ANDPAPPNANDP
>160200_52
NDPAPPNANDPA
>160200_53
DPAPPNANDPAP
>160200_54
PAPPNANDPAPP
>160200_55
APPNANDPAPPN
>160200_56
PPNANDPAPPNA
>160200_57
PNANDPAPPNAN
>160200_58
NANDPAPPNAND
>160200_59
ANDPAPPNANDP
>160200_60
NDPAPPNANDPA
>160200_61
DPAPPNANDPAP
>160200_62
PAPPNANDPAPP
>160200_63
APPNANDPAPPN
>160200_64
PPNANDPAPPNA
>160200_65
PNANDPAPPNAN
>160200_66
NANDPAPPNAND
>160200_67
ANDPAPPNANDP
>160200_68
NDPAPPNANDPA
>160200_69
DPAPPNANDPAP
>160200_70
PAPPNANDPAPP
>160200_71
APPNANDPAPPN
>160200_72
PPNANDPAPPNA
>160200_73
PNANDPAPPNAN
>160200_74
NANDPAPPNAND
>160200_75
ANDPAPPNANDP
>160200_76
NDPAPPNANDPA
>160200_77
DPAPPNANDPAP
>160200_78
PAPPNANDPAPP
>160200_79
APPNANDPAPPN
>160200_80
PPNANDPAPPNA
>160200_81
PNANDPAPPNAN
>160200_82
NANDPAPPNAND
>160200_83
ANDPAPPNANDP
>160200_84
NDPAPPNANDPA
>160200_85
DPAPPNANDPAP
>160200_86
PAPPNANDPAPP
>160200_87
APPNANDPAPPN
>160200_88
PPNANDPAPPNA
>160200_89
PNANDPAPPNAN
>160200_90
NANDPAPPNAND
>160200_91
ANDPAPPNANDP
>160200_92
NDPAPPNANDPP
>160200_93
DPAPPNANDPPP
>160200_94
PAPPNANDPPPP
>160200_95
APPNANDPPPPN
>160200_96
PPNANDPPPPNP
>160200_97
PNANDPPPPNPN
>160200_98
NANDPPPPNPND
>160200_99
ANDPPPPNPNDP
>160200_100
NDPPPPNPNDPA
>160200_101
DPPPPNPNDPAP
>160200_102
PPPPNPNDPAPP
>160200_103
PPPNPNDPAPPQ
>160200_104
PPNPNDPAPPQG
>160200_105
PNPNDPAPPQGN
>160200_106
NPNDPAPPQGNN
>160200_107
PNDPAPPQGNNN
>160200_108
NDPAPPQGNNNP
>160200_109
DPAPPQGNNNPQ
>160200_110
PAPPQGNNNPQP
>160200_111
APPQGNNNPQPQ
>160200_112
PPQGNNNPQPQP
>160200_113
PQGNNNPQPQPR
>160200_114
QGNNNPQPQPRP
>160200_115
GNNNPQPQPRPQ
>160200_116
NNNPQPQPRPQP
>160200_117
NNPQPQPRPQPQ
>160200_118
NPQPQPRPQPQP
>160200_119
PQPQPRPQPQPQ
>160200_120
QPQPRPQPQPQP
>160200_121
QPQPQPQPRPQP
>160200_122
PQPQPQPRPQPQ
>160200_123
QPQPQPRPQPQP
>160200_124
PQPQPRPQPQPQ
>160200_125
QPQPRPQPQPQP
>160200_126
PQPRPQPQPQPG
>160200_127
QPRPQPQPQPGG
>160200_128
PRPQPQPQPGGN
>160200_129
RPQPQPQPGGNN
>160200_130
PQPQPQPGGNNN
>160200_131
QPQPQPGGNNNN
>160200_132
PQPQPGGNNNNK
>160200_133
QPQPGGNNNNKN
>160200_134
PQPGGNNNNKNN
>160200_135
QPGGNNNNKNNN
>160200_136
PGGNNNNKNNNN
>160200_137
GGNNNNKNNNND
>160200_138
GNNNNKNNNNDD
>160200_139
NNNNKNNNNDDS
>160200_140
NNNKNNNNDDSY
>160200_141
NNKNNNNDDSYI
>160200_142
SITEEWSQCNVT
>160200_143
ITEEWSQCNVTC
>160200_144
TEEWSQCNVTCG
>160200_145
EEWSQCNVTCGS
>160200_146
SGIRVRKRKGSN
>160200_147
GIRVRKRKGSNK
>160200_148
IRVRKRKGSNKK
>160200_149
RVRKRKGSNKKA
>160200_150
VRKRKGSNKKAE
>160217_1
RSLGENDDGNNN
>160217_2
SLGENDDGNNNN
>160217_3
LGENDDGNNNNG
>160217_4
GENDDGNNNNGD
>160217_5
ENDDGNNNNGDN
>160217_6
NDDGNNNNGDNN
>160217_7
DDGNNNNGDNNR
>160217_8
DGNNNNGDNNRE
>160217_9
GNNNNGDNNREG
>160217_10
NNNNGDNNREGK
>160217_11
NNNGDNNREGKD
>160217_12
NNGDNNREGKDE
>160217_13
NGDNNREGKDED
>160217_14
GDNNREGKDEDK
>160217_15
DNNREGKDEDKR
>160217_16
NNREGKDEDKRD
>160217_17
NREGKDEDKRDG
>160217_18
REGKDEDKRDGN
>160217_19
EGKDEDKRDGNN
>160217_20
GKDEDKRDGNNE
>160217_21
KDEDKRDGNNED
>160217_22
DEDKRDGNNEDN
>160217_23
EDKRDGNNEDNE
>160217_24
DKRDGNNEDNET
>160217_25
KRDGNNEDNETL
>160217_26
RDGNNEDNETLR
>160217_27
DGNNEDNETLRK
>160217_28
GNNEDNETLRKP
>160217_29
NNEDNETLRKPK
>160217_30
NEDNETLRKPKH
>160217_31
TLRKPKHKKLKQ
>160217_32
LRKPKHKKLKQP
>160217_33
RKPKHKKLKQPG
>160217_34
KPKHKKLKQPGD
>160217_35
PKHKKLKQPGDG
>160217_36
KHKKLKQPGDGN
>160217_37
HKKLKQPGDGNP
>160217_38
KKLKQPGDGNPD
>160217_39
KLKQPGDGNPDP
>160217_40
LKQPGDGNPDPN
>160217_41
KQPGDGNPDPNA
>160217_42
QPGDGNPDPNAN
>160217_43
PGDGNPDPNANP
>160217_44
GDGNPDPNANPN
>160217_45
DGNPDPNANPNV
>160217_46
GNPDPNANPNVD
>160217_47
NPDPNANPNVDP
>160217_48
PDPNANPNVDPN
>160217_49
DPNANPNVDPNA
>160217_50
PNANPNVDPNAN
>160217_51
NANPNVDPNANP
>160217_52
ANPNVDPNANPN
>160217_53
NPNVDPNANPNV
>160217_54
PNVDPNANPNVD
>160217_55
NVDPNANPNVDP
>160217_56
VDPNANPNVDPN
>160217_57
DPNANPNVDPNA
>160217_58
PNANPNVDPNAN
>160217_59
NANPNVDPNANP
>160217_60
ANPNVDPNANPN
>160217_61
NPNVDPNANPNV
>160217_62
PNVDPNANPNVD
>160217_63
NVDPNANPNVDP
>160217_64
VDPNANPNVDPN
>160217_65
DPNANPNVDPNA
>160217_66
PNANPNVDPNAN
>160217_67
NANPNVDPNANP
>160217_68
ANPNVDPNANPN
>160217_69
NPNVDPNANPNA
>160217_70
PNVDPNANPNAN
>160217_71
NVDPNANPNANP
>160217_72
VDPNANPNANPN
>160217_73
DPNANPNANPNA
>160217_74
PNANPNANPNAN
>160217_75
NANPNANPNANP
>160217_76
ANPNANPNANPN
>160217_77
NPNANPNANPNA
>160217_78
PNANPNANPNAN
>160217_79
NANPNANPNANP
>160217_80
ANPNANPNANPN
>160217_81
NPNANPNANPNA
>160217_82
PNANPNANPNAN
>160217_83
NANPNANPNANP
>160217_84
ANPNANPNANPN
>160217_85
NPNANPNANPNA
>160217_86
PNANPNANPNAN
>160217_87
NANPNANPNANP
>160217_88
ANPNANPNANPN
>160217_89
NPNANPNANPNA
>160217_90
PNANPNANPNAN
>160217_91
NANPNANPNANP
>160217_92
ANPNANPNANPN
>160217_93
NPNANPNANPNA
>160217_94
PNANPNANPNAN
>160217_95
NANPNANPNANP
>160217_96
ANPNANPNANPN
>160217_97
NPNANPNANPNA
>160217_98
PNANPNANPNAN
>160217_99
NANPNANPNANP
>160217_100
ANPNANPNANPN
>160217_101
NPNANPNANPNA
>160217_102
PNANPNANPNAN
>160217_103
NANPNANPNANP
>160217_104
ANPNANPNANPN
>160217_105
NPNANPNANPNA
>160217_106
PNANPNANPNAN
>160217_107
NANPNANPNANP
>160217_108
ANPNANPNANPN
>160217_109
NPNANPNANPNA
>160217_110
PNANPNANPNAN
>160217_111
NANPNANPNANP
>160217_112
ANPNANPNANPN
>160217_113
NPNANPNANPNA
>160217_114
PNANPNANPNAN
>160217_115
NANPNANPNANP
>160217_116
ANPNANPNANPN
>160217_117
NPNANPNANPNA
>160217_118
PNANPNANPNAN
>160217_119
NANPNANPNANP
>160217_120
ANPNANPNANPN
>160217_121
NPNANPNANPNA
>160217_122
PNANPNANPNAN
>160217_123
NANPNANPNANP
>160217_124
ANPNANPNANPN
>160217_125
NPNANPNANPNA
>160217_126
PNANPNANPNAN
>160217_127
NANPNANPNANP
>160217_128
ANPNANPNANPN
>160217_129
NPNANPNANPNA
>160217_130
PNANPNANPNAN
>160217_131
NANPNANPNANP
>160217_132
ANPNANPNANPN
>160217_133
NPNANPNANPNA
>160217_134
PNANPNANPNAN
>160217_135
NANPNANPNANP
>160217_136
ANPNANPNANPN
>160217_137
NPNANPNANPNA
>160217_138
PNANPNANPNAN
>160217_139
NANPNANPNANP
>160217_140
ANPNANPNANPN
>160217_141
NPNANPNANPNA
>160217_142
PNANPNANPNAN
>160217_143
NANPNANPNANP
>160217_144
ANPNANPNANPN
>160217_145
NPNANPNANPNA
>160217_146
PNANPNANPNAN
>160217_147
NANPNANPNANP
>160217_148
ANPNANPNANPN
>160217_149
NPNANPNANPNA
>160217_150
PNANPNANPNAN
>160217_151
NANPNANPNANP
>160217_152
ANPNANPNANPN
>160217_153
NPNANPNANPNA
>160217_154
PNANPNANPNAN
>160217_155
NANPNANPNANP
>160217_156
ANPNANPNANPN
>160217_157
NPNANPNANPNA
>160217_158
PNANPNANPNAN
>160217_159
NANPNANPNANP
>160217_160
ANPNANPNANPN
>160217_161
NPNANPNANPNA
>160217_162
PNANPNANPNAN
>160217_163
NANPNANPNANP
>160217_164
ANPNANPNANPN
>160217_165
NPNANPNANPNA
>160217_166
PNANPNANPNAN
>160217_167
NANPNANPNANP
>160217_168
ANPNANPNANPN
>160217_169
NPNANPNANPNA
>160217_170
PNANPNANPNAN
>160217_171
NANPNANPNANP
>160217_172
ANPNANPNANPN
>160217_173
NPNANPNANPNA
>160217_174
PNANPNANPNAN
>160217_175
NANPNANPNANP
>160217_176
ANPNANPNANPN
>160217_177
NPNANPNANPNA
>160217_178
PNANPNANPNAN
>160217_179
NANPNANPNANP
>160217_180
ANPNANPNANPN
>160217_181
NPNANPNANPNA
>160217_182
PNANPNANPNAN
>160217_183
NANPNANPNANP
>160217_184
ANPNANPNANPN
>160217_185
NPNANPNANPNA
>160217_186
PNANPNANPNAN
>160217_187
NANPNANPNANP
>160217_188
ANPNANPNANPN
>160217_189
NPNANPNANPNA
>160217_190
PNANPNANPNAN
>160217_191
NANPNANPNANP
>160217_192
ANPNANPNANPN
>160217_193
NPNANPNANPNA
>160217_194
PNANPNANPNAN
>160217_195
NANPNANPNANP
>160217_196
ANPNANPNANPN
>160217_197
NPNANPNANPNA
>160217_198
PNANPNANPNAN
>160217_199
NANPNANPNANP
>160217_200
ANPNANPNANPN
>160217_201
NPNANPNANPNA
>160217_202
PNANPNANPNAN
>160217_203
NANPNANPNANP
>160217_204
ANPNANPNANPN
>160217_205
NPNANPNANPNA
>160217_206
PNANPNANPNAN
>160217_207
NANPNANPNANP
>160217_208
ANPNANPNANPN
>160217_209
NPNANPNANPNA
>160217_210
PNANPNANPNAN
>160217_211
NANPNANPNANP
>160217_212
ANPNANPNANPN
>160217_213
NPNANPNANPNA
>160217_214
PNANPNANPNAN
>160217_215
NANPNANPNANP
>160217_216
ANPNANPNANPN
>160217_217
NPNANPNANPNK
>160217_218
PNANPNANPNKN
>160217_219
NANPNANPNKNN
>160217_220
ANPNANPNKNNQ
>160217_221
NPNANPNKNNQG
>160217_222
PNANPNKNNQGN
>160217_223
NANPNKNNQGNG
>160217_224
ANPNKNNQGNGQ
>160217_225
NPNKNNQGNGQG
>160217_226
PNKNNQGNGQGH
>160217_227
NKNNQGNGQGHN
>160217_228
KNNQGNGQGHNM
>160217_229
NNQGNGQGHNMP
>160217_230
NQGNGQGHNMPN
>160217_231
QGNGQGHNMPND
>160217_232
GNGQGHNMPNDP
>160217_233
NGQGHNMPNDPN
>160217_234
GQGHNMPNDPNR
>160217_235
QGHNMPNDPNRN
>160217_236
GHNMPNDPNRNV
>160217_237
HNMPNDPNRNVD
>160217_238
NMPNDPNRNVDE
>160217_239
MPNDPNRNVDEN
>160217_240
PNDPNRNVDENA
>160217_241
NDPNRNVDENAN
>160217_242
DPNRNVDENANA
>160217_243
PNRNVDENANAN
>160217_244
NRNVDENANANN
>160217_245
RNVDENANANNA
>160217_246
NVDENANANNAV
>160217_247
VDENANANNAVK
>160217_248
DENANANNAVKN
>160217_249
ENANANNAVKNN
>160217_250
NANANNAVKNNN
>160217_251
ANANNAVKNNNN
>160217_252
NANNAVKNNNNE
>160217_253
ANNAVKNNNNEE
>160217_254
NNAVKNNNNEEP
>160217_255
NAVKNNNNEEPS
>160217_256
AVKNNNNEEPSD
>160217_257
VKNNNNEEPSDK
>160217_258
KNNNNEEPSDKH
>160217_259
NNNNEEPSDKHI
>160217_260
NNNEEPSDKHIE
>160217_261
PSDKHIEQYLKK
>160217_262
SDKHIEQYLKKI
>160217_263
DKHIEQYLKKIQ
>160217_264
KHIEQYLKKIQN
>160217_265
HIEQYLKKIQNS
>160217_266
IEQYLKKIQNSL
>160217_267
EQYLKKIQNSLS
>160217_268
QNSLSTEWSPCS
>160217_269
NSLSTEWSPCSV
>160217_270
SLSTEWSPCSVT
>160217_271
LSTEWSPCSVTC
>160217_272
STEWSPCSVTCG
>160217_273
TEWSPCSVTCGN
>160217_274
EWSPCSVTCGNG
>160217_275
WSPCSVTCGNGI
>160217_276
SPCSVTCGNGIQ
>160217_277
VRIKPGSANKPK
>160217_278
RIKPGSANKPKD
>160217_279
IKPGSANKPKDE
>160217_280
KPGSANKPKDEL
>160276_1
YGAHNFGGNSYM
>160276_2
GAHNFGGNSYME
>160276_3
SYMEGKDGGDKT
>160276_4
YMEGKDGGDKTG
>160276_5
MEGKDGGDKTGE
>160276_6
EGKDGGDKTGEE
>160276_7
GKDGGDKTGEEK
>160276_8
KDGGDKTGEEKD
>160276_9
DGGDKTGEEKDG
>160276_10
GGDKTGEEKDGE
>160276_11
GEEKDGEHKTDS
>160276_12
EEKDGEHKTDSK
>160276_13
EKDGEHKTDSKT
>160276_14
KDGEHKTDSKTD
>160276_15
DGEHKTDSKTDN
>160276_16
GEHKTDSKTDNG
>160276_17
EHKTDSKTDNGK
>160276_18
HKTDSKTDNGKG
>160276_19
KTDSKTDNGKGA
>160276_20
TDSKTDNGKGAN
>160276_21
DSKTDNGKGANN
>160276_22
SKTDNGKGANNL
>160276_23
KTDNGKGANNLV
>160276_24
DYETSSNGQPAG
>160276_25
YETSSNGQPAGT
>160276_26
ETSSNGQPAGTL
>160276_27
TSSNGQPAGTLD
>160276_28
SSNGQPAGTLDN
>160276_29
SNGQPAGTLDNV
>160276_30
NGQPAGTLDNVL
>160276_31
GQPAGTLDNVLE
>160276_32
EGNSRKNSSNGG
>160276_33
GNSRKNSSNGGN
>160276_34
CNYKRKRRERDW
>160276_35
NYKRKRRERDWD
>160276_36
YKRKRRERDWDC
>160276_37
KRKRRERDWDCN
>160276_38
RKRRERDWDCNT
>160276_39
KDVCIPDRRYQL
>160276_40
DVCIPDRRYQLC
>160276_41
IPDRRYQLCMKE
>160276_42
WSLGDFGDIIMG
>160276_43
SLGDFGDIIMGT
>160276_44
LGDFGDIIMGTD
>160276_45
GDFGDIIMGTDM
>160276_46
EVQKLKEKCDGK
>160276_47
VQKLKEKCDGKI
>160276_48
QKLKEKCDGKIN
>160276_49
KLKEKCDGKINY
>160276_50
LKEKCDGKINYT
>160276_51
KEKCDGKINYTD
>160276_52
EKCDGKINYTDK
>160276_53
KCDGKINYTDKK
>160276_54
VCSVEEAKKNTQ
>160276_55
CSVEEAKKNTQE
>160276_56
SVEEAKKNTQEV
>160276_57
VEEAKKNTQEVV
>160276_58
EEAKKNTQEVVT
>160276_59
EAKKNTQEVVTN
>160276_60
AKKNTQEVVTNV
>160276_61
KKNTQEVVTNVD
>160276_62
KNTQEVVTNVDN
>160276_63
NTQEVVTNVDNA
>160276_64
TQEVVTNVDNAA
>160276_65
QEVVTNVDNAAK
>160276_66
EVVTNVDNAAKS
>160276_67
VVTNVDNAAKSQ
>160276_68
VTNVDNAAKSQA
>160276_69
TNSNPISQPVDS
>160276_70
NSNPISQPVDSS
>160276_71
NPISQPVDSSKA
>160276_72
VPGDSTHGNVNS
>160276_73
GKAVTGDGQNGN
>160276_74
KAVTGDGQNGNQ
>160276_75
AVTGDGQNGNQT
>160276_76
VTGDGQNGNQTP
>160276_77
TGDGQNGNQTPA
>160276_78
GDGQNGNQTPAE
>160276_79
DGQNGNQTPAES
>160276_80
GQNGNQTPAESD
>160276_81
QNGNQTPAESDV
>160276_82
LRHSKDNSDSDG
>160276_83
RHSKDNSDSDGP
>160276_84
HSKDNSDSDGPA
>160276_85
SKDNSDSDGPAE
>160276_86
KDNSDSDGPAES
>160276_87
DNSDSDGPAESM
>160276_88
NSDSDGPAESMA
>160276_89
SDSDGPAESMAN
>160276_90
DSDGPAESMANP
>160276_91
SDGPAESMANPD
>160276_92
DGPAESMANPDS
>160276_93
INKGVPEDRDKT
>160276_94
NKGVPEDRDKTV
>160276_95
KGVPEDRDKTVG
>160276_96
KTVGSKDGGGED
>160276_97
TVGSKDGGGEDN
>160276_98
VGSKDGGGEDNS
>160276_99
GSKDGGGEDNSA
>160276_100
SKDGGGEDNSAN
>160276_101
KDGGGEDNSANK
>160276_102
DGGGEDNSANKD
>160276_103
GGGEDNSANKDA
>160276_104
GGEDNSANKDAA
>160276_105
KNDTEKNGASTP
>160276_106
NDTEKNGASTPD
>160276_107
DTEKNGASTPDS
>160276_108
TEKNGASTPDSK
>160276_109
EKNGASTPDSKQ
>160276_110
KNGASTPDSKQS
>160276_111
NGASTPDSKQSE
>160276_112
GASTPDSKQSED
>160276_113
ASTPDSKQSEDA
>160276_114
STPDSKQSEDAT
>160276_115
ESTESGDRTTND
>160276_116
STESGDRTTNDT
>160276_117
TESGDRTTNDTT
>160276_118
ESGDRTTNDTTN
>160276_119
SGDRTTNDTTNS
>160276_120
GDRTTNDTTNSL
>160276_121
DRTTNDTTNSLE
>160276_122
RTTNDTTNSLEN
>160276_123
TTNDTTNSLENK
>160276_124
TNDTTNSLENKN
>160276_125
NDTTNSLENKNG
>160276_126
FKSNDTPNEEPN
>160276_127
KSNDTPNEEPNS
>160276_128
SNDTPNEEPNSD
>160276_129
NDTPNEEPNSDQ
>160276_130
KHMNKDTFTKNT
>160276_131
HMNKDTFTKNTN
>160276_132
MNKDTFTKNTNS
>160276_133
NKDTFTKNTNSH
>160276_134
KDTFTKNTNSHH
>160276_135
DTFTKNTNSHHL
>160276_136
HLNSNNNLSNGK
>160276_137
LNSNNNLSNGKL
>160276_138
LDIKEYKYRDVK
>160276_139
DKISSNTCSREK
>160276_140
ISSNTCSREKSK
>160276_141
SSNTCSREKSKN
>160276_142
SNTCSREKSKNL
>160276_143
NTCSREKSKNLC
>160276_144
PSYKCFTKGGFK
>160276_145
SYKCFTKGGFKD
>160276_146
YKCFTKGGFKDK
>160276_147
KCFTKGGFKDKT
>160276_148
CFTKGGFKDKTY
>160276_149
FTKGGFKDKTYF
>160276_150
TKGGFKDKTYFA
>160276_151
EHMQPSTPLDYS
>160283_1
NKRWKSYGTPDN
>160283_2
RINNGRNTSSNN
>160283_3
INNGRNTSSNNE
>160283_4
NNGRNTSSNNEV
>160283_5
NGRNTSSNNEVL
>160283_6
GRNTSSNNEVLS
>160283_7
RNTSSNNEVLSN
>160283_8
LSNCREKRKGMK
>160283_9
SNCREKRKGMKW
>160283_10
NCREKRKGMKWD
>160283_11
CREKRKGMKWDC
>160283_12
REKRKGMKWDCK
>160283_13
IEASKKESQLLL
>160283_14
EASKKESQLLLK
>160283_15
KLPKSKCKNNTL
>160283_16
LPKSKCKNNTLY
>160283_17
PKSKCKNNTLYE
>160283_18
KYCDCKHTTTLV
>160283_19
FGCDKNSVDTNT
>160283_20
GCDKNSVDTNTK
>160283_21
CDKNSVDTNTKV
>160283_22
DKNSVDTNTKVW
>160283_23
KNSVDTNTKVWE
>160283_24
NSVDTNTKVWEC
>160283_25
KDVCVPPRRQEL
>160283_26
DVCVPPRRQELC
>160283_27
VCVPPRRQELCL
>160283_28
CVPPRRQELCLG
>160283_29
ILKRKYKNKDDK
>160283_30
LKRKYKNKDDKE
>160283_31
KRKYKNKDDKEV
>160283_32
RKYKNKDDKEVC
>160283_33
KYKNKDDKEVCK
>160283_34
YKNKDDKEVCKI
>160283_35
GGTDYWNDLSNR
>160283_36
EEYNKQAKQYQE
>160283_37
EYNKQAKQYQEY
>160283_38
YNKQAKQYQEYQ
>160283_39
NKQAKQYQEYQK
>160283_40
KQAKQYQEYQKG
>160283_41
QAKQYQEYQKGN
>160283_42
AKQYQEYQKGNN
>160283_43
FKSIKPEVYLKK
>160283_44
SIIRNNEQTSQE
>160283_45
IIRNNEQTSQEA
>160283_46
IRNNEQTSQEAV
>160283_47
RNNEQTSQEAVP
>160283_48
ISEGPKGNEQKE
>160283_49
SEGPKGNEQKER
>160283_50
EGPKGNEQKERD
>160283_51
GPKGNEQKERDD
>160283_52
PKGNEQKERDDD
>160283_53
KGNEQKERDDDS
>160283_54
GNEQKERDDDSL
>160283_55
NEQKERDDDSLS
>160283_56
EQKERDDDSLSK
>160283_57
QKERDDDSLSKI
>160283_58
SPSINNGDDSGS
>160283_59
PSINNGDDSGSG
>160283_60
SINNGDDSGSGS
>160283_61
INNGDDSGSGSA
>160283_62
NNGDDSGSGSAT
>160283_63
VKEHTSNSDNVQ
>160283_64
KEHTSNSDNVQQ
>160283_65
EHTSNSDNVQQS
>160283_66
HTSNSDNVQQSG
>160283_67
TSNSDNVQQSGG
>160283_68
SNSDNVQQSGGI
>160283_69
SSDQDMSNTPGP
>160283_70
SDQDMSNTPGPL
>160283_71
DQDMSNTPGPLD
>160283_72
QDMSNTPGPLDN
>160283_73
DMSNTPGPLDNT
>160283_74
MSNTPGPLDNTS
>160283_75
SNTPGPLDNTSE
>160283_76
NTPGPLDNTSEE
>160283_77
TPGPLDNTSEET
>160283_78
PGPLDNTSEETT
>160283_79
GPLDNTSEETTE
>160283_80
PLDNTSEETTER
>160283_81
NEREDERTLTKE
>160283_82
EREDERTLTKEY
>160283_83
REDERTLTKEYE
>160283_84
EDERTLTKEYED
>160283_85
DERTLTKEYEDI
>160283_86
ERTLTKEYEDIV
>160283_87
RTLTKEYEDIVL
>160283_88
INPEDRNSNTLH
>160283_89
NPEDRNSNTLHL
>160283_90
HSHHGNRQDRGG
>160283_91
SHHGNRQDRGGN
>160283_92
HHGNRQDRGGNS
>160283_93
HGNRQDRGGNSG
>160283_94
GNRQDRGGNSGN
>160283_95
NRQDRGGNSGNV
>160283_96
RQDRGGNSGNVL
>160283_97
QDRGGNSGNVLN
>160283_98
DRGGNSGNVLNM
>160283_99
LNMRSNNNNFNN
>160283_100
NMRSNNNNFNNI
>160283_101
MRSNNNNFNNIP
>160283_102
RSNNNNFNNIPS
>160283_103
SNNNNFNNIPSR
>160283_104
NNNNFNNIPSRY
>160283_105
FSSMPYYAGAGV
>160283_106
SSMPYYAGAGVL
>160283_107
SMPYYAGAGVLF
>160283_108
SEGVMNENNENN
>160283_109
EGVMNENNENNF
>160283_110
TDNLDKLSNMFN
>160316_1
QCVTHESYQELV
>160316_2
CVTHESYQELVK
>160316_3
VTHESYQELVKK
>160316_4
THESYQELVKKL
>160316_5
HESYQELVKKLE
>160316_6
ESYQELVKKLEA
>160316_7
SYQELVKKLEAL
>160316_8
YQELVKKLEALE
>160316_9
QELVKKLEALED
>160316_10
ELVKKLEALEDA
>160316_11
GLFHKEKMILNE
>160316_12
LFHKEKMILNEE
>160316_13
FHKEKMILNEEE
>160316_14
HKEKMILNEEEI
>160316_15
KEKMILNEEEIT
>160316_16
EKMILNEEEITT
>160316_17
KMILNEEEITTK
>160316_18
MILNEEEITTKG
>160316_19
ILNEEEITTKGA
>160316_20
LNEEEITTKGAS
>160316_21
NEEEITTKGASA
>160316_22
EEEITTKGASAQ
>160316_23
EEITTKGASAQS
>160316_24
RSNTLPRSNTSS
>160316_25
SNTLPRSNTSSG
>160316_26
TLPRSNTSSGAS
>160316_27
PRSNTSSGASPP
>160316_28
RSNTSSGASPPA
>160316_29
SNTSSGASPPAD
>160316_30
NTSSGASPPADA
>160316_31
TSSGASPPADAS
>160316_32
SSGASPPADASD
>160316_33
SGASPPADASDS
>160316_34
GASPPADASDSD
>160316_35
ASPPADASDSDA
>160316_36
SPPADASDSDAK
>160316_37
PPADASDSDAKS
>160316_38
PADASDSDAKSY
>160316_39
ADASDSDAKSYA
>160316_40
DASDSDAKSYAD
>160316_41
NELLYKLNFYFD
>160316_42
NIKELLDKINEI
>160316_43
DKINEIKNPPPA
>160316_44
KINEIKNPPPAN
>160316_45
INEIKNPPPANS
>160316_46
NEIKNPPPANSG
>160316_47
EIKNPPPANSGN
>160316_48
IKNPPPANSGNT
>160316_49
KNPPPANSGNTP
>160316_50
NPPPANSGNTPN
>160316_51
PPPANSGNTPNT
>160316_52
PPANSGNTPNTL
>160316_53
PANSGNTPNTLL
>160316_54
ANSGNTPNTLLD
>160316_55
NSGNTPNTLLDK
>160316_56
SGNTPNTLLDKN
>160316_57
GNTPNTLLDKNK
>160316_58
NTLLDKNKKIEE
>160316_59
TLLDKNKKIEEH
>160316_60
LLDKNKKIEEHE
>160316_61
LDKNKKIEEHEE
>160316_62
DKNKKIEEHEEK
>160316_63
KNKKIEEHEEKI
>160316_64
NKKIEEHEEKIK
>160316_65
KKIEEHEEKIKE
>160316_66
KIEEHEEKIKEI
>160316_67
IEEHEEKIKEIA
>160316_68
EEHEEKIKEIAK
>160316_69
EHEEKIKEIAKT
>160316_70
HEEKIKEIAKTI
>160316_71
EEKIKEIAKTIK
>160316_72
PLELEYYLREKN
>160316_73
ELEYYLREKNKK
>160316_74
EYYLREKNKKVD
>160316_75
PKVPYPNGIVYP
>160316_76
KVPYPNGIVYPL
>160316_77
VPYPNGIVYPLP
>160316_78
PYPNGIVYPLPL
>160316_79
DLEEKKINHTKE
>160316_80
PNIYKPQNKPEP
>160316_81
NIYKPQNKPEPY
>160316_82
IYKPQNKPEPYY
>160316_83
YKPQNKPEPYYL
>160316_84
KPQNKPEPYYLI
>160316_85
PQNKPEPYYLIV
>160316_86
TEETEETEETVG
>160316_87
EETEETEETVGH
>160316_88
ETEETEETVGHT
>160316_89
EEQKQITGTSST
>160316_90
EQKQITGTSSTS
>160316_91
QSATHSNSQNQQ
>160316_92
SATHSNSQNQQS
>160316_93
ATHSNSQNQQSN
>160316_94
THSNSQNQQSNA
>160316_95
HSNSQNQQSNAS
>160316_96
QQSNASSTNTQN
>160316_97
QSNASSTNTQNG
>160316_98
SNASSTNTQNGV
>160316_99
NASSTNTQNGVA
>160316_100
ASSTNTQNGVAV
>160316_101
YYNGESSPLKTL
>160316_102
YNGESSPLKTLS
>160316_103
NGESSPLKTLSE
>160316_104
IKNKNYTGNSPS
>160316_105
KNKNYTGNSPSE
>160316_106
NKNYTGNSPSEN
>160316_107
KNYTGNSPSENN
>160316_108
NYTGNSPSENNK
>160316_109
YTGNSPSENNKK
>160316_110
TGNSPSENNKKV
>160316_111
ENNKKVNEALKS
>160316_112
NNKKVNEALKSY
>160316_113
NKKVNEALKSYE
>160316_114
KKVNEALKSYEN
>160316_115
KVNEALKSYENF
>160316_116
VNEALKSYENFL
>160316_117
PEAKVTTVVTPP
>160316_118
EAKVTTVVTPPQ
>160316_119
AKVTTVVTPPQP
>160316_120
KVTTVVTPPQPD
>160316_121
VTTVVTPPQPDV
>160316_122
TVVTPPQPDVTP
>160316_123
VVTPPQPDVTPS
>160316_124
VTPPQPDVTPSP
>160316_125
TPPQPDVTPSPL
>160316_126
EDNDEYLDQVVT
>160316_127
GVYRSLKKQIEK
>160316_128
VYRSLKKQIEKN
>160316_129
YRSLKKQIEKNI
>160316_130
LNSRLKKRKYFL
>160316_131
NSRLKKRKYFLD
>160316_132
SRLKKRKYFLDV
>160316_133
ESIKKVIKEEKE
>160316_134
SIKKVIKEEKEK
>160316_135
IKKVIKEEKEKF
>160316_136
KKVIKEEKEKFP
>160316_137
KEKFPSSPPTTP
>160316_138
EKFPSSPPTTPP
>160316_139
KFPSSPPTTPPS
>160316_140
FPSSPPTTPPSP
>160316_141
PSSPPTTPPSPA
>160316_142
SSPPTTPPSPAK
>160316_143
SPPTTPPSPAKT
>160316_144
PPTTPPSPAKTD
>160316_145
PTTPPSPAKTDE
>160316_146
TTPPSPAKTDEQ
>160316_147
TPPSPAKTDEQK
>160316_148
PPSPAKTDEQKK
>160316_149
ENSGCFRHLDER
>160316_150
NSGCFRHLDERE
>160316_151
SGCFRHLDEREE
>160316_152
GCFRHLDEREEC
>160316_153
CFRHLDEREECK
>160316_154
FRHLDEREECKC
>160316_155
RHLDEREECKCL
>160316_156
DKCVENPNPTCN
>160316_157
CVENPNPTCNEN
>160316_158
VENPNPTCNENN
>160316_159
ENPNPTCNENNG
>160316_160
TEEDSGSNGKKI
>160316_161
EEDSGSNGKKIT
>160316_162
EDSGSNGKKITC
>160316_163
DSGSNGKKITCE
>160316_164
SGSNGKKITCEC
>160316_165
GSNGKKITCECT
>160316_166
SNGKKITCECTK
>160316_167
NGKKITCECTKP
>160316_168
GKKITCECTKPD
>160316_169
KKITCECTKPDS
>160316_170
KITCECTKPDSY
>160316_171
ITCECTKPDSYP
>160316_172
TCECTKPDSYPL
>160316_173
CECTKPDSYPLF
>160413_1
QCVTHESYQELV
>160413_2
CVTHESYQELVK
>160413_3
VTHESYQELVKK
>160413_4
THESYQELVKKL
>160413_5
HESYQELVKKLE
>160413_6
ESYQELVKKLEA
>160413_7
SYQELVKKLEAL
>160413_8
YQELVKKLEALE
>160413_9
QELVKKLEALED
>160413_10
ELVKKLEALEDA
>160413_11
SRRTNPSDNSSD
>160413_12
RRTNPSDNSSDS
>160413_13
RTNPSDNSSDSN
>160413_14
TNPSDNSSDSNT
>160413_15
NPSDNSSDSNTK
>160413_16
PSDNSSDSNTKT
>160413_17
SDNSSDSNTKTY
>160413_18
DNSSDSNTKTYA
>160413_19
NSSDSNTKTYAD
>160413_20
SSDSNTKTYADL
>160413_21
SDSNTKTYADLK
>160413_22
DSNTKTYADLKH
>160413_23
NELLYKLNFYYD
>160413_24
DAENPTTGSKPN
>160413_25
AENPTTGSKPNP
>160413_26
ENPTTGSKPNPL
>160413_27
NPTTGSKPNPLP
>160413_28
PTTGSKPNPLPE
>160413_29
TTGSKPNPLPEN
>160413_30
TGSKPNPLPENK
>160413_31
HEEKIKEIAKTI
>160413_32
EEKIKEIAKTIK
>160413_33
PLELEYYLREKN
>160413_34
ELEYYLREKNKK
>160413_35
EYYLREKNKKVD
>160413_36
PKVPYPNGIVYP
>160413_37
KVPYPNGIVYPL
>160413_38
VPYPNGIVYPLP
>160413_39
PYPNGIVYPLPL
>160413_40
PNIYKPQNKPEP
>160413_41
NIYKPQNKPEPY
>160413_42
IYKPQNKPEPYY
>160413_43
YKPQNKPEPYYL
>160413_44
KPQNKPEPYYLI
>160413_45
PQNKPEPYYLIV
>160413_46
TVTITLPPKEES
>160413_47
VTITLPPKEESA
>160413_48
TITLPPKEESAP
>160413_49
ITLPPKEESAPK
>160413_50
TLPPKEESAPKE
>160413_51
LPPKEESAPKEV
>160413_52
PPKEESAPKEVK
>160413_53
EEQKQITGTSST
>160413_54
EQKQITGTSSTS
>160413_55
QSATHSNSQNQQ
>160413_56
SATHSNSQNQQS
>160413_57
ATHSNSQNQQSN
>160413_58
THSNSQNQQSNA
>160413_59
HSNSQNQQSNAS
>160413_60
QQSNASSTNTQN
>160413_61
QSNASSTNTQNG
>160413_62
SNASSTNTQNGV
>160413_63
NASSTNTQNGVA
>160413_64
ASSTNTQNGVAV
>160413_65
YYNGESSPLKTL
>160413_66
YNGESSPLKTLS
>160413_67
NGESSPLKTLSE
>160413_68
IKNKNYTGNSPS
>160413_69
KNKNYTGNSPSE
>160413_70
NKNYTGNSPSEN
>160413_71
KNYTGNSPSENN
>160413_72
NYTGNSPSENNK
>160413_73
YTGNSPSENNKK
>160413_74
TGNSPSENNKKV
>160413_75
ENNKKVNEALKS
>160413_76
NNKKVNEALKSY
>160413_77
NKKVNEALKSYE
>160413_78
KKVNEALKSYEN
>160413_79
KVNEALKSYENF
>160413_80
VNEALKSYENFL
>160413_81
PEAKVTTVVTPP
>160413_82
EAKVTTVVTPPQ
>160413_83
AKVTTVVTPPQP
>160413_84
KVTTVVTPPQPD
>160413_85
VTTVVTPPQPDV
>160413_86
TVVTPPQPDVTP
>160413_87
VVTPPQPDVTPS
>160413_88
VTPPQPDVTPSP
>160413_89
TPPQPDVTPSPL
>160413_90
EDNDEYLDQVVT
>160413_91
GVYRSLKKQIEK
>160413_92
VYRSLKKQIEKN
>160413_93
YRSLKKQIEKNI
>160413_94
LNSRLKKRKYFL
>160413_95
NSRLKKRKYFLD
>160413_96
SRLKKRKYFLDV
>160413_97
ESIKKVIKEEKE
>160413_98
SIKKVIKEEKEK
>160413_99
IKKVIKEEKEKF
>160413_100
KKVIKEEKEKFP
>160413_101
KEKFPSSPPTTP
>160413_102
EKFPSSPPTTPP
>160413_103
KFPSSPPTTPPS
>160413_104
FPSSPPTTPPSP
>160413_105
PSSPPTTPPSPA
>160413_106
SSPPTTPPSPAK
>160413_107
SPPTTPPSPAKT
>160413_108
PPTTPPSPAKTD
>160413_109
PTTPPSPAKTDE
>160413_110
TTPPSPAKTDEQ
>160413_111
TPPSPAKTDEQK
>160413_112
PPSPAKTDEQKK
>160413_113
DDKIDLFKNTND
>160413_114
ENSGCFRHLDER
>160413_115
NSGCFRHLDERE
>160413_116
SGCFRHLDEREE
>160413_117
GCFRHLDEREEC
>160413_118
CFRHLDEREECK
>160413_119
FRHLDEREECKC
>160413_120
RHLDEREECKCL
>160413_121
DKCVENPNPTCN
>160413_122
CVENPNPTCNEN
>160413_123
VENPNPTCNENN
>160413_124
ENPNPTCNENNG
>160413_125
TCTEEDSGSSRK
>160413_126
CTEEDSGSSRKK
>160413_127
TEEDSGSSRKKI
>160413_128
EEDSGSSRKKIT
>160413_129
EDSGSSRKKITC
>160413_130
DSGSSRKKITCE
>160413_131
SGSSRKKITCEC
>160413_132
GSSRKKITCECT
>160413_133
SSRKKITCECTK
>160413_134
SRKKITCECTKP
>160413_135
RKKITCECTKPD
>160413_136
KKITCECTKPDS
>160413_137
KITCECTKPDSY
>160413_138
ITCECTKPDSYP
>160413_139
TCECTKPDSYPL
>160413_140
CECTKPDSYPLF
>160459_1
IKNESKYSNTFI
>160459_2
KNESKYSNTFIN
>160459_3
NESKYSNTFINN
>160459_4
ESKYSNTFINNA
>160459_5
SKYSNTFINNAY
>160459_6
KYSNTFINNAYN
>160459_7
YSNTFINNAYNM
>160459_8
SNTFINNAYNMS
>160459_9
NTFINNAYNMSI
>160459_10
TFINNAYNMSIR
>160459_11
FINNAYNMSIRR
>160459_12
INNAYNMSIRRS
>160459_13
ESKPSTGAGGTA
>160459_14
SKPSTGAGGTAG
>160459_15
KPSTGAGGTAGG
>160459_16
PSTGAGGTAGGS
>160459_17
STGAGGTAGGSA
>160459_18
TGAGGTAGGSAG
>160459_19
GAGGTAGGSAGG
>160459_20
AGGTAGGSAGGS
>160459_21
GGTAGGSAGGSA
>160459_22
AGGSAGSGDGNG
>160459_23
GGSAGSGDGNGA
>160459_24
GSAGSGDGNGAD
>160459_25
SAGSGDGNGADA
>160459_26
AGSGDGNGADAE
>160459_27
GSGDGNGADAEG
>160459_28
SGDGNGADAEGS
>160459_29
GADAEGSSSTPA
>160459_30
ADAEGSSSTPAT
>160459_31
DAEGSSSTPATT
>160459_32
AEGSSSTPATTT
>160459_33
EGSSSTPATTTT
>160459_34
GSSSTPATTTTT
>160459_35
SSSTPATTTTTK
>160459_36
SSTPATTTTTKT
>160459_37
STPATTTTTKTT
>160459_38
TPATTTTTKTTT
>160459_39
PATTTTTKTTTT
>160459_40
ATTTTTKTTTTT
>160459_41
TTTTTKTTTTTT
>160459_42
TTTTKTTTTTTT
>160459_43
TTTKTTTTTTTT
>160459_44
TTKTTTTTTTTN
>160459_45
TKTTTTTTTTND
>160459_46
KTTTTTTTTNDA
>160459_47
TTTTTTTTNDAE
>160459_48
TTTTTTTNDAEA
>160459_49
TTTTTTNDAEAS
>160459_50
NDAEASTSTSSE
>160459_51
TNPKGKGEVQEP
>160459_52
NPKGKGEVQEPN
>160459_53
PKGKGEVQEPNQ
>160459_54
KGKGEVQEPNQA
>160459_55
GKGEVQEPNQAN
>160459_56
KGEVQEPNQANK
>160459_57
GEVQEPNQANKE
>160459_58
EVQEPNQANKET
>160459_59
VQEPNQANKETQ
>160459_60
QEPNQANKETQN
>160459_61
EPNQANKETQNN
>160459_62
PNQANKETQNNS
>160459_63
NQANKETQNNSN
>160459_64
QANKETQNNSNV
>160459_65
ANKETQNNSNVQ
>160459_66
NKETQNNSNVQQ
>160459_67
KETQNNSNVQQD
>160459_68
ETQNNSNVQQDS
>160459_69
TQNNSNVQQDSQ
>160459_70
QNNSNVQQDSQT
>160459_71
NNSNVQQDSQTK
>160459_72
SAPENKGTGQHG
>160459_73
APENKGTGQHGH
>160459_74
PENKGTGQHGHM
>160459_75
ENKGTGQHGHMH
>160459_76
NKGTGQHGHMHG
>160459_77
KGTGQHGHMHGS
>160459_78
GTGQHGHMHGSR
>160459_79
TGQHGHMHGSRN
>160459_80
GQHGHMHGSRNN
>160459_81
QHGHMHGSRNNH
>160459_82
HGHMHGSRNNHP
>160459_83
GHMHGSRNNHPQ
>160459_84
HMHGSRNNHPQN
>160459_85
MHGSRNNHPQNT
>160459_86
HGSRNNHPQNTS
>160459_87
SRNNHPQNTSDS
>160459_88
NHPQNTSDSQKE
>160459_89
HPQNTSDSQKEC
>160459_90
PQNTSDSQKECT
>160459_91
QNTSDSQKECTD
>160459_92
NTSDSQKECTDG
>160459_93
TSDSQKECTDGN
>160459_94
SDSQKECTDGNK
>160459_95
DSQKECTDGNKE
>160459_96
SQKECTDGNKEN
>160459_97
QKECTDGNKENC
>160459_98
KECTDGNKENCG
>160459_99
ECTDGNKENCGA
>160459_100
CTDGNKENCGAA
>160459_101
TDGNKENCGAAT
>160469_1
IKNESKYSNTFI
>160469_2
KNESKYSNTFIN
>160469_3
NESKYSNTFINN
>160469_4
ESKYSNTFINNA
>160469_5
SKYSNTFINNAY
>160469_6
KYSNTFINNAYN
>160469_7
YSNTFINNAYNM
>160469_8
SNTFINNAYNMS
>160469_9
NTFINNAYNMSI
>160469_10
TFINNAYNMSIR
>160469_11
FINNAYNMSIRR
>160469_12
INNAYNMSIRRS
>160469_13
SMAESKPPTGDG
>160469_14
MAESKPPTGDGA
>160469_15
AESKPPTGDGAV
>160469_16
ESKPPTGDGAVA
>160469_17
SKPPTGDGAVAS
>160469_18
VASAGNGAGNGA
>160469_19
ASAGNGAGNGAG
>160469_20
SAGNGAGNGAGN
>160469_21
AGNGAGNGAGNG
>160469_22
GNGAGNGAGNGA
>160469_23
NGAGNGAGNGAG
>160469_24
GAGNGAGNGAGN
>160469_25
AGNGAGNGAGNG
>160469_26
GNGAGNGAGNGA
>160469_27
NGAGNGAGNGAG
>160469_28
GAGNGAGNGAGN
>160469_29
AGNGAGNGAGNG
>160469_30
GNGAGNGAGNGA
>160469_31
NGAGNGAGNGAG
>160469_32
GAGNGAGNGAGN
>160469_33
AGNGAGNGAGNG
>160469_34
GNGAGNGAGNGA
>160469_35
NGAGNGAGNGAG
>160469_36
GAGNGAGNGAGN
>160469_37
AGNGAGNGAGNG
>160469_38
GNGAGNGAGNGA
>160469_39
NGAGNGAGNGAG
>160469_40
GAGNGAGNGAGN
>160469_41
AGNGAGNGAGNG
>160469_42
GNGAGNGAGNGA
>160469_43
NGAGNGAGNGAG
>160469_44
GAGNGAGNGAGN
>160469_45
AGNGAGNGAGNG
>160469_46
GNGAGNGAGNGA
>160469_47
NGAGNGAGNGAG
>160469_48
GAGNGAGNGAGN
>160469_49
AGNGAGNGAGNG
>160469_50
GNGAGNGAGNGA
>160469_51
NGAGNGAGNGAG
>160469_52
GAGNGAGNGAGN
>160469_53
AGNGAGNGAGNG
>160469_54
GNGAGNGAGNGA
>160469_55
NGAGNGAGNGAG
>160469_56
GAGNGAGNGAGN
>160469_57
AGNGAGNGAGNG
>160469_58
GNGAGNGAGNGA
>160469_59
NGAGNGAGNGAG
>160469_60
GAGNGAGNGAGN
>160469_61
AGNGAGNGAGNG
>160469_62
GNGAGNGAGNGA
>160469_63
NGAGNGAGNGAG
>160469_64
GAGNGAGNGAGN
>160469_65
AGNGAGNGAGNG
>160469_66
GNGAGNGAGNGA
>160469_67
NGAGNGAGNGAG
>160469_68
GAGNGAGNGAGN
>160469_69
AGNGAGNGAGNG
>160469_70
GNGAGNGAGNGA
>160469_71
NGAGNGAGNGAG
>160469_72
GAGNGAGNGAGN
>160469_73
AGNGAGNGAGNG
>160469_74
GNGAGNGAGNGA
>160469_75
NGAGNGAGNGAV
>160469_76
GAGNGAGNGAVA
>160469_77
AGNGAGNGAVAS
>160469_78
GNGAGNGAVASA
>160469_79
NGAGNGAVASAG
>160469_80
GAGNGAVASAGN
>160469_81
VASAGNGAGNGA
>160469_82
ASAGNGAGNGAV
>160469_83
SAGNGAGNGAVA
>160469_84
AGNGAGNGAVAS
>160469_85
GNGAGNGAVASA
>160469_86
NGAGNGAVASAG
>160469_87
GAGNGAVASAGN
>160469_88
GAVAERSSSTPA
>160469_89
AVAERSSSTPAT
>160469_90
VAERSSSTPATT
>160469_91
AERSSSTPATTT
>160469_92
ERSSSTPATTTT
>160469_93
RSSSTPATTTTT
>160469_94
SSSTPATTTTTT
>160469_95
SSTPATTTTTTT
>160469_96
STPATTTTTTTT
>160469_97
TPATTTTTTTTN
>160469_98
PATTTTTTTTND
>160469_99
ATTTTTTTTNDA
>160469_100
TTTTTTTTNDAE
>160469_101
TTTTTTTNDAEA
>160469_102
TTTTTTNDAEAS
>160469_103
NDAEASTSTSSE
>160469_104
TSSENSNHNNAE
>160469_105
SSENSNHNNAET
>160469_106
SENSNHNNAETN
>160469_107
ENSNHNNAETNP
>160469_108
NSNHNNAETNPK
>160469_109
SNHNNAETNPKG
>160469_110
NHNNAETNPKGN
>160469_111
HNNAETNPKGNG
>160469_112
NNAETNPKGNGE
>160469_113
NAETNPKGNGEV
>160469_114
AETNPKGNGEVQ
>160469_115
ETNPKGNGEVQP
>160469_116
TNPKGNGEVQPN
>160469_117
NPKGNGEVQPNQ
>160469_118
PKGNGEVQPNQA
>160469_119
KGNGEVQPNQAN
>160469_120
GNGEVQPNQANK
>160469_121
NGEVQPNQANKE
>160469_122
GEVQPNQANKET
>160469_123
EVQPNQANKETQ
>160469_124
VQPNQANKETQN
>160469_125
QPNQANKETQNN
>160469_126
PNQANKETQNNS
>160469_127
NQANKETQNNSN
>160469_128
QANKETQNNSNV
>160469_129
ANKETQNNSNVQ
>160469_130
NKETQNNSNVQQ
>160469_131
KETQNNSNVQQD
>160469_132
ETQNNSNVQQDS
>160469_133
TQNNSNVQQDSQ
>160469_134
QNNSNVQQDSQT
>160469_135
NNSNVQQDSQTK
>160469_136
SAPENKGTGQHG
>160469_137
APENKGTGQHGH
>160469_138
PENKGTGQHGHM
>160469_139
ENKGTGQHGHMH
>160469_140
NKGTGQHGHMHG
>160469_141
KGTGQHGHMHGS
>160469_142
GTGQHGHMHGSR
>160469_143
TGQHGHMHGSRN
>160469_144
GQHGHMHGSRNN
>160469_145
QHGHMHGSRNNH
>160469_146
HGHMHGSRNNHP
>160469_147
GHMHGSRNNHPQ
>160469_148
HMHGSRNNHPQN
>160469_149
MHGSRNNHPQNT
>160469_150
HGSRNNHPQNTS
>160469_151
SRNNHPQNTSDS
>160469_152
NHPQNTSDSQKE
>160469_153
HPQNTSDSQKEC
>160469_154
PQNTSDSQKECT
>160469_155
QNTSDSQKECTD
>160469_156
NTSDSQKECTDG
>160469_157
TSDSQKECTDGN
>160469_158
SDSQKECTDGNK
>160469_159
DSQKECTDGNKE
>160469_160
SQKECTDGNKEN
>160469_161
QKECTDGNKENC
>160469_162
KECTDGNKENCG
>160469_163
ECTDGNKENCGA
>160469_164
CTDGNKENCGAA
>160469_165
TDGNKENCGAAT
>160537_1
YEGERALTKDNN
>160537_2
EGERALTKDNNL
>160537_3
GERALTKDNNLL
>160537_4
GKFHLDGIPPAP
>160537_5
KFHLDGIPPAPR
>160537_6
FHLDGIPPAPRK
>160537_7
HLDGIPPAPRKV
>160537_8
LDGIPPAPRKVP
>160537_9
DGIPPAPRKVPQ
>160537_10
GIPPAPRKVPQI
>160537_11
IPPAPRKVPQIE
>160537_12
PPAPRKVPQIEV
>160537_13
PAPRKVPQIEVT
>160537_14
APRKVPQIEVTF
>160537_15
PRKVPQIEVTFD
>160537_16
RKVPQIEVTFDI
>160537_17
VKSSLEDQKIKE
>160537_18
KSSLEDQKIKEK
>160537_19
AGKDEYEAKQKE
>160537_20
GKDEYEAKQKEA
>160537_21
KDEYEAKQKEAE
>160537_22
DEYEAKQKEAES
>160537_23
EYEAKQKEAESV
>160537_24
YEAKQKEAESVC
>160537_25
EAKQKEAESVCA
>160537_26
AKQKEAESVCAP
>160537_27
KQKEAESVCAPI
>160537_28
KIYQDAAGAAGG
>160537_29
IYQDAAGAAGGM
>160537_30
YQDAAGAAGGMP
>160537_31
QDAAGAAGGMPG
>160537_32
DAAGAAGGMPGG
>160537_33
AAGAAGGMPGGM
>160537_34
AGAAGGMPGGMP
>160537_35
GAAGGMPGGMPG
>160537_36
AAGGMPGGMPGG
>160537_37
AGGMPGGMPGGM
>160537_38
GGMPGGMPGGMP
>160537_39
GMPGGMPGGMPG
>160537_40
MPGGMPGGMPGG
>160537_41
PGGMPGGMPGGM
>160537_42
GGMPGGMPGGMP
>160537_43
GMPGGMPGGMPG
>160537_44
MPGGMPGGMPGG
>160537_45
PGGMPGGMPGGM
>160537_46
GGMPGGMPGGMN
>160537_47
GMPGGMPGGMNF
>160537_48
MPGGMPGGMNFP
>160537_49
PGGMPGGMNFPG
>160537_50
GGMPGGMNFPGG
>160537_51
GMPGGMNFPGGM
>160537_52
MPGGMNFPGGMP
>160537_53
PGGMNFPGGMPG
>160537_54
GGMNFPGGMPGA
>160537_55
GMNFPGGMPGAG
>160537_56
MNFPGGMPGAGM
>160537_57
NFPGGMPGAGMP
>160537_58
FPGGMPGAGMPG
>160537_59
PGGMPGAGMPGN
>160537_60
GGMPGAGMPGNA
>160537_61
GMPGAGMPGNAP
>160537_62
MPGAGMPGNAPA
>160537_63
PGAGMPGNAPAG
>160537_64
GAGMPGNAPAGS
>160537_65
AGMPGNAPAGSG
>160537_66
GMPGNAPAGSGP
>160537_67
MPGNAPAGSGPT
>160537_68
PGNAPAGSGPTV
>160537_69
GNAPAGSGPTVE
>160537_70
NAPAGSGPTVEE
>160537_71
APAGSGPTVEEV
>160537_72
PAGSGPTVEEVD
>160605_1
ANDKAKKPAGKG
>160605_2
NDKAKKPAGKGS
>160605_3
DKAKKPAGKGSP
>160605_4
KAKKPAGKGSPS
>160605_5
AKKPAGKGSPST
>160605_6
KKPAGKGSPSTL
>160605_7
KPAGKGSPSTLQ
>160605_8
PAGKGSPSTLQT
>160605_9
AGKGSPSTLQTP
>160605_10
GKGSPSTLQTPG
>160605_11
KGSPSTLQTPGS
>160605_12
GSPSTLQTPGSS
>160605_13
SPSTLQTPGSSS
>160605_14
PSTLQTPGSSSG
>160605_15
STLQTPGSSSGA
>160605_16
KTKNADDDKGDK
>160605_17
TKNADDDKGDKD
>160605_18
KNADDDKGDKDK
>160605_19
NADDDKGDKDKD
>160605_20
ADDDKGDKDKDK
>160605_21
DDDKGDKDKDKD
>160605_22
DDKGDKDKDKDN
>160605_23
DKGDKDKDKDNT
>160605_24
KGDKDKDKDNTD
>160605_25
GDKDKDKDNTDE
>160605_26
DKDKDKDNTDEG
>160605_27
KDKDKDNTDEGD
>160605_28
DKDKDNTDEGDE
>160605_29
KDNTDEGDEGDD
>160605_30
DNTDEGDEGDDS
>160657_1
DGINVNGDNNYG
>160657_2
GINVNGDNNYGK
>160657_3
NVNGDNNYGKTI
>160657_4
VNGDNNYGKTII
>160657_5
NGDNNYGKTIIN
>160657_6
GDNNYGKTIINN
>160657_7
DNNYGKTIINND
>160657_8
NNYGKTIINNDF
>160657_9
NYGKTIINNDFN
>160657_10
YGKTIINNDFNF
>160657_11
GKTIINNDFNFD
>160657_12
KTIINNDFNFDD
>160657_13
TIINNDFNFDDY
>160657_14
AILEEDDSKDDM
>160657_15
ILEEDDSKDDME
>160657_16
LEEDDSKDDMEF
>160657_17
EEDDSKDDMEFK
>160657_18
EDDSKDDMEFKA
>160657_19
PSVVKTSTPSGT
>160657_20
SVVKTSTPSGTQ
>160657_21
VVKTSTPSGTQT
>160657_22
VKTSTPSGTQTS
>160657_23
KTSTPSGTQTSG
>160657_24
TSTPSGTQTSGL
>160657_25
STPSGTQTSGLK
>160657_26
ASPHGESNSSEE
>160657_27
SPHGESNSSEES
>160657_28
PHGESNSSEEST
>160657_29
HGESNSSEESTT
>160657_30
GESNSSEESTTK
>160657_31
ESNSSEESTTKS
>160657_32
SNSSEESTTKSS
>160657_33
NSSEESTTKSSK
>160657_34
SSEESTTKSSKR
>160657_35
IVGADEEAPPAP
>160657_36
VGADEEAPPAPK
>160657_37
GADEEAPPAPKN
>160657_38
ADEEAPPAPKNT
>160657_39
DEEAPPAPKNTL
>160657_40
EEAPPAPKNTLT
>160657_41
EAPPAPKNTLTP
>160657_42
APPAPKNTLTPL
>160657_43
PPAPKNTLTPLE
>160657_44
PAPKNTLTPLEE
>160657_45
APKNTLTPLEEL
>160657_46
PKNTLTPLEELY
>160657_47
EYDENMEKAKQD
>160657_48
YDENMEKAKQDK
>160657_49
DENMEKAKQDKK
>160657_50
ENMEKAKQDKKK
>160657_51
NMEKAKQDKKKA
>160657_52
MEKAKQDKKKAL
>160657_53
EKAKQDKKKALE
>160657_54
KAKQDKKKALEK
>160657_55
AKQDKKKALEKI
>160657_56
KQDKKKALEKIG
>160657_57
QDKKKALEKIGK
>160657_58
DKKKALEKIGKQ
>160657_59
KKKALEKIGKQS
>160657_60
ETMLYNCPNNSN
>160657_61
TMLYNCPNNSNL
>160657_62
MLYNCPNNSNLF
>160657_63
LYNCPNNSNLFD
>160657_64
YNCPNNSNLFDT
>160657_65
NCPNNSNLFDTI
>160657_66
DRRTMVTIINDY
>160657_67
RRTMVTIINDYF
>160657_68
TMVTIINDYFEA
>160657_69
MVTIINDYFEAK
>160657_70
VTIINDYFEAKK
>160657_71
TIINDYFEAKKK
>160657_72
IINDYFEAKKKE
>160657_73
INDYFEAKKKEL
>160657_74
NDYFEAKKKELT
>160683_1
CTGESQTGNTGG
>160683_2
TGESQTGNTGGG
>160683_3
GESQTGNTGGGQ
>160683_4
ESQTGNTGGGQA
>160683_5
SQTGNTGGGQAG
>160683_6
QTGNTGGGQAGN
>160683_7
TGNTGGGQAGNT
>160683_8
GNTGGGQAGNTV
>160683_9
NTGGGQAGNTVG
>160683_10
TGGGQAGNTVGD
>160683_11
GGGQAGNTVGDQ
>160683_12
GGQAGNTVGDQA
>160683_13
GDQAGSTGGSPQ
>160683_14
DQAGSTGGSPQG
>160683_15
QAGSTGGSPQGS
>160683_16
AGSTGGSPQGST
>160683_17
GSTGGSPQGSTG
>160683_18
STGGSPQGSTGA
>160683_19
TGGSPQGSTGAS
>160683_20
GGSPQGSTGASQ
>160683_21
GSPQGSTGASQP
>160683_22
SPQGSTGASQPG
>160683_23
PQGSTGASQPGS
>160683_24
QGSTGASQPGSS
>160683_25
GSTGASQPGSSE
>160683_26
STGASQPGSSEP
>160683_27
TGASQPGSSEPS
>160683_28
VSVSQTSTSSEK
>160683_29
SVSQTSTSSEKQ
>160683_30
VSQTSTSSEKQD
>160683_31
SQTSTSSEKQDT
>160683_32
QTSTSSEKQDTI
>160683_33
TSTSSEKQDTIQ
>160683_34
STSSEKQDTIQV
>160683_35
VKLPSNGTTGEQ
>160683_36
KLPSNGTTGEQG
>160683_37
LPSNGTTGEQGS
>160683_38
PSNGTTGEQGSS
>160683_39
SNGTTGEQGSST
>160683_40
PANGPDSPTVKP
>160683_41
NGPDSPTVKPPR
>160683_42
GPDSPTVKPPRN
>160683_43
PDSPTVKPPRNL
>160683_44
DSPTVKPPRNLQ
>160683_45
SPTVKPPRNLQN
>160683_46
YGETKDTTENNK
>160683_47
GETKDTTENNKV
>160683_48
ETKDTTENNKVD
>160683_49
TKDTTENNKVDV
>160683_50
KDTTENNKVDVR
>160683_51
DTTENNKVDVRK
>160683_52
LINEKETPFTSI
>160683_53
INEKETPFTSIL
>160683_54
NEKETPFTSILI
>160683_55
IKAETEDDDEDD
>160683_56
KAETEDDDEDDY
>160683_57
AETEDDDEDDYT
>160683_58
ETEDDDEDDYTE
>160683_59
FKTNENNDKSEL
>160683_60
KTNENNDKSELI
>160683_61
TNENNDKSELIK
>160683_62
NSPEDKDNKGKG
>160683_63
SPEDKDNKGKGV
>160683_64
PEDKDNKGKGVV
>160683_65
EDKDNKGKGVVH
>160683_66
DKDNKGKGVVHV
>160683_67
KDNKGKGVVHVD
>160683_68
DNKGKGVVHVDT
>160683_69
NKGKGVVHVDTT
>160683_70
KGKGVVHVDTTL
>160683_71
LPAESNYPYNYV
>160683_72
NVDLPMNNKTTK
>160683_73
DLPMNNKTTKKE
>160683_74
PMNNKTTKKESK
>160683_75
MNNKTTKKESKI
>160683_76
NNKTTKKESKIY
>160683_77
GTSNEVSERVHV
>160683_78
TSNEVSERVHVY
>160683_79
SNEVSERVHVYH
>160683_80
NEVSERVHVYHI
>160683_81
EVSERVHVYHIL
>160683_82
KHIKDGKIRMGM
>160683_83
KTCEEKTSPGLC
>160691_1
NRFLVGCHPSDG
>160691_2
RFLVGCHPSDGK
>160691_3
FLVGCHPSDGKC
>160691_4
LVGCHPSDGKCN
>160691_5
VGCHPSDGKCNL
>160691_6
GCHPSDGKCNLY
>160691_7
CHPSDGKCNLYA
>160691_8
HPSDGKCNLYAD
>160691_9
PSDGKCNLYADS
>160691_10
CGVWDEWSPCSV
>160691_11
GVWDEWSPCSVT
>160691_12
VWDEWSPCSVTC
>160691_13
WDEWSPCSVTCG
>160691_14
DEWSPCSVTCGK
>160691_15
EWSPCSVTCGKG
>160691_16
WSPCSVTCGKGT
>160691_17
SPCSVTCGKGTR
>160691_18
EGCTSELQEQCE
>160691_19
GCTSELQEQCEE
>160691_20
CTSELQEQCEEE
>160691_21
TSELQEQCEEER
>160691_22
SELQEQCEEERC
>160691_23
ELQEQCEEERCL
>160691_24
LQEQCEEERCLP
>160691_25
EPLDVPDEPEDD
>160691_26
LDVPDEPEDDQP
>160691_27
DVPDEPEDDQPR
>160691_28
VPDEPEDDQPRP
>160691_29
PDEPEDDQPRPR
>160691_30
DEPEDDQPRPRG
>160691_31
EPEDDQPRPRGD
>160691_32
PEDDQPRPRGDN
>160691_33
EDDQPRPRGDNF
>160691_34
DDQPRPRGDNFA
>160691_35
DQPRPRGDNFAV
>160691_36
QPRPRGDNFAVE
>160691_37
PRPRGDNFAVEK
>160691_38
PNENIIDNNPQE
>160691_39
NENIIDNNPQEP
>160691_40
ENIIDNNPQEPS
>160691_41
NIIDNNPQEPSP
>160691_42
IIDNNPQEPSPN
>160691_43
IDNNPQEPSPNP
>160691_44
DNNPQEPSPNPE
>160691_45
NNPQEPSPNPEE
>160691_46
NPQEPSPNPEEG
>160691_47
PQEPSPNPEEGK
>160691_48
PNPEEGKGENPN
>160691_49
NPEEGKGENPNG
>160691_50
PEEGKGENPNGF
>160691_51
EEGKGENPNGFD
>160691_52
EGKGENPNGFDL
>160691_53
GKGENPNGFDLD
>160691_54
DLDENPENPPNP
>160691_55
LDENPENPPNPP
>160691_56
DENPENPPNPPN
>160691_57
ENPENPPNPPNP
>160691_58
NPENPPNPPNPP
>160691_59
PENPPNPPNPPN
>160691_60
ENPPNPPNPPNP
>160691_61
NPPNPPNPPNPP
>160691_62
PPNPPNPPNPPN
>160691_63
PNPPNPPNPPNP
>160691_64
NPPNPPNPPNPP
>160691_65
PPNPPNPPNPPN
>160691_66
PNPPNPPNPPNP
>160691_67
NPPNPPNPPNPP
>160691_68
PPNPPNPPNPPN
>160691_69
PNPPNPPNPPNP
>160691_70
NPPNPPNPPNPD
>160691_71
PPNPPNPPNPDI
>160691_72
PNPPNPPNPDIP
>160691_73
NPPNPPNPDIPE
>160691_74
PPNPPNPDIPEQ
>160691_75
PNPPNPDIPEQE
>160691_76
NPPNPDIPEQEP
>160691_77
PPNPDIPEQEPN
>160691_78
PNPDIPEQEPNI
>160691_79
NPDIPEQEPNIP
>160691_80
PDIPEQEPNIPE
>160691_81
DIPEQEPNIPED
>160691_82
IPEQEPNIPEDS
>160691_83
PEQEPNIPEDSE
>160691_84
EQEPNIPEDSEK
>160691_85
EPNIPEDSEKEV
>160691_86
PNIPEDSEKEVP
>160691_87
NKHDNQNNLPND
>160691_88
QSDPQSQDNNGN
>160691_89
PNSEDRETRPHG
>160691_90
NSEDRETRPHGR
>160691_91
SEDRETRPHGRN
>160691_92
EDRETRPHGRNN
>160691_93
DRETRPHGRNNE
>160691_94
RETRPHGRNNEN
>160691_95
ETRPHGRNNENR
>160691_96
TRPHGRNNENRS
>160691_97
RPHGRNNENRSY
>160691_98
PHGRNNENRSYN
>160691_99
HGRNNENRSYNR
>160691_100
GRNNENRSYNRK
>160691_101
RNNENRSYNRKH
>160691_102
DNKYKIAGGIAG
>160691_103
NKYKIAGGIAGG
>160691_104
KYKIAGGIAGGL
>160691_105
YKIAGGIAGGLA
>160691_106
KIAGGIAGGLAL
>160691_107
GLAYKFVVPGAA
>160691_108
LAYKFVVPGAAT
>160691_109
AYKFVVPGAATP
>160691_110
YKFVVPGAATPY
>160691_111
KFVVPGAATPYA
>160691_112
FVVPGAATPYAG
>160691_113
VVPGAATPYAGE
>160691_114
VPGAATPYAGEP
>160691_115
PGAATPYAGEPA
>160691_116
GAATPYAGEPAP
>160691_117
AATPYAGEPAPF
>160691_118
ATPYAGEPAPFD
>160691_119
TPYAGEPAPFDE
>160691_120
PYAGEPAPFDET
>160691_121
YAGEPAPFDETL
>160691_122
AGEPAPFDETLG
>224859_1
QCVTHESYQELV
>224859_2
CVTHESYQELVK
>224859_3
VTHESYQELVKK
>224859_4
THESYQELVKKL
>224859_5
HESYQELVKKLE
>224859_6
ESYQELVKKLEA
>224859_7
SYQELVKKLEAL
>224859_8
YQELVKKLEALE
>224859_9
QELVKKLEALED
>224859_10
ELVKKLEALEDA
>224859_11
SLFHKEKMILNE
>224859_12
LFHKEKMILNEE
>224859_13
FHKEKMILNEEE
>224859_14
HKEKMILNEEEI
>224859_15
KEKMILNEEEIT
>224859_16
EKMILNEEEITT
>224859_17
KMILNEEEITTK
>224859_18
MILNEEEITTKG
>224859_19
ILNEEEITTKGA
>224859_20
LNEEEITTKGAS
>224859_21
NEEEITTKGASA
>224859_22
EEEITTKGASAQ
>224859_23
EEITTKGASAQS
>224859_24
RSNTLPRSNTSS
>224859_25
SNTLPRSNTSSG
>224859_26
TLPRSNTSSGAS
>224859_27
PRSNTSSGASPP
>224859_28
RSNTSSGASPPA
>224859_29
SNTSSGASPPAD
>224859_30
NTSSGASPPADA
>224859_31
TSSGASPPADAS
>224859_32
SSGASPPADASD
>224859_33
SGASPPADASDS
>224859_34
GASPPADASDSD
>224859_35
ASPPADASDSDA
>224859_36
SPPADASDSDAK
>224859_37
PPADASDSDAKS
>224859_38
PADASDSDAKSY
>224859_39
ADASDSDAKSYA
>224859_40
DASDSDAKSYAD
>224859_41
NELLYKLNFYFD
>224859_42
ELIEESKKTIDK
>224859_43
LIEESKKTIDKN
>224859_44
IEESKKTIDKNK
>224859_45
EESKKTIDKNKN
>224859_46
ESKKTIDKNKNA
>224859_47
NIKELLDKINEI
>224859_48
DKINEIKNPPPA
>224859_49
KINEIKNPPPAN
>224859_50
INEIKNPPPANS
>224859_51
NEIKNPPPANSG
>224859_52
EIKNPPPANSGN
>224859_53
IKNPPPANSGNT
>224859_54
KNPPPANSGNTP
>224859_55
NPPPANSGNTPN
>224859_56
PPPANSGNTPNT
>224859_57
PPANSGNTPNTL
>224859_58
PANSGNTPNTLL
>224859_59
ANSGNTPNTLLD
>224859_60
NSGNTPNTLLDK
>224859_61
SGNTPNTLLDKN
>224859_62
GNTPNTLLDKNK
>224859_63
NTLLDKNKKIEE
>224859_64
TLLDKNKKIEEH
>224859_65
LLDKNKKIEEHE
>224859_66
LDKNKKIEEHEK
>224859_67
DKNKKIEEHEKE
>224859_68
KNKKIEEHEKEI
>224859_69
NKKIEEHEKEIK
>224859_70
KKIEEHEKEIKE
>224859_71
KIEEHEKEIKEI
>224859_72
IEEHEKEIKEIA
>224859_73
EEHEKEIKEIAK
>224859_74
PLELEYYLREKN
>224859_75
ELEYYLREKNKN
>224859_76
PNEYPNGVTYPL
>224859_77
IKEKIKIEKKKI
>224859_78
KEKIKIEKKKIE
>224859_79
EKIKIEKKKIES
>224859_80
KIKIEKKKIESD
>224859_81
IKIEKKKIESDK
>224859_82
SKSLNDITKEYE
>224859_83
KSLNDITKEYEK
>224859_84
VEKELKYYKNLI
>224859_85
EKELKYYKNLIS
>224859_86
EQLFEKKITKDE
>224859_87
QLFEKKITKDEN
>224859_88
LFEKKITKDENK
>224859_89
FEKKITKDENKP
>224859_90
EKKITKDENKPD
>224859_91
KKITKDENKPDE
>224859_92
SYKQENKQEPYY
>224859_93
NEEKKNIKTEGQ
>224859_94
EEKKNIKTEGQS
>224859_95
TEGQSDNSEPST
>224859_96
TGQATTKPGQQA
>224859_97
GQATTKPGQQAG
>224859_98
QATTKPGQQAGS
>224859_99
ATTKPGQQAGSA
>224859_100
LEGDSVQAQAQE
>224859_101
EGDSVQAQAQEQ
>224859_102
GDSVQAQAQEQK
>224859_103
DSVQAQAQEQKQ
>224859_104
SVQAQAQEQKQA
>224859_105
VQAQAQEQKQAQ
>224859_106
QAQAQEQKQAQP
>224859_107
PVPVPEAKAQVP
>224859_108
PVPEAKAQVPTT
>224859_109
VPEAKAQVPTTP
>224859_110
PEAKAQVPTTPA
>224859_111
EAKAQVPTTPAP
>224859_112
AKAQVPTTPAPV
>224859_113
KAQVPTTPAPVN
>224859_114
AQVPTTPAPVNN
>224859_115
QVPTTPAPVNNK
>224859_116
VPTTPAPVNNKT
>224859_117
PTTPAPVNNKTE
>224859_118
TTPAPVNNKTEN
>224859_119
PAPVNNKTENVS
>224859_120
APVNNKTENVSK
>224859_121
PVNNKTENVSKL
>224859_122
VNNKTENVSKLD
>224859_123
EKILKQYKITKE
>224859_124
KILKQYKITKEE
>224859_125
ILKQYKITKEEE
>224859_126
LKQYKITKEEES
>224859_127
KQYKITKEEESK
>224859_128
QYKITKEEESKL
>224859_129
YKITKEEESKLS
>224859_130
KITKEEESKLSS
>224859_131
LEEAKKVSTSVK
>224859_132
EEAKKVSTSVKT
>224859_133
EAKKVSTSVKTL
>224859_134
SLTPQDKPEVSA
>224859_135
LTPQDKPEVSAN
>224859_136
TPQDKPEVSAND
>224859_137
PQDKPEVSANDD
>224859_138
SLNDESKRKKLE
>224859_139
NDESKRKKLEED
>224859_140
YYNGESSPLKTL
>224859_141
YNGESSPLKTLS
>224859_142
NGESSPLKTLSE
>224859_143
IKNKNYTGNSPS
>224859_144
KNKNYTGNSPSV
>224859_145
NKNYTGNSPSVN
>224859_146
KNYTGNSPSVNN
>224859_147
NYTGNSPSVNNT
>224859_148
YTGNSPSVNNTD
>224859_149
TGNSPSVNNTDV
>224859_150
GNSPSVNNTDVN
>224859_151
NSPSVNNTDVNN
>224859_152
SPSVNNTDVNNA
>224859_153
PSVNNTDVNNAL
>224859_154
SESGSDTLEQSQ
>224859_155
LEQSQPKKPAST
>224859_156
EQSQPKKPASTH
>224859_157
QSQPKKPASTHV
>224859_158
SQPKKPASTHVG
>224859_159
QPKKPASTHVGA
>224859_160
PKKPASTHVGAE
>224859_161
KKPASTHVGAES
>224859_162
KPASTHVGAESN
>224859_163
PASTHVGAESNT
>224859_164
HVGAESNTITTS
>224859_165
VGAESNTITTSQ
>224859_166
GAESNTITTSQN
>224859_167
AESNTITTSQNV
>224859_168
ESNTITTSQNVD
>224859_169
SNTITTSQNVDD
>224859_170
DDEVDDVIIVPI
>224859_171
DEVDDVIIVPIF
>224859_172
EVDDVIIVPIFG
>224859_173
VDDVIIVPIFGE
>224859_174
SKIENEYEVLYL
>224859_175
KIENEYEVLYLK
>224859_176
LSEKYKSDLDSI
>224859_177
SEKYKSDLDSIK
>224859_178
DLSTDYNHNNLL
>224859_179
LSTDYNHNNLLT
>224859_180
STDYNHNNLLTK
>224859_181
TDYNHNNLLTKF
>224859_182
DYNHNNLLTKFL
>224859_183
QNSGCFRHLDER
>224859_184
NSGCFRHLDERE
>224859_185
SGCFRHLDEREE
>224859_186
GCFRHLDEREEC
>224859_187
CFRHLDEREECK
>224859_188
FRHLDEREECKC
>224859_189
RHLDEREECKCL
>224859_190
SKCVENPNPTCN
>224859_191
CVENPNPTCNEN
>224859_192
VENPNPTCNENN
>224859_193
ENPNPTCNENNG
>224859_194
TEEDSGSNGKKI
>224859_195
EEDSGSNGKKIT
>224859_196
EDSGSNGKKITC
>224859_197
DSGSNGKKITCE
>224859_198
SGSNGKKITCEC
>224859_199
GSNGKKITCECT
>224859_200
SNGKKITCECTK
>224859_201
NGKKITCECTKP
>224859_202
GKKITCECTKPD
>224859_203
KKITCECTKPDS
>224859_204
KITCECTKPDSY
>224859_205
ITCECTKPDSYP
>224859_206
TCECTKPDSYPL
>224859_207
CECTKPDSYPLF
>238758_1
NEFINNAYNMSI
>238758_2
EFINNAYNMSIR
>238758_3
FINNAYNMSIRR
>238758_4
INNAYNMSIRRS
>238758_5
TESNPPTGASGS
>238758_6
ESNPPTGASGSA
>238758_7
AGGSAGSGDGNG
>238758_8
GGSAGSGDGNGA
>238758_9
GSAGSGDGNGAN
>238758_10
SAGSGDGNGANP
>238758_11
AGSGDGNGANPG
>238758_12
GSGDGNGANPGA
>238758_13
SGDGNGANPGAD
>238758_14
GDGNGANPGADA
>238758_15
DGNGANPGADAE
>238758_16
GNGANPGADAER
>238758_17
NGANPGADAERS
>238758_18
GANPGADAERSP
>238758_19
ANPGADAERSPS
>238758_20
NPGADAERSPST
>238758_21
PGADAERSPSTP
>238758_22
GADAERSPSTPA
>238758_23
ADAERSPSTPAT
>238758_24
DAERSPSTPATT
>238758_25
AERSPSTPATTT
>238758_26
ERSPSTPATTTT
>238758_27
RSPSTPATTTTT
>238758_28
SPSTPATTTTTT
>238758_29
PSTPATTTTTTT
>238758_30
STPATTTTTTTT
>238758_31
TPATTTTTTTTN
>238758_32
PATTTTTTTTND
>238758_33
ATTTTTTTTNDA
>238758_34
TTTTTTTTNDAE
>238758_35
TTTTTTTNDAEA
>238758_36
TTTTTTNDAEAS
>238758_37
NDAEASTSTSSE
>238758_38
TSTSSENPNHNN
>238758_39
STSSENPNHNNA
>238758_40
TSSENPNHNNAE
>238758_41
SSENPNHNNAET
>238758_42
SENPNHNNAETN
>238758_43
ENPNHNNAETNQ
>238758_44
NPNHNNAETNQA
>238758_45
PNHNNAETNQAN
>238758_46
NHNNAETNQANK
>238758_47
NNAETNQANKET
>238758_48
TNQANKETQNNS
>238758_49
NQANKETQNNSN
>238758_50
QANKETQNNSNV
>238758_51
ANKETQNNSNVQ
>238758_52
NKETQNNSNVQQ
>238758_53
KETQNNSNVQQD
>238758_54
ETQNNSNVQQDS
>238758_55
TQNNSNVQQDSQ
>238758_56
QNNSNVQQDSQT
>238758_57
NNSNVQQDSQTK
>238758_58
SAPENKGTGQHG
>238758_59
APENKGTGQHGH
>238758_60
PENKGTGQHGHM
>238758_61
ENKGTGQHGHMH
>238758_62
NKGTGQHGHMHG
>238758_63
KGTGQHGHMHGS
>238758_64
GTGQHGHMHGSR
>238758_65
TGQHGHMHGSRI
>238758_66
GQHGHMHGSRIH
>246923_1
IPEEVVEEVSVT
>246923_2
NTEEVEHKEEEG
>246923_3
TEEVEHKEEEGS
>246923_4
EEVEHKEEEGSV
>246923_5
EVEHKEEEGSVA
>246923_6
VEHKEEEGSVAE
>246923_7
EHKEEEGSVAEE
>246923_8
HKEEEGSVAEEI
>246923_9
KEEEGSVAEEIV
>246923_10
EEEGSVAEEIVQ
>246923_11
SVAEEIVQEEKE
>246923_12
VAEEIVQEEKEG
>246923_13
AEEIVQEEKEGS
>246923_14
EEIVQEEKEGSV
>246923_15
EIVQEEKEGSVN
>246923_16
IVQEEKEGSVNE
>246923_17
VQEEKEGSVNEE
>246923_18
QEEKEGSVNEEI
>246923_19
EEKEGSVNEEII
>246923_20
GSVNEEIIEEVG
>246923_21
SVNEEIIEEVGS
>246923_22
VNEEIIEEVGSI
>246923_23
NEEIIEEVGSIT
>246923_24
EEIIEEVGSITE
>246923_25
SDNEEIVEERSV
>246923_26
DNEEIVEERSVI
>246923_27
NEEIVEERSVIE
>246923_28
EIVEERSVIEEA
>246923_29
IVEERSVIEEAE
>246923_30
VEERSVIEEAEE
>246923_31
EERSVIEEAEEN
>246923_32
ERSVIEEAEENV
>246923_33
RSVIEEAEENVW
>246923_34
SVIEEAEENVWI
>246923_35
VIEEAEENVWIE
>246923_36
IEEAEENVWIEK
>246923_37
EEAEENVWIEKE
>246923_38
EAEENVWIEKEV
>246923_39
NVWIEKEVEEEG
>246923_40
VWIEKEVEEEGL
>246923_41
WIEKEVEEEGLD
>246923_42
IEKEVEEEGLDN
>246923_43
DEEDSVSEQAEE
>246923_44
EEDSVSEQAEEE
>246923_45
EDSVSEQAEEEV
>246923_46
DSVSEQAEEEVY
>246923_47
SVSEQAEEEVYI
>246923_48
VSEQAEEEVYIN
>246923_49
SEQAEEEVYINE
>246923_50
EQAEEEVYINEE
>246923_51
QAEEEVYINEEI
>246923_52
AEEEVYINEEIL
>246923_53
NGTQSVAENNEE
>246923_54
GTQSVAENNEED
>246923_55
TQSVAENNEEDK
>246923_56
SVAENNEEDKEL
>246923_57
VAENNEEDKELD
>246923_58
AENNEEDKELDN
>246923_59
ENNEEDKELDNY
>246923_60
VEETESVTEEVV
>246923_61
EETESVTEEVVV
>246923_62
ETESVTEEVVVD
>246923_63
TESVTEEVVVDE
>246923_64
TEEVVVDEVPNS
>246923_65
VGQQGSVIEEVV
>246923_66
ITEEVEKKESVT
>246923_67
VSEEIVTEEGSV
>246923_68
SEEIVTEEGSVA
>246923_69
EEIVTEEGSVAQ
>246923_70
EIVTEEGSVAQE
>246923_71
IVTEEGSVAQEI
>246923_72
VTEEGSVAQEIV
>246923_73
TEEGSVAQEIVE
>246923_74
EEGSVAQEIVEE
>246923_75
EGSVAQEIVEED
>246923_76
GSVAQEIVEEDA
>246923_77
SVAQEIVEEDAP
>246923_78
VAQEIVEEDAPA
>246923_79
AQEIVEEDAPAT
>246923_80
QEIVEEDAPATE
>246923_81
EIVEEDAPATEE
>246923_82
IVEEDAPATEEI
>246923_83
VEEDAPATEEID
>246923_84
VEEEGPVDEEIV
>246923_85
EEEGPVDEEIVQ
>246923_86
VVEEQGSENEEI
>246923_87
VEEQGSENEEIF
>246923_88
EEQGSENEEIFV
>246923_89
EQGSENEEIFVE
>246923_90
QGSENEEIFVEE
>246923_91
GSENEEIFVEEV
>246923_92
SENEEIFVEEVS
>246923_93
ENEEIFVEEVSA
>246923_94
NEEIFVEEVSAS
>246923_95
FVEEVSASQEIV
>246923_96
VEEVSASQEIVQ
>246923_97
EEVSASQEIVQN
>246923_98
EVSASQEIVQNE
>246923_99
VSASQEIVQNES
>246923_100
ITHEIIQEESHV
>246923_101
THEIIQEESHVE
>246923_102
HEIIQEESHVEK
>246923_103
EIIQEESHVEKE
>246923_104
IIQEESHVEKEN
>246923_105
IQEESHVEKENP
>246923_106
QEESHVEKENPV
>246923_107
EESHVEKENPVS
>246923_108
ESHVEKENPVSV
>246923_109
SHVEKENPVSVT
>246923_110
HVEKENPVSVTE
>246923_111
VEKENPVSVTEE
>246923_112
EKENPVSVTEEI
>246923_113
KENPVSVTEEIV
>246923_114
ENPVSVTEEIVE
>280510_1
APQPSQALPYQT
>280510_2
RSFAPMRPPRRG
>280510_3
SFAPMRPPRRGL
>280510_4
FAPMRPPRRGLS
>280510_5
APMRPPRRGLSG
>280510_6
PMRPPRRGLSGL
>294129_1
RSLGENDDGNNN
>294129_2
SLGENDDGNNNN
>294129_3
LGENDDGNNNNG
>294129_4
GENDDGNNNNGD
>294129_5
ENDDGNNNNGDN
>294129_6
NDDGNNNNGDNG
>294129_7
DDGNNNNGDNGR
>294129_8
DGNNNNGDNGRE
>294129_9
GNNNNGDNGREG
>294129_10
NNNNGDNGREGK
>294129_11
NNNGDNGREGKD
>294129_12
DNGREGKDEDKR
>294129_13
NGREGKDEDKRD
>294129_14
GREGKDEDKRDG
>294129_15
REGKDEDKRDGN
>294129_16
EGKDEDKRDGNN
>294129_17
GKDEDKRDGNNE
>294129_18
KDEDKRDGNNED
>294129_19
DEDKRDGNNEDN
>294129_20
EDKRDGNNEDNE
>294129_21
DKRDGNNEDNEK
>294129_22
KRDGNNEDNEKL
>294129_23
RDGNNEDNEKLR
>294129_24
DGNNEDNEKLRK
>294129_25
GNNEDNEKLRKP
>294129_26
KLRKPKHKKLKQ
>294129_27
LRKPKHKKLKQP
>294129_28
RKPKHKKLKQPG
>294129_29
KPKHKKLKQPGD
>294129_30
PKHKKLKQPGDG
>294129_31
KHKKLKQPGDGN
>294129_32
HKKLKQPGDGNP
>294129_33
KKLKQPGDGNPD
>294129_34
KLKQPGDGNPDP
>294129_35
LKQPGDGNPDPN
>294129_36
KQPGDGNPDPNA
>294129_37
QPGDGNPDPNAN
>294129_38
PGDGNPDPNANP
>294129_39
GDGNPDPNANPN
>294129_40
DGNPDPNANPNV
>294129_41
GNPDPNANPNVD
>294129_42
NPDPNANPNVDP
>294129_43
PDPNANPNVDPN
>294129_44
DPNANPNVDPNA
>294129_45
PNANPNVDPNAN
>294129_46
NANPNVDPNANP
>294129_47
ANPNVDPNANPN
>294129_48
NPNVDPNANPNV
>294129_49
PNVDPNANPNVD
>294129_50
NVDPNANPNVDP
>294129_51
VDPNANPNVDPN
>294129_52
DPNANPNVDPNA
>294129_53
PNANPNVDPNAN
>294129_54
NANPNVDPNANP
>294129_55
ANPNVDPNANPN
>294129_56
NPNVDPNANPNV
>294129_57
PNVDPNANPNVD
>294129_58
NVDPNANPNVDP
>294129_59
VDPNANPNVDPN
>294129_60
DPNANPNVDPNA
>294129_61
PNANPNVDPNAN
>294129_62
NANPNVDPNANP
>294129_63
ANPNVDPNANPN
>294129_64
NPNVDPNANPNA
>294129_65
PNVDPNANPNAN
>294129_66
NVDPNANPNANP
>294129_67
VDPNANPNANPN
>294129_68
DPNANPNANPNA
>294129_69
PNANPNANPNAN
>294129_70
NANPNANPNANP
>294129_71
ANPNANPNANPN
>294129_72
NPNANPNANPNA
>294129_73
PNANPNANPNAN
>294129_74
NANPNANPNANP
>294129_75
ANPNANPNANPN
>294129_76
NPNANPNANPNA
>294129_77
PNANPNANPNAN
>294129_78
NANPNANPNANP
>294129_79
ANPNANPNANPN
>294129_80
NPNANPNANPNA
>294129_81
PNANPNANPNAN
>294129_82
NANPNANPNANP
>294129_83
ANPNANPNANPN
>294129_84
NPNANPNANPNA
>294129_85
PNANPNANPNAN
>294129_86
NANPNANPNANP
>294129_87
ANPNANPNANPN
>294129_88
NPNANPNANPNA
>294129_89
PNANPNANPNAN
>294129_90
NANPNANPNANP
>294129_91
ANPNANPNANPN
>294129_92
NPNANPNANPNA
>294129_93
PNANPNANPNAN
>294129_94
NANPNANPNANP
>294129_95
ANPNANPNANPN
>294129_96
NPNANPNANPNA
>294129_97
PNANPNANPNAN
>294129_98
NANPNANPNANP
>294129_99
ANPNANPNANPN
>294129_100
NPNANPNANPNA
>294129_101
PNANPNANPNAN
>294129_102
NANPNANPNANP
>294129_103
ANPNANPNANPN
>294129_104
NPNANPNANPNA
>294129_105
PNANPNANPNAN
>294129_106
NANPNANPNANP
>294129_107
ANPNANPNANPN
>294129_108
NPNANPNANPNA
>294129_109
PNANPNANPNAN
>294129_110
NANPNANPNANP
>294129_111
ANPNANPNANPN
>294129_112
NPNANPNANPNA
>294129_113
PNANPNANPNAN
>294129_114
NANPNANPNANP
>294129_115
ANPNANPNANPN
>294129_116
NPNANPNANPNA
>294129_117
PNANPNANPNAN
>294129_118
NANPNANPNANP
>294129_119
ANPNANPNANPN
>294129_120
NPNANPNANPNA
>294129_121
PNANPNANPNAN
>294129_122
NANPNANPNANP
>294129_123
ANPNANPNANPN
>294129_124
NPNANPNANPNA
>294129_125
PNANPNANPNAN
>294129_126
NANPNANPNANP
>294129_127
ANPNANPNANPN
>294129_128
NPNANPNANPNA
>294129_129
PNANPNANPNAN
>294129_130
NANPNANPNANP
>294129_131
ANPNANPNANPN
>294129_132
NPNANPNANPNA
>294129_133
PNANPNANPNAN
>294129_134
NANPNANPNANP
>294129_135
ANPNANPNANPN
>294129_136
NPNANPNANPNA
>294129_137
PNANPNANPNAN
>294129_138
NANPNANPNANP
>294129_139
ANPNANPNANPN
>294129_140
NPNANPNANPNA
>294129_141
PNANPNANPNAN
>294129_142
NANPNANPNANP
>294129_143
ANPNANPNANPN
>294129_144
NPNANPNANPNA
>294129_145
PNANPNANPNAN
>294129_146
NANPNANPNANP
>294129_147
ANPNANPNANPN
>294129_148
NPNANPNANPNA
>294129_149
PNANPNANPNAN
>294129_150
NANPNANPNANP
>294129_151
ANPNANPNANPN
>294129_152
NPNANPNANPNA
>294129_153
PNANPNANPNAN
>294129_154
NANPNANPNANP
>294129_155
ANPNANPNANPN
>294129_156
NPNANPNANPNA
>294129_157
PNANPNANPNAN
>294129_158
NANPNANPNANP
>294129_159
ANPNANPNANPN
>294129_160
NPNANPNANPNA
>294129_161
PNANPNANPNAN
>294129_162
NANPNANPNANP
>294129_163
ANPNANPNANPN
>294129_164
NPNANPNANPNA
>294129_165
PNANPNANPNAN
>294129_166
NANPNANPNANP
>294129_167
ANPNANPNANPN
>294129_168
NPNANPNANPNA
>294129_169
PNANPNANPNAN
>294129_170
NANPNANPNANP
>294129_171
ANPNANPNANPN
>294129_172
NPNANPNANPNA
>294129_173
PNANPNANPNAN
>294129_174
NANPNANPNANP
>294129_175
ANPNANPNANPN
>294129_176
NPNANPNANPNA
>294129_177
PNANPNANPNAN
>294129_178
NANPNANPNANP
>294129_179
ANPNANPNANPN
>294129_180
NPNANPNANPNA
>294129_181
PNANPNANPNAN
>294129_182
NANPNANPNANP
>294129_183
ANPNANPNANPN
>294129_184
NPNANPNANPNA
>294129_185
PNANPNANPNAN
>294129_186
NANPNANPNANP
>294129_187
ANPNANPNANPN
>294129_188
NPNANPNANPNA
>294129_189
PNANPNANPNAN
>294129_190
NANPNANPNANP
>294129_191
ANPNANPNANPN
>294129_192
NPNANPNANPNA
>294129_193
PNANPNANPNAN
>294129_194
NANPNANPNANP
>294129_195
ANPNANPNANPN
>294129_196
NPNANPNANPNA
>294129_197
PNANPNANPNAN
>294129_198
NANPNANPNANP
>294129_199
ANPNANPNANPN
>294129_200
NPNANPNANPNA
>294129_201
PNANPNANPNAN
>294129_202
NANPNANPNANP
>294129_203
ANPNANPNANPN
>294129_204
NPNANPNANPNA
>294129_205
PNANPNANPNAN
>294129_206
NANPNANPNANP
>294129_207
ANPNANPNANPN
>294129_208
NPNANPNANPNA
>294129_209
PNANPNANPNAN
>294129_210
NANPNANPNANP
>294129_211
ANPNANPNANPN
>294129_212
NPNANPNANPNK
>294129_213
PNANPNANPNKN
>294129_214
NANPNANPNKNN
>294129_215
ANPNANPNKNNQ
>294129_216
NPNANPNKNNQG
>294129_217
PNANPNKNNQGN
>294129_218
NANPNKNNQGNG
>294129_219
ANPNKNNQGNGQ
>294129_220
NPNKNNQGNGQG
>294129_221
PNKNNQGNGQGH
>294129_222
NKNNQGNGQGHN
>294129_223
KNNQGNGQGHNM
>294129_224
NNQGNGQGHNMP
>294129_225
NQGNGQGHNMPN
>294129_226
QGNGQGHNMPND
>294129_227
GNGQGHNMPNDP
>294129_228
NGQGHNMPNDPN
>294129_229
GQGHNMPNDPNR
>294129_230
QGHNMPNDPNRN
>294129_231
GHNMPNDPNRNV
>294129_232
HNMPNDPNRNVD
>294129_233
NMPNDPNRNVDE
>294129_234
MPNDPNRNVDEN
>294129_235
PNDPNRNVDENA
>294129_236
NDPNRNVDENAN
>294129_237
DPNRNVDENANA
>294129_238
PNRNVDENANAN
>294129_239
NRNVDENANANN
>294129_240
RNVDENANANNA
>294129_241
NVDENANANNAV
>294129_242
VDENANANNAVK
>294129_243
DENANANNAVKN
>294129_244
ENANANNAVKNN
>294129_245
NANANNAVKNNN
>294129_246
ANANNAVKNNNN
>294129_247
NANNAVKNNNNE
>294129_248
ANNAVKNNNNEE
>294129_249
NNAVKNNNNEEP
>294129_250
NAVKNNNNEEPS
>294129_251
AVKNNNNEEPSD
>294129_252
VKNNNNEEPSDK
>294129_253
KNNNNEEPSDKH
>294129_254
NNNNEEPSDKHI
>294129_255
NNNEEPSDKHIE
>294129_256
PSDKHIEQYLKK
>294129_257
SDKHIEQYLKKI
>294129_258
DKHIEQYLKKIQ
>294129_259
KHIEQYLKKIQN
>294129_260
HIEQYLKKIQNS
>294129_261
IEQYLKKIQNSL
>294129_262
EQYLKKIQNSLS
>294129_263
QNSLSTEWSPCS
>294129_264
NSLSTEWSPCSV
>294129_265
SLSTEWSPCSVT
>294129_266
LSTEWSPCSVTC
>294129_267
STEWSPCSVTCG
>294129_268
TEWSPCSVTCGN
>294129_269
EWSPCSVTCGNG
>294129_270
WSPCSVTCGNGI
>294129_271
SPCSVTCGNGIQ
>294129_272
VRIKPGSANKPK
>294129_273
RIKPGSANKPKD
>294129_274
IKPGSANKPKDE
>294129_275
KPGSANKPKDEL
>294158_1
RSLGENDDGNNN
>294158_2
SLGENDDGNNNN
>294158_3
LGENDDGNNNNG
>294158_4
GENDDGNNNNGD
>294158_5
ENDDGNNNNGDN
>294158_6
NDDGNNNNGDNG
>294158_7
DDGNNNNGDNGR
>294158_8
DGNNNNGDNGRE
>294158_9
GNNNNGDNGREG
>294158_10
NNNNGDNGREGK
>294158_11
NNNGDNGREGKD
>294158_12
DNGREGKDEDKR
>294158_13
NGREGKDEDKRD
>294158_14
GREGKDEDKRDG
>294158_15
REGKDEDKRDGN
>294158_16
EGKDEDKRDGNN
>294158_17
GKDEDKRDGNNE
>294158_18
KDEDKRDGNNED
>294158_19
DEDKRDGNNEDN
>294158_20
EDKRDGNNEDNE
>294158_21
DKRDGNNEDNEK
>294158_22
KRDGNNEDNEKL
>294158_23
RDGNNEDNEKLR
>294158_24
DGNNEDNEKLRK
>294158_25
GNNEDNEKLRKP
>294158_26
KLRKPKHKKLKQ
>294158_27
LRKPKHKKLKQP
>294158_28
RKPKHKKLKQPG
>294158_29
KPKHKKLKQPGD
>294158_30
PKHKKLKQPGDG
>294158_31
KHKKLKQPGDGN
>294158_32
HKKLKQPGDGNP
>294158_33
KKLKQPGDGNPD
>294158_34
KLKQPGDGNPDP
>294158_35
LKQPGDGNPDPN
>294158_36
KQPGDGNPDPNA
>294158_37
QPGDGNPDPNAN
>294158_38
PGDGNPDPNANP
>294158_39
GDGNPDPNANPN
>294158_40
DGNPDPNANPNV
>294158_41
GNPDPNANPNVD
>294158_42
NPDPNANPNVDP
>294158_43
PDPNANPNVDPN
>294158_44
DPNANPNVDPNA
>294158_45
PNANPNVDPNAN
>294158_46
NANPNVDPNANP
>294158_47
ANPNVDPNANPN
>294158_48
NPNVDPNANPNV
>294158_49
PNVDPNANPNVD
>294158_50
NVDPNANPNVDP
>294158_51
VDPNANPNVDPN
>294158_52
DPNANPNVDPNA
>294158_53
PNANPNVDPNAN
>294158_54
NANPNVDPNANP
>294158_55
ANPNVDPNANPN
>294158_56
NPNVDPNANPNV
>294158_57
PNVDPNANPNVD
>294158_58
NVDPNANPNVDP
>294158_59
VDPNANPNVDPN
>294158_60
DPNANPNVDPNA
>294158_61
PNANPNVDPNAN
>294158_62
NANPNVDPNANP
>294158_63
ANPNVDPNANPN
>294158_64
NPNVDPNANPNA
>294158_65
PNVDPNANPNAN
>294158_66
NVDPNANPNANP
>294158_67
VDPNANPNANPN
>294158_68
DPNANPNANPNA
>294158_69
PNANPNANPNAN
>294158_70
NANPNANPNANP
>294158_71
ANPNANPNANPN
>294158_72
NPNANPNANPNA
>294158_73
PNANPNANPNAN
>294158_74
NANPNANPNANP
>294158_75
ANPNANPNANPN
>294158_76
NPNANPNANPNA
>294158_77
PNANPNANPNAN
>294158_78
NANPNANPNANP
>294158_79
ANPNANPNANPN
>294158_80
NPNANPNANPNA
>294158_81
PNANPNANPNAN
>294158_82
NANPNANPNANP
>294158_83
ANPNANPNANPN
>294158_84
NPNANPNANPNA
>294158_85
PNANPNANPNAN
>294158_86
NANPNANPNANP
>294158_87
ANPNANPNANPN
>294158_88
NPNANPNANPNA
>294158_89
PNANPNANPNAN
>294158_90
NANPNANPNANP
>294158_91
ANPNANPNANPN
>294158_92
NPNANPNANPNA
>294158_93
PNANPNANPNAN
>294158_94
NANPNANPNANP
>294158_95
ANPNANPNANPN
>294158_96
NPNANPNANPNA
>294158_97
PNANPNANPNAN
>294158_98
NANPNANPNANP
>294158_99
ANPNANPNANPN
>294158_100
NPNANPNANPNA
>294158_101
PNANPNANPNAN
>294158_102
NANPNANPNANP
>294158_103
ANPNANPNANPN
>294158_104
NPNANPNANPNA
>294158_105
PNANPNANPNAN
>294158_106
NANPNANPNANP
>294158_107
ANPNANPNANPN
>294158_108
NPNANPNANPNA
>294158_109
PNANPNANPNAN
>294158_110
NANPNANPNANP
>294158_111
ANPNANPNANPN
>294158_112
NPNANPNANPNA
>294158_113
PNANPNANPNAN
>294158_114
NANPNANPNANP
>294158_115
ANPNANPNANPN
>294158_116
NPNANPNANPNA
>294158_117
PNANPNANPNAN
>294158_118
NANPNANPNANP
>294158_119
ANPNANPNANPN
>294158_120
NPNANPNANPNA
>294158_121
PNANPNANPNAN
>294158_122
NANPNANPNANP
>294158_123
ANPNANPNANPN
>294158_124
NPNANPNANPNA
>294158_125
PNANPNANPNAN
>294158_126
NANPNANPNANP
>294158_127
ANPNANPNANPN
>294158_128
NPNANPNANPNA
>294158_129
PNANPNANPNAN
>294158_130
NANPNANPNANP
>294158_131
ANPNANPNANPN
>294158_132
NPNANPNANPNA
>294158_133
PNANPNANPNAN
>294158_134
NANPNANPNANP
>294158_135
ANPNANPNANPN
>294158_136
NPNANPNANPNV
>294158_137
PNANPNANPNVD
>294158_138
NANPNANPNVDP
>294158_139
ANPNANPNVDPN
>294158_140
NPNANPNVDPNA
>294158_141
PNANPNVDPNAN
>294158_142
NANPNVDPNANP
>294158_143
ANPNVDPNANPN
>294158_144
NPNVDPNANPNA
>294158_145
PNVDPNANPNAN
>294158_146
NVDPNANPNANP
>294158_147
VDPNANPNANPN
>294158_148
DPNANPNANPNA
>294158_149
PNANPNANPNAN
>294158_150
NANPNANPNANP
>294158_151
ANPNANPNANPN
>294158_152
NPNANPNANPNA
>294158_153
PNANPNANPNAN
>294158_154
NANPNANPNANP
>294158_155
ANPNANPNANPN
>294158_156
NPNANPNANPNA
>294158_157
PNANPNANPNAN
>294158_158
NANPNANPNANP
>294158_159
ANPNANPNANPN
>294158_160
NPNANPNANPNA
>294158_161
PNANPNANPNAN
>294158_162
NANPNANPNANP
>294158_163
ANPNANPNANPN
>294158_164
NPNANPNANPNA
>294158_165
PNANPNANPNAN
>294158_166
NANPNANPNANP
>294158_167
ANPNANPNANPN
>294158_168
NPNANPNANPNA
>294158_169
PNANPNANPNAN
>294158_170
NANPNANPNANP
>294158_171
ANPNANPNANPN
>294158_172
NPNANPNANPNA
>294158_173
PNANPNANPNAN
>294158_174
NANPNANPNANP
>294158_175
ANPNANPNANPN
>294158_176
NPNANPNANPNA
>294158_177
PNANPNANPNAN
>294158_178
NANPNANPNANP
>294158_179
ANPNANPNANPN
>294158_180
NPNANPNANPNA
>294158_181
PNANPNANPNAN
>294158_182
NANPNANPNANP
>294158_183
ANPNANPNANPN
>294158_184
NPNANPNANPNA
>294158_185
PNANPNANPNAN
>294158_186
NANPNANPNANP
>294158_187
ANPNANPNANPN
>294158_188
NPNANPNANPNA
>294158_189
PNANPNANPNAN
>294158_190
NANPNANPNANP
>294158_191
ANPNANPNANPN
>294158_192
NPNANPNANPNA
>294158_193
PNANPNANPNAN
>294158_194
NANPNANPNANP
>294158_195
ANPNANPNANPN
>294158_196
NPNANPNANPNA
>294158_197
PNANPNANPNAN
>294158_198
NANPNANPNANP
>294158_199
ANPNANPNANPN
>294158_200
NPNANPNANPNA
>294158_201
PNANPNANPNAN
>294158_202
NANPNANPNANP
>294158_203
ANPNANPNANPN
>294158_204
NPNANPNANPNA
>294158_205
PNANPNANPNAN
>294158_206
NANPNANPNANP
>294158_207
ANPNANPNANPN
>294158_208
NPNANPNANPNK
>294158_209
PNANPNANPNKN
>294158_210
NANPNANPNKNN
>294158_211
ANPNANPNKNNQ
>294158_212
NPNANPNKNNQG
>294158_213
PNANPNKNNQGN
>294158_214
NANPNKNNQGNG
>294158_215
ANPNKNNQGNGQ
>294158_216
NPNKNNQGNGQG
>294158_217
PNKNNQGNGQGH
>294158_218
NKNNQGNGQGHN
>294158_219
KNNQGNGQGHNM
>294158_220
NNQGNGQGHNMP
>294158_221
NQGNGQGHNMPN
>294158_222
QGNGQGHNMPND
>294158_223
GNGQGHNMPNDP
>294158_224
NGQGHNMPNDPN
>294158_225
GQGHNMPNDPNR
>294158_226
QGHNMPNDPNRN
>294158_227
GHNMPNDPNRNV
>294158_228
HNMPNDPNRNVD
>294158_229
NMPNDPNRNVDE
>294158_230
MPNDPNRNVDEN
>294158_231
PNDPNRNVDENA
>294158_232
NDPNRNVDENAN
>294158_233
DPNRNVDENANA
>294158_234
PNRNVDENANAN
>294158_235
NRNVDENANANN
>294158_236
RNVDENANANNA
>294158_237
NVDENANANNAV
>294158_238
VDENANANNAVK
>294158_239
DENANANNAVKN
>294158_240
ENANANNAVKNN
>294158_241
NANANNAVKNNN
>294158_242
ANANNAVKNNNN
>294158_243
NANNAVKNNNNE
>294158_244
ANNAVKNNNNEE
>294158_245
NNAVKNNNNEEP
>294158_246
NAVKNNNNEEPS
>294158_247
AVKNNNNEEPSD
>294158_248
VKNNNNEEPSDK
>294158_249
KNNNNEEPSDKH
>294158_250
NNNNEEPSDKHI
>294158_251
NSISTEWSPCSV
>294158_252
SISTEWSPCSVT
>294158_253
ISTEWSPCSVTC
>294158_254
STEWSPCSVTCG
>294158_255
TEWSPCSVTCGN
>294158_256
EWSPCSVTCGNG
>294158_257
WSPCSVTCGNGI
>294158_258
SPCSVTCGNGIQ
>294158_259
VRIKPGSAGKPK
>294158_260
RIKPGSAGKPKD
>294169_1
ENDIKVDANANN
>294169_2
NDIKVDANANNN
>294169_3
DIKVDANANNNN
>294169_4
IKVDANANNNNN
>294169_5
KVDANANNNNNN
>294169_6
VDANANNNNNNQ
>294169_7
DANANNNNNNQV
>294169_8
ANANNNNNNQVS
>294169_9
NANNNNNNQVSV
>294169_10
ANNNNNNQVSVL
>294169_11
NNNNNNQVSVLT
>294169_12
NNNNNQVSVLTS
>294169_13
NNNNQVSVLTSK
>294169_14
GGQSTNTTNGPG
>294169_15
GQSTNTTNGPGA
>294169_16
QSTNTTNGPGAQ
>294169_17
STNTTNGPGAQN
>294169_18
TNTTNGPGAQNN
>294169_19
NTTNGPGAQNNA
>294169_20
TTNGPGAQNNAA
>294169_21
TNGPGAQNNAAQ
>294169_22
NGPGAQNNAAQG
>294169_23
GPGAQNNAAQGS
>294169_24
PGAQNNAAQGST
>294169_25
GAQNNAAQGSTG
>294169_26
QNNAAQGSTGNT
>294169_27
NNAAQGSTGNTE
>294169_28
AAQGSTGNTETG
>294169_29
AQGSTGNTETGT
>294169_30
QGSTGNTETGTR
>294169_31
GSTGNTETGTRS
>294169_32
STGNTETGTRSS
>294169_33
SSNTLSGGDGTT
>294169_34
SNTLSGGDGTTV
>294169_35
NTLSGGDGTTVV
>294169_36
VVGTSSPAPAAP
>294169_37
VGTSSPAPAAPS
>294169_38
GTSSPAPAAPSS
>294169_39
TSSPAPAAPSST
>294169_40
SSPAPAAPSSTN
>294169_41
SPAPAAPSSTNE
>294169_42
PAPAAPSSTNED
>294169_43
APAAPSSTNEDY
>294169_44
PAAPSSTNEDYD
>294169_45
KKLPKDNTTNRP
>294169_46
KLPKDNTTNRPL
>294169_47
LPKDNTTNRPLT
>294169_48
PKDNTTNRPLTD
>294169_49
EELEYYLREKAK
>294169_50
ELEYYLREKAKM
>294169_51
TKSAGTPGKTVP
>294169_52
KSAGTPGKTVPT
>294169_53
SAGTPGKTVPTL
>294169_54
AGTPGKTVPTLK
>294169_55
TFGDLQNPDDGK
>294169_56
FGDLQNPDDGKQ
>294169_57
GDLQNPDDGKQP
>294169_58
DLQNPDDGKQPK
>294169_59
LQNPDDGKQPKK
>294169_60
QNPDDGKQPKKG
>294169_61
NPDDGKQPKKGI
>294169_62
PDDGKQPKKGIL
>294169_63
DDGKQPKKGILI
>294169_64
INETKRKELLEK
>294169_65
NETKRKELLEKI
>294169_66
ETKRKELLEKIM
>294169_67
NLKKELEEKYKV
>294169_68
LKKELEEKYKVY
>294169_69
KKELEEKYKVYE
>294169_70
KELEEKYKVYEA
>294169_71
ELEEKYKVYEAK
>294169_72
LEEKYKVYEAKV
>294169_73
EEKYKVYEAKVN
>294169_74
EKYKVYEAKVNE
>294169_75
QQSQVVPAPAGD
>294169_76
QSQVVPAPAGDA
>294169_77
SQVVPAPAGDAQ
>294169_78
QVVPAPAGDAQQ
>294169_79
VVPAPAGDAQQV
>294169_80
VPAPAGDAQQVI
>294169_81
PAPAGDAQQVIS
>294169_82
APAGDAQQVIST
>294169_83
QQVISTQPTSQS
>294169_84
QVISTQPTSQSA
>294169_85
QSAAPGVSATPA
>294169_86
SAAPGVSATPAP
>294169_87
AAPGVSATPAPT
>294169_88
APGVSATPAPTP
>294169_89
PGVSATPAPTPA
>294169_90
GVSATPAPTPAA
>294169_91
VSATPAPTPAAA
>294169_92
VYNIYKNKDTDK
>294169_93
YNIYKNKDTDKK
>294169_94
NIYKNKDTDKKI
>294169_95
IYKNKDTDKKIK
>294169_96
YKNKDTDKKIKA
>294169_97
KNKDTDKKIKAF
>294169_98
NKDTDKKIKAFL
>294169_99
KDTDKKIKAFLE
>294169_100
APAQSAAKPSGQ
>294169_101
PAQSAAKPSGQA
>294169_102
AQSAAKPSGQAE
>294169_103
QSAAKPSGQAEY
>294169_104
SAAKPSGQAEYY
>294169_105
AAKPSGQAEYYS
>294169_106
AKPSGQAEYYSS
>294169_107
GQAEYYSSNDNC
>294169_108
EYYSSNDNCASN
>294169_109
YSSNDNCASNHN
>294169_110
SSNDNCASNHNN
>294169_111
SNDNCASNHNNS
>294169_112
NDNCASNHNNSY
>294169_113
DNCASNHNNSYS
>294169_114
NCASNHNNSYSK
>294169_115
CASNHNNSYSKS
>294169_116
SNHNNSYSKSPN
>294169_117
ISCNKHTSTPQA
>294169_118
SCNKHTSTPQAE
>294169_119
CNKHTSTPQAEE
>294169_120
NKHTSTPQAEEN
>294169_121
KHTSTPQAEENQ
>294169_122
HTSTPQAEENQR
>294169_123
TSTPQAEENQRV
>294169_124
EENQRVGGNSEE
>294169_125
ENQRVGGNSEEK
>294169_126
NQRVGGNSEEKP
>294169_127
QRVGGNSEEKPE
>294169_128
VGGNSEEKPEAD
>294169_129
GGNSEEKPEADT
>294169_130
NKKRETEKKEVE
>294169_131
KKRETEKKEVEN
>294169_132
TSVAVTVPGAVV
>294169_133
SVAVTVPGAVVP
>294169_134
VAVTVPGAVVPG
>294169_135
AVTVPGAVVPGV
>294169_136
VTVPGAVVPGVP
>294169_137
TVPGAVVPGVPT
>294169_138
VPGAVVPGVPTA
>294169_139
PGAVVPGVPTAA
>294169_140
GAVVPGVPTAAA
>294169_141
AAGSGASGAVPP
>294169_142
AGSGASGAVPPA
>294169_143
GSGASGAVPPAA
>294169_144
SGASGAVPPAAA
>294169_145
AAGSGASGAVPP
>294169_146
AGSGASGAVPPA
>294169_147
GSGASGAVPPAG
>294169_148
SGASGAVPPAGG
>294169_149
GASGAVPPAGGP
>294169_150
ASGAVPPAGGPS
>294169_151
SGAVPPAGGPSP
>294169_152
GAVPPAGGPSPP
>294169_153
AVPPAGGPSPPA
>294169_154
VPPAGGPSPPAT
>294169_155
PPAGGPSPPATG
>294169_156
PAGGPSPPATGG
>294169_157
AGGPSPPATGGV
>294169_158
GGPSPPATGGVV
>294169_159
GPSPPATGGVVP
>294169_160
PSPPATGGVVPG
>294169_161
SPPATGGVVPGV
>294169_162
PPATGGVVPGVV
>294169_163
PATGGVVPGVVE
>294169_164
ATGGVVPGVVES
>294169_165
TGGVVPGVVESA
>294169_166
GGVVPGVVESAE
>294169_167
GVVPGVVESAEA
>294169_168
TKAQAQDYAEDY
>294169_169
KAQAQDYAEDYD
>294169_170
FGNNDDDGEEDQ
>294169_171
GNNDDDGEEDQV
>294169_172
DQVTTGEAESEA
>294169_173
TTGEAESEAPEI
>294169_174
IKKIGSDSTKTT
>294169_175
KKIGSDSTKTTE
>294169_176
KIGSDSTKTTEK
>294169_177
IGSDSTKTTEKT
>294169_178
GSDSTKTTEKTQ
>294169_179
TQSMAKKAELEK
>294169_180
QSMAKKAELEKY
>294169_181
SMAKKAELEKYL
>294169_182
KAELEKYLPFLN
>294169_183
AELEKYLPFLNS
>294169_184
ELEKYLPFLNSL
>294169_185
LEKYLPFLNSLQ
>294169_186
EKYLPFLNSLQK
>294169_187
KYLPFLNSLQKE
>294169_188
YLPFLNSLQKEY
>294169_189
LPFLNSLQKEYE
>294169_190
PFLNSLQKEYES
>294169_191
NNCQLEKKEAEI
>294169_192
NCQLEKKEAEIT
>294169_193
CQLEKKEAEITV
>294169_194
QLEKKEAEITVK
>294169_195
DEKLEEYKKSEK
>294169_196
EKLEEYKKSEKK
>294169_197
LEEYKKSEKKNE
>294169_198
EEYKKSEKKNEV
>294169_199
EYKKSEKKNEVK
>294169_200
YKKSEKKNEVKS
>294169_201
KKSEKKNEVKSS
>294169_202
KSKLIKENESKE
>294169_203
SKLIKENESKEI
>294169_204
EHTCIDTNVPDN
>294169_205
HTCIDTNVPDNA
>294169_206
TCIDTNVPDNAA
>294169_207
CIDTNVPDNAAC
>294169_208
IDTNVPDNAACY
>294169_209
DTNVPDNAACYR
>294169_210
TFKEEGGKCVPG
>294169_211
FKEEGGKCVPGS
>294169_212
GSNVTCKDNNGG
>294169_213
VTCKDNNGGCAP
>294169_214
TCKDNNGGCAPE
>294169_215
CKDNNGGCAPEA
>294169_216
KDNNGGCAPEAE
>294169_217
DNNGGCAPEAEC
>294169_218
NNGGCAPEAECK
>294169_219
NGGCAPEAECKM
>294169_220
TDSNKIVCKCTK
>294169_221
NKIVCKCTKEGS
>294169_222
KIVCKCTKEGSE
>294176_1
KGNNIKDDEDKR
>294176_2
GNNIKDDEDKRF
>294176_3
NIKDDEDKRFHL
>294176_4
IKDDEDKRFHLF
>294176_5
KDDEDKRFHLFY
>294176_6
DDEDKRFHLFYY
>294176_7
GKKERKTLDTII
>294176_8
KKERKTLDTIII
>294176_9
KERKTLDTIIIK
>294176_10
ERKTLDTIIIKK
>294176_11
RKTLDTIIIKKN
>294176_12
KTLDTIIIKKNV
>294176_13
TLDTIIIKKNVT
>294176_14
LDTIIIKKNVTN
>294176_15
DTIIIKKNVTND
>294176_16
SSDMHSNVQEKN
>294176_17
SDMHSNVQEKNM
>294176_18
SDSFNLVRRNRN
>294176_19
DSFNLVRRNRNL
>294176_20
NFVIDDEEEEEE
>294176_21
FVIDDEEEEEEE
>294176_22
VIDDEEEEEEEE
>294176_23
IDDEEEEEEEEE
>294176_24
DDEEEEEEEEEE
>294176_25
DEEEEEEEEEEE
>294176_26
EEEEEEEEEEEE
>294176_27
EEEEEEEEEEEE
>294176_28
EEEEEEEEEEEE
>294176_29
EEEEEEEEEEEE
>294176_30
EEEEEEEEEEEE
>294176_31
EEEEEEEEEEEE
>294176_32
EEEEEEEEEEEE
>294176_33
EEEEEEEEEEEE
>294176_34
EEEEEEEEEEEE
>294176_35
EEEEEEEEEEEE
>294176_36
EEEEEEEEEEEE
>294176_37
EEEEEEEEEEEE
>294176_38
EEEEEEEEEEEE
>294176_39
EEEEEEEEEEEE
>294176_40
EEEEEEEEEEEY
>294176_41
EEEEEEEEEEYD
>294176_42
EEEEEEEEEYDD
>294176_43
EEEEEEEEYDDY
>294176_44
EEEEEEEYDDYV
>294176_45
ETEEQLQEEHQE
>294176_46
TEEQLQEEHQEE
>294176_47
EEQLQEEHQEEV
>294176_48
EQLQEEHQEEVG
>294176_49
QLQEEHQEEVGA
>294176_50
LQEEHQEEVGAE
>294176_51
QEEHQEEVGAES
>294176_52
EEHQEEVGAESS
>294176_53
EHQEEVGAESSE
>294176_54
HQEEVGAESSEE
>294176_55
QEEVGAESSEES
>294176_56
EEVGAESSEESF
>294176_57
EVGAESSEESFN
>294176_58
VGAESSEESFND
>294176_59
GAESSEESFNDE
>294176_60
AESSEESFNDED
>294176_61
VDEYYEDQDGDT
>294176_62
DEYYEDQDGDTY
>294176_63
EYYEDQDGDTYD
>294176_64
EDQDGDTYDSTI
>294176_65
QDGDTYDSTIKN
>294176_66
DGDTYDSTIKNE
>294176_67
DEEVGEEVGEEV
>294176_68
EEVGEEVGEEVG
>294176_69
EVGEEVGEEVGE
>294176_70
GEEVGEEVGEEV
>294176_71
EEVGEEVGEEVG
>294176_72
EVGEEVGEEVGE
>294176_73
GEEVGEEVGEEV
>294176_74
EEVGEEVGEEVG
>294176_75
EVGEEVGEEVGE
>294176_76
GEEVGEEVGEEV
>294176_77
EEVGEEVGEEVG
>294176_78
EVGEEVGEEVGE
>294176_79
GEEVGEEVGEEV
>294176_80
EEVGEEVGEEVG
>294176_81
EVGEEVGEEVGE
>294176_82
GEEVGEEVGEEV
>294176_83
EEVGEEVGEEVG
>294176_84
EVGEEVGEEVGE
>294176_85
GEEVGEEVGEEV
>294176_86
EEVGEEVGEEVG
>294176_87
EVGEEVGEEVGE
>294176_88
GEEVGEEVGEEE
>294176_89
EEVGEEVGEEEG
>294176_90
EVGEEVGEEEGE
>294176_91
VGEEVGEEEGEE
>294176_92
GEEVGEEEGEEV
>294176_93
EEVGEEEGEEVG
>294176_94
EVGEEEGEEVGE
>294176_95
VGEEEGEEVGEG
>294176_96
GEEEGEEVGEGV
>294176_97
EEEGEEVGEGVG
>294176_98
EEGEEVGEGVGE
>294176_99
EGEEVGEGVGEE
>294176_100
GEEVGEGVGEEV
>294176_101
EEVGEGVGEEVG
>294176_102
EVGEGVGEEVGE
>294176_103
VGEGVGEEVGEE
>294176_104
GEGVGEEVGEEE
>294176_105
EGVGEEVGEEEG
>294176_106
GVGEEVGEEEGE
>294176_107
VGEEVGEEEGEE
>294176_108
GEEVGEEEGEEV
>294176_109
EEVGEEEGEEVG
>294176_110
EVGEEEGEEVGE
>294176_111
VGEEEGEEVGEE
>294176_112
GEEEGEEVGEEE
>294176_113
EEEGEEVGEEEG
>294176_114
EEGEEVGEEEGE
>294176_115
EGEEVGEEEGEY
>294176_116
GEEVGEEEGEYV
>294176_117
EEVGEEEGEYVD
>294176_118
EVGEEEGEYVDE
>294176_119
VGEEEGEYVDEK
>294176_120
GEEEGEYVDEKE
>294176_121
EEEGEYVDEKER
>294176_122
GEIYPFGDEEEK
>294176_123
YPFGDEEEKDEG
>294176_124
PFGDEEEKDEGG
>294176_125
FGDEEEKDEGGE
>294176_126
GDEEEKDEGGES
>294176_127
DEEEKDEGGESF
>294176_128
EEEKDEGGESFT
>294176_129
DLFKFIEGGEGD
>294176_130
LFKFIEGGEGDD
>294176_131
FKFIEGGEGDDV
>294176_132
KFIEGGEGDDVY
>294176_133
FIEGGEGDDVYK
>294176_134
IEGGEGDDVYKV
>294176_135
EGGEGDDVYKVD
>294176_136
VSEDSYDKYASN
>294176_137
SEDSYDKYASNN
>294176_138
EDSYDKYASNNT
>294176_139
DSYDKYASNNTN
>294176_140
SYDKYASNNTNK
>294176_141
YDKYASNNTNKE
>294176_142
DKYASNNTNKEY
>294176_143
KYASNNTNKEYV
>294176_144
YASNNTNKEYVC
>294176_145
ASNNTNKEYVCD
>294176_146
SNNTNKEYVCDF
>294176_147
EFTLPPVVHKAT
>294176_148
CDNSKTEDDNKK
>294176_149
DNSKTEDDNKKG
>294176_150
NSKTEDDNKKGN
>294176_151
SKTEDDNKKGNR
>294176_152
KTEDDNKKGNRG
>294176_153
TEDDNKKGNRGI
>294176_154
EDDNKKGNRGIV
>294176_155
NRGIVEVYVEPY
>294176_156
RGIVEVYVEPYG
>294176_157
GIVEVYVEPYGN
>294176_158
IVEVYVEPYGNK
>294176_159
VEVYVEPYGNKI
>294176_160
VYVEPYGNKING
>294176_161
YVEPYGNKINGC
>294176_162
EEEEKYGNQIEE
>294176_163
EEKYGNQIEEDE
>294176_164
GNQIEEDEHNEK
>294176_165
EHDYTCDFTDKL
>294176_166
HDYTCDFTDKLD
>294176_167
DYTCDFTDKLDK
>294176_168
YTCDFTDKLDKT
>294176_169
TCDFTDKLDKTV
>294176_170
CDFTDKLDKTVP
>294176_171
DFTDKLDKTVPS
>294176_172
FTDKLDKTVPST
>294176_173
TDKLDKTVPSTA
>294176_174
FDTFTLKCNVNK
>294176_175
DTFTLKCNVNKT
>294176_176
IFPKTLKDKKEV
>294176_177
FPKTLKDKKEVL
>294176_178
PKTLKDKKEVLK
>294176_179
GSDNNTFSVTFQ
>294176_180
FYFMFGCNNNKG
>294176_181
YFMFGCNNNKGE
>294176_182
FMFGCNNNKGEG
>294176_183
MFGCNNNKGEGN
>294176_184
FGCNNNKGEGNI
>294176_185
GCNNNKGEGNIG
>294176_186
CNNNKGEGNIGI
>294176_187
NNNKGEGNIGIV
>294176_188
ISKQEEKIKGCN
>294176_189
SKQEEKIKGCNF
>294176_190
HITVSKREQKVK
>294176_191
TVSKREQKVKGC
>294176_192
YLKNNLANFTYK
>294176_193
YNVKSPLGPKVL
>294176_194
LESKKPGNGDVV
>294176_195
ESKKPGNGDVVV
>294176_196
SKKPGNGDVVVH
>294176_197
KKPGNGDVVVHN
>294176_198
KPGNGDVVVHNG
>294176_199
PGNGDVVVHNGV
>294176_200
GNGDVVVHNGVV
>294176_201
NGDVVVHNGVVD
>294176_202
GDVVVHNGVVDT
>294176_203
VHNGVVDTGPVL
>294176_204
HNGVVDTGPVLD
>294176_205
NGVVDTGPVLDN
>294176_206
GVVDTGPVLDNS
>294176_207
VVDTGPVLDNST
>294176_208
VDTGPVLDNSTF
>294176_209
DTGPVLDNSTFE
>294176_210
TGPVLDNSTFEK
>294176_211
GPVLDNSTFEKY
>294176_212
INGCDFSTNNSS
>294176_213
NGCDFSTNNSSI
>294176_214
KNCEININNNEV
>294176_215
NKDEKEEEDFKT
>294176_216
EKEEEDFKTAQG
>294176_217
IKVIGKEKNEVS
>294176_218
KVIGKEKNEVSI
>294176_219
FTFDKNGKKGEG
>294176_220
TFDKNGKKGEGI
>294176_221
FDKNGKKGEGIS
>294176_222
DKNGKKGEGISF
>294176_223
KNGKKGEGISFF
>294176_224
CDFTTGSTSLME
>294176_225
DFTTGSTSLMEL
>294176_226
FTTGSTSLMELN
>294176_227
LLEYYKSDYEDS
>294176_228
DDEERQKKIKQQ
>294176_229
DEERQKKIKQQQ
>294176_230
EERQKKIKQQQE
>294176_231
ERQKKIKQQQEE
>294176_232
RQKKIKQQQEEE
>294176_233
QKKIKQQQEEEQ
>294176_234
KKIKQQQEEEQQ
>294176_235
KIKQQQEEEQQE
>294176_236
IKQQQEEEQQEQ
>294176_237
KQQQEEEQQEQI
>294176_238
QQQEEEQQEQIL
>294176_239
QQEEEQQEQILK
>294176_240
QEEEQQEQILKD
>294176_241
EEEQQEQILKDQ
>294176_242
EEQQEQILKDQD
>294176_243
EQQEQILKDQDD
>294176_244
NQIKKIHEEWDD
>294176_245
QIKKIHEEWDDV
>294176_246
IKKIHEEWDDVH
>294176_247
KKIHEEWDDVHL
>294176_248
KIHEEWDDVHLF
>294176_249
IHEEWDDVHLFY
>294176_250
NQTNDAISNNNN
>294176_251
QTNDAISNNNNN
>294176_252
TNDAISNNNNNS
>294176_253
NDAISNNNNNSY
>294176_254
DAISNNNNNSYS
>294176_255
AISNNNNNSYSI
>294176_256
ISNNNNNSYSIF
>294176_257
SNNNNNSYSIFT
>294176_258
NNNNNSYSIFTH
>294176_259
NNNNSYSIFTHN
>294176_260
SINNPDEKDNTY
>294176_261
INNPDEKDNTYT
>294176_262
NNPDEKDNTYTY
>294176_263
NPDEKDNTYTYL
>294176_264
DEKKTIGKDICK
>294176_265
DDICNVTIGNNT
>294176_266
ICNVTIGNNTFS
>294176_267
CNVTIGNNTFSG
>294176_268
NVTIGNNTFSGF
>294176_269
VTIGNNTFSGFA
>294176_270
TIGNNTFSGFAC
>294176_271
FSSVYDYNEANK
>294176_272
SSVYDYNEANKV
>294176_273
SVYDYNEANKVK
>294176_274
VYDYNEANKVKK
>294176_275
YDYNEANKVKKL
>294176_276
DPNYIIPEPQSR
>294176_277
PNYIIPEPQSRA
>295359_1
GEVTKPSAGGEP
>295359_2
EVTKPSAGGEPS
>295359_3
VTKPSAGGEPSG
>295359_4
TKPSAGGEPSGW
>295359_5
AGGEPSGWITWG
>295359_6
GGEPSGWITWGT
>295359_7
PSGWITWGTPTS
>295359_8
SGWITWGTPTSL
>295359_9
FYFGPIPMGNAA
>295359_10
YFGPIPMGNAAN
>295359_11
FGPIPMGNAANS
>295359_12
GPIPMGNAANSM
>295359_13
DASFSASSTPTA
>295359_14
SFSASSTPTAGL
>295359_15
FSASSTPTAGLV
>295359_16
SASSTPTAGLVG
>295359_17
ASSTPTAGLVGL
>295359_18
SSTPTAGLVGLL
>295359_19
GAIWPVNNRESN
>295359_20
AIWPVNNRESNG
>295359_21
VFNGETTTSGST
>295359_22
FNGETTTSGSTW
>295359_23
NGETTTSGSTWM
>295359_24
GETTTSGSTWMP
>295359_25
TTTSGSTWMPGK
>385236_1
PSVVKTSTPSGT
>385236_2
SVVKTSTPSGTQ
>385236_3
VVKTSTPSGTQT
>385236_4
VKTSTPSGTQTS
>385236_5
KTSTPSGTQTSG
>385236_6
TSTPSGTQTSGL
>385236_7
STPSGTQTSGLK
>385236_8
ASPHGESNSSEE
>385236_9
SPHGESNSSEES
>385236_10
PHGESNSSEEST
>385236_11
HGESNSSEESTT
>385236_12
GESNSSEESTTK
>385236_13
ESNSSEESTTKS
>385236_14
SNSSEESTTKSS
>385236_15
NSSEESTTKSSK
>385236_16
SSEESTTKSSKR
>385236_17
IVGADEEAPPAP
>385236_18
VGADEEAPPAPK
>385236_19
GADEEAPPAPKN
>385236_20
ADEEAPPAPKNT
>385236_21
DEEAPPAPKNTL
>385236_22
EEAPPAPKNTLT
>385236_23
EAPPAPKNTLTP
>385236_24
APPAPKNTLTPL
>385236_25
PPAPKNTLTPLE
>385236_26
PAPKNTLTPLEE
>385236_27
APKNTLTPLEEL
>385236_28
PKNTLTPLEELY
>385236_29
EYDENMEKAKQD
>385236_30
YDENMEKAKQDK
>385236_31
DENMEKAKQDKK
>385236_32
ENMEKAKQDKKK
>385236_33
NMEKAKQDKKKA
>385236_34
MEKAKQDKKKAL
>385236_35
EKAKQDKKKALE
>385236_36
KAKQDKKKALEK
>385236_37
AKQDKKKALEKI
>385236_38
KQDKKKALEKIG
>385236_39
QDKKKALEKIGK
>385236_40
DKKKALEKIGKE
>385236_41
KKKALEKIGKES
>410748_1
PTIYSFDDEEKR
>410748_2
TIYSFDDEEKRN
>410748_3
IYSFDDEEKRNE
>410748_4
YSFDDEEKRNEN
>410748_5
SFDDEEKRNENK
>410748_6
FDDEEKRNENKS
>410748_7
VNPYADSENPIV
>410748_8
NPYADSENPIVV
>410748_9
PYADSENPIVVS
>410748_10
YADSENPIVVSQ
>410748_11
ADSENPIVVSQV
>410748_12
DSENPIVVSQVF
>410748_13
SENPIVVSQVFG
>410748_14
VDNLGRSGGDII
>410748_15
DNLGRSGGDIIK
>410748_16
NLGRSGGDIIKK
>410748_17
LGRSGGDIIKKM
>410748_18
GRSGGDIIKKMQ
>410748_19
RSGGDIIKKMQT
>410748_20
SGGDIIKKMQTL
>410748_21
GGDIIKKMQTLW
>410748_22
GDIIKKMQTLWD
>410748_23
DIIKKMQTLWDE
>410748_24
IIKKMQTLWDEI
>410748_25
IKKMQTLWDEIM
>410748_26
KKMQTLWDEIMD
>410748_27
KMQTLWDEIMDI
>410748_28
MQTLWDEIMDIN
>410748_29
QTLWDEIMDINK
>410748_30
TLWDEIMDINKR
>410748_31
LWDEIMDINKRK
>410748_32
WDEIMDINKRKY
>410748_33
DEIMDINKRKYD
>410748_34
EIMDINKRKYDS
>410748_35
KKRAQKPKKKKS
>410748_36
KRAQKPKKKKSR
>410748_37
RAQKPKKKKSRR
>410748_38
RGWLCCGGGDIE
>410748_39
CCGGGDIETVEP
>410748_40
CGGGDIETVEPQ
>410748_41
GGGDIETVEPQQ
>410748_42
IETVEPQQEEPV
>410748_43
ETVEPQQEEPVQ
>410748_44
TVEPQQEEPVQT
>410748_45
VEPQQEEPVQTV
>410748_46
EPQQEEPVQTVQ
>410748_47
PQQEEPVQTVQE
>410748_48
QQEEPVQTVQEQ
>410748_49
PVQTVQEQQVNE
>410748_50
VQTVQEQQVNEY
>410748_51
MDMLDTSEEESV
>410748_52
DMLDTSEEESVE
>410748_53
MLDTSEEESVEE
>410748_54
LDTSEEESVEEN
>410748_55
DTSEEESVEENE
>410748_56
TSEEESVEENEE
>410748_57
SEEESVEENEEE
>410748_58
EEESVEENEEEH
>410748_59
EESVEENEEEHT
>410748_60
ESVEENEEEHTV
>410748_61
SVEENEEEHTVD
>410748_62
VEENEEEHTVDD
>410748_63
EENEEEHTVDDE
>410748_64
WYNKYGYDGIKQ
>410748_65
YNKYGYDGIKQV
>410748_66
NKYGYDGIKQVN
>410748_67
KYGYDGIKQVNF
>410748_68
EKFKDFTGTPQI
>410748_69
KFKDFTGTPQIV
>410748_70
FKDFTGTPQIVT
>410748_71
KDFTGTPQIVTL
>410748_72
DFTGTPQIVTLL
>410748_73
FTGTPQIVTLLR
>410748_74
TGTPQIVTLLRF
>410748_75
GTPQIVTLLRFF
>410748_76
TPQIVTLLRFFF
>410748_77
ANINNNLMSTLK
>410748_78
NINNNLMSTLKE
>410748_79
INNNLMSTLKEY
>410748_80
NNNLMSTLKEYL
>410748_81
NNLMSTLKEYLG
>410748_82
FENINSNVDNGN
>410748_83
ENINSNVDNGNQ
>410748_84
NINSNVDNGNQS
>410748_85
INSNVDNGNQSK
>410748_86
NSNVDNGNQSKN
>410748_87
VQHNAEENVEHD
>410748_88
QHNAEENVEHDA
>410748_89
HNAEENVEHDAE
>410748_90
NAEENVEHDAEE
>410748_91
AEENVEHDAEEN
>410748_92
EENVEHDAEENV
>410748_93
ENVEHDAEENVE
>410748_94
NVEHDAEENVEH
>410748_95
VEHDAEENVEHD
>410748_96
EHDAEENVEHDA
>410748_97
HDAEENVEHDAE
>410748_98
DAEENVEHDAEE
>410748_99
AEENVEHDAEEN
>410748_100
EENVEHDAEENV
>410748_101
ENVEHDAEENVE
>410748_102
NVEHDAEENVEH
>410748_103
VEHDAEENVEHD
>410748_104
EHDAEENVEHDA
>410748_105
HDAEENVEHDAE
>410748_106
DAEENVEHDAEE
>410748_107
AEENVEHDAEEN
>410748_108
EENVEHDAEENV
>410748_109
ENVEHDAEENVE
>410748_110
NVEHDAEENVEH
>410748_111
VEHDAEENVEHD
>410748_112
EHDAEENVEHDA
>410748_113
HDAEENVEHDAE
>410748_114
DAEENVEHDAEE
>410748_115
AEENVEHDAEEN
>410748_116
EENVEHDAEENV
>410748_117
ENVEHDAEENVE
>410748_118
NVEHDAEENVEH
>410748_119
VEHDAEENVEHD
>410748_120
EHDAEENVEHDA
>410748_121
HDAEENVEHDAE
>410748_122
DAEENVEHDAEE
>410748_123
AEENVEHDAEEN
>410748_124
EENVEHDAEENV
>410748_125
ENVEHDAEENVE
>410748_126
NVEHDAEENVEE
>410748_127
VEHDAEENVEEN
>410748_128
EHDAEENVEENV
>410748_129
HDAEENVEENVE
>410748_130
DAEENVEENVEE
>410748_131
AEENVEENVEEV
>436146_1
GVPVDSSRVDAL
>436146_2
VPVDSSRVDALF
>436146_3
SKLVGGVARPNA
>436146_4
KLVGGVARPNAA
>436146_5
LVGGVARPNAAT
>436146_6
PAAAAEEEEDDD
>436146_7
AAAAEEEEDDDM
>436146_8
AAAEEEEDDDMG
>436146_9
AAEEEEDDDMGF
>436146_10
AEEEEDDDMGFG
>436146_11
EEEEDDDMGFGL
>436146_12
EEEDDDMGFGLF
>436146_13
EEDDDMGFGLFD
>436149_1
KLVGGATRPNAA
>436149_2
LVGGATRPNAAT
>436149_3
PAAAAEEEEDDD
>436149_4
AAAAEEEEDDDM
>436149_5
AAAEEEEDDDMG
>436149_6
AAEEEEDDDMGF
>436149_7
AEEEEDDDMGFG
>436149_8
EEEEDDDMGFGL
>436149_9
EEEDDDMGFGLF
>436149_10
EEDDDMGFGLFD
>499325_1
LKCNFYYNNNNL
>499325_2
KCNFYYNNNNLS
>499325_3
CNFYYNNNNLST
>499325_4
NFYYNNNNLSTY
>499325_5
FYYNNNNLSTYV
>499325_6
YYNNNNLSTYVI
>499325_7
YNNNNLSTYVIK
>499325_8
NNNNLSTYVIKH
>499325_9
LSEYQSNFLGGG
>499325_10
SEYQSNFLGGGY
>499325_11
YQSNFLGGGYSA
>499325_12
QSNFLGGGYSAA
>499325_13
NTKYNSENTNTN
>499325_14
TKYNSENTNTNN
>499325_15
KYNSENTNTNNN
>499325_16
YNSENTNTNNNI
>499325_17
NSENTNTNNNIP
>499325_18
SENTNTNNNIPE
>499325_19
ENTNTNNNIPES
>499325_20
NTNTNNNIPESS
>499325_21
TNTNNNIPESSS
>499325_22
NTNNNIPESSST
>499325_23
TNNNIPESSSTY
>499325_24
NNNIPESSSTYT
>499325_25
NNIPESSSTYTN
>499325_26
NIPESSSTYTNT
>499325_27
IPESSSTYTNTR
>499325_28
PESSSTYTNTRL
>499325_29
RLAANNSTTTST
>499325_30
LAANNSTTTSTT
>499325_31
AANNSTTTSTTK
>499325_32
ANNSTTTSTTKV
>499325_33
NNSTTTSTTKVT
>499325_34
NSTTTSTTKVTD
>499325_35
STTTSTTKVTDN
>499325_36
TTTSTTKVTDNN
>499325_37
TTSTTKVTDNNK
>499325_38
TSTTKVTDNNKT
>499325_39
STTKVTDNNKTN
>499325_40
TTKVTDNNKTNI
>499325_41
TKVTDNNKTNIK
>499325_42
KVTDNNKTNIKL
>499325_43
VTDNNKTNIKLT
>499325_44
TDNNKTNIKLTG
>499325_45
KTNIKLTGNNST
>499325_46
TNIKLTGNNSTT
>499325_47
NIKLTGNNSTTI
>499325_48
IKLTGNNSTTIN
>499325_49
KLTGNNSTTINT
>499325_50
LTGNNSTTINTN
>499325_51
TGNNSTTINTNS
>499325_52
GNNSTTINTNST
>499325_53
NNSTTINTNSTE
>499325_54
NSTTINTNSTEN
>499325_55
STTINTNSTENT
>499325_56
TTINTNSTENTS
>499325_57
TINTNSTENTSA
>499325_58
INTNSTENTSAT
>499325_59
NTNSTENTSATK
>499325_60
TNSTENTSATKK
>499325_61
NSTENTSATKKV
>499325_62
ITNQILTGNNNT
>499325_63
TNQILTGNNNTT
>499325_64
NQILTGNNNTTT
>499325_65
QILTGNNNTTTN
>499325_66
ILTGNNNTTTNT
>499325_67
LTGNNNTTTNTS
>499325_68
TGNNNTTTNTST
>499325_69
GNNNTTTNTSTT
>499325_70
NNNTTTNTSTTE
>499325_71
NNTTTNTSTTEH
>499325_72
NTTTNTSTTEHN
>499325_73
TTTNTSTTEHNN
>499325_74
TTNTSTTEHNNN
>499325_75
TNTSTTEHNNNI
>499325_76
NTSTTEHNNNIN
>499325_77
TSTTEHNNNINT
>499325_78
STTEHNNNINTN
>499325_79
TTEHNNNINTNT
>499325_80
TEHNNNINTNTN
>499325_81
EHNNNINTNTNS
>499325_82
HNNNINTNTNST
>499325_83
NNNINTNTNSTE
>499325_84
NNINTNTNSTEN
>499325_85
NINTNTNSTENT
>499325_86
INTNTNSTENTS
>499325_87
NTNTNSTENTSA
>499325_88
TNTNSTENTSAT
>499325_89
NTNSTENTSATK
>499325_90
TNSTENTSATKK
>499325_91
NSTENTSATKKV
>499325_92
ITNQILTGNNNT
>499325_93
TNQILTGNNNTT
>499325_94
NQILTGNNNTTT
>499325_95
QILTGNNNTTTN
>499325_96
ILTGNNNTTTNT
>499325_97
LTGNNNTTTNTS
>499325_98
TGNNNTTTNTST
>499325_99
GNNNTTTNTSTT
>499325_100
NNNTTTNTSTTE
>499325_101
NNTTTNTSTTEH
>499325_102
NTTTNTSTTEHN
>499325_103
TTTNTSTTEHNN
>499325_104
TTNTSTTEHNNN
>499325_105
TNTSTTEHNNNI
>499325_106
NTSTTEHNNNIN
>499325_107
TSTTEHNNNINT
>499325_108
STTEHNNNINTN
>499325_109
TTEHNNNINTNT
>499325_110
TEHNNNINTNTN
>499325_111
EHNNNINTNTNS
>499325_112
HNNNINTNTNST
>499325_113
NNNINTNTNSTD
>499325_114
NNINTNTNSTDN
>499325_115
NINTNTNSTDNS
>499325_116
INTNTNSTDNSN
>499325_117
NTNTNSTDNSNT
>499325_118
TNTNSTDNSNTN
>499325_119
NTNSTDNSNTNT
>499325_120
TNSTDNSNTNTN
>499325_121
NSTDNSNTNTNL
>499325_122
STDNSNTNTNLT
>499325_123
TDNSNTNTNLTD
>499325_124
DNSNTNTNLTDN
>499325_125
NSNTNTNLTDNT
>499325_126
SNTNTNLTDNTS
>499325_127
NTNTNLTDNTST
>499325_128
TNTNLTDNTSTT
>499325_129
NTNLTDNTSTTK
>499325_130
TNLTDNTSTTKK
>499325_131
NLTDNTSTTKKL
>499325_132
LTDNTSTTKKLT
>499325_133
TDNTSTTKKLTD
>499325_134
DNTSTTKKLTDN
>499325_135
LTDNINTTQNLT
>499325_136
TDNINTTQNLTT
>499325_137
DNINTTQNLTTS
>499325_138
NINTTQNLTTST
>499325_139
INTTQNLTTSTN
>499325_140
NTTQNLTTSTNT
>499325_141
TTQNLTTSTNTT
>499325_142
TQNLTTSTNTTT
>499325_143
QNLTTSTNTTTV
>499325_144
NLTTSTNTTTVS
>499325_145
LTTSTNTTTVST
>499325_146
TTSTNTTTVSTD
>499325_147
TSTNTTTVSTDN
>499325_148
STNTTTVSTDNN
>499325_149
TNTTTVSTDNNN
>499325_150
NTTTVSTDNNNI
>499325_151
TTTVSTDNNNIN
>499325_152
TTVSTDNNNINT
>499325_153
TVSTDNNNINTK
>499325_154
VSTDNNNINTKP
>499325_155
STDNNNINTKPI
>499325_156
TDNNNINTKPID
>499325_157
DNNNINTKPIDN
>499325_158
NNNINTKPIDNN
>499325_159
NNINTKPIDNNN
>499325_160
NINTKPIDNNNT
>499325_161
INTKPIDNNNTD
>499325_162
NTKPIDNNNTDI
>499325_163
TKPIDNNNTDIK
>499325_164
KPIDNNNTDIKS
>499325_165
PIDNNNTDIKST
>499325_166
IDNNNTDIKSTD
>499325_167
DNNNTDIKSTDN
>499325_168
NNNTDIKSTDNY
>499325_169
NTDIKSTDNYNT
>499325_170
TDIKSTDNYNTG
>499325_171
DIKSTDNYNTGT
>499325_172
IKSTDNYNTGTK
>499325_173
KSTDNYNTGTKE
>499325_174
TKETDNKNTDIK
>499325_175
DIKATDNNNITT
>499325_176
IKATDNNNITTT
>499325_177
KATDNNNITTTT
>499325_178
ATDNNNITTTTD
>499325_179
TDNNNITTTTDN
>499325_180
DNNNITTTTDNT
>499325_181
NNNITTTTDNTN
>499325_182
NNITTTTDNTNT
>499325_183
NITTTTDNTNTN
>499325_184
ITTTTDNTNTNV
>499325_185
TTTTDNTNTNVI
>499325_186
TTTDNTNTNVIS
>499325_187
TTDNTNTNVIST
>499325_188
TDNTNTNVISTD
>499325_189
DNTNTNVISTDN
>499325_190
NTNTNVISTDNS
>499325_191
TNTNVISTDNSK
>499325_192
NTNVISTDNSKT
>499325_193
TNVISTDNSKTN
>499325_194
NVISTDNSKTNV
>499325_195
VISTDNSKTNVI
>499325_196
ISTDNSKTNVIS
>499325_197
STDNSKTNVIST
>499325_198
TDNSKTNVISTD
>499325_199
DNSKTNVISTDN
>499325_200
SKTNVISTDNSK
>499325_201
KTNVISTDNSKT
>499325_202
TNVISTDNSKTN
>499325_203
NVISTDNSKTNT
>499325_204
VISTDNSKTNTI
>499325_205
ISTDNSKTNTIS
>499325_206
STDNSKTNTIST
>499325_207
TDNSKTNTISTD
>499325_208
DNSKTNTISTDN
>499325_209
SKTNTISTDNDN
>499325_210
KTNTISTDNDNA
>499325_211
TNTISTDNDNAD
>499325_212
NTISTDNDNADT
>499325_213
TISTDNDNADTI
>499325_214
ISTDNDNADTIL
>499325_215
STDNDNADTILT
>499325_216
ADTILTDNDNNT
>499325_217
DTILTDNDNNTD
>499325_218
TILTDNDNNTDI
>499325_219
ILTDNDNNTDII
>499325_220
LTDNDNNTDIIL
>499325_221
TDNDNNTDIILT
>499325_222
DNDNNTDIILTD
>499325_223
NDNNTDIILTDN
>499325_224
DNNTDIILTDNN
>499325_225
NNTDIILTDNNN
>499325_226
NTDIILTDNNNT
>499325_227
TDIILTDNNNTD
>499325_228
DIILTDNNNTDT
>499325_229
IILTDNNNTDTI
>499325_230
ILTDNNNTDTIS
>499325_231
LTDNNNTDTIST
>499325_232
TDNNNTDTISTD
>499325_233
DNNNTDTISTDN
>499325_234
NNNTDTISTDND
>499325_235
NNTDTISTDNDN
>499325_236
NTDTISTDNDNA
>499325_237
TDTISTDNDNAD
>499325_238
DTISTDNDNADT
>499325_239
TISTDNDNADTK
>499325_240
ISTDNDNADTKA
>499325_241
STDNDNADTKAT
>499325_242
TDNDNADTKATD
>499325_243
DNDNADTKATDN
>499325_244
NDNADTKATDNN
>499325_245
DNADTKATDNNN
>499325_246
NADTKATDNNNN
>499325_247
ADTKATDNNNNT
>499325_248
DTKATDNNNNTN
>499325_249
TKATDNNNNTNT
>499325_250
KATDNNNNTNTK
>499325_251
ATDNNNNTNTKA
>499325_252
TDNNNNTNTKAT
>499325_253
DNNNNTNTKATD
>499325_254
NNNNTNTKATDN
>499325_255
NNNTNTKATDNN
>499325_256
NNTNTKATDNNN
>499325_257
NTNTKATDNNNT
>499325_258
TNTKATDNNNTK
>499325_259
NTKATDNNNTKI
>499325_260
TKATDNNNTKII
>499325_261
KATDNNNTKIIS
>499325_262
ATDNNNTKIISP
>499325_263
TDNNNTKIISPD
>499325_264
DNNNTKIISPDN
>499325_265
NNNTKIISPDNN
>499325_266
NNTKIISPDNNN
>499325_267
NTKIISPDNNNT
>499325_268
TKIISPDNNNTK
>499325_269
KIISPDNNNTKT
>499325_270
IISPDNNNTKTT
>499325_271
ISPDNNNTKTTS
>499325_272
SPDNNNTKTTST
>499325_273
PDNNNTKTTSTD
>499325_274
DNNNTKTTSTDN
>499325_275
NNNTKTTSTDNN
>499325_276
NNTKTTSTDNNN
>499325_277
NTKTTSTDNNNN
>499325_278
TKTTSTDNNNNT
>499325_279
KTTSTDNNNNTN
>499325_280
TTSTDNNNNTNT
>499325_281
TSTDNNNNTNTK
>499325_282
STDNNNNTNTKA
>499325_283
TDNNNNTNTKAT
>499325_284
DNNNNTNTKATD
>499325_285
NNNNTNTKATDN
>499325_286
NNNTNTKATDNN
>499325_287
NNTNTKATDNNN
>499325_288
NTNTKATDNNNT
>499325_289
TNTKATDNNNTK
>499325_290
NTKATDNNNTKT
>499325_291
TKATDNNNTKTI
>499325_292
KATDNNNTKTIS
>499325_293
ATDNNNTKTIST
>499325_294
TDNNNTKTISTD
>499325_295
DNNNTKTISTDN
>499325_296
NNNTKTISTDNN
>499325_297
NNTKTISTDNNN
>499325_298
NTKTISTDNNNT
>499325_299
TKTISTDNNNTK
>499325_300
KTISTDNNNTKT
>499325_301
TISTDNNNTKTI
>499325_302
ISTDNNNTKTIS
>499325_303
STDNNNTKTIST
>499325_304
TDNNNTKTISTD
>499325_305
DNNNTKTISTDN
>499325_306
NNNTKTISTDNN
>499325_307
NNTKTISTDNNN
>499325_308
NTKTISTDNNNT
>499325_309
TKTISTDNNNTK
>499325_310
KTISTDNNNTKT
>499325_311
TISTDNNNTKTI
>499325_312
ISTDNNNTKTIS
>499325_313
STDNNNTKTIST
>499325_314
TDNNNTKTISTD
>499325_315
DNNNTKTISTDN
>499325_316
NNNTKTISTDNN
>499325_317
NNTKTISTDNNN
>499325_318
NTKTISTDNNNT
>499325_319
TKTISTDNNNTK
>499325_320
KTISTDNNNTKT
>499325_321
TISTDNNNTKTI
>499325_322
ISTDNNNTKTIS
>499325_323
STDNNNTKTISN
>499325_324
TDNNNTKTISND
>499325_325
DNNNTKTISNDN
>499325_326
NNNTKTISNDNN
>499325_327
NNTKTISNDNNN
>499325_328
NTKTISNDNNNT
>499325_329
TKTISNDNNNTN
>499325_330
KTISNDNNNTNT
>499325_331
TISNDNNNTNTI
>499325_332
ISNDNNNTNTIS
>499325_333
SNDNNNTNTIST
>499325_334
NDNNNTNTISTD
>499325_335
DNNNTNTISTDN
>499325_336
NNNTNTISTDNN
>499325_337
NNTNTISTDNNN
>499325_338
NTNTISTDNNNN
>499325_339
TNTISTDNNNNN
>499325_340
NTISTDNNNNNT
>499325_341
TISTDNNNNNTN
>499325_342
ISTDNNNNNTNQ
>499325_343
STDNNNNNTNQY
>499325_344
TDNNNNNTNQYV
>499325_345
DNNNNNTNQYVF
>499325_346
NNNNNTNQYVFA
>499325_347
NNNNTNQYVFAN
>499325_348
VFANNYNETTSD
>499325_349
FANNYNETTSDD
>499325_350
ANNYNETTSDDE
>507791_1
YINNVASKEIVK
>507791_2
INNVASKEIVKK
>507791_3
NNVASKEIVKKY
>507791_4
ILNNNSQIENEE
>507791_5
LNNNSQIENEEN
>507791_6
NNNSQIENEEND
>507791_7
QNDENVNTPIVG
>507791_8
NDENVNTPIVGN
>507791_9
DENVNTPIVGNS
>507791_10
KDIEAYKKAKQA
>507791_11
DIEAYKKAKQAS
>507791_12
IEAYKKAKQASQ
>507791_13
EAYKKAKQASQD
>507791_14
AYKKAKQASQDA
>507791_15
YKKAKQASQDAE
>507791_16
KKAKQASQDAEQ
>507791_17
KAKQASQDAEQA
>507791_18
KDAENASKEAEE
>507791_19
DAENASKEAEEA
>507791_20
AENASKEAEEAA
>507791_21
ENASKEAEEAAK
>507791_22
NASKEAEEAAKE
>507791_23
ASKEAEEAAKEA
>507791_24
SKEAEEAAKEAV
>507791_25
KEAEEAAKEAVN
>507791_26
EAEEAAKEAVNL
>507791_27
AEEAAKEAVNLK
>507791_28
EEAAKEAVNLKE
>507791_29
SRKTKEYAEKAK
>507791_30
RKTKEYAEKAKN
>507791_31
KTKEYAEKAKNA
>507791_32
TKEYAEKAKNAY
>507791_33
LKAKEASSYDYI
>507791_34
KAKEASSYDYIL
>507791_35
YDYILGWEFGGG
>507791_36
DYILGWEFGGGV
>507791_37
YILGWEFGGGVP
>507791_38
ILGWEFGGGVPE
>507791_39
LGWEFGGGVPEH
>507791_40
GWEFGGGVPEHK
>507791_41
WEFGGGVPEHKK
>507791_42
EFGGGVPEHKKE
>507791_43
FGGGVPEHKKEE
>507791_44
DDVLDEKEEEAE
>507791_45
DVLDEKEEEAEE
>507791_46
VLDEKEEEAEET
>507791_47
LDEKEEEAEETE
>507791_48
DEKEEEAEETEE
>507791_49
EKEEEAEETEEE
>507791_50
KEEEAEETEEEE
>507791_51
EEEAEETEEEEL
>507791_52
EEAEETEEEELE
>507791_53
EAEETEEEELEE
>507791_54
AEETEEEELEEK
>507791_55
EETEEEELEEKN
>507791_56
ETEEEELEEKNE
>507791_57
TEEEELEEKNEE
>507791_58
EEEELEEKNEEE
>507791_59
EEELEEKNEEET
>507791_60
EELEEKNEEETE
>507791_61
ELEEKNEEETES
>507791_62
LEEKNEEETESE
>507791_63
EEKNEEETESEI
>507791_64
EKNEEETESEIS
>507791_65
KNEEETESEISE
>507791_66
NEEETESEISED
>507791_67
ESEISEDEEEEE
>507791_68
SEISEDEEEEEE
>507791_69
EISEDEEEEEEE
>507791_70
ISEDEEEEEEEE
>507791_71
SEDEEEEEEEEK
>507791_72
EDEEEEEEEEKE
>507791_73
DEEEEEEEEKEE
>507791_74
EEEEEEEEKEEE
>507791_75
EEEEEEEKEEEN
>507791_76
EEEEEEKEEENE
>507791_77
EEEEEKEEENEK
>507791_78
EEEEKEEENEKK
>507791_79
EEEKEEENEKKK
>507791_80
EEKEEENEKKKE
>507791_81
EKEEENEKKKEQ
>507791_82
KEEENEKKKEQE
>507791_83
EEENEKKKEQEK
>507791_84
EENEKKKEQEKE
>507791_85
ENEKKKEQEKEQ
>507791_86
NEKKKEQEKEQS
>507791_87
EKKKEQEKEQSN
>507791_88
KKKEQEKEQSNE
>507791_89
KKEQEKEQSNEN
>507791_90
KEQEKEQSNENN
>507791_91
EQEKEQSNENND
>507791_92
QEKEQSNENNDQ
>507791_93
ISKNQNNNEKNV
>507791_94
SKNQNNNEKNVK
>507791_95
KNQNNNEKNVKE
>507791_96
NQNNNEKNVKEA
>507791_97
QNNNEKNVKEAA
>507791_98
NNNEKNVKEAAE
>507791_99
NNEKNVKEAAES
>507791_100
NEKNVKEAAESI
>507791_101
EKNVKEAAESIM
>507791_102
GLIKGNNQIDST
>507791_103
LIKGNNQIDSTL
>507791_104
IKGNNQIDSTLK
>507791_105
KGNNQIDSTLKD
>507791_106
GNNQIDSTLKDL
>510184_1
QSDLEQERRAKE
>510184_2
SDLEQERRAKEK
>510184_3
DLEQERRAKEKL
>510184_4
LEQERRAKEKLQ
>510184_5
EQERRAKEKLQE
>510184_6
QERRAKEKLQEQ
>510184_7
ERRAKEKLQEQQ
>510184_8
RRAKEKLQEQQS
>510184_9
SDLEQERLAKEK
>510184_10
LEQERLAKEKLQ
>510184_11
EQERLAKEKLQE
>510184_12
QERLAKEKLQEQ
>510184_13
ERLAKEKLQEQQ
>510184_14
QSDLEQERRAKE
>510184_15
SDLEQERRAKEK
>510184_16
DLEQERRAKEKL
>510184_17
LEQERRAKEKLQ
>510184_18
EQERRAKEKLQE
>510184_19
QERRAKEKLQEQ
>510184_20
ERRAKEKLQEQQ
>510184_21
RRAKEKLQEQQS
>510184_22
QSDLEQERRAKE
>510184_23
SDLEQERRAKEK
>510184_24
DLEQERRAKEKL
>510184_25
LEQERRAKEKLQ
>510184_26
EQERRAKEKLQE
>510184_27
QERRAKEKLQEQ
>510184_28
ERRAKEKLQEQQ
>510184_29
RRAKEKLQEQQS
>510184_30
QSDLEQERRAKE
>510184_31
SDLEQERRAKEK
>510184_32
DLEQERRAKEKL
>510184_33
LEQERRAKEKLQ
>510184_34
EQERRAKEKLQE
>510184_35
QERRAKEKLQEQ
>510184_36
ERRAKEKLQEQQ
>510184_37
RRAKEKLQEQQS
>510184_38
QSDLEQERRAKE
>510184_39
SDLEQERRAKEK
>510184_40
DLEQERRAKEKL
>510184_41
LEQERRAKEKLQ
>510184_42
EQERRAKEKLQE
>510184_43
QERRAKEKLQEQ
>510184_44
ERRAKEKLQEQQ
>510184_45
RRAKEKLQEQQS
>510184_46
SDLEQERLAKEK
>510184_47
LEQERLAKEKLQ
>510184_48
EQERLAKEKLQE
>510184_49
QERLAKEKLQEQ
>510184_50
ERLAKEKLQEQQ
>510184_51
QSDLEQERRAKE
>510184_52
SDLEQERRAKEK
>510184_53
DLEQERRAKEKL
>510184_54
LEQERRAKEKLQ
>510184_55
EQERRAKEKLQE
>510184_56
QERRAKEKLQEQ
>510184_57
ERRAKEKLQEQQ
>510184_58
RRAKEKLQEQQS
>510184_59
QSDLEQERRAKE
>510184_60
SDLEQERRAKEK
>510184_61
DLEQERRAKEKL
>510184_62
LEQERRAKEKLQ
>510184_63
EQERRAKEKLQE
>510184_64
QERRAKEKLQEQ
>510184_65
ERRAKEKLQEQQ
>510184_66
RRAKEKLQEQQS
>510184_67
QSDLEQERRAKE
>510184_68
SDLEQERRAKEK
>510184_69
DLEQERRAKEKL
>510184_70
LEQERRAKEKLQ
>510184_71
EQERRAKEKLQE
>510184_72
QERRAKEKLQEQ
>510184_73
ERRAKEKLQEQQ
>510184_74
RRAKEKLQEQQR
>510184_75
IHKGHLEEKKDG
>510184_76
HKGHLEEKKDGS
>510184_77
KGHLEEKKDGSI
>510184_78
GHLEEKKDGSIK
>510184_79
HLEEKKDGSIKP
>510184_80
LEEKKDGSIKPE
>510184_81
EEKKDGSIKPEQ
>510184_82
EKKDGSIKPEQK
>510184_83
KKDGSIKPEQKE
>510184_84
EKSSEELSEEKI
>510184_85
KSSEELSEEKIK
>510184_86
SEEKIKKGKKYE
>510184_87
EEKIKKGKKYEK
>510184_88
EKIKKGKKYEKT
>510184_89
KIKKGKKYEKTK
>510184_90
IKKGKKYEKTKD
>510184_91
KKGKKYEKTKDN
>510184_92
KGKKYEKTKDNN
>510184_93
GKKYEKTKDNNF
>510184_94
KKYEKTKDNNFK
>510186_1
KNNENNKFFDKD
>510186_2
NNENNKFFDKDK
>510186_3
NENNKFFDKDKE
>510186_4
ENNKFFDKDKEL
>510186_5
NNKFFDKDKELT
>510186_6
NKFFDKDKELTM
>510186_7
KFFDKDKELTMS
>510186_8
NVKNVSQTNFKS
>510186_9
VKNVSQTNFKSL
>510186_10
IEHIINDDDDKK
>510186_11
EHIINDDDDKKK
>510186_12
IINDDDDKKKYI
>510186_13
EEKAAKEKLQGQ
>510186_14
LQGQQSDSEQER
>510186_15
QGQQSDSEQERR
>510186_16
GQQSDSEQERRA
>510186_17
QQSDSEQERRAK
>510186_18
QSDSEQERRAKE
>510186_19
SDSEQERRAKEK
>510186_20
DSEQERRAKEKL
>510186_21
SEQERRAKEKLQ
>510186_22
EQERRAKEKLQE
>510186_23
QERRAKEKLQEQ
>510186_24
ERRAKEKLQEQQ
>510186_25
RRAKEKLQEQQS
>510186_26
SDLEQERLAKEK
>510186_27
LEQERLAKEKLQ
>510186_28
EQERLAKEKLQE
>510186_29
QERLAKEKLQEQ
>510186_30
ERLAKEKLQEQQ
>510186_31
QSDLEQERRAKE
>510186_32
SDLEQERRAKEK
>510186_33
DLEQERRAKEKL
>510186_34
LEQERRAKEKLQ
>510186_35
EQERRAKEKLQE
>510186_36
QERRAKEKLQEQ
>510186_37
ERRAKEKLQEQQ
>510186_38
RRAKEKLQEQQS
>510186_39
SDLEQERLAKEK
>510186_40
LEQERLAKEKLQ
>510186_41
EQERLAKEKLQE
>510186_42
QERLAKEKLQEQ
>510186_43
ERLAKEKLQEQQ
>510186_44
QSDLEQERRAKE
>510186_45
SDLEQERRAKEK
>510186_46
DLEQERRAKEKL
>510186_47
LEQERRAKEKLQ
>510186_48
EQERRAKEKLQE
>510186_49
QERRAKEKLQEQ
>510186_50
ERRAKEKLQEQQ
>510186_51
RRAKEKLQEQQS
>510186_52
QSDLEQERRAKE
>510186_53
SDLEQERRAKEK
>510186_54
DLEQERRAKEKL
>510186_55
LEQERRAKEKLQ
>510186_56
EQERRAKEKLQE
>510186_57
QERRAKEKLQEQ
>510186_58
ERRAKEKLQEQQ
>510186_59
RRAKEKLQEQQS
>510186_60
SDLEQERLAKEK
>510186_61
LEQERLAKEKLQ
>510186_62
EQERLAKEKLQE
>510186_63
QERLAKEKLQEQ
>510186_64
ERLAKEKLQEQQ
>510186_65
QSDLEQERRAKE
>510186_66
SDLEQERRAKER
>510186_67
LEQERRAKERLQ
>510186_68
EQERRAKERLQE
>510186_69
QERRAKERLQEQ
>544111_1
NGVNFNNVDASS
>544111_2
DEEGDAKKKKDG
>544111_3
EEGDAKKKKDGK
>544111_4
EGDAKKKKDGKK
>544111_5
GDAKKKKDGKKA
>544111_6
DAKKKKDGKKAE
>544111_7
AKKKKDGKKAEP
>544111_8
KKKKDGKKAEPK
>544111_9
KKKDGKKAEPKN
>544111_10
KKDGKKAEPKNP
>544111_11
KDGKKAEPKNPR
>544111_12
DGKKAEPKNPRE
>544111_13
GKKAEPKNPREN
>544111_14
KKAEPKNPRENK
>544111_15
KAEPKNPRENKL
>544111_16
AEPKNPRENKLK
>544111_17
PKNPRENKLKQP
>544111_18
KNPRENKLKQPG
>544111_19
NPRENKLKQPGD
>544111_20
PRENKLKQPGDR
>544111_21
RENKLKQPGDRA
>544111_22
ENKLKQPGDRAD
>544111_23
NKLKQPGDRADG
>544111_24
KLKQPGDRADGQ
>544111_25
LKQPGDRADGQP
>544111_26
KQPGDRADGQPA
>544111_27
QPGDRADGQPAG
>544111_28
PGDRADGQPAGD
>544111_29
GDRADGQPAGDR
>544111_30
DRADGQPAGDRA
>544111_31
RADGQPAGDRAD
>544111_32
ADGQPAGDRADG
>544111_33
DGQPAGDRADGQ
>544111_34
GQPAGDRADGQP
>544111_35
QPAGDRADGQPA
>544111_36
PAGDRADGQPAG
>544111_37
AGDRADGQPAGD
>544111_38
GDRADGQPAGDR
>544111_39
DRADGQPAGDRA
>544111_40
RADGQPAGDRAD
>544111_41
ADGQPAGDRADG
>544111_42
DGQPAGDRADGQ
>544111_43
GQPAGDRADGQP
>544111_44
QPAGDRADGQPA
>544111_45
PAGDRADGQPAG
>544111_46
AGDRADGQPAGD
>544111_47
GDRADGQPAGDR
>544111_48
DRADGQPAGDRA
>544111_49
RADGQPAGDRAD
>544111_50
ADGQPAGDRADG
>544111_51
DGQPAGDRADGQ
>544111_52
GQPAGDRADGQP
>544111_53
QPAGDRADGQPA
>544111_54
PAGDRADGQPAG
>544111_55
AGDRADGQPAGD
>544111_56
GDRADGQPAGDR
>544111_57
DRADGQPAGDRA
>544111_58
RADGQPAGDRAD
>544111_59
ADGQPAGDRADG
>544111_60
DGQPAGDRADGQ
>544111_61
GQPAGDRADGQP
>544111_62
QPAGDRADGQPA
>544111_63
PAGDRADGQPAG
>544111_64
AGDRADGQPAGD
>544111_65
GDRADGQPAGDR
>544111_66
DRADGQPAGDRA
>544111_67
RADGQPAGDRAA
>544111_68
ADGQPAGDRAAG
>544111_69
DGQPAGDRAAGQ
>544111_70
GQPAGDRAAGQP
>544111_71
QPAGDRAAGQPA
>544111_72
PAGDRAAGQPAG
>544111_73
AGDRAAGQPAGD
>544111_74
GDRAAGQPAGDR
>544111_75
DRAAGQPAGDRA
>544111_76
RAAGQPAGDRAD
>544111_77
AAGQPAGDRADG
>544111_78
AGQPAGDRADGQ
>544111_79
GQPAGDRADGQP
>544111_80
QPAGDRADGQPA
>544111_81
PAGDRADGQPAG
>544111_82
AGDRADGQPAGD
>544111_83
GDRADGQPAGDR
>544111_84
DRADGQPAGDRA
>544111_85
RADGQPAGDRAD
>544111_86
ADGQPAGDRADG
>544111_87
DGQPAGDRADGQ
>544111_88
GQPAGDRADGQP
>544111_89
QPAGDRADGQPA
>544111_90
PAGDRADGQPAG
>544111_91
AGDRADGQPAGD
>544111_92
GDRADGQPAGDR
>544111_93
DRADGQPAGDRA
>544111_94
RADGQPAGDRAA
>544111_95
ADGQPAGDRAAG
>544111_96
DGQPAGDRAAGQ
>544111_97
GQPAGDRAAGQP
>544111_98
QPAGDRAAGQPA
>544111_99
PAGDRAAGQPAG
>544111_100
AGDRAAGQPAGD
>544111_101
GDRAAGQPAGDR
>544111_102
DRAAGQPAGDRA
>544111_103
RAAGQPAGDRAA
>544111_104
AAGQPAGDRAAG
>544111_105
AGQPAGDRAAGQ
>544111_106
GQPAGDRAAGQP
>544111_107
QPAGDRAAGQPA
>544111_108
PAGDRAAGQPAG
>544111_109
AGDRAAGQPAGD
>544111_110
GDRAAGQPAGDR
>544111_111
DRAAGQPAGDRA
>544111_112
RAAGQPAGDRAD
>544111_113
AAGQPAGDRADG
>544111_114
AGQPAGDRADGQ
>544111_115
GQPAGDRADGQP
>544111_116
QPAGDRADGQPA
>544111_117
PAGDRADGQPAG
>544111_118
AGDRADGQPAGD
>544111_119
GDRADGQPAGDR
>544111_120
DRADGQPAGDRA
>544111_121
RADGQPAGDRAD
>544111_122
ADGQPAGDRADG
>544111_123
DGQPAGDRADGQ
>544111_124
GQPAGDRADGQP
>544111_125
QPAGDRADGQPA
>544111_126
PAGDRADGQPAG
>544111_127
AGDRADGQPAGD
>544111_128
GDRADGQPAGDR
>544111_129
DRADGQPAGDRA
>544111_130
RADGQPAGDRAD
>544111_131
ADGQPAGDRADG
>544111_132
DGQPAGDRADGQ
>544111_133
GQPAGDRADGQP
>544111_134
QPAGDRADGQPA
>544111_135
PAGDRADGQPAG
>544111_136
AGDRADGQPAGD
>544111_137
GDRADGQPAGDR
>544111_138
DRADGQPAGDRA
>544111_139
RADGQPAGDRAA
>544111_140
ADGQPAGDRAAG
>544111_141
DGQPAGDRAAGQ
>544111_142
GQPAGDRAAGQP
>544111_143
QPAGDRAAGQPA
>544111_144
PAGDRAAGQPAG
>544111_145
AGDRAAGQPAGD
>544111_146
GDRAAGQPAGDR
>544111_147
DRAAGQPAGDRA
>544111_148
RAAGQPAGDRAA
>544111_149
AAGQPAGDRAAG
>544111_150
AGQPAGDRAAGQ
>544111_151
GQPAGDRAAGQP
>544111_152
QPAGDRAAGQPA
>544111_153
PAGDRAAGQPAG
>544111_154
AGDRAAGQPAGD
>544111_155
GDRAAGQPAGDR
>544111_156
DRAAGQPAGDRA
>544111_157
RAAGQPAGDRAA
>544111_158
AAGQPAGDRAAG
>544111_159
AGQPAGDRAAGQ
>544111_160
GQPAGDRAAGQP
>544111_161
QPAGDRAAGQPA
>544111_162
PAGDRAAGQPAG
>544111_163
AGDRAAGQPAGD
>544111_164
GDRAAGQPAGDR
>544111_165
DRAAGQPAGDRA
>544111_166
RAAGQPAGDRAA
>544111_167
AAGQPAGDRAAG
>544111_168
AGQPAGDRAAGQ
>544111_169
GQPAGDRAAGQP
>544111_170
QPAGDRAAGQPA
>544111_171
PAGDRAAGQPAG
>544111_172
AGDRAAGQPAGD
>544111_173
GDRAAGQPAGDR
>544111_174
DRAAGQPAGDRA
>544111_175
RAAGQPAGDRAA
>544111_176
AAGQPAGDRAAG
>544111_177
AGQPAGDRAAGQ
>544111_178
GQPAGDRAAGQP
>544111_179
QPAGDRAAGQPA
>544111_180
PAGDRAAGQPAG
>544111_181
AGDRAAGQPAGD
>544111_182
GDRAAGQPAGDR
>544111_183
DRAAGQPAGDRA
>544111_184
RAAGQPAGDRAA
>544111_185
AAGQPAGDRAAG
>544111_186
AGQPAGDRAAGQ
>544111_187
GQPAGDRAAGQP
>544111_188
QPAGDRAAGQPA
>544111_189
PAGDRAAGQPAG
>544111_190
AGDRAAGQPAGD
>544111_191
GDRAAGQPAGDR
>544111_192
DRAAGQPAGDRA
>544111_193
RAAGQPAGDRAA
>544111_194
AAGQPAGDRAAG
>544111_195
AGQPAGDRAAGQ
>544111_196
GQPAGDRAAGQP
>544111_197
QPAGDRAAGQPA
>544111_198
PAGDRAAGQPAG
>544111_199
AGDRAAGQPAGN
>544111_200
GDRAAGQPAGNG
>544111_201
DRAAGQPAGNGA
>544111_202
RAAGQPAGNGAG
>544111_203
AAGQPAGNGAGG
>544111_204
AGQPAGNGAGGQ
>544111_205
GQPAGNGAGGQA
>544111_206
QPAGNGAGGQAA
>544111_207
PAGNGAGGQAAG
>544111_208
AGNGAGGQAAGG
>544111_209
GNGAGGQAAGGN
>544111_210
NGAGGQAAGGNA
>544111_211
GAGGQAAGGNAG
>544111_212
AGGQAAGGNAGG
>544111_213
GGQAAGGNAGGQ
>544111_214
GQAAGGNAGGQG
>544111_215
QAAGGNAGGQGQ
>544111_216
AAGGNAGGQGQN
>544111_217
AGGNAGGQGQNN
>544111_218
GGNAGGQGQNNE
>544111_219
GNAGGQGQNNEG
>544111_220
NAGGQGQNNEGA
>544111_221
AGGQGQNNEGAN
>544111_222
GGQGQNNEGANA
>544111_223
GQGQNNEGANAP
>544111_224
QGQNNEGANAPN
>544111_225
GQNNEGANAPNE
>544111_226
QNNEGANAPNEK
>544111_227
NNEGANAPNEKS
>544111_228
NEGANAPNEKSV
>544111_229
EGANAPNEKSVK
>544111_230
GANAPNEKSVKE
>544111_231
ANAPNEKSVKEY
>544111_232
NAPNEKSVKEYL
>544111_233
PNEKSVKEYLDK
>544111_234
EKSVKEYLDKVR
>544111_235
TPCSVTCGVGVR
>544111_236
PCSVTCGVGVRV
>544111_237
CSVTCGVGVRVR
>544111_238
SVTCGVGVRVRR
>544111_239
VTCGVGVRVRRR
>544111_240
TCGVGVRVRRRV
>544111_241
CGVGVRVRRRVN
>544111_242
GVGVRVRRRVNA
>544111_243
VGVRVRRRVNAA
>544111_244
GVRVRRRVNAAN
>544111_245
VRVRRRVNAANK
>544111_246
RVRRRVNAANKK
>544111_247
VRRRVNAANKKP
>544111_248
RRRVNAANKKPE
>544111_249
RRVNAANKKPED
>544111_250
RVNAANKKPEDL
>544111_251
VNAANKKPEDLT
>544111_252
NAANKKPEDLTL
>544111_253
AANKKPEDLTLN
>544111_254
ANKKPEDLTLND
>546454_1
GPLSVGPQAVGP
>546454_2
PLSVGPQAVGPL
>546454_3
VGPQAVGPLSVG
>546454_4
GPQAVGPLSVGP
>546454_5
GPLSVGPQAVGP
>546454_6
PLSVGPQAVGPL
>546454_7
VGPQAVGPLSVG
>546454_8
GPQAVGPLSVGP
>546454_9
GPLSVGPQAVGP
>546454_10
PLSVGPQAVGPL
>546454_11
VGPQAVGPLSVG
>546454_12
GPQAVGPLSVGP
>546454_13
GPLSVGPQAVGP
>546454_14
PLSVGPQAVGPL
>546454_15
VGPQAVGPLSVG
>546454_16
GPQAVGPLSVGP
>552179_1
KKQMNNNNFANK
>552179_2
KQMNNNNFANKK
>552179_3
QMNNNNFANKKI
>552179_4
MNNNNFANKKIY
>552179_5
NNNNFANKKIYN
>552179_6
NNNFANKKIYNT
>552179_7
AVPNVSINNNNN
>552179_8
VPNVSINNNNNN
>552179_9
PNVSINNNNNNN
>552179_10
NVSINNNNNNNN
>552179_11
VSINNNNNNNNS
>552179_12
SINNNNNNNNSN
>552179_13
INNNNNNNNSNT
>552179_14
NNNNNNNNSNTF
>552179_15
NNNNNNNSNTFF
>552179_16
NNNNNNSNTFFQ
>552179_17
NNNNNSNTFFQK
>552179_18
NNNNSNTFFQKN
>552179_19
NNNSNTFFQKNN
>552179_20
NTFFQKNNMNNT
>552179_21
TFFQKNNMNNTN
>552179_22
FFQKNNMNNTNF
>552179_23
FQKNNMNNTNFS
>552179_24
QKNNMNNTNFSQ
>552179_25
KNNMNNTNFSQG
>552179_26
NNMNNTNFSQGS
>552179_27
NMNNTNFSQGST
>552179_28
MNNTNFSQGSTN
>552179_29
NNTNFSQGSTNY
>552179_30
GSTNYGSNYNSE
>552179_31
STNYGSNYNSEN
>552179_32
TNYGSNYNSENF
>552179_33
NYGSNYNSENFQ
>552179_34
YGSNYNSENFQG
>552179_35
GSNYNSENFQGN
>552179_36
NYNSENFQGNNN
>552179_37
YNSENFQGNNNM
>552179_38
NSENFQGNNNMN
>552179_39
SENFQGNNNMNN
>552179_40
ENFQGNNNMNNY
>552179_41
NFQGNNNMNNYN
>552179_42
FQGNNNMNNYNF
>552179_43
QGNNNMNNYNFY
>552179_44
GNNNMNNYNFYN
>552179_45
NNNMNNYNFYNN
>552179_46
NNMNNYNFYNNN
>552179_47
NMNNYNFYNNNS
>552179_48
MNNYNFYNNNSS
>552179_49
NNYNFYNNNSSN
>552179_50
NYNFYNNNSSNN
>552179_51
YNFYNNNSSNNN
>552179_52
NFYNNNSSNNNN
>552179_53
FYNNNSSNNNNN
>552179_54
YNNNSSNNNNNN
>552179_55
NNNSSNNNNNNQ
>552179_56
NNSSNNNNNNQT
>552179_57
NSSNNNNNNQTN
>552179_58
SSNNNNNNQTNT
>552179_59
SNNNNNNQTNTQ
>552179_60
NNNNNNQTNTQN
>552179_61
NNNNNQTNTQNN
>552179_62
NNNNQTNTQNNF
>552179_63
NNNQTNTQNNFM
>552179_64
NNQTNTQNNFMN
>552179_65
NQTNTQNNFMNR
>552179_66
QTNTQNNFMNRN
>552179_67
TNTQNNFMNRNM
>552179_68
NMKNKNMNNNNN
>552179_69
MKNKNMNNNNNN
>552179_70
KNKNMNNNNNNN
>552179_71
NKNMNNNNNNNN
>552179_72
KNMNNNNNNNNS
>552179_73
NMNNNNNNNNSN
>552179_74
MNNNNNNNNSNN
>552179_75
NNNNNNNNSNNN
>552179_76
NNNNNNNSNNNM
>552179_77
NNNNNNSNNNMM
>552179_78
NNNNNSNNNMMM
>552179_79
NNNNSNNNMMMN
>552179_80
NNNSNNNMMMNM
>552179_81
NNSNNNMMMNMN
>552179_82
NSNNNMMMNMNF
>552179_83
NMNFNNNQQMNN
>552179_84
MNFNNNQQMNNN
>552179_85
NFNNNQQMNNNP
>552179_86
NQNNFMLNNNNN
>552179_87
QNNFMLNNNNNY
>552179_88
NNFMLNNNNNYN
>552179_89
NFMLNNNNNYNN
>552179_90
FMLNNNNNYNNN
>552179_91
MLNNNNNYNNNA
>552179_92
LNNNNNYNNNAK
>552179_93
NNNNNYNNNAKN
>552179_94
NNNNYNNNAKNV
>552179_95
NNNYNNNAKNVN
>552179_96
NNYNNNAKNVND
>552179_97
NYNNNAKNVNDM
>552179_98
YNNNAKNVNDMY
>552179_99
NNNAKNVNDMYR
>552179_100
EMSPNHLNNNNN
>552179_101
MSPNHLNNNNNN
>552179_102
SPNHLNNNNNNI
>552179_103
PNHLNNNNNNIN
>552179_104
NHLNNNNNNINN
>552179_105
HLNNNNNNINNN
>552179_106
LNNNNNNINNNN
>552179_107
NNNNNNINNNNN
>552179_108
NNNNNINNNNNN
>552179_109
NNNNINNNNNNN
>552179_110
NNNINNNNNNNN
>552179_111
NNINNNNNNNNN
>552179_112
NINNNNNNNNNN
>552179_113
INNNNNNNNNNN
>552179_114
NNNNNNNNNNNN
>552179_115
NNNNNNNNNNNN
>552179_116
NNNNNNNNNNNN
>552179_117
NNNNNNNNNNNN
>552179_118
NNNNNNNNNNNV
>552179_119
NNNNNNNNNNVM
>552179_120
NNNNNNNNNVMF
>552179_121
NNNNNNNNVMFR
>552179_122
NNNNNNNVMFRQ
>552179_123
NNNNNNVMFRQN
>552179_124
NNNNNVMFRQNN
>552179_125
LSLWEMYKDKNN
>552179_126
SLWEMYKDKNNN
>552179_127
LWEMYKDKNNNI
>552179_128
WEMYKDKNNNIF
>552179_129
EMYKDKNNNIFY
>552179_130
MYKDKNNNIFYY
>552206_1
GAGTSTQTAQTT
>552206_2
AGTSTQTAQTTQ
>552206_3
GTSTQTAQTTQT
>552206_4
TQTAQTTQTPPA
>552206_5
QTAQTTQTPPAA
>552206_6
TAQTTQTPPAAP
>552206_7
AQTTQTPPAAPA
>552206_8
QTTQTPPAAPAP
>552206_9
TTQTPPAAPAPV
>552206_10
TQTPPAAPAPVK
>552206_11
QTPPAAPAPVKE
>552206_12
TPPAAPAPVKET
>552206_13
PPAAPAPVKETT
>552206_14
EKATQETQAADT
>552206_15
KATQETQAADTT
>552206_16
ATQETQAADTTT
>552206_17
TQETQAADTTTP
>552206_18
QETQAADTTTPE
>552206_19
ETQAADTTTPEG
>552206_20
TQAADTTTPEGT
>552206_21
QAADTTTPEGTT
>552206_22
AADTTTPEGTTP
>552206_23
ADTTTPEGTTPT
>552206_24
DTTTPEGTTPTE
>552206_25
TTTPEGTTPTEQ
>552206_26
TTPEGTTPTEQE
>552206_27
TPEGTTPTEQEA
>552206_28
PEGTTPTEQEAA
>552206_29
EGTTPTEQEAAP
>552206_30
GTTPTEQEAAPT
>552206_31
TTPTEQEAAPTA
>552206_32
TPTEQEAAPTAE
>552206_33
APTAEEPQPATP
>552206_34
PTAEEPQPATPE
>552206_35
TAEEPQPATPET
>552206_36
AEEPQPATPETP
>552206_37
EEPQPATPETPA
>552206_38
EPQPATPETPAE
>552206_39
PQPATPETPAEV
>552206_40
QPATPETPAEVP
>552206_41
TPETPAEVPATP
>552206_42
ALTPEEDKIRTL
>552206_43
LTPEEDKIRTLK
>552206_44
TPEEDKIRTLKR
>552206_45
PEEDKIRTLKRC
>552206_46
EEDKIRTLKRCS
>552206_47
EDKIRTLKRCSE
>552206_48
DKIRTLKRCSEL
>552206_49
KAGVIEPEPEPV
>552206_50
AGVIEPEPEPVA
>552206_51
GVIEPEPEPVAP
>552206_52
VIEPEPEPVAPT
>552206_53
IEPEPEPVAPTP
>552206_54
EPEPEPVAPTPA
>552206_55
PEPEPVAPTPAV
>552206_56
EPEPVAPTPAVP
>552206_57
PEPVAPTPAVPA
>552206_58
EPVAPTPAVPAP
>552206_59
PVAPTPAVPAPE
>552206_60
VAPTPAVPAPET
>552206_61
APTPAVPAPETA
>552206_62
PTPAVPAPETAP
>552206_63
TPAVPAPETAPE
>552206_64
PAVPAPETAPET
>552206_65
APETVPETPAQE
>552206_66
VPETPAQEATQE
>552206_67
PETPAQEATQEA
>552206_68
TPAQEATQEATQ
>552206_69
PAQEATQEATQE
>552206_70
EATQPESAPAQE
>552206_71
ATQPESAPAQEA
>552206_72
QPESAPAQEATT
>552206_73
PESAPAQEATTE
>552206_74
ESAPAQEATTET
>552206_75
SAPAQEATTETT
>552206_76
APAQEATTETTT
>552206_77
PAQEATTETTTP
>552206_78
AQEATTETTTPA
>552206_79
QEATTETTTPAE
>552206_80
EATTETTTPAEP
>552206_81
ATTETTTPAEPT
>552206_82
TTETTTPAEPTP
>552206_83
TETTTPAEPTPE
>552206_84
ETTTPAEPTPET
>552206_85
TTTPAEPTPETK
>552206_86
TTPAEPTPETKE
>552206_87
TPAEPTPETKEG
>552206_88
PAEPTPETKEGA
>552206_89
AEPTPETKEGAS
>552206_90
EPTPETKEGAST
>552206_91
PTPETKEGASTN
>552206_92
TPETKEGASTNK
>552206_93
PETKEGASTNKS
>552206_94
ETKEGASTNKSE
>552206_95
TKEGASTNKSET
>552206_96
KEGASTNKSETS
>552206_97
EGASTNKSETSE
>552206_98
GASTNKSETSEG
>552206_99
ASTNKSETSEGT
>552206_100
STNKSETSEGTR
>552206_101
NKSETSEGTRAP
>552206_102
EGTRAPEAPSTE
>552206_103
GTRAPEAPSTEV
>552206_104
TRAPEAPSTEVP
>552206_105
RAPEAPSTEVPA
>552206_106
APEAPSTEVPAS
>552206_107
PEAPSTEVPASP
>552206_108
EAPSTEVPASPP
>552206_109
APSTEVPASPPA
>552206_110
PSTEVPASPPAT
>552206_111
STEVPASPPATP
>552206_112
TEVPASPPATPA
>552206_113
EVPASPPATPAA
>552206_114
VPASPPATPAAP
>552206_115
PASPPATPAAPS
>552206_116
ASPPATPAAPSA
>552206_117
SPPATPAAPSAS
>552206_118
PPATPAAPSASS
>552206_119
PATPAAPSASSP
>552206_120
ATPAAPSASSPA
>552206_121
TPAAPSASSPAP
>552206_122
PAAPSASSPAPA
>552206_123
AAPSASSPAPAQ
>552206_124
APSASSPAPAQP
>552206_125
PSASSPAPAQPA
>552206_126
SASSPAPAQPAP
>552206_127
ASSPAPAQPAPA
>552206_128
SSPAPAQPAPAQ
>552206_129
SPAPAQPAPAQP
>552206_130
PAPAQPAPAQPV
>552206_131
APAQPAPAQPVT
>552206_132
PAQPAPAQPVTS
>552206_133
AQPAPAQPVTSQ
>552206_134
QPAPAQPVTSQP
>552206_135
LYQKHEQIEAAN
>552206_136
YQKHEQIEAANQ
>552206_137
QKHEQIEAANQK
>552206_138
KHEQIEAANQKV
>552206_139
HEQIEAANQKVK
>552206_140
EQIEAANQKVKE
>552206_141
QIEAANQKVKEI
>552206_142
IEAANQKVKEIS
>552206_143
EAANQKVKEISV
>552206_144
AANQKVKEISVL
>552211_1
GLFHKEKMILNE
>552211_2
LFHKEKMILNEE
>552211_3
FHKEKMILNEEE
>552211_4
HKEKMILNEEEI
>552211_5
KEKMILNEEEIT
>552211_6
EKMILNEEEITT
>552211_7
KMILNEEEITTK
>552211_8
MILNEEEITTKG
>552211_9
ILNEEEITTKGA
>552211_10
LNEEEITTKGAS
>552211_11
NEEEITTKGASA
>552211_12
EEEITTKGASAQ
>552211_13
EEITTKGASAQG
>552211_14
EITTKGASAQGS
>552211_15
ITTKGASAQGSS
>552211_16
TTKGASAQGSSG
>552211_17
TKGASAQGSSGP
>552211_18
GPSGTPSGTSGP
>552211_19
PSGTPSGTSGPS
>552211_20
RSNTLPRSNTSS
>552211_21
SNTLPRSNTSSG
>552211_22
TLPRSNTSSGAS
>552211_23
PRSNTSSGASPP
>552211_24
RSNTSSGASPPA
>552211_25
SNTSSGASPPAD
>552211_26
NTSSGASPPADA
>552211_27
TSSGASPPADAS
>552211_28
SSGASPPADASD
>552211_29
SGASPPADASDS
>552211_30
GASPPADASDSD
>552211_31
ASPPADASDSDA
>552211_32
SPPADASDSDAK
>552211_33
PPADASDSDAKS
>552211_34
PADASDSDAKSY
>552211_35
ADASDSDAKSYA
>552211_36
DASDSDAKSYAD
>552213_1
FHKEKMLLNEEE
>552213_2
HKEKMLLNEEEI
>552213_3
KEKMLLNEEEIT
>552213_4
EKMLLNEEEITT
>552213_5
KMLLNEEEITTK
>552213_6
MLLNEEEITTKG
>552213_7
LLNEEEITTKGA
>552213_8
LNEEEITTKGAS
>552213_9
NEEEITTKGASA
>552213_10
EEEITTKGASAQ
>552213_11
EEITTKGASAQS
>552213_12
RSNTLPRSNTSS
>552213_13
SNTLPRSNTSSG
>552213_14
TLPRSNTSSGAS
>552213_15
PRSNTSSGASPP
>552213_16
RSNTSSGASPPA
>552213_17
SNTSSGASPPAD
>552213_18
NTSSGASPPADA
>552213_19
TSSGASPPADAS
>552213_20
SSGASPPADASD
>552213_21
SGASPPADASDS
>552213_22
GASPPADASDSD
>552213_23
ASPPADASDSDA
>552213_24
SPPADASDSDAK
>552213_25
PPADASDSDAKS
>552213_26
PADASDSDAKSY
>552213_27
ADASDSDAKSYS
>552213_28
DASDSDAKSYSD
>552214_1
VSTQSAKNPPGA
>552214_2
STQSAKNPPGAT
>552214_3
TQSAKNPPGATV
>552214_4
QSAKNPPGATVP
>552214_5
SAKNPPGATVPS
>552214_6
AKNPPGATVPSG
>552214_7
KNPPGATVPSGT
>552214_8
NPPGATVPSGTA
>552214_9
PPGATVPSGTAS
>552214_10
PGATVPSGTAST
>552214_11
GATVPSGTASTK
>552214_12
TASTKGAIRSPG
>552214_13
TKGAIRSPGAAN
>552214_14
KGAIRSPGAANP
>552214_15
GAIRSPGAANPS
>552214_16
AIRSPGAANPSD
>552214_17
IRSPGAANPSDD
>552214_18
RSPGAANPSDDS
>552214_19
SPGAANPSDDSS
>552214_20
PGAANPSDDSSD
>552214_21
GAANPSDDSSDS
>552214_22
AANPSDDSSDSD
>552214_23
ANPSDDSSDSDA
>552214_24
NPSDDSSDSDAK
>552214_25
PSDDSSDSDAKS
>552214_26
SDDSSDSDAKSY
>552214_27
DDSSDSDAKSYA
>552214_28
DSSDSDAKSYAD
>552214_29
SSDSDAKSYADL
>552216_1
SRRTNPSDNSSD
>552216_2
RRTNPSDNSSDS
>552216_3
RTNPSDNSSDSD
>552216_4
TNPSDNSSDSDA
>552216_5
NPSDNSSDSDAK
>552216_6
PSDNSSDSDAKS
>552216_7
SDNSSDSDAKSY
>552216_8
DNSSDSDAKSYA
>552216_9
NSSDSDAKSYAD
>552216_10
SSDSDAKSYADL
>600762_1
NNNEEPSDQHIE
>600762_2
QNSLSTEWSPCS
>600762_3
NSLSTEWSPCSV
>600762_4
SLSTEWSPCSVT
>600762_5
LSTEWSPCSVTC
>600762_6
STEWSPCSVTCG
>600762_7
TEWSPCSVTCGN
>600762_8
EWSPCSVTCGNG
>600762_9
WSPCSVTCGNGN
>600762_10
SPCSVTCGNGNQ
>600762_11
PCSVTCGNGNQV
>600762_12
CSVTCGNGNQVR
>600762_13
SVTCGNGNQVRI
>600762_14
VTCGNGNQVRIK
>600762_15
VRIKPGSANKPK
>600762_16
RIKPGSANKPKD
>600762_17
IKPGSANKPKDQ
>600762_18
KPGSANKPKDQL
>600762_19
PGSANKPKDQLD
>600762_20
GSANKPKDQLDY
>600762_21
SANKPKDQLDYA
>600762_22
ANKPKDQLDYAN
>730578_1
IPCDVVVPAGST
>730578_2
PCDVVVPAGSTG
>730578_3
CDVVVPAGSTGM
>730578_4
DVVVPAGSTGME
>730578_5
PAGSTGMEPTQT
>730578_6
PEESDEDDFGMG
>730578_7
EESDEDDFGMGG
>730578_8
ESDEDDFGMGGL
>730578_9
SDEDDFGMGGLF
>758136_1
MTFEGAIGIDLG
>758136_2
TFEGAIGIDLGT
>758136_3
FEGAIGIDLGTT
>758136_4
EGAIGIDLGTTY
>758136_5
GAIGIDLGTTYS
>758136_6
AIGIDLGTTYSC
>758136_7
IGIDLGTTYSCV
>758136_8
GIDLGTTYSCVG
>758136_9
IDLGTTYSCVGV
>758136_10
DLGTTYSCVGVW
>758136_11
GRKFNDSVVQSD
>758136_12
RKFNDSVVQSDM
>758136_13
KFNDSVVQSDMK
>758136_14
FNDSVVQSDMKH
>758136_15
NDSVVQSDMKHW
>758136_16
DSVVQSDMKHWP
>758136_17
SVVQSDMKHWPF
>758136_18
VVQSDMKHWPFK
>758136_19
VQSDMKHWPFKV
>758136_20
QSDMKHWPFKVT
>758136_21
SDMKHWPFKVTT
>758136_22
WPFKVTTKGADK
>758136_23
PFKVTTKGADKP
>758136_24
FKVTTKGADKPV
>758136_25
KVTTKGADKPVI
>758136_26
VTTKGADKPVIS
>758136_27
TTKGADKPVISV
>758136_28
TKGADKPVISVQ
>758136_29
KGADKPVISVQY
>758136_30
GADKPVISVQYR
>758136_31
ADKPVISVQYRG
>758136_32
DKPVISVQYRGE
>758136_33
VQYRGEEKTFTP
>758136_34
QYRGEEKTFTPE
>758136_35
YRGEEKTFTPEE
>758136_36
RGEEKTFTPEEI
>758136_37
GEEKTFTPEEIS
>758136_38
EEKTFTPEEISS
>758136_39
EKTFTPEEISSM
>758136_40
KTFTPEEISSMV
>758136_41
TFTPEEISSMVL
>758136_42
IAYGLDKGDDGK
>758136_43
AYGLDKGDDGKE
>758136_44
YGLDKGDDGKER
>758136_45
GLDKGDDGKERN
>758136_46
LDKGDDGKERNV
>758136_47
DKGDDGKERNVL
>758136_48
KGDDGKERNVLI
>758136_49
GDDGKERNVLIF
>758136_50
RNVLIFDLGGGT
>758136_51
NVLIFDLGGGTF
>758136_52
VLIFDLGGGTFD
>758136_53
LIFDLGGGTFDV
>758136_54
IFDLGGGTFDVT
>758136_55
FDLGGGTFDVTL
>758136_56
DLGGGTFDVTLL
>758136_57
LGGGTFDVTLLT
>758136_58
GGGTFDVTLLTI
>758136_59
GGTFDVTLLTID
>758136_60
TFFTEEFKRKNK
>758136_61
FFTEEFKRKNKG
>758136_62
FTEEFKRKNKGK
>758136_63
TEEFKRKNKGKN
>758136_64
EEFKRKNKGKNL
>758136_65
EFKRKNKGKNLA
>758136_66
FKRKNKGKNLAS
>758136_67
KRKNKGKNLASS
>758136_68
RKNKGKNLASSH
>758136_69
FEELCGDLFRST
>758136_70
EELCGDLFRSTI
>758136_71
ELCGDLFRSTIQ
>758136_72
LCGDLFRSTIQP
>758136_73
CGDLFRSTIQPV
>758136_74
NKSINPDEAVAY
>758136_75
KSINPDEAVAYG
>758136_76
SINPDEAVAYGA
>758136_77
INPDEAVAYGAA
>758136_78
NPDEAVAYGAAV
>758136_79
PDEAVAYGAAVQ
>758136_80
DEAVAYGAAVQA
>758136_81
AVQAFILTGGKS
>758136_82
VQAFILTGGKSK
>758136_83
QAFILTGGKSKQ
>758136_84
AFILTGGKSKQT
>758136_85
FILTGGKSKQTE
>758136_86
ILTGGKSKQTEG
>758136_87
LTGGKSKQTEGL
>758136_88
TGGKSKQTEGLL
>758136_89
GGKSKQTEGLLL
>758136_90
LLLDVTPLTLGI
>758136_91
LLDVTPLTLGIE
>758136_92
LDVTPLTLGIET
>758136_93
DVTPLTLGIETA
>758136_94
VTPLTLGIETAG
>758136_95
TPLTLGIETAGG
>758136_96
PLTLGIETAGGV
>758136_97
GIETAGGVMTAL
>758136_98
ETAGGVMTALIK
>758136_99
TAGGVMTALIKR
>758136_100
AGGVMTALIKRN
>758136_101
GGVMTALIKRNT
>758136_102
GVMTALIKRNTT
>758136_103
VMTALIKRNTTI
>758136_104
MTALIKRNTTIP
>758136_105
TALIKRNTTIPT
>758136_106
ALIKRNTTIPTK
>758136_107
LIKRNTTIPTKK
>758136_108
IKRNTTIPTKKS
>758136_109
KRNTTIPTKKSQ
>758136_110
RNTTIPTKKSQI
>758136_111
NQPGVHIQVFEG
>758136_112
QPGVHIQVFEGE
>758136_113
PGVHIQVFEGER
>758136_114
GVHIQVFEGERA
>758136_115
VHIQVFEGERAM
>758136_116
HIQVFEGERAMT
>758136_117
IQVFEGERAMTK
>758136_118
QVFEGERAMTKD
>758136_119
VFEGERAMTKDC
>758136_120
FEGERAMTKDCH
>758136_121
MTKDCHLLGTFD
>758136_122
TKDCHLLGTFDL
>758136_123
KDCHLLGTFDLS
>758136_124
DCHLLGTFDLSG
>758136_125
CHLLGTFDLSGI
>758136_126
HLLGTFDLSGIP
>758136_127
LLGTFDLSGIPP
>758136_128
LGTFDLSGIPPA
>758136_129
GTFDLSGIPPAP
>758136_130
TFDLSGIPPAPR
>758136_131
FDLSGIPPAPRG
>758136_132
DLSGIPPAPRGL
>758136_133
LSGIPPAPRGLP
>758136_134
SGIPPAPRGLPQ
>758136_135
GIPPAPRGLPQI
>758136_136
IPPAPRGLPQIE
>758136_137
PPAPRGLPQIEV
>758136_138
PAPRGLPQIEVT
>758136_139
APRGLPQIEVTF
>758136_140
PRGLPQIEVTFD
>758136_141
RGLPQIEVTFDL
>758136_142
GLPQIEVTFDLD
>758136_143
ANGILNVSAEEK
>758136_144
NGILNVSAEEKG
>758136_145
GILNVSAEEKGT
>758136_146
ILNVSAEEKGTG
>758136_147
LNVSAEEKGTGK
>758136_148
NVSAEEKGTGKR
>758136_149
VSAEEKGTGKRN
>758136_150
SAEEKGTGKRNQ
>758136_151
AEEKGTGKRNQI
>758136_152
EEKGTGKRNQIT
>758136_153
NDAMKYEEDDKA
>758136_154
DAMKYEEDDKAQ
>758136_155
AMKYEEDDKAQR
>758136_156
MKYEEDDKAQRD
>758136_157
KYEEDDKAQRDR
>758136_158
YEEDDKAQRDRV
>758136_159
EEDDKAQRDRVE
>758136_160
EDDKAQRDRVEA
>758136_161
DDKAQRDRVEAK
>758136_162
DKAQRDRVEAKN
>758136_163
KAQRDRVEAKNG
>758136_164
AQRDRVEAKNGL
>758136_165
NQEAAKEEYEHK
>758136_166
LESVCNPIMTKM
>758136_167
ESVCNPIMTKMY
>758136_168
SVCNPIMTKMYQ
>758136_169
VCNPIMTKMYQS
>758136_170
CNPIMTKMYQSM
>758136_171
NPIMTKMYQSMG
>758136_172
PIMTKMYQSMGG
>758136_173
IMTKMYQSMGGA
>758136_174
MTKMYQSMGGAA
>758136_175
KMYQSMGGAAGG
>758136_176
MYQSMGGAAGGM
>758136_177
YQSMGGAAGGMP
>758136_178
QSMGGAAGGMPG
>758136_179
SMGGAAGGMPGG
>758136_180
MGGAAGGMPGGM
>758136_181
GGAAGGMPGGMP
>758136_182
GAAGGMPGGMPG
>758136_183
AAGGMPGGMPGM
>758136_184
AGGMPGGMPGMS
>758136_185
GGMPGGMPGMSG
>758136_186
GMPGGMPGMSGM
>758136_187
MPGGMPGMSGMS
>758136_188
PGGMPGMSGMSG
>758136_189
GGMPGMSGMSGG
>758136_190
GMPGMSGMSGGA
>758136_191
PGMSGMSGGAGP
>758136_192
GMSGMSGGAGPA
>758136_193
MSGMSGGAGPAG
>758136_194
SGMSGGAGPAGG
>758136_195
GMSGGAGPAGGA
>758136_196
MSGGAGPAGGAS
>758136_197
SGGAGPAGGASS
>758136_198
GGAGPAGGASSG
>758136_199
GAGPAGGASSGP
>758136_200
AGPAGGASSGPK
>758136_201
GPAGGASSGPKV
>758136_202
PAGGASSGPKVE
>758136_203
AGGASSGPKVEE
>758136_204
GGASSGPKVEEV
>758136_205
GASSGPKVEEVD
>790646_1
STKGVYQWLLTG
>790646_2
FHLRSSRREEQQ
>790646_3
HLRSSRREEQQP
>790646_4
LRSSRREEQQPG
>790646_5
RSSRREEQQPGQ
>790646_6
SSRREEQQPGQK
>790646_7
SRREEQQPGQKT
>790646_8
RREEQQPGQKTS
>790646_9
TSVVATAKPGCV
>790646_10
SVVATAKPGCVS
>790646_11
DAASSSHTNTTS
>790646_12
TSAAAASPASPP
>790646_13
SAAAASPASPPV
>790646_14
AAAASPASPPVS
>790646_15
AAASPASPPVSA
>790646_16
AASPASPPVSAP
>790646_17
ASPASPPVSAPA
>790646_18
SPASPPVSAPAK
>790646_19
PASPPVSAPAKA
>790646_20
ASPPVSAPAKAA
>790646_21
SPPVSAPAKAAA
>790646_22
PPVSAPAKAAAP
>790646_23
PVSAPAKAAAPP
>790646_24
VSTGAPATTRST
>790646_25
STGAPATTRSTA
>790646_26
TGAPATTRSTAV
>790646_27
STAVTSTTTAPQ
>790646_28
TAVTSTTTAPQR
>790646_29
AVTSTTTAPQRT
>790646_30
VTSTTTAPQRTS
>790646_31
TSTTTAPQRTSP
>790646_32
STTTAPQRTSPY
>790646_33
TTTAPQRTSPYG
>790646_34
TTAPQRTSPYGH
>790646_35
NSGASAASSPTA
>790646_36
SRPTPQTQPRDT
>790646_37
RPTPQTQPRDTS
>790646_38
PTPQTQPRDTSS
>790646_39
EALKESTTQFTA
>790646_40
RESVAKRKATMP
>790646_41
IEAAATEAEKEV
>790646_42
EAAATEAEKEVV
>790646_43
AAATEAEKEVVV
>790646_44
AATEAEKEVVVG
>790646_45
ATEAEKEVVVGV
>790646_46
TEAEKEVVVGVA
>790646_47
EAEKEVVVGVAI
>861094_1
GANLSPPGGEIR
>861094_2
ANLSPPGGEIRP
>861094_3
NLSPPGGEIRPP
>861094_4
LSPPGGEIRPPA
>861094_5
SPPGGEIRPPAP
>861094_6
PPGGEIRPPAPV
>861094_7
PGGEIRPPAPVV
>861094_8
GGEIRPPAPVVV
>861094_9
GEIRPPAPVVVP
>861094_10
IRPPAPVVVPNR
>861094_11
RPPAPVVVPNRV
>861094_12
PPAPVVVPNRVL
>861094_13
PAPVVVPNRVLR
>861094_14
KSGRGRPPHRGA
>861094_15
GRGRPPHRGALH
>861094_16
RGRPPHRGALHF
>861094_17
STAAGRRRKKKA
>861094_18
TAAGRRRKKKAS
>861094_19
AAGRRRKKKASR
>861094_20
AGRRRKKKASRI
>861094_21
GRRRKKKASRIC
>861094_22
RRRKKKASRICP
>861094_23
RRKKKASRICPT
>861094_24
LDPPTIRQNESR
>861094_25
GGAERRGDPLEE
>861094_26
GAERRGDPLEEL
>861094_27
AERRGDPLEELY
>861094_28
ERRGDPLEELYQ
>861094_29
RRGDPLEELYQR
>861094_30
RRSASPKYAFFK
>861094_31
RSASPKYAFFKN
>861094_32
SASPKYAFFKNA
>861094_33
ASPKYAFFKNAG
>861094_34
SPKYAFFKNAGS
>861094_35
RRWSTTLSWGSL
>861094_36
STTLSWGSLLQE
>861094_37
EEITTSLYALKQ
>861094_38
TTSLYALKQREE
>861094_39
TSLYALKQREEK
>861094_40
SLYALKQREEKR
>861094_41
LYALKQREEKRY
>861094_42
YALKQREEKRYL
>861094_43
ALKQREEKRYLD
>861094_44
LKQREEKRYLDR
>861094_45
KQREEKRYLDRF
>861094_46
QREEKRYLDRFS
>861094_47
REEKRYLDRFSP
>861094_48
SRAADPKWTREK
>861094_49
RAADPKWTREKH
>861094_50
AADPKWTREKHI
>861094_51
ADPKWTREKHIS
>861094_52
SEMKRWQEKLKE
>861094_53
EMKRWQEKLKEK
>861094_54
MKRWQEKLKEKI
>861094_55
KRWQEKLKEKIL
>861094_56
RWQEKLKEKILT
>861094_57
WQEKLKEKILTC
>861094_58
QEKLKEKILTCM
>861094_59
EKLKEKILTCMQ
>861094_60
RLYPVYYCPPLG
>861094_61
LYPVYYCPPLGT
>861094_62
YPVYYCPPLGTI
>861094_63
PVYYCPPLGTII
>861094_64
VYYCPPLGTIIS
>861094_65
VDGGEESHVDTE
>861094_66
DGGEESHVDTES
>861094_67
GGEESHVDTESD
>861094_68
GEESHVDTESDS
>861094_69
ESDSPHGDNTPP
>861094_70
SDSPHGDNTPPG
>861094_71
DSPHGDNTPPGV
>861094_72
SPHGDNTPPGVN
>861094_73
PHGDNTPPGVNS
>861094_74
HGDNTPPGVNSK
>861094_75
GDNTPPGVNSKR
>861094_76
DNTPPGVNSKRT
>861094_77
NTPPGVNSKRTV
>861094_78
HFFYLKNTHEVP
>861094_79
FFYLKNTHEVPP
>861094_80
KNTHEVPPEVTP
>861094_81
NTHEVPPEVTPS
>861094_82
KKEKRYRGKYAL
>861094_83
YALLPLLNKGVP
>861094_84
ALLPLLNKGVPL
>861094_85
LLPLLNKGVPLI
>861094_86
GSGTNEAESSHW
>861094_87
SGTNEAESSHWV
>861094_88
GTNEAESSHWVN
>861094_89
TNEAESSHWVNR
>861094_90
NEAESSHWVNRE
>861094_91
EAESSHWVNREK
>861094_92
AESSHWVNREKR
>861094_93
ESSHWVNREKRT
>861094_94
SSHWVNREKRTV
>861094_95
SHWVNREKRTVR
>861094_96
HWVNREKRTVRK
>861094_97
WVNREKRTVRKE
>861094_98
VNREKRTVRKEQ
>861094_99
NREKRTVRKEQP
>861094_100
REKRTVRKEQPN
>861094_101
EKRTVRKEQPNC
>861094_102
KRTVRKEQPNCQ
>861094_103
RTVRKEQPNCQT
>861094_104
KEQPNCQTERRE
>861094_105
EQPNCQTERREL
>861094_106
QPNCQTERRELP
>861094_107
PNCQTERRELPP
>861094_108
NCQTERRELPPL
>861094_109
CQTERRELPPLV
>861094_110
QTERRELPPLVE
>861094_111
TERRELPPLVEH
>861094_112
ERRELPPLVEHL
>861094_113
RRELPPLVEHLL
>861094_114
AKVVTPRETQLK
>861094_115
KVVTPRETQLKC
>861094_116
VVTPRETQLKCA
>861094_117
SKIFFDGPHGGG
>861094_118
KIFFDGPHGGGN
>861094_119
IFFDGPHGGGNR
>861094_120
FFDGPHGGGNRS
>861094_121
FDGPHGGGNRSY
>861094_122
DGPHGGGNRSYR
>861094_123
GPHGGGNRSYRI
>861094_124
PSKYGDYFTGAF
>861094_125
SKYGDYFTGAFP
>861094_126
KYGDYFTGAFPP
>861094_127
YGDYFTGAFPPP
>861094_128
GDYFTGAFPPPS
>861094_129
DYFTGAFPPPSE
>861094_130
YFTGAFPPPSEW
>861094_131
FTGAFPPPSEWT
>861094_132
TGAFPPPSEWTL
>861094_133
GAFPPPSEWTLS
>861094_134
SRQVPHGHPVPL
>861094_135
RQVPHGHPVPLF
>861094_136
QVPHGHPVPLFR
>861094_137
VPHGHPVPLFRY
>861094_138
PVPLFRYEPPGG
>861094_139
VPLFRYEPPGGG
>861094_140
PLFRYEPPGGGL
>861094_141
LFRYEPPGGGLS
>861094_142
FRYEPPGGGLSK
>861094_143
RYEPPGGGLSKK
>861094_144
VMERVGEGGGKG
>861094_145
MERVGEGGGKGE
>861094_146
ERVGEGGGKGEG
>861094_147
RVGEGGGKGEGS
>861094_148
VGEGGGKGEGSP
>861094_149
GEGGGKGEGSPR
>861094_150
EGGGKGEGSPRS
>861094_151
GGGKGEGSPRSG
>861094_152
SPRSGQNSSQDS
>861094_153
PRSGQNSSQDSG
>861094_154
RSGQNSSQDSGQ
>861094_155
SGQNSSQDSGQN
>861094_156
GQNSSQDSGQNN
>861094_157
QNSSQDSGQNNR
>861094_158
NSSQDSGQNNRR
>861094_159
SSQDSGQNNRRT
>861094_160
NRRTNRPSSAPP
>861094_161
RRTNRPSSAPPP
>861094_162
RTNRPSSAPPPL
>861094_163
TNRPSSAPPPLA
>861094_164
NRPSSAPPPLAG
>861094_165
RPSSAPPPLAGT
>861094_166
PSSAPPPLAGTV
>861094_167
SSAPPPLAGTVK
>861094_168
SAPPPLAGTVKF
>861094_169
APPPLAGTVKFH
>861094_170
PPPLAGTVKFHG
>861094_171
KCPPRAYERMDR
>861094_172
CPPRAYERMDRW
>861094_173
RWSSSPAANPNV
>861094_174
WSSSPAANPNVV
>861094_175
SSSPAANPNVVV
>861094_176
SSPAANPNVVVL
>861094_177
SPAANPNVVVLT
>861094_178
PAANPNVVVLTH
>861094_179
LTLHSGGDVGGG
>861094_180
TLHSGGDVGGGG
>861094_181
LHSGGDVGGGGD
>861094_182
HSGGDVGGGGDL
>861094_183
SGGDVGGGGDLL
>861094_184
GGDVGGGGDLLD
>861094_185
GDVGGGGDLLDG
>861094_186
DVGGGGDLLDGN
>861094_187
VGGGGDLLDGNF
>861094_188
GGGGDLLDGNFD
>861094_189
GGGDLLDGNFDG
>861094_190
GDLLDGNFDGGG
>861094_191
DLLDGNFDGGGD
>861094_192
LLDGNFDGGGDR
>861094_193
LDGNFDGGGDRL
>861094_194
DGNFDGGGDRLI
>861094_195
GNFDGGGDRLIG
>861094_196
NFDGGGDRLIGH
>861094_197
FDGGGDRLIGHF
>861094_198
DGGGDRLIGHFD
>861094_199
GGGDRLIGHFDE
>861094_200
KDNGGTFQPLHG
>861094_201
FQPLHGSTTPLS
>861094_202
QPLHGSTTPLSS
>861094_203
QLMKNETPPQLE
>861094_204
LMKNETPPQLEE
>861094_205
MKNETPPQLEEQ
>861094_206
KNETPPQLEEQS
>861094_207
NETPPQLEEQSP
>861094_208
LLAKYKKGKSSP
>861094_209
LAKYKKGKSSPP
>861094_210
AKYKKGKSSPPP
>861094_211
KYKKGKSSPPPG
>861094_212
YKKGKSSPPPGR
>861094_213
KKGKSSPPPGRT
>861094_214
KGKSSPPPGRTF
>861094_215
GKSSPPPGRTFH
>861094_216
KSSPPPGRTFHV
>861094_217
SSPPPGRTFHVY
>861094_218
SPPPGRTFHVYL
>861094_219
PPPGRTFHVYLK
>861094_220
PPGRTFHVYLKQ
>861094_221
PGRTFHVYLKQN
>861094_222
LAGSSPGQPLPT
>861094_223
AGSSPGQPLPTW
>861094_224
GSSPGQPLPTWE
>861094_225
SPGQPLPTWEVL
>861094_226
PGQPLPTWEVLH
>861094_227
TIAVGGRRPNRQ
>914919_1
MGGGNGGGGTKD
>914919_2
GGGNGGGGTKDK
>914919_3
GGNGGGGTKDKD
>914919_4
GNGGGGTKDKDA
>914919_5
NGGGGTKDKDAK
>914919_6
GGGGTKDKDAKH
>914919_7
GGGTKDKDAKHA
>914919_8
VEDYYNNRLKRK
>914919_9
EDYYNNRLKRKR
>914919_10
DYYNNRLKRKRY
>914919_11
NRIKDSENNDNS
>914919_12
RIKDSENNDNSI
>914919_13
IKDSENNDNSIG
>914919_14
KDSENNDNSIGA
>914919_15
KMGKTSTTKHDL
>914919_16
MGKTSTTKHDLL
>914919_17
GYDDKEKDERKK
>914919_18
YDDKEKDERKKL
>914919_19
DDKEKDERKKLE
>914919_20
DKEKDERKKLEN
>914919_21
KEKDERKKLENN
>914919_22
KDEEGKNETNEV
>914919_23
DEEGKNETNEVP
>914919_24
EEGKNETNEVPT
>914919_25
EVPTYFDYVPQY
>914919_26
WAEDFCRKRKKK
>914919_27
AEDFCRKRKKKI
>914919_28
EDFCRKRKKKIE
>914919_29
DFCRKRKKKIEN
>914919_30
FCRKRKKKIENA
>914919_31
CRKRKKKIENAI
>914919_32
RKRKKKIENAIK
>914919_33
KRKKKIENAIKN
>914919_34
HGTTITTGNGKI
>914919_35
GTTITTGNGKIN
>914919_36
TTITTGNGKINN
>914919_37
TITTGNGKINNL
>914919_38
ITTGNGKINNLY
>914919_39
TTGNGKINNLYV
>914919_40
ASTVDFNNEVNT
>914919_41
STVDFNNEVNTT
>914919_42
WCGAQKEKNGGG
>914919_43
CGAQKEKNGGGW
>914919_44
GAQKEKNGGGWK
>914919_45
AQKEKNGGGWKA
>914919_46
QKEKNGGGWKAK
>914919_47
KEKNGGGWKAKE
>914919_48
EKNGGGWKAKEK
>914919_49
KNGGGWKAKEKS
>914919_50
KAKEKSCAKKKE
>914919_51
NKENSTDIKILT
>914919_52
KENSTDIKILTP
>914919_53
ENSTDIKILTPE
>914919_54
NSTDIKILTPEK
>914919_55
STDIKILTPEKG
>914919_56
TDIKILTPEKGR
>914919_57
DIKILTPEKGRS
>914919_58
EKLKTFCKDGQK
>914919_59
KTFCKDGQKIKN
>914919_60
HGRCINKDKGKT
>914919_61
GRCINKDKGKTC
>914919_62
RCINKDKGKTCI
>914919_63
CINKDKGKTCIK
>914919_64
INKDKGKTCIKG
>914919_65
NKDKGKTCIKGC
>914919_66
KDKGKTCIKGCN
>914919_67
DKGKTCIKGCNK
>914919_68
KGKTCIKGCNKK
>914919_69
GKTCIKGCNKKC
>914919_70
WVEQKKTEWGKI
>914919_71
VEQKKTEWGKIK
>914919_72
EQKKTEWGKIKD
>914919_73
QKKTEWGKIKDH
>914919_74
KKTEWGKIKDHF
>914919_75
EKDTTIDKLLQH
>914919_76
KTHTDDTCPPQE
>914919_77
THTDDTCPPQED
>914919_78
RSESATVPSPPA
>914919_79
SESATVPSPPAD
>914919_80
ESATVPSPPADP
>914919_81
SATVPSPPADPK
>914919_82
ATVPSPPADPKA
>914919_83
TVPSPPADPKAT
>914919_84
VPSPPADPKATE
>914919_85
PSPPADPKATEE
>914919_86
SPPADPKATEEV
>914919_87
PPADPKATEEVD
>914919_88
ATEEVDANASSD
>914919_89
TEEVDANASSDD
>914919_90
EEVDANASSDDE
>914919_91
DANASSDDEDDF
>914919_92
DEDDFEEEEEEE
>914919_93
EDDFEEEEEEEE
>914919_94
DDFEEEEEEEED
>914919_95
DFEEEEEEEEDE
>914919_96
FEEEEEEEEDEG
>914919_97
EEEEEEEEDEGE
>914919_98
EEEEEEEDEGEE
>914919_99
EEEEEEDEGEEE
>914919_100
EEEEEDEGEEEA
>914919_101
EEEEDEGEEEAE
>914919_102
EEEDEGEEEAEE
>914919_103
EEDEGEEEAEEV
>914919_104
EDEGEEEAEEVQ
>914919_105
DEGEEEAEEVQE
>914919_106
EGEEEAEEVQEE
>914919_107
GEEEAEEVQEEK
>914919_108
EEEAEEVQEEKT
>914919_109
EEAEEVQEEKTD
>914919_110
EAEEVQEEKTDE
>914919_111
AEEVQEEKTDES
>914919_112
SATEAVAPSPPG
>914919_113
ATEAVAPSPPGT
>914919_114
TEAVAPSPPGTT
>914919_115
EAVAPSPPGTTQ
>914919_116
AVAPSPPGTTQD
>914919_117
VAPSPPGTTQDG
>914919_118
APSPPGTTQDGV
>914919_119
PSPPGTTQDGVK
>914919_120
PPGTTQDGVKPA
>914919_121
KTAPTSWKCIPS
>914919_122
TSWKCIPSGNNT
>914919_123
SWKCIPSGNNTT
>914919_124
WKCIPSGNNTTT
>914919_125
KCIPSGNNTTTE
>914919_126
CIPSGNNTTTES
>914919_127
IPSGNNTTTEST
>914919_128
PSGNNTTTESTT
>914919_129
SGNNTTTESTTK
>914919_130
GNNTTTESTTKP
>914919_131
NNTTTESTTKPG
>914919_132
NTTTESTTKPGA
>914919_133
TTTESTTKPGAA
>914919_134
TTESTTKPGAAG
>914919_135
TESTTKPGAAGT
>914919_136
ESTTKPGAAGTP
>914919_137
STTKPGAAGTPS
>914919_138
TTKPGAAGTPSG
>914919_139
TKPGAAGTPSGK
>914919_140
KPGAAGTPSGKD
>914919_141
PGAAGTPSGKDT
>914919_142
GAAGTPSGKDTG
>914919_143
AAGTPSGKDTGS
>914919_144
AGTPSGKDTGSI
>914919_145
GTPSGKDTGSIC
>914919_146
SGKDTGSICVPP
>914919_147
KDTGSICVPPRR
>914919_148
DTGSICVPPRRR
>914919_149
TGSICVPPRRRK
>914919_150
GSICVPPRRRKL
>914919_151
SICVPPRRRKLY
>914919_152
ICVPPRRRKLYV
>914919_153
GETTEAKSQETS
>914919_154
ETTEAKSQETSG
>914919_155
TTEAKSQETSGG
>914919_156
TEAKSQETSGGQ
>914919_157
EAKSQETSGGQK
>914919_158
GGQKTPSGNESS
>914919_159
GQKTPSGNESSP
>914919_160
QKTPSGNESSPS
>914919_161
KTPSGNESSPSE
>914919_162
TPSGNESSPSEK
>914919_163
PSGNESSPSEKL
>914919_164
SGNESSPSEKLP
>914919_165
GNESSPSEKLPQ
>914919_166
SPSEKLPQGPTP
>914919_167
PSEKLPQGPTPE
>914919_168
SEKLPQGPTPET
>914919_169
EKLPQGPTPETT
>914919_170
KLPQGPTPETTK
>914919_171
LPQGPTPETTKE
>914919_172
PQGPTPETTKET
>914919_173
QGPTPETTKETP
>914919_174
GPTPETTKETPE
>914919_175
PTPETTKETPES
>914919_176
HGAGATGQQTII
>914919_177
GAGATGQQTIIG
>914919_178
GTLDGGGEETPD
>914919_179
LDGGGEETPDKL
>914919_180
DGGGEETPDKLL
>914919_181
TYNTDTPSGTAP
>914919_182
YNTDTPSGTAPT
>914919_183
NTDTPSGTAPTQ
>914919_184
TDTPSGTAPTQI
>914919_185
DTPSGTAPTQIQ
>914919_186
TPSGTAPTQIQE
>914919_187
PSGTAPTQIQEV
>914919_188
GTAPTQIQEVRT
>914919_189
TAPTQIQEVRTK
>914919_190
DDTSDAKTTGSP
>914919_191
DTSDAKTTGSPV
>914919_192
TSDAKTTGSPVP
>914919_193
SDAKTTGSPVPS
>914919_194
DAKTTGSPVPSG
>914919_195
AKTTGSPVPSGE
>914919_196
KTTGSPVPSGEK
>914919_197
TTGSPVPSGEKI
>914919_198
TGSPVPSGEKIT
>914919_199
GSPVPSGEKITP
>914919_200
FCKERKKRLEKI
>914919_201
CKERKKRLEKIK
>914919_202
KERKKRLEKIKE
>914919_203
ERKKRLEKIKEE
>914919_204
RKKRLEKIKEEC
>914919_205
KKRLEKIKEECR
>914919_206
KRLEKIKEECRG
>914919_207
RLEKIKEECRGD
>914919_208
LEKIKEECRGDR
>914919_209
EKIKEECRGDRT
>914919_210
KIKEECRGDRTG
>914919_211
IKEECRGDRTGH
>914919_212
KEECRGDRTGHE
>914919_213
EECRGDRTGHEH
>914919_214
ECRGDRTGHEHC
>914919_215
CSGDGYDCTRTD
>914919_216
SGDGYDCTRTDA
>914919_217
GDGYDCTRTDAD
>914919_218
DGYDCTRTDADR
>914919_219
HKQEKKYQGEYD
>914919_220
KQEKKYQGEYDK
>914919_221
EYDKLTKDKSSG
>914919_222
YDKLTKDKSSGG
>914919_223
DKLTKDKSSGGD
>914919_224
KLTKDKSSGGDN
>914919_225
LTKDKSSGGDNN
>914919_226
TKDKSSGGDNNC
>914919_227
KDKSSGGDNNCC
>914919_228
DKSSGGDNNCCK
>914919_229
KSSGGDNNCCKD
>914919_230
SSGGDNNCCKDI
>914919_231
SGGDNNCCKDIE
>914919_232
NGQTSENKGNQE
>914919_233
GQTSENKGNQED
>914919_234
QTSENKGNQEDQ
>914919_235
TSENKGNQEDQL
>914919_236
SENKGNQEDQLN
>914919_237
ENKGNQEDQLNK
>914919_238
KRGRGGTNGCTT
>914919_239
RGRGGTNGCTTN
>914919_240
GRGGTNGCTTNN
>914919_241
RGGTNGCTTNNE
>914919_242
GGTNGCTTNNEP
>914919_243
GTNGCTTNNEPE
>914919_244
TNGCTTNNEPEN
>914919_245
PENKENDKGAAS
>914919_246
ENKENDKGAAST
>914919_247
NKENDKGAASTI
>914919_248
KENDKGAASTIS
>914919_249
ENDKGAASTISI
>914919_250
NGATNGTTGTTD
>914919_251
NGTTGTTDETLK
>914919_252
GTTGTTDETLKE
>914919_253
ECSDKYAFFKGL
>914919_254
CSDKYAFFKGLR
>914919_255
SDKYAFFKGLRK
>914919_256
DKYAFFKGLRKQ
>914919_257
KYAFFKGLRKQE
>914919_258
YAFFKGLRKQEW
>914919_259
PCIKKEKQDKTE
>914919_260
CIKKEKQDKTEH
>914919_261
IKKEKQDKTEHK
>914919_262
KKEKQDKTEHKC
>914919_263
LFDTDYKKAQKV
>914919_264
FDTDYKKAQKVV
>914919_265
DTDYKKAQKVVE
>914919_266
VEDEKERKKIWG
>914919_267
EDEKERKKIWGC
>914919_268
DEKERKKIWGCT
>914919_269
EKERKKIWGCTG
>914919_270
KERKKIWGCTGH
>914919_271
ERKKIWGCTGHD
>914919_272
RKKIWGCTGHDE
>914919_273
KKIWGCTGHDEC
>914919_274
KIWGCTGHDECS
>914919_275
GHDECSEKEKEE
>914919_276
HDECSEKEKEEN
>914919_277
DECSEKEKEENK
>914919_278
ECSEKEKEENKN
>914919_279
CSEKEKEENKNF
>914919_280
KTACDPFPSPTP
>914919_281
TACDPFPSPTPE
>914919_282
ACDPFPSPTPEE
>914919_283
CDPFPSPTPEET
>914919_284
DPFPSPTPEETD
>914919_285
PFPSPTPEETDP
>914919_286
FPSPTPEETDPL
>914919_287
PSPTPEETDPLD
>914919_288
TEQPKFCPPPPP
>914919_289
EQPKFCPPPPPP
>914919_290
QPKFCPPPPPPM
>914919_291
PKFCPPPPPPMT
>914919_292
KFCPPPPPPMTC
>914919_293
FCPPPPPPMTCV
>914919_294
CPPPPPPMTCVE
>914919_295
PPPPPPMTCVEK
>914919_296
PPPPPMTCVEKI
>914919_297
KGNGKDFNGKCN
>914919_298
GNGKDFNGKCNN
>914919_299
NGKDFNGKCNNV
>914919_300
GKDFNGKCNNVK
>914919_301
KDFNGKCNNVKK
>914919_302
LLKKIQEAAKSE
>914919_303
LKKIQEAAKSER
>914919_304
KKIQEAAKSERD
>914919_305
LGDIIRGRDLWN
>914919_306
GDIIRGRDLWNK
>914919_307
FLKKNPNDTSGS
>914919_308
LKKNPNDTSGSS
>914919_309
SNCGYDKEPPDY
>914919_310
NCGYDKEPPDYD
>914919_311
CGYDKEPPDYDY
>914919_312
GYDKEPPDYDYI
>914919_313
YDKEPPDYDYIP
>914919_314
DKEPPDYDYIPQ
>914919_315
KEPPDYDYIPQP
>914919_316
EPPDYDYIPQPF
>914919_317
EDDRNGTNCENC
>914919_318
SNSENKNHNNYA
>914919_319
NSENKNHNNYAF
>914919_320
SENKNHNNYAFK
>914919_321
ENKNHNNYAFKN
>914919_322
NKNHNNYAFKNP
>914919_323
KNHNNYAFKNPP
>914919_324
NHNNYAFKNPPK
>914919_325
FNNDDDSWDTSF
>914919_326
NNDDDSWDTSFV
>914919_327
NDDDSWDTSFVQ
>914919_328
DDDSWDTSFVQT
>914919_329
DDSWDTSFVQTS
>914919_330
DNTGVLVPPRRR
>914919_331
NTGVLVPPRRRQ
>914919_332
TGVLVPPRRRQI
>914919_333
GVLVPPRRRQIC
>914919_334
VLVPPRRRQICL
>914919_335
LVPPRRRQICLK
>914919_336
VPPRRRQICLKN
>914919_337
KLLCELYKKDRD
>914919_338
LLCELYKKDRDV
>914919_339
LCELYKKDRDVT
>914919_340
CELYKKDRDVTL
>914919_341
CGYKAAGGKIEE
>914919_342
GYKAAGGKIEER
>914919_343
YKAAGGKIEERD
>914919_344
AAGGKIEERDCS
>914919_345
AGGKIEERDCSL
>914919_346
GGKIEERDCSLP
>914919_347
EYGTIDPPVCEE
>914919_348
YGTIDPPVCEEA
>914919_349
GTIDPPVCEEAC
>914919_350
TIDPPVCEEACT
>914919_351
RDYITRKIQEYR
>914919_352
DYITRKIQEYRL
>914919_353
YITRKIQEYRLL
>914919_354
ITRKIQEYRLLN
>914919_355
TRKIQEYRLLNY
>914919_356
YNTNFNEKKAEV
>914919_357
EHTPSEQDTPPP
>914919_358
HTPSEQDTPPPL
>914919_359
TPSEQDTPPPLP
>914919_360
PSEQDTPPPLPP
>914919_361
SEQDTPPPLPPK
>914919_362
EQDTPPPLPPKP
>914919_363
QDTPPPLPPKPD
>914919_364
DTPPPLPPKPDD
>914919_365
TPPPLPPKPDDL
>914919_366
PPPLPPKPDDLP
>914919_367
PPLPPKPDDLPP
>914919_368
LPPKPDDLPPPA
>914919_369
PPKPDDLPPPAE
>914919_370
PKPDDLPPPAEE
>914919_371
KPDDLPPPAEEP
>914919_372
PDDLPPPAEEPF
>914919_373
DDLPPPAEEPFN
>914919_374
DLPPPAEEPFNR
>914919_375
LPPPAEEPFNRD
>914919_376
PPPAEEPFNRDI
>914919_377
EGDSGTDSGYTD
>914919_378
GDSGTDSGYTDH
>914919_379
LDINDIYVPGSP
>914919_380
DINDIYVPGSPK
>914919_381
INDIYVPGSPKY
>914919_382
NDIYVPGSPKYK
>914919_383
DIYVPGSPKYKT
>914919_384
IYVPGSPKYKTL
>914919_385
YVPGSPKYKTLI
>914919_386
VPGSPKYKTLIE
>914919_387
PGSPKYKTLIEV
>914919_388
LEPSGNNTTASG
>914919_389
EPSGNNTTASGK
>914919_390
PSGNNTTASGKN
>914919_391
SGNNTTASGKNT
>914919_392
SSKITDNEWNTL
>914919_393
SKITDNEWNTLK
>914919_394
KITDNEWNTLKD
>914919_395
PNMLGYNVDNNT
>914919_396
NMLGYNVDNNTH
>914919_397
MLGYNVDNNTHP
>914919_398
LGYNVDNNTHPT
>914919_399
GYNVDNNTHPTT
>914919_400
YNVDNNTHPTTS
>914919_401
NVDNNTHPTTSR
>914919_402
VDNNTHPTTSRH
>914919_403
DNNTHPTTSRHN
>914919_404
NNTHPTTSRHNV
>914919_405
NTHPTTSRHNVE
>914919_406
NHTKKNTSTNSV
>914919_407
HTKKNTSTNSVA
>914919_408
TKKNTSTNSVAK
>914919_409
KKNTSTNSVAKN
>914919_410
KNTSTNSVAKNT
>914919_411
NTSTNSVAKNTN
>914919_412
TSTNSVAKNTNT
>914919_413
STNSVAKNTNTD
>914919_414
RDMCEKWDTNNK
>914919_415
DMCEKWDTNNKK
>914919_416
MCEKWDTNNKKE
>914919_417
CEKWDTNNKKEE
>914919_418
EKWDTNNKKEEL
>914919_419
KWDTNNKKEELL
>914919_420
WDTNNKKEELLD
>914919_421
DTNNKKEELLDK
>914919_422
TNNKKEELLDKL
>914919_423
NNKKEELLDKLK
>914919_424
NKKEELLDKLKE
>914919_425
EWNKDNNSGNIN
>914919_426
SGNINPSGNTPP
>914919_427
GNINPSGNTPPT
>914919_428
NINPSGNTPPTS
>914919_429
INPSGNTPPTSD
>914919_430
NPSGNTPPTSDI
>914919_431
PSGNTPPTSDIP
>914919_432
SGNTPPTSDIPS
>914919_433
GNTPPTSDIPSG
>914919_434
NTPPTSDIPSGK
>914919_435
TPPTSDIPSGKQ
>914919_436
PPTSDIPSGKQS
>914919_437
FSNMDTYPNNSS
>914919_438
SNMDTYPNNSSM
>914919_439
NMDTYPNNSSMD
>914919_440
MDTYPNNSSMDT
>914919_441
DTYPNNSSMDTI
>914919_442
DKPFNEPYYYDV
>914919_443
KPFNEPYYYDVQ
>914919_444
PFNEPYYYDVQD
>914919_445
FNEPYYYDVQDD
>914919_446
NEPYYYDVQDDI
>914919_447
EPYYYDVQDDIY
>929796_1
QCVTHESYQELV
>929796_2
CVTHESYQELVK
>929796_3
VTHESYQELVKK
>929796_4
THESYQELVKKL
>929796_5
HESYQELVKKLE
>929796_6
ESYQELVKKLEA
>929796_7
SYQELVKKLEAL
>929796_8
YQELVKKLEALE
>929796_9
QELVKKLEALED
>929796_10
ELVKKLEALEDA
>929796_11
QKEKMVLNEEEI
>929796_12
KEKMVLNEEEIT
>929796_13
EKMVLNEEEITT
>929796_14
KMVLNEEEITTK
>929796_15
MVLNEEEITTKG
>929796_16
VLNEEEITTKGA
>929796_17
LNEEEITTKGAS
>929796_18
NEEEITTKGASA
>929796_19
EEEITTKGASAQ
>929796_20
EEITTKGASAQS
>929796_21
ITTKGASAQSGA
>929796_22
TTKGASAQSGAS
>929796_23
RSNTLPRSNTSS
>929796_24
SNTLPRSNTSSG
>929796_25
TLPRSNTSSGAS
>929796_26
PRSNTSSGASPP
>929796_27
RSNTSSGASPPA
>929796_28
SNTSSGASPPAD
>929796_29
NTSSGASPPADA
>929796_30
TSSGASPPADAS
>929796_31
SSGASPPADASD
>929796_32
SGASPPADASDS
>929796_33
GASPPADASDSD
>929796_34
ASPPADASDSDA
>929796_35
SPPADASDSDAK
>929796_36
PPADASDSDAKS
>929796_37
PADASDSDAKSY
>929796_38
ADASDSDAKSYA
>929796_39
DASDSDAKSYAD
>929796_40
NELLYKLNFYFD
>929796_41
DKINEIKNPPPA
>929796_42
KINEIKNPPPAN
>929796_43
INEIKNPPPANS
>929796_44
NEIKNPPPANSG
>929796_45
EIKNPPPANSGN
>929796_46
IKNPPPANSGNT
>929796_47
KNPPPANSGNTP
>929796_48
NPPPANSGNTPN
>929796_49
PPPANSGNTPNT
>929796_50
PPANSGNTPNTL
>929796_51
PANSGNTPNTLL
>929796_52
ANSGNTPNTLLD
>929796_53
NSGNTPNTLLDK
>929796_54
SGNTPNTLLDKN
>929796_55
GNTPNTLLDKNK
>929796_56
NTLLDKNKKIEE
>929796_57
TLLDKNKKIEEH
>929796_58
LLDKNKKIEEHE
>929796_59
LDKNKKIEEHEE
>929796_60
DKNKKIEEHEEK
>929796_61
KNKKIEEHEEKI
>929796_62
NKKIEEHEEKIK
>929796_63
KKIEEHEEKIKE
>929796_64
KIEEHEEKIKEI
>929796_65
IEEHEEKIKEIA
>929796_66
EEHEEKIKEIAK
>929796_67
EHEEKIKEIAKT
>929796_68
HEEKIKEIAKTI
>929796_69
EEKIKEIAKTIK
>929796_70
PLELEYYLREKN
>929796_71
ELEYYLREKNKK
>929796_72
EYYLREKNKKVD
>929796_73
PKVPYPNGIVYP
>929796_74
KVPYPNGIVYPL
>929796_75
VPYPNGIVYPLP
>929796_76
PYPNGIVYPLPL
>929796_77
PNIYKPQNKPEP
>929796_78
NIYKPQNKPEPY
>929796_79
IYKPQNKPEPYY
>929796_80
YKPQNKPEPYYL
>929796_81
KPQNKPEPYYLI
>929796_82
PQNKPEPYYLIV
>929796_83
TEETEETEETVG
>929796_84
EETEETEETVGH
>929796_85
ETEETEETVGHT
>929796_86
TTVTITLPPTQP
>929796_87
TVTITLPPTQPS
>929796_88
VTITLPPTQPSP
>929796_89
TITLPPTQPSPP
>929796_90
ITLPPTQPSPPK
>929796_91
TLPPTQPSPPKE
>929796_92
LPPTQPSPPKEV
>929796_93
PPTQPSPPKEVK
>929796_94
EEQKQITGTSST
>929796_95
EQKQITGTSSTS
>929796_96
QSATHSNSQNQQ
>929796_97
SATHSNSQNQQS
>929796_98
ATHSNSQNQQSN
>929796_99
THSNSQNQQSNA
>929796_100
HSNSQNQQSNAS
>929796_101
QQSNASSTNTQN
>929796_102
QSNASSTNTQNG
>929796_103
SNASSTNTQNGV
>929796_104
NASSTNTQNGVA
>929796_105
ASSTNTQNGVAV
>929796_106
YYNGESSPLKTL
>929796_107
YNGESSPLKTLS
>929796_108
NGESSPLKTLSE
>929796_109
IKNKNYTGNSPS
>929796_110
KNKNYTGNSPSE
>929796_111
NKNYTGNSPSEN
>929796_112
KNYTGNSPSENN
>929796_113
NYTGNSPSENNK
>929796_114
YTGNSPSENNKK
>929796_115
TGNSPSENNKKV
>929796_116
ENNKKVNEALKS
>929796_117
NNKKVNEALKSY
>929796_118
NKKVNEALKSYE
>929796_119
KKVNEALKSYEN
>929796_120
KVNEALKSYENF
>929796_121
VNEALKSYENFL
>929796_122
PEAKVTTVVTPP
>929796_123
EAKVTTVVTPPQ
>929796_124
AKVTTVVTPPQP
>929796_125
KVTTVVTPPQPD
>929796_126
VTTVVTPPQPDV
>929796_127
TVVTPPQPDVTP
>929796_128
VVTPPQPDVTPS
>929796_129
VTPPQPDVTPSP
>929796_130
TPPQPDVTPSPL
>929796_131
EDNDEYLDQVVT
>929796_132
GVYRSLKKQIEK
>929796_133
VYRSLKKQIEKN
>929796_134
YRSLKKQIEKNI
>929796_135
LNSRLKKRKYFL
>929796_136
NSRLKKRKYFLD
>929796_137
SRLKKRKYFLDV
>929796_138
ESIKKVIKEEKE
>929796_139
SIKKVIKEEKEK
>929796_140
IKKVIKEEKEKF
>929796_141
KKVIKEEKEKFP
>929796_142
KEKFPSSPPTTP
>929796_143
EKFPSSPPTTPP
>929796_144
KFPSSPPTTPPS
>929796_145
FPSSPPTTPPSP
>929796_146
PSSPPTTPPSPA
>929796_147
SSPPTTPPSPAK
>929796_148
SPPTTPPSPAKT
>929796_149
PPTTPPSPAKTD
>929796_150
PTTPPSPAKTDE
>929796_151
TTPPSPAKTDEQ
>929796_152
TPPSPAKTDEQK
>929796_153
PPSPAKTDEQKK
>929796_154
ENSGCFRHLDER
>929796_155
NSGCFRHLDERE
>929796_156
SGCFRHLDEREE
>929796_157
GCFRHLDEREEC
>929796_158
CFRHLDEREECK
>929796_159
FRHLDEREECKC
>929796_160
RHLDEREECKCL
>929796_161
DKCVENPNPTCN
>929796_162
CVENPNPTCNEN
>929796_163
VENPNPTCNENN
>929796_164
ENPNPTCNENNG
>929796_165
TCTEEDSGSSRK
>929796_166
CTEEDSGSSRKK
>929796_167
TEEDSGSSRKKI
>929796_168
EEDSGSSRKKIT
>929796_169
EDSGSSRKKITC
>929796_170
DSGSSRKKITCE
>929796_171
SGSSRKKITCEC
>929796_172
GSSRKKITCECT
>929796_173
SSRKKITCECTK
>929796_174
SRKKITCECTKP
>929796_175
RKKITCECTKPD
>929796_176
KKITCECTKPDS
>929796_177
KITCECTKPDSY
>929796_178
ITCECTKPDSYP
>929796_179
TCECTKPDSYPL
>929796_180
CECTKPDSYPLF
>929798_1
QCVTHESYQELV
>929798_2
CVTHESYQELVK
>929798_3
VTHESYQELVKK
>929798_4
THESYQELVKKL
>929798_5
HESYQELVKKLE
>929798_6
ESYQELVKKLEA
>929798_7
SYQELVKKLEAL
>929798_8
YQELVKKLEALE
>929798_9
QELVKKLEALED
>929798_10
ELVKKLEALEDA
>929798_11
SLFHKEKMILNE
>929798_12
LFHKEKMILNEE
>929798_13
FHKEKMILNEEE
>929798_14
HKEKMILNEEEI
>929798_15
KEKMILNEEEIT
>929798_16
EKMILNEEEITT
>929798_17
KMILNEEEITTK
>929798_18
MILNEEEITTKG
>929798_19
ILNEEEITTKGA
>929798_20
LNEEEITTKGAS
>929798_21
NEEEITTKGASA
>929798_22
EEEITTKGASAQ
>929798_23
EEITTKGASAQS
>929798_24
RSNTLPRSNTSS
>929798_25
SNTLPRSNTSSG
>929798_26
TLPRSNTSSGAS
>929798_27
PRSNTSSGASPP
>929798_28
RSNTSSGASPPA
>929798_29
SNTSSGASPPAD
>929798_30
NTSSGASPPADA
>929798_31
TSSGASPPADAS
>929798_32
SSGASPPADASD
>929798_33
SGASPPADASDS
>929798_34
GASPPADASDSD
>929798_35
ASPPADASDSDA
>929798_36
SPPADASDSDAK
>929798_37
PPADASDSDAKS
>929798_38
PADASDSDAKSY
>929798_39
ADASDSDAKSYA
>929798_40
DASDSDAKSYAD
>929798_41
NELLYKLNFYFD
>929798_42
ELIEESKKTIDK
>929798_43
LIEESKKTIDKN
>929798_44
IEESKKTIDKNK
>929798_45
EESKKTIDKNKN
>929798_46
ESKKTIDKNKNA
>929798_47
NIKELLDKINEI
>929798_48
DKINEIKNPPPA
>929798_49
KINEIKNPPPAN
>929798_50
INEIKNPPPANS
>929798_51
NEIKNPPPANSG
>929798_52
EIKNPPPANSGN
>929798_53
IKNPPPANSGNT
>929798_54
KNPPPANSGNTP
>929798_55
NPPPANSGNTPN
>929798_56
PPPANSGNTPNT
>929798_57
PPANSGNTPNTL
>929798_58
PANSGNTPNTLL
>929798_59
ANSGNTPNTLLD
>929798_60
NSGNTPNTLLDK
>929798_61
SGNTPNTLLDKN
>929798_62
GNTPNTLLDKNK
>929798_63
NTLLDKNKKIEE
>929798_64
TLLDKNKKIEEH
>929798_65
LLDKNKKIEEHE
>929798_66
LDKNKKIEEHEK
>929798_67
DKNKKIEEHEKE
>929798_68
KNKKIEEHEKEI
>929798_69
NKKIEEHEKEIK
>929798_70
KKIEEHEKEIKE
>929798_71
KIEEHEKEIKEI
>929798_72
IEEHEKEIKEIA
>929798_73
EEHEKEIKEIAK
>929798_74
PLELEYYLREKN
>929798_75
ELEYYLREKNKN
>929798_76
PNEYPNGVTYPL
>929798_77
IKEKIKIEKKKI
>929798_78
KEKIKIEKKKIE
>929798_79
EKIKIEKKKIES
>929798_80
KIKIEKKKIESD
>929798_81
IKIEKKKIESDK
>929798_82
SKSLNDITKEYE
>929798_83
KSLNDITKEYEK
>929798_84
VEKELKYYKNLI
>929798_85
EKELKYYKNLIS
>929798_86
EQLFEKKITKDE
>929798_87
QLFEKKITKDEN
>929798_88
LFEKKITKDENK
>929798_89
FEKKITKDENKP
>929798_90
EKKITKDENKPD
>929798_91
KKITKDENKPDE
>929798_92
SYKQENKQEPYY
>929798_93
NEEKKNIKTEGQ
>929798_94
EEKKNIKTEGQS
>929798_95
TEGQSDNSEPST
>929798_96
TGQATTKPGQQA
>929798_97
GQATTKPGQQAG
>929798_98
QATTKPGQQAGS
>929798_99
ATTKPGQQAGSA
>929798_100
LEGDSVQAQAQE
>929798_101
EGDSVQAQAQEQ
>929798_102
GDSVQAQAQEQK
>929798_103
DSVQAQAQEQKQ
>929798_104
SVQAQAQEQKQA
>929798_105
VQAQAQEQKQAQ
>929798_106
QAQAQEQKQAQP
>929798_107
PVPVPEAKAQVP
>929798_108
PVPEAKAQVPTP
>929798_109
VPEAKAQVPTPP
>929798_110
PEAKAQVPTPPA
>929798_111
EAKAQVPTPPAP
>929798_112
AKAQVPTPPAPV
>929798_113
KAQVPTPPAPVN
>929798_114
AQVPTPPAPVNN
>929798_115
QVPTPPAPVNNK
>929798_116
VPTPPAPVNNKT
>929798_117
PTPPAPVNNKTE
>929798_118
TPPAPVNNKTEN
>929798_119
PPAPVNNKTENV
>929798_120
PAPVNNKTENVS
>929798_121
APVNNKTENVSK
>929798_122
PVNNKTENVSKL
>929798_123
VNNKTENVSKLD
>929798_124
EKILKQYKITKE
>929798_125
KILKQYKITKEE
>929798_126
ILKQYKITKEEE
>929798_127
LKQYKITKEEES
>929798_128
KQYKITKEEESK
>929798_129
QYKITKEEESKL
>929798_130
YKITKEEESKLS
>929798_131
KITKEEESKLSS
>929798_132
LEEAKKVSTSVK
>929798_133
EEAKKVSTSVKT
>929798_134
EAKKVSTSVKTL
>929798_135
SLTPQDKPEVSA
>929798_136
LTPQDKPEVSAN
>929798_137
TPQDKPEVSAND
>929798_138
PQDKPEVSANDD
>929798_139
SLNDESKRKKLE
>929798_140
NDESKRKKLEED
>929798_141
YYNGESSPLKTL
>929798_142
YNGESSPLKTLS
>929798_143
NGESSPLKTLSE
>929798_144
IKNKNYTGNSPS
>929798_145
KNKNYTGNSPSE
>929798_146
NKNYTGNSPSEN
>929798_147
KNYTGNSPSENN
>929798_148
NYTGNSPSENNT
>929798_149
YTGNSPSENNTD
>929798_150
TGNSPSENNTDV
>929798_151
GNSPSENNTDVN
>929798_152
NSPSENNTDVNN
>929798_153
SPSENNTDVNNA
>929798_154
PSENNTDVNNAL
>929798_155
SESGSDTLEQSQ
>929798_156
LEQSQPKKPAST
>929798_157
EQSQPKKPASTH
>929798_158
QSQPKKPASTHV
>929798_159
SQPKKPASTHVG
>929798_160
QPKKPASTHVGA
>929798_161
PKKPASTHVGAE
>929798_162
KKPASTHVGAES
>929798_163
KPASTHVGAESN
>929798_164
PASTHVGAESNT
>929798_165
HVGAESNTITTS
>929798_166
VGAESNTITTSQ
>929798_167
GAESNTITTSQN
>929798_168
AESNTITTSQNV
>929798_169
ESNTITTSQNVD
>929798_170
SNTITTSQNVDD
>929798_171
DDEVDDVIIVPI
>929798_172
DEVDDVIIVPIF
>929798_173
EVDDVIIVPIFG
>929798_174
VDDVIIVPIFGE
>929798_175
SKIENEYEVLYL
>929798_176
KIENEYEVLYLK
>929798_177
LSEKYKSDLDSI
>929798_178
SEKYKSDLDSIK
>929798_179
DLSTDYNHNNLL
>929798_180
LSTDYNHNNLLT
>929798_181
STDYNHNNLLTK
>929798_182
TDYNHNNLLTKF
>929798_183
DYNHNNLLTKFL
>929798_184
PQNSGCFRHLDE
>929798_185
QNSGCFRHLDER
>929798_186
NSGCFRHLDERE
>929798_187
SGCFRHLDEREE
>929798_188
GCFRHLDEREEC
>929798_189
CFRHLDEREECK
>929798_190
FRHLDEREECKC
>929798_191
RHLDEREECKCL
>929798_192
DKCVENPNPTCN
>929798_193
CVENPNPTCNEN
>929798_194
VENPNPTCNENN
>929798_195
ENPNPTCNENNG
>929798_196
TEEDSGSNGKKI
>929798_197
EEDSGSNGKKIT
>929798_198
EDSGSNGKKITC
>929798_199
DSGSNGKKITCE
>929798_200
SGSNGKKITCEC
>929798_201
GSNGKKITCECT
>929798_202
SNGKKITCECTK
>929798_203
NGKKITCECTKP
>929798_204
GKKITCECTKPD
>929798_205
KKITCECTKPDS
>929798_206
KITCECTKPDSY
>929798_207
ITCECTKPDSYP
>929798_208
TCECTKPDSYPL
>929798_209
CECTKPDSYPLF
>1019435_1
PSVCVAESVSQN
>1019435_2
SVCVAESVSQNN
>1019435_3
VCVAESVSQNNT
>1019435_4
CVAESVSQNNTT
>1019435_5
VAESVSQNNTTT
>1019435_6
AESVSQNNTTTT
>1019435_7
ESVSQNNTTTTT
>1019435_8
SVSQNNTTTTTT
>1019435_9
VSQNNTTTTTTT
>1019435_10
SQNNTTTTTTTK
>1019435_11
QNNTTTTTTTKP
>1019435_12
NNTTTTTTTKPP
>1019435_13
NTTTTTTTKPPT
>1019435_14
TTTTTTTKPPTT
>1019435_15
TTTTTTKPPTTT
>1019435_16
TTTTTKPPTTTT
>1019435_17
TTTTKPPTTTTT
>1019435_18
TTTKPPTTTTTT
>1019435_19
TTKPPTTTTTTT
>1019435_20
TKPPTTTTTTTT
>1019435_21
KPPTTTTTTTTK
>1019435_22
PPTTTTTTTTKP
>1019435_23
PTTTTTTTTKPP
>1019435_24
TTTTTTTTKPPT
>1019435_25
TTTTTTTKPPTT
>1019435_26
TTTTTTKPPTTT
>1019435_27
TTTTTKPPTTTT
>1019435_28
TTTTKPPTTTTT
>1019435_29
TTTKPPTTTTTT
>1019435_30
TTKPPTTTTTTT
>1019435_31
TKPPTTTTTTTT
>1019435_32
KPPTTTTTTTTK
>1019435_33
PPTTTTTTTTKP
>1019435_34
PTTTTTTTTKPP
>1019435_35
TTTTTTTTKPPT
>1019435_36
TTTTTTTKPPTT
>1019435_37
TTTTTTKPPTTT
>1019435_38
TTTTTKPPTTTT
>1019435_39
TTTTKPPTTTTT
>1019435_40
TTTKPPTTTTTT
>1019435_41
TTKPPTTTTTTT
>1019435_42
TKPPTTTTTTTT
>1019435_43
KPPTTTTTTTTK
>1019435_44
PPTTTTTTTTKP
>1019435_45
PTTTTTTTTKPP
>1019435_46
TTTTTTTTKPPT
>1019435_47
TTTTTTTKPPTT
>1019435_48
TTTTTTKPPTTT
>1019435_49
TTTTTKPPTTTT
>1019435_50
TTTTKPPTTTTT
>1019435_51
TTTKPPTTTTTT
>1019435_52
TTKPPTTTTTTT
>1019435_53
TKPPTTTTTTTK
>1019435_54
KPPTTTTTTTKP
>1019435_55
PPTTTTTTTKPP
>1019435_56
PTTTTTTTKPPT
>1019435_57
TTTTTTTKPPTT
>1019435_58
TTTTTTKPPTTT
>1019435_59
TTTTTKPPTTTT
>1019435_60
TTTTKPPTTTTT
>1019435_61
TTTKPPTTTTTT
>1019435_62
TTKPPTTTTTTT
>1019435_63
TKPPTTTTTTTT
>1019435_64
KPPTTTTTTTTK
>1019435_65
PPTTTTTTTTKP
>1019435_66
PTTTTTTTTKPP
>1019435_67
TTTTTTTTKPPT
>1019435_68
TTTTTTTKPPTT
>1019435_69
TTTTTTKPPTTT
>1019435_70
TTTTTKPPTTTT
>1019435_71
TTTTKPPTTTTT
>1019435_72
TTTKPPTTTTTT
>1019435_73
TTKPPTTTTTTT
>1019435_74
TKPPTTTTTTTT
>1019435_75
KPPTTTTTTTTK
>1019435_76
PPTTTTTTTTKP
>1019435_77
PTTTTTTTTKPP
>1019435_78
TTTTTTTTKPPT
>1019435_79
TTTTTTTKPPTT
>1019435_80
TTTTTTKPPTTT
>1019435_81
TTTTTKPPTTTT
>1019435_82
TTTTKPPTTTTT
>1019435_83
TTTKPPTTTTTT
>1019435_84
TTKPPTTTTTTT
>1019435_85
TKPPTTTTTTTT
>1019435_86
KPPTTTTTTTTK
>1019435_87
PPTTTTTTTTKP
>1019435_88
PTTTTTTTTKPP
>1019435_89
TTTTTTTTKPPT
>1019435_90
TTTTTTTKPPTT
>1019435_91
TTTTTTKPPTTT
>1019435_92
TTTTTKPPTTTT
>1019435_93
TTTTKPPTTTTT
>1019435_94
TTTKPPTTTTTT
>1019435_95
TTKPPTTTTTTT
>1019435_96
TKPPTTTTTTTT
>1019435_97
KPPTTTTTTTTK
>1019435_98
PPTTTTTTTTKP
>1019435_99
PTTTTTTTTKPP
>1019435_100
TTTTTTTTKPPT
>1019435_101
TTTTTTTKPPTT
>1019435_102
TTTTTTKPPTTT
>1019435_103
TTTTTKPPTTTT
>1019435_104
TTTTKPPTTTTT
>1019435_105
TTTKPPTTTTTT
>1019435_106
TTKPPTTTTTTT
>1019435_107
TKPPTTTTTTTT
>1019435_108
KPPTTTTTTTTT
>1019435_109
PPTTTTTTTTTT
>1019435_110
PTTTTTTTTTTA
>1019435_111
TTTTTTTTTTAP
>1019435_112
TTTTTTTTTAPE
>1019435_113
TTTTTTTTAPEA
>1019435_114
TTTTTTTAPEAP
>1019435_115
TTTTTTAPEAPS
>1019435_116
TTTTTAPEAPSI
>1019435_117
TTTTAPEAPSIT
>1019435_118
TTTAPEAPSITT
>1019435_119
TTAPEAPSITTT
>1019435_120
TAPEAPSITTTE
>1019435_121
APEAPSITTTEA
>1019435_122
PEAPSITTTEAP
>1019435_123
EAPSITTTEAPN
>1019435_124
APSITTTEAPNT
>1019435_125
PSITTTEAPNTT
>1019435_126
SITTTEAPNTTT
>1019435_127
ITTTEAPNTTTT
>1019435_128
TTTEAPNTTTTR
>1019435_129
TTEAPNTTTTRA
>1019435_130
TEAPNTTTTRAP
>1019435_131
EAPNTTTTRAPS
>1019435_132
APNTTTTRAPSS
>1019435_133
PNTTTTRAPSSI
>1019435_134
NTTTTRAPSSIR
>1019435_135
TTTTRAPSSIRR
>1019435_136
TTTRAPSSIRRI
>1019435_137
TTRAPSSIRRID
>1177594_1
THESYQELVKKL
>1177594_2
HESYQELVKKLE
>1177594_3
ESYQELVKKLEA
>1177594_4
SYQELVKKLEAL
>1177594_5
YQELVKKLEALE
>1177594_6
QELVKKLEALED
>1177594_7
ELVKKLEALEDA
>1177594_8
QKEKMVLNEEEI
>1177594_9
KEKMVLNEEEIT
>1177594_10
EKMVLNEEEITT
>1177594_11
KMVLNEEEITTK
>1177594_12
MVLNEEEITTKG
>1177594_13
VLNEEEITTKGA
>1177594_14
LNEEEITTKGAS
>1177594_15
NEEEITTKGASA
>1177594_16
EEEITTKGASAQ
>1177594_17
EEITTKGASAQS
>1177594_18
ITTKGASAQSGA
>1177594_19
TTKGASAQSGAS
>1177594_20
RSNTLPRSNTSS
>1177594_21
SNTLPRSNTSSG
>1177594_22
TLPRSNTSSGAS
>1177594_23
PRSNTSSGASPP
>1177594_24
RSNTSSGASPPA
>1177594_25
SNTSSGASPPAD
>1177594_26
NTSSGASPPADA
>1177594_27
TSSGASPPADAS
>1177594_28
SSGASPPADASD
>1177594_29
SGASPPADASDS
>1177594_30
GASPPADASDSD
>1177594_31
ASPPADASDSDA
>1177594_32
SPPADASDSDAK
>1177594_33
PPADASDSDAKS
>1177594_34
PADASDSDAKSY
>1177594_35
ADASDSDAKSYA
>1177594_36
DASDSDAKSYAD
>1177594_37
NELLYKLNFYFD
>1177594_38
DKINEIKNPPPA
>1177594_39
KINEIKNPPPAN
>1177594_40
INEIKNPPPANS
>1177594_41
NEIKNPPPANSG
>1177594_42
EIKNPPPANSGN
>1177594_43
IKNPPPANSGNT
>1177594_44
KNPPPANSGNTP
>1177594_45
NPPPANSGNTPN
>1177594_46
PPPANSGNTPNT
>1177594_47
PPANSGNTPNTL
>1177594_48
PANSGNTPNTLL
>1177594_49
ANSGNTPNTLLD
>1177594_50
NSGNTPNTLLDK
>1177594_51
SGNTPNTLLDKN
>1177594_52
GNTPNTLLDKNK
>1177594_53
NTLLDKNKKIEE
>1177594_54
TLLDKNKKIEEH
>1177594_55
LLDKNKKIEEHE
>1177594_56
LDKNKKIEEHEE
>1177594_57
DKNKKIEEHEEK
>1177594_58
KNKKIEEHEEKI
>1177594_59
NKKIEEHEEKIK
>1177594_60
KKIEEHEEKIKE
>1177594_61
KIEEHEEKIKEI
>1177594_62
IEEHEEKIKEIA
>1177594_63
EEHEEKIKEIAK
>1177594_64
EHEEKIKEIAKT
>1177594_65
HEEKIKEIAKTI
>1177594_66
EEKIKEIAKTIK
>1345849_1
NGVNFNNVDASS
>1345849_2
DEEGDAKKKKDG
>1345849_3
EEGDAKKKKDGK
>1345849_4
EGDAKKKKDGKK
>1345849_5
GDAKKKKDGKKA
>1345849_6
DAKKKKDGKKAE
>1345849_7
AKKKKDGKKAEP
>1345849_8
KKKKDGKKAEPK
>1345849_9
KKKDGKKAEPKN
>1345849_10
KKDGKKAEPKNP
>1345849_11
KDGKKAEPKNPR
>1345849_12
DGKKAEPKNPRE
>1345849_13
GKKAEPKNPREN
>1345849_14
KKAEPKNPRENK
>1345849_15
KAEPKNPRENKL
>1345849_16
AEPKNPRENKLK
>1345849_17
PKNPRENKLKQP
>1345849_18
KNPRENKLKQPG
>1345849_19
NPRENKLKQPGD
>1345849_20
PRENKLKQPGDR
>1345849_21
RENKLKQPGDRA
>1345849_22
ENKLKQPGDRAD
>1345849_23
NKLKQPGDRADG
>1345849_24
KLKQPGDRADGQ
>1345849_25
LKQPGDRADGQP
>1345849_26
KQPGDRADGQPA
>1345849_27
QPGDRADGQPAG
>1345849_28
PGDRADGQPAGD
>1345849_29
GDRADGQPAGDR
>1345849_30
DRADGQPAGDRA
>1345849_31
RADGQPAGDRAD
>1345849_32
ADGQPAGDRADG
>1345849_33
DGQPAGDRADGQ
>1345849_34
GQPAGDRADGQP
>1345849_35
QPAGDRADGQPA
>1345849_36
PAGDRADGQPAG
>1345849_37
AGDRADGQPAGD
>1345849_38
GDRADGQPAGDR
>1345849_39
DRADGQPAGDRA
>1345849_40
RADGQPAGDRAD
>1345849_41
ADGQPAGDRADG
>1345849_42
DGQPAGDRADGQ
>1345849_43
GQPAGDRADGQP
>1345849_44
QPAGDRADGQPA
>1345849_45
PAGDRADGQPAG
>1345849_46
AGDRADGQPAGD
>1345849_47
GDRADGQPAGDR
>1345849_48
DRADGQPAGDRA
>1345849_49
RADGQPAGDRAA
>1345849_50
ADGQPAGDRAAG
>1345849_51
DGQPAGDRAAGQ
>1345849_52
GQPAGDRAAGQP
>1345849_53
QPAGDRAAGQPA
>1345849_54
PAGDRAAGQPAG
>1345849_55
AGDRAAGQPAGD
>1345849_56
GDRAAGQPAGDR
>1345849_57
DRAAGQPAGDRA
>1345849_58
RAAGQPAGDRAD
>1345849_59
AAGQPAGDRADG
>1345849_60
AGQPAGDRADGQ
>1345849_61
GQPAGDRADGQP
>1345849_62
QPAGDRADGQPA
>1345849_63
PAGDRADGQPAG
>1345849_64
AGDRADGQPAGD
>1345849_65
GDRADGQPAGDR
>1345849_66
DRADGQPAGDRA
>1345849_67
RADGQPAGDRAD
>1345849_68
ADGQPAGDRADG
>1345849_69
DGQPAGDRADGQ
>1345849_70
GQPAGDRADGQP
>1345849_71
QPAGDRADGQPA
>1345849_72
PAGDRADGQPAG
>1345849_73
AGDRADGQPAGD
>1345849_74
GDRADGQPAGDR
>1345849_75
DRADGQPAGDRA
>1345849_76
RADGQPAGDRAD
>1345849_77
ADGQPAGDRADG
>1345849_78
DGQPAGDRADGQ
>1345849_79
GQPAGDRADGQP
>1345849_80
QPAGDRADGQPA
>1345849_81
PAGDRADGQPAG
>1345849_82
AGDRADGQPAGD
>1345849_83
GDRADGQPAGDR
>1345849_84
DRADGQPAGDRA
>1345849_85
RADGQPAGDRAD
>1345849_86
ADGQPAGDRADG
>1345849_87
DGQPAGDRADGQ
>1345849_88
GQPAGDRADGQP
>1345849_89
QPAGDRADGQPA
>1345849_90
PAGDRADGQPAG
>1345849_91
AGDRADGQPAGD
>1345849_92
GDRADGQPAGDR
>1345849_93
DRADGQPAGDRA
>1345849_94
RADGQPAGDRAA
>1345849_95
ADGQPAGDRAAG
>1345849_96
DGQPAGDRAAGQ
>1345849_97
GQPAGDRAAGQP
>1345849_98
QPAGDRAAGQPA
>1345849_99
PAGDRAAGQPAG
>1345849_100
AGDRAAGQPAGD
>1345849_101
GDRAAGQPAGDR
>1345849_102
DRAAGQPAGDRA
>1345849_103
RAAGQPAGDRAA
>1345849_104
AAGQPAGDRAAG
>1345849_105
AGQPAGDRAAGQ
>1345849_106
GQPAGDRAAGQP
>1345849_107
QPAGDRAAGQPA
>1345849_108
PAGDRAAGQPAG
>1345849_109
AGDRAAGQPAGD
>1345849_110
GDRAAGQPAGDR
>1345849_111
DRAAGQPAGDRA
>1345849_112
RAAGQPAGDRAD
>1345849_113
AAGQPAGDRADG
>1345849_114
AGQPAGDRADGQ
>1345849_115
GQPAGDRADGQP
>1345849_116
QPAGDRADGQPA
>1345849_117
PAGDRADGQPAG
>1345849_118
AGDRADGQPAGD
>1345849_119
GDRADGQPAGDR
>1345849_120
DRADGQPAGDRA
>1345849_121
RADGQPAGDRAA
>1345849_122
ADGQPAGDRAAG
>1345849_123
DGQPAGDRAAGQ
>1345849_124
GQPAGDRAAGQP
>1345849_125
QPAGDRAAGQPA
>1345849_126
PAGDRAAGQPAG
>1345849_127
AGDRAAGQPAGD
>1345849_128
GDRAAGQPAGDR
>1345849_129
DRAAGQPAGDRA
>1345849_130
RAAGQPAGDRAD
>1345849_131
AAGQPAGDRADG
>1345849_132
AGQPAGDRADGQ
>1345849_133
GQPAGDRADGQP
>1345849_134
QPAGDRADGQPA
>1345849_135
PAGDRADGQPAG
>1345849_136
AGDRADGQPAGD
>1345849_137
GDRADGQPAGDR
>1345849_138
DRADGQPAGDRA
>1345849_139
RADGQPAGDRAA
>1345849_140
ADGQPAGDRAAG
>1345849_141
DGQPAGDRAAGQ
>1345849_142
GQPAGDRAAGQP
>1345849_143
QPAGDRAAGQPA
>1345849_144
PAGDRAAGQPAG
>1345849_145
AGDRAAGQPAGD
>1345849_146
GDRAAGQPAGDR
>1345849_147
DRAAGQPAGDRA
>1345849_148
RAAGQPAGDRAD
>1345849_149
AAGQPAGDRADG
>1345849_150
AGQPAGDRADGQ
>1345849_151
GQPAGDRADGQP
>1345849_152
QPAGDRADGQPA
>1345849_153
PAGDRADGQPAG
>1345849_154
AGDRADGQPAGD
>1345849_155
GDRADGQPAGDR
>1345849_156
DRADGQPAGDRA
>1345849_157
RADGQPAGDRAA
>1345849_158
ADGQPAGDRAAG
>1345849_159
DGQPAGDRAAGQ
>1345849_160
GQPAGDRAAGQP
>1345849_161
QPAGDRAAGQPA
>1345849_162
PAGDRAAGQPAG
>1345849_163
AGDRAAGQPAGD
>1345849_164
GDRAAGQPAGDR
>1345849_165
DRAAGQPAGDRA
>1345849_166
RAAGQPAGDRAA
>1345849_167
AAGQPAGDRAAG
>1345849_168
AGQPAGDRAAGQ
>1345849_169
GQPAGDRAAGQP
>1345849_170
QPAGDRAAGQPA
>1345849_171
PAGDRAAGQPAG
>1345849_172
AGDRAAGQPAGD
>1345849_173
GDRAAGQPAGDR
>1345849_174
DRAAGQPAGDRA
>1345849_175
RAAGQPAGDRAA
>1345849_176
AAGQPAGDRAAG
>1345849_177
AGQPAGDRAAGQ
>1345849_178
GQPAGDRAAGQP
>1345849_179
QPAGDRAAGQPA
>1345849_180
PAGDRAAGQPAG
>1345849_181
AGDRAAGQPAGD
>1345849_182
GDRAAGQPAGDR
>1345849_183
DRAAGQPAGDRA
>1345849_184
RAAGQPAGDRAA
>1345849_185
AAGQPAGDRAAG
>1345849_186
AGQPAGDRAAGQ
>1345849_187
GQPAGDRAAGQP
>1345849_188
QPAGDRAAGQPA
>1345849_189
PAGDRAAGQPAG
>1345849_190
AGDRAAGQPAGN
>1345849_191
GDRAAGQPAGNG
>1345849_192
DRAAGQPAGNGA
>1345849_193
RAAGQPAGNGAG
>1345849_194
AAGQPAGNGAGG
>1345849_195
AGQPAGNGAGGQ
>1345849_196
GQPAGNGAGGQA
>1345849_197
QPAGNGAGGQAA
>1345849_198
PAGNGAGGQAAG
>1345849_199
AGNGAGGQAAGG
>1345849_200
GNGAGGQAAGGN
>1345849_201
NGAGGQAAGGNA
>1345849_202
GAGGQAAGGNAG
>1345849_203
AGGQAAGGNAGG
>1345849_204
GGQAAGGNAGGG
>1345849_205
GQAAGGNAGGGQ
>1345849_206
QAAGGNAGGGQG
>1345849_207
AAGGNAGGGQGQ
>1345849_208
AGGNAGGGQGQN
>1345849_209
GGNAGGGQGQNN
>1345849_210
GNAGGGQGQNNE
>1345849_211
NAGGGQGQNNEG
>1345849_212
AGGGQGQNNEGA
>1345849_213
GGGQGQNNEGAN
>1345849_214
GGQGQNNEGANA
>1345849_215
GQGQNNEGANAP
>1345849_216
QGQNNEGANAPN
>1345849_217
GQNNEGANAPNE
>1345849_218
QNNEGANAPNEK
>1345849_219
NNEGANAPNEKS
>1345849_220
NEGANAPNEKSV
>1345849_221
EGANAPNEKSVK
>1345849_222
GANAPNEKSVKE
>1345849_223
ANAPNEKSVKEY
>1345849_224
NAPNEKSVKEYL
>1345849_225
PNEKSVKEYLDK
>1345849_226
EKSVKEYLDKVR
>1345849_227
TPCSVTCGVGVR
>1345849_228
PCSVTCGVGVRV
>1345849_229
CSVTCGVGVRVR
>1345849_230
SVTCGVGVRVRR
>1345849_231
VTCGVGVRVRRR
>1345849_232
TCGVGVRVRRRV
>1345849_233
CGVGVRVRRRVN
>1345849_234
GVGVRVRRRVNA
>1345849_235
VGVRVRRRVNAA
>1345849_236
GVRVRRRVNAAN
>1345849_237
VRVRRRVNAANK
>1345849_238
RVRRRVNAANKK
>1345849_239
VRRRVNAANKKP
>1345849_240
RRRVNAANKKPE
>1345849_241
RRVNAANKKPED
>1345849_242
RVNAANKKPEDL
>1345849_243
VNAANKKPEDLT
>1345849_244
NAANKKPEDLTL
>1345849_245
AANKKPEDLTLN
>1345849_246
ANKKPEDLTLND
>1346586_1
QCVTHESYQELV
>1346586_2
CVTHESYQELVK
>1346586_3
VTHESYQELVKK
>1346586_4
THESYQELVKKL
>1346586_5
HESYQELVKKLE
>1346586_6
ESYQELVKKLEA
>1346586_7
SYQELVKKLEAL
>1346586_8
YQELVKKLEALE
>1346586_9
QELVKKLEALED
>1346586_10
ELVKKLEALEDA
>1346586_11
SLFHKEKMILNE
>1346586_12
LFHKEKMILNEE
>1346586_13
FHKEKMILNEEE
>1346586_14
HKEKMILNEEEI
>1346586_15
KEKMILNEEEIT
>1346586_16
EKMILNEEEITT
>1346586_17
KMILNEEEITTK
>1346586_18
MILNEEEITTKG
>1346586_19
ILNEEEITTKGA
>1346586_20
LNEEEITTKGAS
>1346586_21
NEEEITTKGASA
>1346586_22
EEEITTKGASAQ
>1346586_23
EEITTKGASAQS
>1346586_24
RSNTLPRSNTSS
>1346586_25
SNTLPRSNTSSG
>1346586_26
TLPRSNTSSGAS
>1346586_27
PRSNTSSGASPP
>1346586_28
RSNTSSGASPPA
>1346586_29
SNTSSGASPPAD
>1346586_30
NTSSGASPPADA
>1346586_31
TSSGASPPADAS
>1346586_32
SSGASPPADASD
>1346586_33
SGASPPADASDS
>1346586_34
GASPPADASDSD
>1346586_35
ASPPADASDSDA
>1346586_36
SPPADASDSDAK
>1346586_37
PPADASDSDAKS
>1346586_38
PADASDSDAKSY
>1346586_39
ADASDSDAKSYA
>1346586_40
DASDSDAKSYAD
>1346586_41
NELLYKLNFYFD
>1346586_42
ELIEESKKTIDK
>1346586_43
LIEESKKTIDKN
>1346586_44
IEESKKTIDKNK
>1346586_45
EESKKTIDKNKN
>1346586_46
ESKKTIDKNKNA
>1346586_47
NIKELLDKINEI
>1346586_48
DKINEIKNPPPA
>1346586_49
KINEIKNPPPAN
>1346586_50
INEIKNPPPANS
>1346586_51
NEIKNPPPANSG
>1346586_52
EIKNPPPANSGN
>1346586_53
IKNPPPANSGNT
>1346586_54
KNPPPANSGNTP
>1346586_55
NPPPANSGNTPN
>1346586_56
PPPANSGNTPNT
>1346586_57
PPANSGNTPNTL
>1346586_58
PANSGNTPNTLL
>1346586_59
ANSGNTPNTLLD
>1346586_60
NSGNTPNTLLDK
>1346586_61
SGNTPNTLLDKN
>1346586_62
GNTPNTLLDKNK
>1346586_63
NTLLDKNKKIEE
>1346586_64
TLLDKNKKIEEH
>1346586_65
LLDKNKKIEEHE
>1346586_66
LDKNKKIEEHEK
>1346586_67
DKNKKIEEHEKE
>1346586_68
KNKKIEEHEKEI
>1346586_69
NKKIEEHEKEIK
>1346586_70
KKIEEHEKEIKE
>1346586_71
KIEEHEKEIKEI
>1346586_72
IEEHEKEIKEIA
>1346586_73
EEHEKEIKEIAK
>1346586_74
PLELEYYLREKN
>1346586_75
ELEYYLREKNKN
>1346586_76
PNEYPNGVTYPL
>1346586_77
IKEKIKIEKKKI
>1346586_78
KEKIKIEKKKIE
>1346586_79
EKIKIEKKKIES
>1346586_80
KIKIEKKKIESD
>1346586_81
IKIEKKKIESDK
>1346586_82
SKSLNDITKEYE
>1346586_83
KSLNDITKEYEK
>1346586_84
VEKELKYYKNLI
>1346586_85
EKELKYYKNLIS
>1346586_86
EQLFEKKITKDE
>1346586_87
QLFEKKITKDEN
>1346586_88
LFEKKITKDENK
>1346586_89
FEKKITKDENKP
>1346586_90
EKKITKDENKPD
>1346586_91
KKITKDENKPDE
>1346586_92
SYKQENKQEPYY
>1346586_93
NEEKKNIKTEGQ
>1346586_94
EEKKNIKTEGQS
>1346586_95
TEGQSDNSEPST
>1346586_96
TGQATTKPGQQA
>1346586_97
GQATTKPGQQAG
>1346586_98
QATTKPGQQAGS
>1346586_99
ATTKPGQQAGSA
>1346586_100
LEGDSVQAQAQE
>1346586_101
EGDSVQAQAQEQ
>1346586_102
GDSVQAQAQEQK
>1346586_103
DSVQAQAQEQKQ
>1346586_104
SVQAQAQEQKQA
>1346586_105
VQAQAQEQKQAQ
>1346586_106
QAQAQEQKQAQP
>1346586_107
PVPVPEAKAQVP
>1346586_108
PVPEAKAQVPTP
>1346586_109
VPEAKAQVPTPP
>1346586_110
PEAKAQVPTPPA
>1346586_111
EAKAQVPTPPAP
>1346586_112
AKAQVPTPPAPV
>1346586_113
KAQVPTPPAPVN
>1346586_114
AQVPTPPAPVNN
>1346586_115
QVPTPPAPVNNK
>1346586_116
VPTPPAPVNNKT
>1346586_117
PTPPAPVNNKTE
>1346586_118
TPPAPVNNKTEN
>1346586_119
PPAPVNNKTENV
>1346586_120
PAPVNNKTENVS
>1346586_121
APVNNKTENVSK
>1346586_122
PVNNKTENVSKL
>1346586_123
VNNKTENVSKLD
>1346586_124
EKILKQYKITKE
>1346586_125
KILKQYKITKEE
>1346586_126
ILKQYKITKEEE
>1346586_127
LKQYKITKEEES
>1346586_128
KQYKITKEEESK
>1346586_129
QYKITKEEESKL
>1346586_130
YKITKEEESKLS
>1346586_131
KITKEEESKLSS
>1346586_132
LEEAKKVSTSVK
>1346586_133
EEAKKVSTSVKT
>1346586_134
EAKKVSTSVKTL
>1346586_135
SLTPQDKPEVSA
>1346586_136
LTPQDKPEVSAN
>1346586_137
TPQDKPEVSAND
>1346586_138
PQDKPEVSANDD
>1346586_139
SLNDESKRKKLE
>1346586_140
NDESKRKKLEED
>1346586_141
YYNGESSPLKTL
>1346586_142
YNGESSPLKTLS
>1346586_143
NGESSPLKTLSE
>1346586_144
IKNKNYTGNSPS
>1346586_145
KNKNYTGNSPSE
>1346586_146
NKNYTGNSPSEN
>1346586_147
KNYTGNSPSENN
>1346586_148
NYTGNSPSENNT
>1346586_149
YTGNSPSENNTD
>1346586_150
TGNSPSENNTDV
>1346586_151
GNSPSENNTDVN
>1346586_152
NSPSENNTDVNN
>1346586_153
SPSENNTDVNNA
>1346586_154
PSENNTDVNNAL
>1346586_155
SESGSDTLEQSQ
>1346586_156
LEQSQPKKPAST
>1346586_157
EQSQPKKPASTH
>1346586_158
QSQPKKPASTHV
>1346586_159
SQPKKPASTHVG
>1346586_160
QPKKPASTHVGA
>1346586_161
PKKPASTHVGAE
>1346586_162
KKPASTHVGAES
>1346586_163
KPASTHVGAESN
>1346586_164
PASTHVGAESNT
>1346586_165
HVGAESNTITTS
>1346586_166
VGAESNTITTSQ
>1346586_167
GAESNTITTSQN
>1346586_168
AESNTITTSQNV
>1346586_169
ESNTITTSQNVD
>1346586_170
SNTITTSQNVDD
>1346586_171
DDEVDDVIIVPI
>1346586_172
DEVDDVIIVPIF
>1346586_173
EVDDVIIVPIFG
>1346586_174
VDDVIIVPIFGE
>1346586_175
SKIENEYEVLYL
>1346586_176
KIENEYEVLYLK
>1346586_177
LSEKYKSDLDSI
>1346586_178
SEKYKSDLDSIK
>1346586_179
DLSTDYNHNNLL
>1346586_180
LSTDYNHNNLLT
>1346586_181
STDYNHNNLLTK
>1346586_182
TDYNHNNLLTKF
>1346586_183
DYNHNNLLTKFL
>1346586_184
PQNSGCFRHLDE
>1346586_185
QNSGCFRHLDER
>1346586_186
NSGCFRHLDERE
>1346586_187
SGCFRHLDEREE
>1346586_188
GCFRHLDEREEC
>1346586_189
CFRHLDEREECK
>1346586_190
FRHLDEREECKC
>1346586_191
RHLDEREECKCL
>1346586_192
DKCVENPNPTCN
>1346586_193
CVENPNPTCNEN
>1346586_194
VENPNPTCNENN
>1346586_195
ENPNPTCNENNG
>1346586_196
TEEDSGSNGKKI
>1346586_197
EEDSGSNGKKIT
>1346586_198
EDSGSNGKKITC
>1346586_199
DSGSNGKKITCE
>1346586_200
SGSNGKKITCEC
>1346586_201
GSNGKKITCECT
>1346586_202
SNGKKITCECTK
>1346586_203
NGKKITCECTKP
>1346586_204
GKKITCECTKPD
>1346586_205
KKITCECTKPDS
>1346586_206
KITCECTKPDSY
>1346586_207
ITCECTKPDSYP
>1346586_208
TCECTKPDSYPL
>1346586_209
CECTKPDSYPLF
>1346587_1
QCVTHESYQELV
>1346587_2
CVTHESYQELVK
>1346587_3
VTHESYQELVKK
>1346587_4
THESYQELVKKL
>1346587_5
HESYQELVKKLE
>1346587_6
ESYQELVKKLEA
>1346587_7
SYQELVKKLEAL
>1346587_8
YQELVKKLEALE
>1346587_9
QELVKKLEALED
>1346587_10
ELVKKLEALEDA
>1346587_11
TTSTPGSKGSVA
>1346587_12
SRRTNPSDNSSD
>1346587_13
RRTNPSDNSSDS
>1346587_14
RTNPSDNSSDSD
>1346587_15
TNPSDNSSDSDA
>1346587_16
NPSDNSSDSDAK
>1346587_17
PSDNSSDSDAKS
>1346587_18
SDNSSDSDAKSY
>1346587_19
DNSSDSDAKSYA
>1346587_20
NSSDSDAKSYAD
>1346587_21
SSDSDAKSYADL
>1346587_22
NELLYKLNFYFD
>1346587_23
ELIEESKKTIDK
>1346587_24
LIEESKKTIDKN
>1346587_25
IEESKKTIDKNK
>1346587_26
EESKKTIDKNKN
>1346587_27
ESKKTIDKNKNA
>1346587_28
NIKELLDKINEI
>1346587_29
DKINEIKNPPPA
>1346587_30
KINEIKNPPPAN
>1346587_31
INEIKNPPPANS
>1346587_32
NEIKNPPPANSG
>1346587_33
EIKNPPPANSGN
>1346587_34
IKNPPPANSGNT
>1346587_35
KNPPPANSGNTP
>1346587_36
NPPPANSGNTPN
>1346587_37
PPPANSGNTPNT
>1346587_38
PPANSGNTPNTL
>1346587_39
PANSGNTPNTLL
>1346587_40
ANSGNTPNTLLD
>1346587_41
NSGNTPNTLLDK
>1346587_42
SGNTPNTLLDKN
>1346587_43
GNTPNTLLDKNK
>1346587_44
NTLLDKNKKIEE
>1346587_45
TLLDKNKKIEEH
>1346587_46
LLDKNKKIEEHE
>1346587_47
LDKNKKIEEHEK
>1346587_48
DKNKKIEEHEKE
>1346587_49
KNKKIEEHEKEI
>1346587_50
NKKIEEHEKEIK
>1346587_51
KKIEEHEKEIKE
>1346587_52
KIEEHEKEIKEI
>1346587_53
IEEHEKEIKEIA
>1346587_54
EEHEKEIKEIAK
>1346587_55
PLELEYYLREKN
>1346587_56
ELEYYLREKNKN
>1346587_57
PNEYPNGVTYPL
>1346587_58
IKEKIKIEKKKI
>1346587_59
KEKIKIEKKKIE
>1346587_60
EKIKIEKKKIES
>1346587_61
KIKIEKKKIESD
>1346587_62
IKIEKKKIESDK
>1346587_63
SKSLNDITKEYE
>1346587_64
KSLNDITKEYEK
>1346587_65
VEKELKYYKNLI
>1346587_66
EKELKYYKNLIS
>1346587_67
EQLFEKKITKDE
>1346587_68
QLFEKKITKDEN
>1346587_69
LFEKKITKDENK
>1346587_70
FEKKITKDENKP
>1346587_71
EKKITKDENKPD
>1346587_72
KKITKDENKPDE
>1346587_73
SYKQENKQEPYY
>1346587_74
NEEKKNIKTEGQ
>1346587_75
EEKKNIKTEGQS
>1346587_76
TEGQSDNSEPST
>1346587_77
TGQATTKPGQQA
>1346587_78
GQATTKPGQQAG
>1346587_79
QATTKPGQQAGS
>1346587_80
ATTKPGQQAGSA
>1346587_81
LEGDSVQAQAQE
>1346587_82
EGDSVQAQAQEQ
>1346587_83
GDSVQAQAQEQK
>1346587_84
DSVQAQAQEQKQ
>1346587_85
SVQAQAQEQKQA
>1346587_86
VQAQAQEQKQAQ
>1346587_87
QAQAQEQKQAQP
>1346587_88
PVPVPEAKAQVP
>1346587_89
PVPEAKAQVPTP
>1346587_90
VPEAKAQVPTPP
>1346587_91
PEAKAQVPTPPA
>1346587_92
EAKAQVPTPPAP
>1346587_93
AKAQVPTPPAPV
>1346587_94
KAQVPTPPAPVN
>1346587_95
AQVPTPPAPVNN
>1346587_96
QVPTPPAPVNNK
>1346587_97
VPTPPAPVNNKT
>1346587_98
PTPPAPVNNKTE
>1346587_99
TPPAPVNNKTEN
>1346587_100
PPAPVNNKTENV
>1346587_101
PAPVNNKTENVS
>1346587_102
APVNNKTENVSK
>1346587_103
PVNNKTENVSKL
>1346587_104
VNNKTENVSKLD
>1346587_105
EKILKQYKITKE
>1346587_106
KILKQYKITKEE
>1346587_107
ILKQYKITKEEE
>1346587_108
LKQYKITKEEES
>1346587_109
KQYKITKEEESK
>1346587_110
QYKITKEEESKL
>1346587_111
YKITKEEESKLS
>1346587_112
KITKEEESKLSS
>1346587_113
LEEAKKVSTSVK
>1346587_114
EEAKKVSTSVKT
>1346587_115
EAKKVSTSVKTL
>1346587_116
SLTPQDKPEVSA
>1346587_117
LTPQDKPEVSAN
>1346587_118
TPQDKPEVSAND
>1346587_119
PQDKPEVSANDD
>1346587_120
SLNDESKRKKLE
>1346587_121
NDESKRKKLEED
>1346587_122
YYNGESSPLKTL
>1346587_123
YNGESSPLKTLS
>1346587_124
NGESSPLKTLSE
>1346587_125
IKNKNYTGNSPS
>1346587_126
KNKNYTGNSPSE
>1346587_127
NKNYTGNSPSEN
>1346587_128
KNYTGNSPSENN
>1346587_129
NYTGNSPSENNT
>1346587_130
YTGNSPSENNTD
>1346587_131
TGNSPSENNTDV
>1346587_132
GNSPSENNTDVN
>1346587_133
NSPSENNTDVNN
>1346587_134
SPSENNTDVNNA
>1346587_135
PSENNTDVNNAL
>1346587_136
SESGSDTLEQSQ
>1346587_137
LEQSQPKKPAST
>1346587_138
EQSQPKKPASTH
>1346587_139
QSQPKKPASTHV
>1346587_140
SQPKKPASTHVG
>1346587_141
QPKKPASTHVGA
>1346587_142
PKKPASTHVGAE
>1346587_143
KKPASTHVGAES
>1346587_144
KPASTHVGAESN
>1346587_145
PASTHVGAESNT
>1346587_146
HVGAESNTITTS
>1346587_147
VGAESNTITTSQ
>1346587_148
GAESNTITTSQN
>1346587_149
AESNTITTSQNV
>1346587_150
ESNTITTSQNVD
>1346587_151
SNTITTSQNVDD
>1346587_152
DDEVDDVIIVPI
>1346587_153
DEVDDVIIVPIF
>1346587_154
EVDDVIIVPIFG
>1346587_155
VDDVIIVPIFGE
>1346587_156
SKIENEYEVLYL
>1346587_157
KIENEYEVLYLK
>1346587_158
LSEKYKSDLDSI
>1346587_159
SEKYKSDLDSIK
>1346587_160
DLSTDYNHNNLL
>1346587_161
LSTDYNHNNLLT
>1346587_162
STDYNHNNLLTK
>1346587_163
TDYNHNNLLTKF
>1346587_164
DYNHNNLLTKFL
>1346587_165
PQNSGCFRHLDE
>1346587_166
QNSGCFRHLDER
>1346587_167
NSGCFRHLDERE
>1346587_168
SGCFRHLDEREE
>1346587_169
GCFRHLDEREEC
>1346587_170
CFRHLDEREECK
>1346587_171
FRHLDEREECKC
>1346587_172
RHLDEREECKCL
>1346587_173
DKCVENPNPTCN
>1346587_174
CVENPNPTCNEN
>1346587_175
VENPNPTCNENN
>1346587_176
ENPNPTCNENNG
>1346587_177
TEEDSGSNGKKI
>1346587_178
EEDSGSNGKKIT
>1346587_179
EDSGSNGKKITC
>1346587_180
DSGSNGKKITCE
>1346587_181
SGSNGKKITCEC
>1346587_182
GSNGKKITCECT
>1346587_183
SNGKKITCECTK
>1346587_184
NGKKITCECTKP
>1346587_185
GKKITCECTKPD
>1346587_186
KKITCECTKPDS
>1346587_187
KITCECTKPDSY
>1346587_188
ITCECTKPDSYP
>1346587_189
TCECTKPDSYPL
>1346587_190
CECTKPDSYPLF
>1346921_1
YGAHNFGGNSYM
>1346921_2
GAHNFGGNSYME
>1346921_3
SYMEGKDGGDKT
>1346921_4
YMEGKDGGDKTG
>1346921_5
MEGKDGGDKTGE
>1346921_6
EGKDGGDKTGEE
>1346921_7
GKDGGDKTGEEK
>1346921_8
KDGGDKTGEEKD
>1346921_9
DGGDKTGEEKDG
>1346921_10
GGDKTGEEKDGE
>1346921_11
GEEKDGEHKTDS
>1346921_12
EEKDGEHKTDSK
>1346921_13
EKDGEHKTDSKT
>1346921_14
KDGEHKTDSKTD
>1346921_15
DGEHKTDSKTDN
>1346921_16
GEHKTDSKTDNG
>1346921_17
EHKTDSKTDNGK
>1346921_18
HKTDSKTDNGKG
>1346921_19
KTDSKTDNGKGA
>1346921_20
TDSKTDNGKGAN
>1346921_21
DSKTDNGKGANN
>1346921_22
SKTDNGKGANNL
>1346921_23
KTDNGKGANNLV
>1346921_24
DYETSSNGQPAG
>1346921_25
YETSSNGQPAGT
>1346921_26
ETSSNGQPAGTL
>1346921_27
TSSNGQPAGTLD
>1346921_28
SSNGQPAGTLDN
>1346921_29
SNGQPAGTLDNV
>1346921_30
NGQPAGTLDNVL
>1346921_31
GQPAGTLDNVLE
>1346921_32
EGNSRKNSSNGG
>1346921_33
GNSRKNSSNGGN
>1346921_34
CNYKRKRRERDW
>1346921_35
NYKRKRRERDWD
>1346921_36
YKRKRRERDWDC
>1346921_37
KRKRRERDWDCN
>1346921_38
RKRRERDWDCNT
>1346921_39
KDVCIPDRRYQL
>1346921_40
DVCIPDRRYQLC
>1346921_41
IPDRRYQLCMKE
>1346921_42
WSLGDFGDIIMG
>1346921_43
SLGDFGDIIMGT
>1346921_44
LGDFGDIIMGTD
>1346921_45
GDFGDIIMGTDM
>1346921_46
EVQKLKEKCDGK
>1346921_47
VQKLKEKCDGKI
>1346921_48
QKLKEKCDGKIN
>1346921_49
KLKEKCDGKINY
>1346921_50
LKEKCDGKINYT
>1346921_51
KEKCDGKINYTD
>1346921_52
EKCDGKINYTDK
>1346921_53
KCDGKINYTDKK
>1346921_54
VCSVEEAKKNTQ
>1346921_55
CSVEEAKKNTQE
>1346921_56
SVEEAKKNTQEV
>1346921_57
VEEAKKNTQEVV
>1346921_58
EEAKKNTQEVVT
>1346921_59
EAKKNTQEVVTN
>1346921_60
AKKNTQEVVTNV
>1346921_61
KKNTQEVVTNVD
>1346921_62
KNTQEVVTNVDN
>1346921_63
NTQEVVTNVDNA
>1346921_64
TQEVVTNVDNAA
>1346921_65
QEVVTNVDNAAK
>1346921_66
EVVTNVDNAAKS
>1346921_67
VVTNVDNAAKSQ
>1346921_68
VTNVDNAAKSQA
>1346921_69
TNSNPISQPVDS
>1346921_70
NSNPISQPVDSS
>1346921_71
NPISQPVDSSKA
>1346921_72
VPGDSTHGNVNS
>1346921_73
GKAVTGDGQNGN
>1346921_74
KAVTGDGQNGNQ
>1346921_75
AVTGDGQNGNQT
>1346921_76
VTGDGQNGNQTP
>1346921_77
TGDGQNGNQTPA
>1346921_78
GDGQNGNQTPAE
>1346921_79
DGQNGNQTPAES
>1346921_80
GQNGNQTPAESD
>1346921_81
QNGNQTPAESDV
>1346921_82
LRHSKDNSDSDG
>1346921_83
RHSKDNSDSDGP
>1346921_84
HSKDNSDSDGPA
>1346921_85
SKDNSDSDGPAE
>1346921_86
KDNSDSDGPAES
>1346921_87
DNSDSDGPAESM
>1346921_88
NSDSDGPAESMA
>1346921_89
SDSDGPAESMAN
>1346921_90
DSDGPAESMANP
>1346921_91
SDGPAESMANPD
>1346921_92
DGPAESMANPDS
>1346921_93
INKGVPEDRDKT
>1346921_94
NKGVPEDRDKTV
>1346921_95
KGVPEDRDKTVG
>1346921_96
KTVGSKDGGGED
>1346921_97
TVGSKDGGGEDN
>1346921_98
VGSKDGGGEDNS
>1346921_99
GSKDGGGEDNSA
>1346921_100
SKDGGGEDNSAN
>1346921_101
KDGGGEDNSANK
>1346921_102
DGGGEDNSANKD
>1346921_103
GGGEDNSANKDA
>1346921_104
GGEDNSANKDAA
>1346921_105
KNDTEKNGASTP
>1346921_106
NDTEKNGASTPD
>1346921_107
DTEKNGASTPDS
>1346921_108
TEKNGASTPDSK
>1346921_109
EKNGASTPDSKQ
>1346921_110
KNGASTPDSKQS
>1346921_111
NGASTPDSKQSE
>1346921_112
GASTPDSKQSED
>1346921_113
ASTPDSKQSEDA
>1346921_114
STPDSKQSEDAT
>1346921_115
ESTESGDRTTND
>1346921_116
STESGDRTTNDT
>1346921_117
TESGDRTTNDTT
>1346921_118
ESGDRTTNDTTN
>1346921_119
SGDRTTNDTTNS
>1346921_120
GDRTTNDTTNSL
>1346921_121
DRTTNDTTNSLE
>1346921_122
RTTNDTTNSLEN
>1346921_123
TTNDTTNSLENK
>1346921_124
TNDTTNSLENKN
>1346921_125
NDTTNSLENKNG
>1346921_126
FKSNDTPNEEPN
>1346921_127
KSNDTPNEEPNS
>1346921_128
SNDTPNEEPNSD
>1346921_129
NDTPNEEPNSDQ
>1346921_130
KHMNKDTFTKNT
>1346921_131
HMNKDTFTKNTN
>1346921_132
MNKDTFTKNTNS
>1346921_133
NKDTFTKNTNSH
>1346921_134
KDTFTKNTNSHH
>1346921_135
DTFTKNTNSHHL
>1346921_136
HLNSNNNLSNGK
>1346921_137
LNSNNNLSNGKL
>1346921_138
LDIKEYKYRDVK
>1346921_139
DKISSNTCSREK
>1346921_140
ISSNTCSREKSK
>1346921_141
SSNTCSREKSKN
>1346921_142
SNTCSREKSKNL
>1346921_143
NTCSREKSKNLC
>1346921_144
PSYKCFTKGGFK
>1346921_145
SYKCFTKGGFKD
>1346921_146
YKCFTKGGFKDK
>1346921_147
KCFTKGGFKDKT
>1346921_148
CFTKGGFKDKTY
>1346921_149
FTKGGFKDKTYF
>1346921_150
TKGGFKDKTYFA
>1346921_151
EHMQPSTPLDYS
>1352334_1
NKRWKSYGTPDN
>1352334_2
RINNGRNTSSNN
>1352334_3
INNGRNTSSNNE
>1352334_4
NNGRNTSSNNEV
>1352334_5
NGRNTSSNNEVL
>1352334_6
GRNTSSNNEVLS
>1352334_7
RNTSSNNEVLSN
>1352334_8
LSNCREKRKGMK
>1352334_9
SNCREKRKGMKW
>1352334_10
NCREKRKGMKWD
>1352334_11
CREKRKGMKWDC
>1352334_12
REKRKGMKWDCK
>1352334_13
IEASKKESQLLL
>1352334_14
EASKKESQLLLK
>1352334_15
KLPKSKCKNNTL
>1352334_16
LPKSKCKNNTLY
>1352334_17
PKSKCKNNTLYE
>1352334_18
KYCDCKHTTTLV
>1352334_19
FGCDKNSVDTNT
>1352334_20
GCDKNSVDTNTK
>1352334_21
CDKNSVDTNTKV
>1352334_22
DKNSVDTNTKVW
>1352334_23
KNSVDTNTKVWE
>1352334_24
NSVDTNTKVWEC
>1352334_25
KDVCVPPRRQEL
>1352334_26
DVCVPPRRQELC
>1352334_27
VCVPPRRQELCL
>1352334_28
CVPPRRQELCLG
>1352334_29
ILKRKYKNKDDK
>1352334_30
LKRKYKNKDDKE
>1352334_31
KRKYKNKDDKEV
>1352334_32
RKYKNKDDKEVC
>1352334_33
KYKNKDDKEVCK
>1352334_34
YKNKDDKEVCKI
>1352334_35
GGTDYWNDLSNR
>1352334_36
EEYNKQAKQYQE
>1352334_37
EYNKQAKQYQEY
>1352334_38
YNKQAKQYQEYQ
>1352334_39
NKQAKQYQEYQK
>1352334_40
KQAKQYQEYQKG
>1352334_41
QAKQYQEYQKGN
>1352334_42
AKQYQEYQKGNN
>1352334_43
FKSIKPEVYLKK
>1352334_44
SIIRNNEQTSQE
>1352334_45
IIRNNEQTSQEA
>1352334_46
IRNNEQTSQEAV
>1352334_47
RNNEQTSQEAVP
>1352334_48
ISEGPKGNEQKE
>1352334_49
SEGPKGNEQKER
>1352334_50
EGPKGNEQKERD
>1352334_51
GPKGNEQKERDD
>1352334_52
PKGNEQKERDDD
>1352334_53
KGNEQKERDDDS
>1352334_54
GNEQKERDDDSL
>1352334_55
NEQKERDDDSLS
>1352334_56
EQKERDDDSLSK
>1352334_57
QKERDDDSLSKI
>1352334_58
SPSINNGDDSGS
>1352334_59
PSINNGDDSGSG
>1352334_60
SINNGDDSGSGS
>1352334_61
INNGDDSGSGSA
>1352334_62
NNGDDSGSGSAT
>1352334_63
VKEHTSNSDNVQ
>1352334_64
KEHTSNSDNVQQ
>1352334_65
EHTSNSDNVQQS
>1352334_66
HTSNSDNVQQSG
>1352334_67
TSNSDNVQQSGG
>1352334_68
SNSDNVQQSGGI
>1352334_69
SSDQDMSNTPGP
>1352334_70
SDQDMSNTPGPL
>1352334_71
DQDMSNTPGPLD
>1352334_72
QDMSNTPGPLDN
>1352334_73
DMSNTPGPLDNT
>1352334_74
MSNTPGPLDNTS
>1352334_75
SNTPGPLDNTSE
>1352334_76
NTPGPLDNTSEE
>1352334_77
TPGPLDNTSEET
>1352334_78
PGPLDNTSEETT
>1352334_79
GPLDNTSEETTE
>1352334_80
PLDNTSEETTER
>1352334_81
NEREDERTLTKE
>1352334_82
EREDERTLTKEY
>1352334_83
REDERTLTKEYE
>1352334_84
EDERTLTKEYED
>1352334_85
DERTLTKEYEDI
>1352334_86
ERTLTKEYEDIV
>1352334_87
RTLTKEYEDIVL
>1352334_88
INPEDRNSNTLH
>1352334_89
NPEDRNSNTLHL
>1352334_90
HSHHGNRQDRGG
>1352334_91
SHHGNRQDRGGN
>1352334_92
HHGNRQDRGGNS
>1352334_93
HGNRQDRGGNSG
>1352334_94
GNRQDRGGNSGN
>1352334_95
NRQDRGGNSGNV
>1352334_96
RQDRGGNSGNVL
>1352334_97
QDRGGNSGNVLN
>1352334_98
DRGGNSGNVLNM
>1352334_99
LNMRSNNNNFNN
>1352334_100
NMRSNNNNFNNI
>1352334_101
MRSNNNNFNNIP
>1352334_102
RSNNNNFNNIPS
>1352334_103
SNNNNFNNIPSR
>1352334_104
NNNNFNNIPSRY
>1373027_1
YPIDHEGAEPAP
>1373027_2
PIDHEGAEPAPQ
>1373027_3
IDHEGAEPAPQE
>1373027_4
DHEGAEPAPQEQ
>1373027_5
HEGAEPAPQEQN
>1373027_6
EGAEPAPQEQNL
>1373027_7
GAEPAPQEQNLF
>1373027_8
IEIVERSNYMGN
>1373027_9
NQYLKDGGFAFP
>1373027_10
QYLKDGGFAFPP
>1373027_11
YLKDGGFAFPPT
>1373027_12
LKDGGFAFPPTE
>1373027_13
KDGGFAFPPTEP
>1373027_14
DGGFAFPPTEPL
>1373027_15
GGFAFPPTEPLM
>1373027_16
KNSNYKYPAVYD
>1373027_17
NSNYKYPAVYDD
>1373027_18
SNYKYPAVYDDK
>1373027_19
NYKYPAVYDDKD
>1373027_20
YKYPAVYDDKDK
>1373027_21
KYPAVYDDKDKK
>1373027_22
DDKDKKCHILYI
>1373027_23
HGKGYNWGNYNT
>1373027_24
GKGYNWGNYNTE
>1373027_25
KGYNWGNYNTET
>1373027_26
GYNWGNYNTETQ
>1373027_27
YNWGNYNTETQK
>1373027_28
RAEVTSNNEVVV
>1373027_29
EHKPTYDKMKII
>1373027_30
HKPTYDKMKIII
>1373027_31
KPTYDKMKIIIA
>1373027_32
RKGNAEKYDKMD
>1373027_33
GNAEKYDKMDEP
>1373027_34
NAEKYDKMDEPQ
>1373027_35
AEKYDKMDEPQD
>1373027_36
EKYDKMDEPQDY
>1373027_37
KYDKMDEPQDYG
>1373027_38
YDKMDEPQDYGK
>1373027_39
DKMDEPQDYGKS
>1373027_40
KMDEPQDYGKSN
>1373027_41
MDEPQDYGKSNS
>1373037_1
YPIDHEGAEPAP
>1373037_2
PIDHEGAEPAPQ
>1373037_3
IDHEGAEPAPQE
>1373037_4
DHEGAEPAPQEQ
>1373037_5
HEGAEPAPQEQN
>1373037_6
EGAEPAPQEQNL
>1373037_7
GAEPAPQEQNLF
>1373037_8
IEIVERSNYMGN
>1373037_9
QDLKDGGFAFPP
>1373037_10
DLKDGGFAFPPT
>1373037_11
LKDGGFAFPPTN
>1373037_12
KDGGFAFPPTNP
>1373037_13
DGGFAFPPTNPL
>1373037_14
GGFAFPPTNPLI
>1373037_15
GFAFPPTNPLIS
>1373037_16
NGMRDFYKNNEY
>1373037_17
GMRDFYKNNEYV
>1373037_18
HAGNMNPDNDKN
>1373037_19
AGNMNPDNDKNS
>1373037_20
GNMNPDNDKNSN
>1373037_21
NMNPDNDKNSNY
>1373037_22
KNSNYKYPAVYD
>1373037_23
NSNYKYPAVYDY
>1373037_24
SNYKYPAVYDYN
>1373037_25
NYKYPAVYDYND
>1373037_26
YKYPAVYDYNDK
>1373037_27
GKGYNWGNYNRE
>1373037_28
YNWGNYNRETQK
>1373037_29
RAEVTSNNEVVV
>1373037_30
EHKPTYDKMKII
>1373037_31
HKPTYDKMKIII
>1373037_32
KPTYDKMKIIIA
>1373037_33
RKGNAEKYDKMD
>1373037_34
GNAEKYDKMDEP
>1373037_35
NAEKYDKMDEPQ
>1373037_36
AEKYDKMDEPQH
>1373037_37
EKYDKMDEPQHY
>1373037_38
KYDKMDEPQHYG
>1373037_39
YDKMDEPQHYGK
>1373037_40
DKMDEPQHYGKS
>1373037_41
KMDEPQHYGKSN
>1373037_42
MDEPQHYGKSNS
>1399353_1
AYGKNKYGKNGK
>1399353_2
YGKNKYGKNGKY
>1399353_3
GKNKYGKNGKYG
>1399353_4
KNKYGKNGKYGS
>1399353_5
NKYGKNGKYGSQ
>1399353_6
KYGKNGKYGSQN
>1399353_7
ISDMVRKEEEIV
>1399353_8
SDMVRKEEEIVK
>1399353_9
DMVRKEEEIVKL
>1399353_10
YNTEKGRRPFQI
>1399353_11
NTEKGRRPFQIG
>1399353_12
TEKGRRPFQIGK
>1399353_13
ESMLKDGVPAPS
>1399353_14
SMLKDGVPAPSN
>1399353_15
MLKDGVPAPSNT
>1399353_16
LKDGVPAPSNTP
>1399353_17
KDGVPAPSNTPN
>1399353_18
DGVPAPSNTPNV
>1399353_19
GVPAPSNTPNVQ
>1399353_20
VPAPSNTPNVQN
>1469496_1
INLGNCSEGTDN
>1469496_2
NLGNCSEGTDNI
>1469496_3
LGNCSEGTDNII
>1469496_4
GNCSEGTDNIIS
>1469496_5
DPVATGDQKVRE
>1469496_6
HASFFVPGNNAN
>1469496_7
ASFFVPGNNANS
>1469496_8
SFFVPGNNANSA
>1469496_9
FFVPGNNANSAY
>1469496_10
FVPGNNANSAYR
>1469496_11
VPGNNANSAYRH
>1469496_12
PGNNANSAYRHP
>1469496_13
GNNANSAYRHPA
>1469496_14
GYCSEYQKKEVH
>1469496_15
YCSEYQKKEVHD
>1469496_16
CSEYQKKEVHDS
>1469496_17
SEYQKKEVHDSK
>1469496_18
EYQKKEVHDSKS
>1469496_19
YQKKEVHDSKSL
>1469496_20
QKKEVHDSKSLS
>1469496_21
KKEVHDSKSLSE
>1469496_22
DTTKFRRGIVDR
>1469496_23
TTKFRRGIVDRN
>1469496_24
TKFRRGIVDRNG
>1469496_25
MNVNRNNNGNDT
>1469496_26
NVNRNNNGNDTI
>1469496_27
VNRNNNGNDTIK
>1469496_28
NRNNNGNDTIKF
>1469496_29
NNNGNDTIKFPR
>1469496_30
SLKCPCEPTQLT
>1469496_31
FFKSNKPGDDYD
>1469496_32
FKSNKPGDDYDK
>1469496_33
KSNKPGDDYDKM
>1469496_34
SNKPGDDYDKMG
>1469496_35
NKPGDDYDKMGQ
>1469496_36
KPGDDYDKMGQA
>1469496_37
PGDDYDKMGQAD
>1469496_38
SFWGEDKRASHT
>1469496_39
FWGEDKRASHTT
>1469496_40
WGEDKRASHTTP
>1469496_41
GEDKRASHTTPV
>1469496_42
EDKRASHTTPVL
>1469496_43
DKRASHTTPVLM
>1469496_44
KRASHTTPVLME
>1469496_45
RASHTTPVLMEK
>1469496_46
ASHTTPVLMEKP
>1469496_47
SHTTPVLMEKPY
>1469496_48
HTTPVLMEKPYY
>1477963_1
RVSTSDTPGGNE
>1477963_2
VSTSDTPGGNES
>1477963_3
STSDTPGGNESS
>1477963_4
TSDTPGGNESSS
>1477963_5
SDTPGGNESSSA
>1477963_6
DTPGGNESSSAF
>1477963_7
TPGGNESSSAFP
>1477963_8
PGGNESSSAFPQ
>1477963_9
GGNESSSAFPQF
>1477963_10
GNESSSAFPQFI
>1477963_11
SAEKKDEKEASE
>1477963_12
AEKKDEKEASEQ
>1477963_13
EKKDEKEASEQG
>1477963_14
KKDEKEASEQGE
>1477963_15
KDEKEASEQGEE
>1477963_16
DEKEASEQGEES
>1477963_17
EKEASEQGEESH
>1477963_18
KEASEQGEESHK
>1477963_19
EASEQGEESHKK
>1477963_20
ASEQGEESHKKE
>1477963_21
SEQGEESHKKEN
>1477963_22
EQGEESHKKENS
>1477963_23
QGEESHKKENSQ
>1477963_24
GEESHKKENSQE
>1477963_25
EESHKKENSQES
>1477963_26
ESHKKENSQESA
>1477963_27
KDDVKEEKKTNE
>1477963_28
DDVKEEKKTNEK
>1477963_29
DVKEEKKTNEKK
>1477963_30
VKEEKKTNEKKD
>1477963_31
KEEKKTNEKKDD
>1477963_32
EEKKTNEKKDDG
>1477963_33
EKKTNEKKDDGK
>1477963_34
KKTNEKKDDGKT
>1477963_35
KTNEKKDDGKTD
>1477963_36
TNEKKDDGKTDK
>1477963_37
NEKKDDGKTDKV
>1477963_38
EKKDDGKTDKVQ
>1477963_39
KKDDGKTDKVQE
>1477963_40
KDDGKTDKVQEK
>1477963_41
DDGKTDKVQEKV
>1477963_42
DGKTDKVQEKVL
>1477963_43
GKTDKVQEKVLE
>1477963_44
KTDKVQEKVLEK
>1709137_1
QCVTHESYQELV
>1709137_2
CVTHESYQELVK
>1709137_3
VTHESYQELVKK
>1709137_4
THESYQELVKKL
>1709137_5
HESYQELVKKLE
>1709137_6
ESYQELVKKLEA
>1709137_7
SYQELVKKLEAL
>1709137_8
YQELVKKLEALE
>1709137_9
QELVKKLEALED
>1709137_10
ELVKKLEALEDA
>1709137_11
GLFHKEKMILNE
>1709137_12
LFHKEKMILNEE
>1709137_13
FHKEKMILNEEE
>1709137_14
HKEKMILNEEEI
>1709137_15
KEKMILNEEEIT
>1709137_16
EKMILNEEEITT
>1709137_17
KMILNEEEITTK
>1709137_18
MILNEEEITTKG
>1709137_19
ILNEEEITTKGA
>1709137_20
LNEEEITTKGAS
>1709137_21
NEEEITTKGASA
>1709137_22
EEEITTKGASAQ
>1709137_23
EEITTKGASAQS
>1709137_24
RSNTLPRSNTSS
>1709137_25
SNTLPRSNTSSG
>1709137_26
TLPRSNTSSGAS
>1709137_27
PRSNTSSGASPP
>1709137_28
RSNTSSGASPPA
>1709137_29
SNTSSGASPPAD
>1709137_30
NTSSGASPPADA
>1709137_31
TSSGASPPADAS
>1709137_32
SSGASPPADASD
>1709137_33
SGASPPADASDS
>1709137_34
GASPPADASDSD
>1709137_35
ASPPADASDSDA
>1709137_36
SPPADASDSDAK
>1709137_37
PPADASDSDAKS
>1709137_38
PADASDSDAKSY
>1709137_39
ADASDSDAKSYA
>1709137_40
DASDSDAKSYAD
>1709137_41
NELLYKLNFYFD
>1709137_42
NIKELLDKINEI
>1709137_43
DKINEIKNPPPA
>1709137_44
KINEIKNPPPAN
>1709137_45
INEIKNPPPANS
>1709137_46
NEIKNPPPANSG
>1709137_47
EIKNPPPANSGN
>1709137_48
IKNPPPANSGNT
>1709137_49
KNPPPANSGNTP
>1709137_50
NPPPANSGNTPN
>1709137_51
PPPANSGNTPNT
>1709137_52
PPANSGNTPNTL
>1709137_53
PANSGNTPNTLL
>1709137_54
ANSGNTPNTLLD
>1709137_55
NSGNTPNTLLDK
>1709137_56
SGNTPNTLLDKN
>1709137_57
GNTPNTLLDKNK
>1709137_58
NTLLDKNKKIEE
>1709137_59
TLLDKNKKIEEH
>1709137_60
LLDKNKKIEEHE
>1709137_61
LDKNKKIEEHEE
>1709137_62
DKNKKIEEHEEK
>1709137_63
KNKKIEEHEEKI
>1709137_64
NKKIEEHEEKIK
>1709137_65
KKIEEHEEKIKE
>1709137_66
KIEEHEEKIKEI
>1709137_67
IEEHEEKIKEIA
>1709137_68
EEHEEKIKEIAK
>1709137_69
EHEEKIKEIAKT
>1709137_70
HEEKIKEIAKTI
>1709137_71
EEKIKEIAKTIK
>1709137_72
PLELEYYLREKN
>1709137_73
ELEYYLREKNKK
>1709137_74
EYYLREKNKKVD
>1709137_75
PKVPYPNGIVYP
>1709137_76
KVPYPNGIVYPL
>1709137_77
VPYPNGIVYPLP
>1709137_78
PYPNGIVYPLPL
>1709137_79
DLEEKKINHTKE
>1709137_80
PNIYKPQNKPEP
>1709137_81
NIYKPQNKPEPY
>1709137_82
IYKPQNKPEPYY
>1709137_83
YKPQNKPEPYYL
>1709137_84
KPQNKPEPYYLI
>1709137_85
PQNKPEPYYLIV
>1709137_86
TEETEETEETVG
>1709137_87
EETEETEETVGH
>1709137_88
ETEETEETVGHT
>1709137_89
EEQKQITGTSST
>1709137_90
EQKQITGTSSTS
>1709137_91
QSATHSNSQNQQ
>1709137_92
SATHSNSQNQQS
>1709137_93
ATHSNSQNQQSN
>1709137_94
THSNSQNQQSNA
>1709137_95
HSNSQNQQSNAS
>1709137_96
QQSNASSTNTQN
>1709137_97
QSNASSTNTQNG
>1709137_98
SNASSTNTQNGV
>1709137_99
NASSTNTQNGVA
>1709137_100
ASSTNTQNGVAV
>1709137_101
YYNGESSPLKTL
>1709137_102
YNGESSPLKTLS
>1709137_103
NGESSPLKTLSE
>1709137_104
IKNKNYTGNSPS
>1709137_105
KNKNYTGNSPSE
>1709137_106
NKNYTGNSPSEN
>1709137_107
KNYTGNSPSENN
>1709137_108
NYTGNSPSENNK
>1709137_109
YTGNSPSENNKK
>1709137_110
TGNSPSENNKKV
>1709137_111
ENNKKVNEALKS
>1709137_112
NNKKVNEALKSY
>1709137_113
NKKVNEALKSYE
>1709137_114
KKVNEALKSYEN
>1709137_115
KVNEALKSYENF
>1709137_116
VNEALKSYENFL
>1709137_117
PEAKVTTVVTPP
>1709137_118
EAKVTTVVTPPQ
>1709137_119
AKVTTVVTPPQP
>1709137_120
KVTTVVTPPQPD
>1709137_121
VTTVVTPPQPDV
>1709137_122
TVVTPPQPDVTP
>1709137_123
VVTPPQPDVTPS
>1709137_124
VTPPQPDVTPSP
>1709137_125
TPPQPDVTPSPL
>1709137_126
EDNDEYLDQVVT
>1709137_127
GVYRSLKKQIEK
>1709137_128
VYRSLKKQIEKN
>1709137_129
YRSLKKQIEKNI
>1709137_130
LNSRLKKRKYFL
>1709137_131
NSRLKKRKYFLD
>1709137_132
SRLKKRKYFLDV
>1709137_133
ESIKKVIKEEKE
>1709137_134
SIKKVIKEEKEK
>1709137_135
IKKVIKEEKEKF
>1709137_136
KKVIKEEKEKFP
>1709137_137
KEKFPSSPPTTP
>1709137_138
EKFPSSPPTTPP
>1709137_139
KFPSSPPTTPPS
>1709137_140
FPSSPPTTPPSP
>1709137_141
PSSPPTTPPSPA
>1709137_142
SSPPTTPPSPAK
>1709137_143
SPPTTPPSPAKT
>1709137_144
PPTTPPSPAKTD
>1709137_145
PTTPPSPAKTDE
>1709137_146
TTPPSPAKTDEQ
>1709137_147
TPPSPAKTDEQK
>1709137_148
PPSPAKTDEQKK
>1709137_149
ENSGCFRHLDER
>1709137_150
NSGCFRHLDERE
>1709137_151
SGCFRHLDEREE
>1709137_152
GCFRHLDEREEC
>1709137_153
CFRHLDEREECK
>1709137_154
FRHLDEREECKC
>1709137_155
RHLDEREECKCL
>1709137_156
DKCVENPNPTCN
>1709137_157
CVENPNPTCNEN
>1709137_158
VENPNPTCNENN
>1709137_159
ENPNPTCNENNG
>1709137_160
TEEDSGSNGKKI
>1709137_161
EEDSGSNGKKIT
>1709137_162
EDSGSNGKKITC
>1709137_163
DSGSNGKKITCE
>1709137_164
SGSNGKKITCEC
>1709137_165
GSNGKKITCECT
>1709137_166
SNGKKITCECTK
>1709137_167
NGKKITCECTKP
>1709137_168
GKKITCECTKPD
>1709137_169
KKITCECTKPDS
>1709137_170
KITCECTKPDSY
>1709137_171
ITCECTKPDSYP
>1709137_172
TCECTKPDSYPL
>1709137_173
CECTKPDSYPLF
>1881817_1
IKNESKYSNTFI
>1881817_2
KNESKYSNTFIN
>1881817_3
NESKYSNTFINN
>1881817_4
ESKYSNTFINNA
>1881817_5
SKYSNTFINNAY
>1881817_6
KYSNTFINNAYN
>1881817_7
YSNTFINNAYNM
>1881817_8
SNTFINNAYNMS
>1881817_9
NTFINNAYNMSI
>1881817_10
TFINNAYNMSIR
>1881817_11
FINNAYNMSIRR
>1881817_12
INNAYNMSIRRS
>1881817_13
RSMANEGSNTNS
>1881817_14
SMANEGSNTNSV
>1881817_15
MANEGSNTNSVG
>1881817_16
ANEGSNTNSVGA
>1881817_17
NEGSNTNSVGAN
>1881817_18
EGSNTNSVGANA
>1881817_19
GSNTNSVGANAP
>1881817_20
SNTNSVGANAPN
>1881817_21
NTNSVGANAPNA
>1881817_22
TNSVGANAPNAD
>1881817_23
NSVGANAPNADT
>1881817_24
SVGANAPNADTT
>1881817_25
VGANAPNADTTA
>1881817_26
GANAPNADTTAS
>1881817_27
ANAPNADTTASG
>1881817_28
NAPNADTTASGS
>1881817_29
APNADTTASGSQ
>1881817_30
QRSTNSASTSTT
>1881817_31
RSTNSASTSTTN
>1881817_32
STNSASTSTTNN
>1881817_33
TNSASTSTTNNG
>1881817_34
NSASTSTTNNGE
>1881817_35
SASTSTTNNGES
>1881817_36
ASTSTTNNGESQ
>1881817_37
STSTTNNGESQT
>1881817_38
TSTTNNGESQTT
>1881817_39
STTNNGESQTTT
>1881817_40
TTNNGESQTTTP
>1881817_41
TNNGESQTTTPT
>1881817_42
NNGESQTTTPTA
>1881817_43
NGESQTTTPTAA
>1881817_44
GESQTTTPTAAD
>1881817_45
ESQTTTPTAADT
>1881817_46
SQTTTPTAADTI
>1881817_47
QTTTPTAADTIA
>1881817_48
TTTPTAADTIAS
>1881817_49
TTPTAADTIASG
>1881817_50
QRSTNSASTSTT
>1881817_51
RSTNSASTSTTN
>1881817_52
STNSASTSTTNN
>1881817_53
TNSASTSTTNNG
>1881817_54
NSASTSTTNNGE
>1881817_55
SASTSTTNNGES
>1881817_56
ASTSTTNNGESQ
>1881817_57
STSTTNNGESQT
>1881817_58
TSTTNNGESQTT
>1881817_59
STTNNGESQTTT
>1881817_60
TTNNGESQTTTP
>1881817_61
TNNGESQTTTPT
>1881817_62
NNGESQTTTPTA
>1881817_63
NGESQTTTPTAA
>1881817_64
GESQTTTPTAAD
>1881817_65
ESQTTTPTAADT
>1881817_66
SQTTTPTAADTP
>1881817_67
QTTTPTAADTPT
>1881817_68
TTTPTAADTPTA
>1881817_69
TTPTAADTPTAT
>1881817_70
TPTAADTPTATE
>1881817_71
PTAADTPTATES
>1881817_72
TAADTPTATESI
>1881817_73
AADTPTATESIS
>1881817_74
ADTPTATESISP
>1881817_75
DTPTATESISPS
>1881817_76
TPTATESISPSP
>1881817_77
PTATESISPSPS
>1881817_78
SISPSPSITTTE
>1881817_79
ISPSPSITTTES
>1881817_80
SPSPSITTTESS
>1881817_81
PSPSITTTESSK
>1881817_82
SPSITTTESSKF
>1881817_83
PSITTTESSKFW
>1881817_84
SITTTESSKFWQ
>1881817_85
ITTTESSKFWQC
>1881817_86
KFWQCTNKTDGK
>1881817_87
FWQCTNKTDGKG
>1881817_88
WQCTNKTDGKGE
>1881817_89
QCTNKTDGKGEE
>1881817_90
CTNKTDGKGEES
>1881817_91
TNKTDGKGEESE
>1881817_92
NKTDGKGEESEK
>1881817_93
KTDGKGEESEKQ
>1881817_94
TDGKGEESEKQN
>1881817_95
DGKGEESEKQNE
>1881817_96
GKGEESEKQNEL
>1881817_97
KGEESEKQNELN
>1881817_98
GEESEKQNELNE
>1881817_99
EESEKQNELNES
>1881817_100
LNESTEEGPKAP
>1881817_101
NESTEEGPKAPQ
>1881817_102
ESTEEGPKAPQE
>1881817_103
STEEGPKAPQEP
>1881817_104
TEEGPKAPQEPQ
>1881817_105
EEGPKAPQEPQT
>1881817_106
EGPKAPQEPQTA
>1881817_107
GPKAPQEPQTAE
>1881817_108
AENENPAAPENK
>1881817_109
ENENPAAPENKG
>1881817_110
NENPAAPENKGT
>1881817_111
ENPAAPENKGTG
>1881817_112
NPAAPENKGTGQ
>1881817_113
AAPENKGTGQHG
>1881817_114
APENKGTGQHGH
>1881817_115
PENKGTGQHGHM
>1881817_116
ENKGTGQHGHMH
>1881817_117
NKGTGQHGHMHG
>1881817_118
KGTGQHGHMHGS
>1881817_119
GTGQHGHMHGSR
>1881817_120
TGQHGHMHGSRN
>1881817_121
GQHGHMHGSRNN
>1881817_122
QHGHMHGSRNNH
>1881817_123
HGHMHGSRNNHP
>1881817_124
GHMHGSRNNHPQ
>1881817_125
HMHGSRNNHPQN
>1881817_126
MHGSRNNHPQNT
>1881817_127
HGSRNNHPQNTS
>1881817_128
SRNNHPQNTSDS
>1881817_129
NHPQNTSDSQKE
>1881817_130
HPQNTSDSQKEC
>1881817_131
PQNTSDSQKECT
>1881817_132
QNTSDSQKECTD
>1881817_133
NTSDSQKECTDG
>1881817_134
TSDSQKECTDGN
>1881817_135
SDSQKECTDGNK
>1881817_136
DSQKECTDGNKE
>1881817_137
SQKECTDGNKEN
>1881817_138
QKECTDGNKENC
>1881817_139
KECTDGNKENCG
>1881817_140
ECTDGNKENCGA
>1881817_141
CTDGNKENCGAA
>1881817_142
TDGNKENCGAAT
>1934970_1
LFPFNRKKKEAE
>1934970_2
FPFNRKKKEAEN
>1934970_3
PFNRKKKEAENS
>1934970_4
NRKKKEAENSFM
>1934970_5
RKKKEAENSFMN
>1934970_6
AENSFMNRKKLK
>1934970_7
ENSFMNRKKLKE
>1934970_8
NSFMNRKKLKEK
>1934970_9
SFMNRKKLKEKK
>1934970_10
FMNRKKLKEKKI
>1934970_11
MNRKKLKEKKIT
>1934970_12
NRKKLKEKKITK
>1934970_13
RKKLKEKKITKK
>1934970_14
KKLKEKKITKKR
>1934970_15
KLKEKKITKKRN
>1934970_16
LKEKKITKKRNI
>1934970_17
KEKKITKKRNIK
>1934970_18
IKEDNSTDDLTG
>1934970_19
KEDNSTDDLTGD
>1934970_20
EDNSTDDLTGDS
>1934970_21
DNSTDDLTGDSD
>1934970_22
NSTDDLTGDSDN
>1934970_23
STDDLTGDSDNS
>1934970_24
TDDLTGDSDNSS
>1934970_25
DDLTGDSDNSST
>1934970_26
DLTGDSDNSSTN
>1934970_27
LTGDSDNSSTNN
>1934970_28
TGDSDNSSTNNV
>1934970_29
GDSDNSSTNNVC
>1934970_30
DSDNSSTNNVCR
>1934970_31
SDNSSTNNVCRC
>1934970_32
DNSSTNNVCRCD
>1934970_33
SLNDDNINNDNN
>1934970_34
LNDDNINNDNNN
>1934970_35
NDDNINNDNNNT
>1934970_36
DDNINNDNNNTN
>1934970_37
DNINNDNNNTNN
>1934970_38
NINNDNNNTNNN
>1934970_39
INNDNNNTNNNT
>1934970_40
NNDNNNTNNNTN
>1934970_41
NDNNNTNNNTNN
>1934970_42
DNNNTNNNTNNN
>1934970_43
NNNTNNNTNNNT
>1934970_44
NNTNNNTNNNTN
>1934970_45
NTNNNTNNNTNN
>1934970_46
TNNNTNNNTNNN
>1934970_47
NNNTNNNTNNNN
>1934970_48
NNTNNNTNNNNN
>1934970_49
NTNNNTNNNNNN
>1934970_50
TNNNTNNNNNNT
>1934970_51
NNNTNNNNNNTN
>1934970_52
NNTNNNNNNTNN
>1934970_53
NTNNNNNNTNNN
>1934970_54
TNNNNNNTNNNT
>1934970_55
NNNNNNTNNNTN
>1934970_56
NNNNNTNNNTNN
>1934970_57
NNNNTNNNTNNN
>1934970_58
NNNTNNNTNNNN
>1934970_59
NNTNNNTNNNNN
>1934970_60
NTNNNTNNNNNN
>1934970_61
TNNNTNNNNNNK
>1934970_62
NNNTNNNNNNKN
>1934970_63
NNTNNNNNNKNC
>1934970_64
NTNNNNNNKNCE
>1934970_65
TNNNNNNKNCEG
>1934970_66
NNNNNNKNCEGK
>1934970_67
NNNNNKNCEGKA
>1934970_68
NNNNKNCEGKAN
>1934970_69
MYNNNKMNKELT
>1934970_70
YNNNKMNKELTY
>1934970_71
IINQRKILQERY
>1934970_72
NQRKILQERYEN
>1934970_73
FKWIMNNNSSSK
>1934970_74
MNNNSSSKLREC
>1934970_75
NNNSSSKLRECN
>1934970_76
NEKVYDEDTNKY
>1934970_77
YNRSKKSNDNNT
>1934970_78
NRSKKSNDNNTL
>1934970_79
RSKKSNDNNTLP
>1934970_80
SKKSNDNNTLPV
>1934970_81
KKSNDNNTLPVN
>1934970_82
KSNDNNTLPVNN
>1934970_83
SNDNNTLPVNNK
>1934970_84
NDNNTLPVNNKM
>1934970_85
DNNTLPVNNKMG
>1934970_86
FGIDDKNVSNNN
>1934970_87
GIDDKNVSNNNN
>1934970_88
IDDKNVSNNNNT
>1934970_89
DDKNVSNNNNTN
>1934970_90
DKNVSNNNNTNN
>1934970_91
KNVSNNNNTNNI
>1934970_92
NVSNNNNTNNIN
>1934970_93
VSNNNNTNNINS
>1934970_94
SNNNNTNNINSI
>1934970_95
NNNNTNNINSIN
>1934970_96
NNNTNNINSINN
>1934970_97
NNTNNINSINNI
>1934970_98
NTNNINSINNIN
>1934970_99
TNNINSINNINN
>1934970_100
NINNINVCNNNN
>1934970_101
INNINVCNNNNT
>1934970_102
NNINVCNNNNTY
>1934970_103
NINVCNNNNTYV
>1934970_104
INVCNNNNTYVY
>1934970_105
NVCNNNNTYVYN
>1934970_106
VCNNNNTYVYNK
>1934970_107
CNNNNTYVYNKV
>1934970_108
NNNNTYVYNKVE
>1934970_109
NNNTYVYNKVEF
>1934970_110
KLDNNNDNIQSD
>1934970_111
LDNNNDNIQSDL
>1934970_112
LDNDKRYYNKGS
>1934970_113
DNDKRYYNKGSV
>1934970_114
EFQRKIEKKKKE
>1934970_115
FQRKIEKKKKEE
>1934970_116
QRKIEKKKKEEL
>1934970_117
RKIEKKKKEELE
>1934970_118
KIEKKKKEELEK
>1934970_119
IEKKKKEELEKE
>1934970_120
EKKKKEELEKEE
>1934970_121
KKKKEELEKEEM
>1934970_122
KKKEELEKEEMK
>1934970_123
KKEELEKEEMKK
>1934970_124
KEELEKEEMKKH
>1934970_125
EELEKEEMKKHM
>1934970_126
LLNQKGGTTNNN
>1934970_127
LNQKGGTTNNNT
>1934970_128
NQKGGTTNNNTC
>1934970_129
QKGGTTNNNTCD
>1934970_130
KGGTTNNNTCDV
>1934970_131
GGTTNNNTCDVG
>1934970_132
GTTNNNTCDVGV
>1934970_133
TTNNNTCDVGVV
>1934970_134
GVVINEEANRSS
>1934970_135
VVINEEANRSSG
>1934970_136
VINEEANRSSGM
>1934970_137
MDDNDDDNDDND
>1934970_138
DDNDDDNDDNDD
>1934970_139
DNDDDNDDNDDD
>1934970_140
NDDDNDDNDDDN
>1934970_141
DDDNDDNDDDND
>1934970_142
DDNDDNDDDNDD
>1934970_143
DNDDNDDDNDDN
>1934970_144
NDDNDDDNDDND
>1934970_145
DDNDDDNDDNDD
>1934970_146
DNDDDNDDNDDD
>1934970_147
NDDDNDDNDDDN
>1934970_148
DDDNDDNDDDND
>1934970_149
DDNDDNDDDNDD
>1934970_150
DNDDNDDDNDDD
>1934970_151
NDDNDDDNDDDN
>1934970_152
DDNDDDNDDDNN
>1934970_153
DNDDDNDDDNND
>1934970_154
NDDDNDDDNNDD
>1934970_155
DDDNDDDNNDDN
>1934970_156
DDNDDDNNDDNN
>1934970_157
DNDDDNNDDNND
>1934970_158
NDDDNNDDNNDD
>1934970_159
DDDNNDDNNDDN
>1934970_160
DDNNDDNNDDNN
>1934970_161
DNNDDNNDDNND
>1934970_162
NNDDNNDDNNDN
>1934970_163
NDDNNDDNNDND
>1934970_164
DDNNDDNNDNDN
>1934970_165
DNNDDNNDNDNN
>1934970_166
NNDDNNDNDNND
>1934970_167
NDDNNDNDNNDD
>1934970_168
DDNNDNDNNDDD
>1934970_169
DNNDNDNNDDDN
>1934970_170
NNDNDNNDDDNN
>1934970_171
NDNDNNDDDNND
>1934970_172
DNDNNDDDNNDD
>1934970_173
NDNNDDDNNDDD
>1934970_174
DNNDDDNNDDDN
>1934970_175
NNDDDNNDDDNN
>1934970_176
NDDDNNDDDNND
>1934970_177
DDDNNDDDNNDD
>1934970_178
DDNNDDDNNDDD
>1934970_179
DNNDDDNNDDDN
>1934970_180
NNDDDNNDDDNN
>1934970_181
NDDDNNDDDNND
>1934970_182
DDDNNDDDNNDD
>1934970_183
DDNNDDDNNDDD
>1934970_184
DNNDDDNNDDDN
>1934970_185
NNDDDNNDDDNN
>1934970_186
NDDDNNDDDNND
>1934970_187
DDDNNDDDNNDD
>1934970_188
DDNNDDDNNDDD
>1934970_189
DNNDDDNNDDDN
>1934970_190
NNDDDNNDDDNN
>1934970_191
NDDDNNDDDNND
>1934970_192
DDDNNDDDNNDD
>1934970_193
DDNNDDDNNDDD
>1934970_194
DNNDDDNNDDDN
>1934970_195
NNDDDNNDDDNN
>1934970_196
NDDDNNDDDNND
>1934970_197
DDDNNDDDNNDD
>1934970_198
DDNNDDDNNDDD
>1934970_199
DNNDDDNNDDDN
>1934970_200
NNDDDNNDDDNN
>1934970_201
NDDDNNDDDNND
>1934970_202
DDDNNDDDNNDD
>1934970_203
DDNNDDDNNDDD
>1934970_204
DNNDDDNNDDDN
>1934970_205
NNDDDNNDDDNN
>1934970_206
NDDDNNDDDNND
>1934970_207
DDDNNDDDNNDD
>1934970_208
DDNNDDDNNDDD
>1934970_209
DNNDDDNNDDDN
>1934970_210
NNDDDNNDDDNN
>1934970_211
NDDDNNDDDNND
>1934970_212
DDDNNDDDNNDD
>1934970_213
DDNNDDDNNDDD
>1934970_214
DNNDDDNNDDDN
>1934970_215
NNDDDNNDDDND
>1934970_216
NDDDNNDDDNDD
>1934970_217
DDDNNDDDNDDN
>1934970_218
DDNNDDDNDDND
>1934970_219
INSRDNNSVTNS
>1934970_220
NSRDNNSVTNSS
>1934970_221
SRDNNSVTNSSN
>1934970_222
RDNNSVTNSSNI
>1934970_223
DNNSVTNSSNIN
>1934970_224
TNSSNINTARNN
>1934970_225
NSSNINTARNNN
>1934970_226
SSNINTARNNNS
>1934970_227
SNINTARNNNST
>1934970_228
NINTARNNNSTY
>1934970_229
INTARNNNSTYI
>1934970_230
NTARNNNSTYII
>1934970_231
TARNNNSTYIIV
>1934970_232
ARNNNSTYIIVD
>1934970_233
RNNNSTYIIVDQ
>1934970_234
NNNSTYIIVDQN
>1934970_235
ILINRNPNNSIN
>1934970_236
LINRNPNNSINM
>1934970_237
INRNPNNSINME
>1934970_238
NRNPNNSINMEI
>1934970_239
RNPNNSINMEIV
>1934970_240
NNSINMEIVNVT
>1934970_241
SINMEIVNVTDN
>1934970_242
INMEIVNVTDNN
>1934970_243
NMEIVNVTDNNV
>1934970_244
MEIVNVTDNNVG
>1934970_245
EIVNVTDNNVGD
>1934970_246
IVNVTDNNVGDE
>1934970_247
VNVTDNNVGDEN
>1934970_248
NVTDNNVGDENN
>1934970_249
VTDNNVGDENNN
>1934970_250
TDNNVGDENNNR
>1934970_251
DNNVGDENNNRN
>1934970_252
NNVGDENNNRNY
>1934970_253
NVGDENNNRNYR
>1934970_254
VGDENNNRNYRH
>1934970_255
GDENNNRNYRHL
>1934970_256
NNNVGGDNPINN
>1934970_257
NNVGGDNPINND
>1934970_258
NVGGDNPINNDD
>1934970_259
VGGDNPINNDDI
>1934970_260
GGDNPINNDDIR
>1934970_261
DDNISFDNNSSS
>1934970_262
NISFDNNSSSDE
>1934970_263
LNLMDSTNSNNV
>1934970_264
NLMDSTNSNNVR
>1934970_265
LMDSTNSNNVRI
>1934970_266
MDSTNSNNVRIN
>1934970_267
GTDNDDDSEKNE
>1934970_268
TDNDDDSEKNEE
>1934970_269
DNDDDSEKNEEI
>1934970_270
NDDDSEKNEEIG
>1934970_271
DDDSEKNEEIGN
>1934970_272
DDSEKNEEIGNE
>1934970_273
DSEKNEEIGNEE
>1934970_274
SEKNEEIGNEEN
>1934970_275
EKNEEIGNEEND
>1934970_276
KNEEIGNEENDK
>1934970_277
NEEIGNEENDKK
>1934970_278
DKKYIDNNEEIE
>1934970_279
IVEIENEKEKYI
>1934970_280
EIENEKEKYIKI
>1934970_281
IENEKEKYIKIN
>1934970_282
ENEKEKYIKIND
>1934970_283
VSRNYGCVSLLK
>1934970_284
SRNYGCVSLLKD
>1934970_285
KDEPKFSSTDGN
>1934970_286
DEPKFSSTDGNN
>1934970_287
EPKFSSTDGNNN
>1934970_288
PKFSSTDGNNNN
>1934970_289
KFSSTDGNNNNI
>1934970_290
FSSTDGNNNNII
>1934970_291
SSTDGNNNNIIN
>1934970_292
STDGNNNNIINR
>1934970_293
TDGNNNNIINRC
>1934970_294
DGNNNNIINRCN
>1934970_295
GNNNNIINRCNN
>1934970_296
NNNNIINRCNNN
>1934970_297
NNNIINRCNNNN
>1934970_298
NNIINRCNNNNY
>1934970_299
NIINRCNNNNYY
>1934970_300
IINRCNNNNYYY
>1934970_301
INRCNNNNYYYD
>1934970_302
NRCNNNNYYYDN
>1934970_303
HVDVKGGEGEGE
>1934970_304
VDVKGGEGEGEG
>1934970_305
DVKGGEGEGEGE
>1934970_306
VKGGEGEGEGED
>1934970_307
KGGEGEGEGEDS
>1934970_308
GGEGEGEGEDSE
>1934970_309
GEGEGEGEDSEE
>1934970_310
EGEGEGEDSEEC
>1934970_311
GEGEGEDSEECQ
>1934970_312
EGEGEDSEECQI
>1934970_313
GEGEDSEECQIK
>1934970_314
YDDNNNKKKKNK
>1934970_315
DDNNNKKKKNKK
>1934970_316
DNNNKKKKNKKN
>1934970_317
NNNKKKKNKKNV
>1934970_318
NNKKKKNKKNVE
>1934970_319
NKKKKNKKNVEN
>1934970_320
KKKKNKKNVENQ
>1934970_321
KKKNKKNVENQE
>1934970_322
KKNKKNVENQEK
>1934970_323
KNKKNVENQEKE
>1934970_324
NKKNVENQEKEF
>1934970_325
KKNVENQEKEFY
>1934970_326
KNVENQEKEFYV
>1934970_327
NVENQEKEFYVL
>1934970_328
YSGNYDCKNNNS
>1934970_329
SGNYDCKNNNSN
>1934970_330
GNYDCKNNNSNN
>1934970_331
NYDCKNNNSNNE
>1934970_332
YDCKNNNSNNEF
>1934970_333
DCKNNNSNNEFI
>1934970_334
CKNNNSNNEFIE
>1934970_335
KNNNSNNEFIEL
>1934970_336
NNNSNNEFIELA
>1934970_337
NNSNNEFIELAK
>1934970_338
EFIELAKKKQED
>1934970_339
FIELAKKKQEDL
>1934970_340
IELAKKKQEDLL
>1934970_341
ELAKKKQEDLLI
>1934970_342
FEDVDFVDDASS
>1934970_343
EDVDFVDDASSY
>1934970_344
SSYLDSNSNNNS
>1934970_345
SYLDSNSNNNSD
>1934970_346
YLDSNSNNNSDG
>1934970_347
LDSNSNNNSDGH
>1934970_348
DSNSNNNSDGHE
>1934970_349
SNSNNNSDGHED
>1934970_350
NSNNNSDGHEDD
>1934970_351
CTDVKTNKQEEE
>1934970_352
TDVKTNKQEEEF
>1934970_353
FFLDNSNKNLSE
>1934970_354
FLDNSNKNLSEL
>1934970_355
LDNSNKNLSELL
>1934970_356
DNSNKNLSELLK
>1934970_357
SEERNYGIKRKK
>1934970_358
EERNYGIKRKKE
>1934970_359
ERNYGIKRKKER
>1934970_360
RNYGIKRKKERE
>1934970_361
NYGIKRKKEREE
>1934970_362
YGIKRKKEREEK
>1934970_363
GIKRKKEREEKK
>1934970_364
IKRKKEREEKKK
>1934970_365
KRKKEREEKKKS
>1934970_366
RKKEREEKKKSK
>1934970_367
KKEREEKKKSKM
>1934970_368
KEREEKKKSKMI
>1934970_369
EREEKKKSKMIM
>1934970_370
KSSDIPNNVQVD
>1934970_371
SSDIPNNVQVDI
>1934970_372
AIQNDNNYPYRN
>1934970_373
IQNDNNYPYRNK
>1934970_374
NYPYRNKESEEI
>1934970_375
YRNKESEEICEG
>1934970_376
RNKESEEICEGE
>1934970_377
NKESEEICEGED
>1934970_378
RKDICFNDNNNN
>1934970_379
KDICFNDNNNNY
>1934970_380
DICFNDNNNNYN
>1934970_381
ICFNDNNNNYNN
>1934970_382
CFNDNNNNYNND
>1934970_383
FNDNNNNYNNDD
>1934970_384
NDNNNNYNNDDD
>1934970_385
DNNNNYNNDDDN
>1934970_386
NNNNYNNDDDND
>1934970_387
NNNYNNDDDNDD
>1934970_388
NNDDDNDDDNDD
>1934970_389
NDDDNDDDNDDN
>1934970_390
DDDNDDDNDDNN
>1934970_391
DDNDDDNDDNND
>1934970_392
DNDDDNDDNNDD
>1934970_393
NDDDNDDNNDDN
>1934970_394
DDDNDDNNDDNN
>1934970_395
DDNDDNNDDNND
>1934970_396
DNDDNNDDNNDD
>1934970_397
NDDNNDDNNDDD
>1934970_398
DDNNDDNNDDDN
>1934970_399
DNNDDNNDDDNN
>1934970_400
NNDDNNDDDNNN
>1934970_401
NDDNNDDDNNNG
>1934970_402
DDNNDDDNNNGG
>1934970_403
DNNDDDNNNGGD
>1934970_404
NNDDDNNNGGDN
>1934970_405
NDDDNNNGGDNN
>1934970_406
DDDNNNGGDNNY
>1934970_407
DDNNNGGDNNYD
>1934970_408
DNNNGGDNNYDT
>1934970_409
NNNGGDNNYDTG
>1934970_410
NNGGDNNYDTGE
>1934970_411
NGGDNNYDTGEE
>1934970_412
GGDNNYDTGEES
>1934970_413
FHMNNSNTHNVS
>1934970_414
HMNNSNTHNVSS
>1934970_415
MNNSNTHNVSSY
>1934970_416
NNSNTHNVSSYN
>1934970_417
NSNTHNVSSYNF
>1934970_418
ECYEKNKKIILR
>1934970_419
LFEKKKNDNNVG
>1934970_420
FEKKKNDNNVGT
>1934970_421
EKKKNDNNVGTH
>1934970_422
KKKNDNNVGTHN
>1934970_423
KKNDNNVGTHNI
>1934970_424
MEKQKRIRRRKK
>1934970_425
EKQKRIRRRKKG
>1934970_426
KQKRIRRRKKGR
>1934970_427
GRGTEIYIYKNT
>1934970_428
RGTEIYIYKNTS
>1934970_429
GTEIYIYKNTSN
>1934970_430
NKDYTFTYRNSN
>1934970_431
KDYTFTYRNSNF
>1934970_432
LYNYPGNNRYNK
>1934970_433
YNYPGNNRYNKF
>1934970_434
NYPGNNRYNKFY
>1934970_435
VCDFYTDGTFDS
>1934970_436
ECSHENESEQKE
>1934970_437
CSHENESEQKEK
>1934970_438
SHENESEQKEKR
>1934970_439
HENESEQKEKRL
>1934970_440
ENESEQKEKRLK
>1934970_441
NESEQKEKRLKV
>1934970_442
GVANNNDNIYGD
>1934970_443
IYGDNIYDNNNN
>1934970_444
YGDNIYDNNNNS
>1934970_445
GDNIYDNNNNSC
>1934970_446
DNIYDNNNNSCV
>1934970_447
NIYDNNNNSCVG
>1934970_448
IYDNNNNSCVGG
>1934970_449
YDNNNNSCVGGE
>1934970_450
DNNNNSCVGGED
>1934970_451
NNNNSCVGGEDF
>1934970_452
IYNELKRKQYFY
>1934970_453
YNELKRKQYFYS
>1934970_454
NELKRKQYFYSV
>1934970_455
IYPDFIFNNNNV
>1934970_456
YPDFIFNNNNVG
>1934970_457
PDFIFNNNNVGF
>1934970_458
DFIFNNNNVGFI
>1934970_459
RKDYERNKKERK
>1934970_460
KDYERNKKERKK
>1934970_461
DYERNKKERKKK
>1934970_462
YERNKKERKKKN
>1934970_463
ERNKKERKKKNT
>1934970_464
RNKKERKKKNTN
>1934970_465
NKKERKKKNTNL
>1934970_466
KKERKKKNTNLY
>1934970_467
LYPTNSQTNNNE
>1934970_468
YPTNSQTNNNEN
>1934970_469
PTNSQTNNNEND
>1934970_470
TNSQTNNNENDD
>1934970_471
NSQTNNNENDDN
>1934970_472
SQTNNNENDDNN
>1934970_473
QTNNNENDDNNN
>1934970_474
TNNNENDDNNNN
>1934970_475
NNNENDDNNNNN
>1934970_476
NNENDDNNNNNN
>1934970_477
NENDDNNNNNNN
>1934970_478
ENDDNNNNNNNN
>1934970_479
NDDNNNNNNNNN
>1934970_480
DDNNNNNNNNNN
>1934970_481
DNNNNNNNNNNN
>1934970_482
NNNNNNNNNNNN
>1934970_483
NNNNNNNNNNNN
>1934970_484
NNNNNNNNNNNN
>1934970_485
NNNNNNNNNNNN
>1934970_486
NNNNNNNNNNNN
>1934970_487
NNNNNNNNNNNN
>1934970_488
NNNNNNNNNNNN
>1934970_489
NNNNNNNNNNNN
>1934970_490
NNNNNNNNNNNN
>1934970_491
NNNNNNNNNNNN
>1934970_492
NNNNNNNNNNNN
>1934970_493
NNNNNNNNNNNN
>1934970_494
NNNNNNNNNNNN
>1934970_495
NNNNNNNNNNNN
>1934970_496
NNNNNNNNNNND
>1934970_497
NNNNNNNNNNDS
>1934970_498
NNNNNNNNNDSR
>1934970_499
NNNNNNNNDSRG
>1934970_500
NNNNNNNDSRGD
>1934970_501
NNNNNNDSRGDV
>1934970_502
NNNNNDSRGDVN
>1934970_503
NNNNDSRGDVNK
>1934970_504
VNKPKNNNSFNN
>1934970_505
NKPKNNNSFNNN
>1934970_506
KPKNNNSFNNNS
>1934970_507
PKNNNSFNNNSE
>1934970_508
KNNNSFNNNSET
>1934970_509
NNNSFNNNSETK
>1934970_510
NNSFNNNSETKG
>1934970_511
NSFNNNSETKGG
>1934970_512
SFNNNSETKGGN
>1934970_513
FNNNSETKGGNK
>1934970_514
NNNSETKGGNKK
>1934970_515
NNSETKGGNKKK
>1934970_516
NSETKGGNKKKK
>1934970_517
SETKGGNKKKKK
>1934970_518
ETKGGNKKKKKN
>1934970_519
TKGGNKKKKKNH
>1934970_520
KGGNKKKKKNHS
>1934970_521
GGNKKKKKNHSD
>1934970_522
GNKKKKKNHSDV
>1934970_523
SHYEYVDYIERA
>1934970_524
HYEYVDYIERAN
>1934970_525
YEYVDYIERANT
>1934970_526
EYVDYIERANTF
>1934970_527
RYKLYDNEQEVV
>1934970_528
YKLYDNEQEVVR
>1934970_529
KLYDNEQEVVRM
>1934970_530
LYDNEQEVVRMS
>1934970_531
YDNEQEVVRMSD
>1934970_532
DNEQEVVRMSDL
>1934970_533
NEQEVVRMSDLE
>1934970_534
EQEVVRMSDLEH
>1934970_535
QEVVRMSDLEHF
>1934970_536
KKKNEKMKNDKE
>1934970_537
KKNEKMKNDKEE
>1934970_538
KNEKMKNDKEET
>1934970_539
TGNEQANNCNKT
>1934970_540
GNEQANNCNKTL
>1934970_541
NEQANNCNKTLD
>1934970_542
EQANNCNKTLDG
>1934970_543
QANNCNKTLDGN
>1934970_544
ANNCNKTLDGNK
>1934970_545
NNCNKTLDGNKT
>1934970_546
NCNKTLDGNKTL
>1934970_547
CNKTLDGNKTLD
>1934970_548
KTLDGNKTLDGN
>1934970_549
LDDNKILDSNNN
>1934970_550
DDNKILDSNNNN
>1934970_551
DNKILDSNNNNN
>1934970_552
NKILDSNNNNNN
>1934970_553
KILDSNNNNNNN
>1934970_554
ILDSNNNNNNNN
>1934970_555
LDSNNNNNNNNN
>1934970_556
DSNNNNNNNNNN
>1934970_557
SNNNNNNNNNNN
>1934970_558
NNNNNNNNNNNG
>1934970_559
NNNNNNNNNNGE
>1934970_560
NNNNNNNNNGEN
>1934970_561
NNNNNNNNGENK
>1934970_562
NNNNNNNGENKS
>1934970_563
NNNNNNGENKSW
>1934970_564
NNNNNGENKSWN
>1934970_565
NNNNGENKSWNF
>1934970_566
NNNGENKSWNFQ
>1934970_567
NNGENKSWNFQN
>2222684_1
RSTDAKGSQRRQ
>2222684_2
STDAKGSQRRQK
>2222684_3
TDAKGSQRRQKK
>2222684_4
ITRGCVRRMARR
>2222684_5
CSTAYTEYARKK
>2222684_6
STAYTEYARKKT
>2222684_7
TAYTEYARKKTV
>2222684_8
AYTEYARKKTVT
>2462643_1
IKNESKYSNTFI
>2462643_2
KNESKYSNTFIN
>2462643_3
NESKYSNTFINN
>2462643_4
ESKYSNTFINNA
>2462643_5
SKYSNTFINNAY
>2462643_6
KYSNTFINNAYN
>2462643_7
YSNTFINNAYNM
>2462643_8
SNTFINNAYNMS
>2462643_9
NTFINNAYNMSI
>2462643_10
TFINNAYNMSIR
>2462643_11
FINNAYNMSIRR
>2462643_12
INNAYNMSIRRS
>2462643_13
FNTNTVGANAPN
>2462643_14
NTNTVGANAPNA
>2462643_15
TNTVGANAPNAD
>2462643_16
NTVGANAPNADT
>2462643_17
TVGANAPNADTI
>2462643_18
VGANAPNADTIA
>2462643_19
GANAPNADTIAS
>2462643_20
SQTSTYSATTST
>2462643_21
QTSTYSATTSTT
>2462643_22
TSTYSATTSTTN
>2462643_23
STYSATTSTTNN
>2462643_24
TYSATTSTTNNG
>2462643_25
YSATTSTTNNGE
>2462643_26
SATTSTTNNGES
>2462643_27
ATTSTTNNGESQ
>2462643_28
TTSTTNNGESQT
>2462643_29
TSTTNNGESQTT
>2462643_30
STTNNGESQTTT
>2462643_31
TTNNGESQTTTP
>2462643_32
TNNGESQTTTPT
>2462643_33
NNGESQTTTPTA
>2462643_34
NGESQTTTPTAA
>2462643_35
GESQTTTPTAAD
>2462643_36
ESQTTTPTAADT
>2462643_37
SQTTTPTAADTI
>2462643_38
QTTTPTAADTIA
>2462643_39
TTTPTAADTIAS
>2462643_40
TTPTAADTIASG
>2462643_41
QRSTNSASTSTT
>2462643_42
RSTNSASTSTTN
>2462643_43
STNSASTSTTNN
>2462643_44
TNSASTSTTNNG
>2462643_45
NSASTSTTNNGE
>2462643_46
SASTSTTNNGES
>2462643_47
ASTSTTNNGESQ
>2462643_48
STSTTNNGESQT
>2462643_49
TSTTNNGESQTT
>2462643_50
STTNNGESQTTT
>2462643_51
TTNNGESQTTTP
>2462643_52
TNNGESQTTTPT
>2462643_53
NNGESQTTTPTA
>2462643_54
NGESQTTTPTAA
>2462643_55
GESQTTTPTAAD
>2462643_56
ESQTTTPTAADT
>2462643_57
SQTTTPTAADTP
>2462643_58
QTTTPTAADTPT
>2462643_59
TTTPTAADTPTA
>2462643_60
TTPTAADTPTAT
>2462643_61
TPTAADTPTATE
>2462643_62
PTAADTPTATES
>2462643_63
TAADTPTATESI
>2462643_64
AADTPTATESIS
>2462643_65
ADTPTATESISP
>2462643_66
DTPTATESISPS
>2462643_67
TPTATESISPSP
>2462643_68
PTATESISPSPP
>2462643_69
TATESISPSPPI
>2462643_70
ESISPSPPITTT
>2462643_71
SISPSPPITTTE
>2462643_72
ISPSPPITTTES
>2462643_73
SPSPPITTTESS
>2462643_74
PSPPITTTESSK
>2462643_75
SPPITTTESSKF
>2462643_76
PPITTTESSKFW
>2462643_77
PITTTESSKFWQ
>2462643_78
ITTTESSKFWQC
>2462643_79
KFWQCTNKTDGK
>2462643_80
FWQCTNKTDGKG
>2462643_81
WQCTNKTDGKGE
>2462643_82
QCTNKTDGKGEE
>2462643_83
CTNKTDGKGEES
>2462643_84
TNKTDGKGEESE
>2462643_85
NKTDGKGEESEK
>2462643_86
KTDGKGEESEKQ
>2462643_87
TDGKGEESEKQN
>2462643_88
DGKGEESEKQNE
>2462643_89
GKGEESEKQNEL
>2462643_90
KGEESEKQNELN
>2462643_91
GEESEKQNELNE
>2462643_92
EESEKQNELNES
>2462643_93
LNESTEEGPKAP
>2462643_94
NESTEEGPKAPQ
>2462643_95
ESTEEGPKAPQE
>2462643_96
STEEGPKAPQEP
>2462643_97
TEEGPKAPQEPQ
>2462643_98
EEGPKAPQEPQT
>2462643_99
EGPKAPQEPQTA
>2462643_100
GPKAPQEPQTAE
>2462643_101
AENENPAAPVNK
>2462643_102
APVNKGTGQHGH
>2462643_103
PVNKGTGQHGHM
>2462643_104
VNKGTGQHGHMH
>2462643_105
NKGTGQHGHMHG
>2462643_106
KGTGQHGHMHGS
>2462643_107
GTGQHGHMHGSR
>2462643_108
TGQHGHMHGSRN
>2462643_109
GQHGHMHGSRNN
>2462643_110
QHGHMHGSRNNH
>2462643_111
HGHMHGSRNNHP
>2462643_112
GHMHGSRNNHPQ
>2462643_113
HMHGSRNNHPQN
>2462643_114
MHGSRNNHPQNT
>2462643_115
HGSRNNHPQNTS
>2462643_116
SRNNHPQNTSDS
>2462643_117
NHPQNTSDSQKE
>2462643_118
HPQNTSDSQKEC
>2462643_119
PQNTSDSQKECT
>2462643_120
QNTSDSQKECTD
>2462643_121
NTSDSQKECTDG
>2462643_122
TSDSQKECTDGN
>2462643_123
SDSQKECTDGNK
>2462643_124
DSQKECTDGNKE
>2462643_125
SQKECTDGNKEN
>2462643_126
QKECTDGNKENC
>2462643_127
KECTDGNKENCG
>2462643_128
ECTDGNKENCGA
>2462643_129
CTDGNKENCGAA
>2462643_130
TDGNKENCGAAT
>2507215_1
ANDKAKKPAGKG
>2507215_2
NDKAKKPAGKGS
>2507215_3
DKAKKPAGKGSP
>2507215_4
KAKKPAGKGSPS
>2507215_5
AKKPAGKGSPST
>2507215_6
KKPAGKGSPSTL
>2507215_7
KPAGKGSPSTLQ
>2507215_8
PAGKGSPSTLQT
>2507215_9
AGKGSPSTLQTP
>2507215_10
GKGSPSTLQTPG
>2507215_11
KGSPSTLQTPGS
>2507215_12
GSPSTLQTPGSS
>2507215_13
SPSTLQTPGSSS
>2507215_14
PSTLQTPGSSSG
>2507215_15
STLQTPGSSSGA
>2507215_16
ASLHAVGPNQGG
>2507215_17
SLHAVGPNQGGL
>2507215_18
LHAVGPNQGGLS
>2507215_19
HAVGPNQGGLSQ
>2507215_20
AVGPNQGGLSQG
>2507215_21
KTKNADDDKGDK
>2507215_22
TKNADDDKGDKD
>2507215_23
KNADDDKGDKDK
>2507215_24
NADDDKGDKDKD
>2507215_25
ADDDKGDKDKDK
>2507215_26
DDDKGDKDKDKD
>2507215_27
DDKGDKDKDKDN
>2507215_28
DKGDKDKDKDNT
>2507215_29
KGDKDKDKDNTD
>2507215_30
GDKDKDKDNTDE
>2507215_31
DKDKDKDNTDEG
>2507215_32
KDKDKDNTDEGD
>2507215_33
DKDKDNTDEGDE
>2507215_34
KDNTDEGDEGDD
>2507215_35
DNTDEGDEGDDS
>2558930_1
LKAKEASSYDYI
>2558930_2
KAKEASSYDYIL
>2558930_3
YDYILGWEFGGG
>2558930_4
DYILGWEFGGGV
>2558930_5
YILGWEFGGGVP
>2558930_6
ILGWEFGGGVPE
>2558930_7
LGWEFGGGVPEH
>2558930_8
GWEFGGGVPEHK
>2558930_9
WEFGGGVPEHKK
>2558930_10
EFGGGVPEHKKE
>2558930_11
FGGGVPEHKKEE
>2761012_1
SVADHHKAPGAV
>2761012_2
VADHHKAPGAVS
>2761012_3
ADHHKAPGAVSA
>2761012_4
DHHKAPGAVSAV
>2761012_5
AAAADPRPGSAR
>2761012_6
AAADPRPGSARS
>2761012_7
AADPRPGSARSV
>2761012_8
EVEDQGGAGSAG
>2761012_9
LLGTCGIREYEP
>2761012_10
LGTCGIREYEPP
>2761012_11
GTCGIREYEPPL
>2761012_12
TCGIREYEPPLP
>2761012_13
CGIREYEPPLPR
>2761012_14
GIREYEPPLPRY
>2761012_15
IREYEPPLPRYW
>2761012_16
REYEPPLPRYWQ
>2761012_17
EYEPPLPRYWQY
>2761012_18
ARCIDGAFRPKA
>2761012_19
RCIDGAFRPKAT
>2761012_20
CIDGAFRPKATN
>2761012_21
IDGAFRPKATNG
>2761012_22
DGAFRPKATNGI
>2761012_23
KSYAGLCANVQC
>2761012_24
YAGLCANVQCDT
>2761012_25
VHGSNDYTNCTP
>2761012_26
HGSNDYTNCTPG
>2761012_27
GSNDYTNCTPGL
>2761012_28
SNDYTNCTPGLR
>2761012_29
NDYTNCTPGLRV
>2761012_30
AAKDFDGDSDSS
>2761012_31
AKDFDGDSDSSS
>2827751_1
QCVTHESYQELV
>2827751_2
CVTHESYQELVK
>2827751_3
VTHESYQELVKK
>2827751_4
THESYQELVKKL
>2827751_5
HESYQELVKKLE
>2827751_6
ESYQELVKKLEA
>2827751_7
SYQELVKKLEAL
>2827751_8
YQELVKKLEALE
>2827751_9
QELVKKLEALED
>2827751_10
ELVKKLEALEDA
>2827751_11
VSTQSAKNPPGA
>2827751_12
STQSAKNPPGAT
>2827751_13
TQSAKNPPGATV
>2827751_14
QSAKNPPGATVP
>2827751_15
SAKNPPGATVPS
>2827751_16
AKNPPGATVPSG
>2827751_17
KNPPGATVPSGT
>2827751_18
NPPGATVPSGTA
>2827751_19
PPGATVPSGTAS
>2827751_20
PGATVPSGTAST
>2827751_21
GATVPSGTASTK
>2827751_22
TASTKGAIRSPG
>2827751_23
TKGAIRSPGAAN
>2827751_24
KGAIRSPGAANP
>2827751_25
GAIRSPGAANPS
>2827751_26
AIRSPGAANPSD
>2827751_27
IRSPGAANPSDD
>2827751_28
RSPGAANPSDDS
>2827751_29
SPGAANPSDDSS
>2827751_30
PGAANPSDDSSD
>2827751_31
GAANPSDDSSDS
>2827751_32
AANPSDDSSDSD
>2827751_33
ANPSDDSSDSDA
>2827751_34
NPSDDSSDSDAK
>2827751_35
PSDDSSDSDAKS
>2827751_36
SDDSSDSDAKSY
>2827751_37
DDSSDSDAKSYA
>2827751_38
DSSDSDAKSYAD
>2827751_39
SSDSDAKSYADL
>2827751_40
NELLYKLNFYFD
>2827751_41
EKESRHEEKIKE
>2827751_42
KESRHEEKIKEI
>2827751_43
ESRHEEKIKEIA
>2827751_44
SRHEEKIKEIAK
>2827751_45
RHEEKIKEIAKT
>2827751_46
HEEKIKEIAKTI
>2827751_47
EEKIKEIAKTIK
>2827751_48
PLELEYYLREKN
>2827751_49
ELEYYLREKNKK
>2827751_50
EYYLREKNKKVD
>2827751_51
PKVPYPNGIVYP
>2827751_52
KVPYPNGIVYPL
>2827751_53
VPYPNGIVYPLP
>2827751_54
PYPNGIVYPLPL
>2827751_55
PNIYKPQNKPEP
>2827751_56
NIYKPQNKPEPY
>2827751_57
IYKPQNKPEPYY
>2827751_58
YKPQNKPEPYYL
>2827751_59
KPQNKPEPYYLI
>2827751_60
PQNKPEPYYLIV
>2827751_61
EEPKQITGTSST
>2827751_62
EPKQITGTSSTS
>2827751_63
QSATHSNSQNQQ
>2827751_64
SATHSNSQNQQS
>2827751_65
ATHSNSQNQQSN
>2827751_66
THSNSQNQQSNA
>2827751_67
HSNSQNQQSNAS
>2827751_68
QQSNASSTNTQN
>2827751_69
QSNASSTNTQNG
>2827751_70
SNASSTNTQNGV
>2827751_71
NASSTNTQNGVA
>2827751_72
ASSTNTQNGVAV
>2827751_73
YYNGESSPLKTL
>2827751_74
YNGESSPLKTLS
>2827751_75
NGESSPLKTLSE
>2827751_76
IKNKNYTGNSPS
>2827751_77
KNKNYTGNSPSE
>2827751_78
NKNYTGNSPSEN
>2827751_79
KNYTGNSPSENN
>2827751_80
NYTGNSPSENNK
>2827751_81
YTGNSPSENNKK
>2827751_82
TGNSPSENNKKV
>2827751_83
ENNKKVNEALKS
>2827751_84
NNKKVNEALKSY
>2827751_85
NKKVNEALKSYE
>2827751_86
KKVNEALKSYEN
>2827751_87
KVNEALKSYENF
>2827751_88
VNEALKSYENFL
>2827751_89
PEAKVTTVVTPP
>2827751_90
EAKVTTVVTPPQ
>2827751_91
AKVTTVVTPPQP
>2827751_92
KVTTVVTPPQPD
>2827751_93
VTTVVTPPQPDV
>2827751_94
TVVTPPQPDVTP
>2827751_95
VVTPPQPDVTPS
>2827751_96
VTPPQPDVTPSP
>2827751_97
TPPQPDVTPSPL
>2827751_98
EDNDEYLDQVVT
>2827751_99
GVYRSLKKQIEK
>2827751_100
VYRSLKKQIEKN
>2827751_101
YRSLKKQIEKNI
>2827751_102
LNSRLKKRKYFL
>2827751_103
NSRLKKRKYFLD
>2827751_104
SRLKKRKYFLDV
>2827751_105
ESIKKVIKEEKE
>2827751_106
SIKKVIKEEKEF
>2827751_107
IKKVIKEEKEFP
>2827751_108
KKVIKEEKEFPS
>2827751_109
EKEFPSSPPTTP
>2827751_110
KEFPSSPPTTPP
>2827751_111
EFPSSPPTTPPS
>2827751_112
FPSSPPTTPPSP
>2827751_113
PSSPPTTPPSPA
>2827751_114
SSPPTTPPSPAK
>2827751_115
SPPTTPPSPAKT
>2827751_116
PPTTPPSPAKTD
>2827751_117
PTTPPSPAKTDE
>2827751_118
TTPPSPAKTDEQ
>2827751_119
TPPSPAKTDEQK
>2827751_120
PPSPAKTDEQKK
>2827751_121
PQNSGCFRHLDE
>2827751_122
QNSGCFRHLDER
>2827751_123
NSGCFRHLDERE
>2827751_124
SGCFRHLDEREE
>2827751_125
GCFRHLDEREEC
>2827751_126
CFRHLDEREECK
>2827751_127
FRHLDEREECKC
>2827751_128
RHLDEREECKCL
>2827751_129
DKCVENPNPTCN
>2827751_130
CVENPNPTCNEN
>2827751_131
VENPNPTCNENN
>2827751_132
ENPNPTCNENNG
>2827751_133
TEEDSGSNGKKI
>2827751_134
EEDSGSNGKKIT
>2827751_135
EDSGSNGKKITC
>2827751_136
DSGSNGKKITCE
>2827751_137
SGSNGKKITCEC
>2827751_138
GSNGKKITCECT
>2827751_139
SNGKKITCECTK
>2827751_140
NGKKITCECTKP
>2827751_141
GKKITCECTKPD
>2827751_142
KKITCECTKPDS
>2827751_143
KITCECTKPDSY
>2827751_144
ITCECTKPDSYP
>2827751_145
TCECTKPDSYPL
>2827751_146
CECTKPDSYPLF
>3023709_1
ILDSRGNPTVEV
>3023709_2
LDSRGNPTVEVD
>3023709_3
GIFRAAVPSGAS
>3023709_4
IFRAAVPSGAST
>3023709_5
FRAAVPSGASTG
>3023709_6
RAAVPSGASTGI
>3023709_7
AAVPSGASTGIY
>3023709_8
AVPSGASTGIYE
>3023709_9
NEWGWSKSKLGA
>3023709_10
WGWSKSKLGANA
>3023709_11
AVCRAGAAPNKV
>3023709_12
VCRAGAAPNKVS
>3023709_13
CRAGAAPNKVSL
>3023709_14
RAGAAPNKVSLY
>3023709_15
AGAAPNKVSLYK
>3023709_16
GAAPNKVSLYKY
>3023709_17
AAPNKVSLYKYL
>3023709_18
VPVGAPSFKEAL
>3023709_19
GDEGGFAPNILN
>3023709_20
SENKTYDLDFKT
>3023709_21
NKTYDLDFKTPN
>3023709_22
KTYDLDFKTPNN
>3023709_23
TYDLDFKTPNND
>3023709_24
YDLDFKTPNNDK
>3023709_25
DLDFKTPNNDKS
>3023709_26
LDFKTPNNDKSL
>3023709_27
DFKTPNNDKSLV
>3139083_1
NAKYRIPAGRCP
>3139083_2
AKYRIPAGRCPV
>3139083_3
KYRIPAGRCPVF
>3139083_4
YRIPAGRCPVFG
>3139083_5
RIPAGRCPVFGK
>3139083_6
IPAGRCPVFGKG
>3139083_7
PAGRCPVFGKGI
>3139083_8
DQKLKDGGFAFP
>3139083_9
QKLKDGGFAFPN
>3139083_10
KLKDGGFAFPNA
>3139083_11
LKDGGFAFPNAN
>3139083_12
KDGGFAFPNAND
>3139083_13
DGGFAFPNANDH
>3139083_14
GGFAFPNANDHI
>3139083_15
GDQNSSYRHPAV
>3139083_16
GPRYCSPDAQNR
>3139083_17
VDGNCEEIPYVK
>3139083_18
DGNCEEIPYVKE
>3139083_19
VIKEEFRDYYEN
>3139083_20
IKEEFRDYYENG
>3139083_21
KANNDKYDKMDQ
>3139083_22
ANNDKYDKMDQA
>3139083_23
NNDKYDKMDQAE
>3139083_24
YGKPTTRKDEML
>3139083_25
GKPTTRKDEMLD
>3139083_26
KPTTRKDEMLDP
>3139083_27
PTTRKDEMLDPE
>3139083_28
SFWGEDKRASHT
>3139083_29
FWGEDKRASHTT
>3139083_30
WGEDKRASHTTP
>3139083_31
GEDKRASHTTPV
>3139083_32
EDKRASHTTPVL
>3139083_33
DKRASHTTPVLM
>3139083_34
KRASHTTPVLME
>3139083_35
RASHTTPVLMEK
>3139083_36
ASHTTPVLMEKP
>3139083_37
SHTTPVLMEKPY
>3139083_38
HTTPVLMEKPYY
>3668346_1
ADKPDESTLSPE
>3668346_2
DKPDESTLSPEM
>3668346_3
KPDESTLSPEMK
>3668346_4
PDESTLSPEMKE
>3668346_5
DESTLSPEMKEH
>3668346_6
ESTLSPEMKEHY
>3668346_7
STLSPEMKEHYD
>3668346_8
TLSPEMKEHYDK
>3668346_9
LSPEMKEHYDKS
>3668346_10
SPEMKEHYDKSE
>3668350_1
ADKPDESTLSPE
>3668350_2
DKPDESTLSPEM
>3668350_3
KPDESTLSPEMK
>3668350_4
PDESTLSPEMKE
>3668350_5
DESTLSPEMKEH
>3668350_6
ESTLSPEMKEHY
>3668350_7
STLSPEMKEHYD
>3668350_8
TLSPEMKEHYDK
>3758855_1
MNNDFMKNEKDD
>3758855_2
NNDFMKNEKDDY
>3758855_3
NDFMKNEKDDYD
>3758855_4
DFMKNEKDDYDK
>3758855_5
FMKNEKDDYDKV
>3758855_6
MKNEKDDYDKVN
>3758855_7
KNEKDDYDKVNE
>3758855_8
NEKDDYDKVNEE
>3758855_9
EKDDYDKVNEEE
>3758855_10
ENFRGIDMNNNV
>3758855_11
NFRGIDMNNNVD
>3758855_12
FRGIDMNNNVDI
>3758855_13
RGIDMNNNVDIS
>3758855_14
GIDMNNNVDISN
>3758855_15
IDMNNNVDISNM
>3758855_16
DMNNNVDISNMN
>3758855_17
MNNNVDISNMNN
>3758855_18
NNNVDISNMNNN
>3758855_19
NNVDISNMNNNL
>3758855_20
INIDNNDKYDED
>3758855_21
NIDNNDKYDEDQ
>3758855_22
IDNNDKYDEDQL
>3758855_23
DNNDKYDEDQLS
>3758855_24
KNDYMKDTEDVH
>3758855_25
GELFDDEKYKDK
>3758855_26
ELFDDEKYKDKD
>3758855_27
LFDDEKYKDKDT
>3758855_28
FDDEKYKDKDTL
>3758855_29
DDEKYKDKDTLI
>3758855_30
DEKYKDKDTLIN
>3758855_31
EKYKDKDTLINM
>3758855_32
YKLKKHNEEQEI
>3758855_33
KLKKHNEEQEII
>3758855_34
LKKHNEEQEIII
>3758855_35
KKHNEEQEIIIK
>3758855_36
KHNEEQEIIIKE
>3758855_37
EILYNTNDNNNN
>3758855_38
ILYNTNDNNNND
>3758855_39
LYNTNDNNNNDN
>3758855_40
YNTNDNNNNDND
>3758855_41
NTNDNNNNDNDN
>3758855_42
TNDNNNNDNDNN
>3758855_43
NDNNNNDNDNNN
>3758855_44
DNNNNDNDNNND
>3758855_45
NNNNDNDNNNDN
>3758855_46
NNNDNDNNNDNN
>3758855_47
NNDNDNNNDNNN
>3758855_48
NDNDNNNDNNNN
>3758855_49
DNDNNNDNNNNN
>3758855_50
NDNNNDNNNNNN
>3758855_51
DNNNDNNNNNNN
>3758855_52
NNNDNNNNNNNN
>3758855_53
NNDNNNNNNNNN
>3758855_54
NDNNNNNNNNND
>3758855_55
DNNNNNNNNNDN
>3758855_56
NNNNNNNNNDNN
>3758855_57
NNNNNNNNDNNN
>3758855_58
NNNNNNNDNNNN
>3758855_59
NNNNNNDNNNNN
>3758855_60
NNNNNDNNNNNN
>3758855_61
NNNNDNNNNNNN
>3758855_62
NNNDNNNNNNND
>3758855_63
NNDNNNNNNNDN
>3758855_64
NDNNNNNNNDNN
>3758855_65
DNNNNNNNDNNN
>3758855_66
NNNNNNNDNNNN
>3758855_67
NNNNNNDNNNNN
>3758855_68
NNNNNDNNNNNN
>3758855_69
NNNNDNNNNNNN
>3758855_70
NNNDNNNNNNNY
>3758855_71
NNDNNNNNNNYN
>3758855_72
NDNNNNNNNYNN
>3758855_73
DNNNNNNNYNNI
>3758855_74
NNNNNNNYNNIM
>3758855_75
NNNNNNYNNIMM
>3758855_76
NNNNNYNNIMMM
>3758855_77
NNNNYNNIMMMI
>3758855_78
NMNSGNHPNSNN
>3758855_79
MNSGNHPNSNNL
>3758855_80
NSGNHPNSNNLH
>3758855_81
SGNHPNSNNLHN
>3758855_82
GNHPNSNNLHNY
>3758855_83
RHNTNDENNLSS
>3758855_84
SRSHFSGDNEYI
>3758855_85
RSHFSGDNEYIQ
>3758855_86
MEENVSHNNNKS
>3758855_87
EENVSHNNNKSD
>3758855_88
NVSHNNNKSDYD
>3758855_89
SHNNNKSDYDED
>3758855_90
HNNNKSDYDEDG
>3758855_91
NNNKSDYDEDGD
>3758855_92
NNKSDYDEDGDA
>3758855_93
DYDEDGDAENNN
>3758855_94
SSNKDYNNQNNQ
>3758855_95
SNKDYNNQNNQN
>3758855_96
NKDYNNQNNQNI
>3758855_97
KDYNNQNNQNIE
>3758855_98
DYNNQNNQNIEN
>3758855_99
NNQNNQNIENNQ
>3758855_100
NNQNIENNQNNQ
>3758855_101
NQNIENNQNNQN
>3758855_102
QNIENNQNNQNI
>3758855_103
NIENNQNNQNIE
>3758855_104
IENNQNNQNIEN
>3758855_105
ENNQNNQNIENN
>3758855_106
NNQNNQNIENNQ
>3758855_107
NNQNIENNQNNQ
>3758855_108
NQNIENNQNNQN
>3758855_109
QNIENNQNNQNN
>3758855_110
NIENNQNNQNNQ
>3758855_111
IENNQNNQNNQN
>3758855_112
ENNQNNQNNQNN
>3758855_113
NNQNNQNNQNNQ
>3758855_114
NQNNQNNQNNQN
>3758855_115
QNNQNNQNNQNN
>3758855_116
NNQNNQNNQNNQ
>3758855_117
NQNNQNNQNNQN
>3758855_118
QNNQNNQNNQNN
>3758855_119
NNQNNQNNQNNQ
>3758855_120
NQNNQNNQNNQN
>3758855_121
QNNQNNQNNQNN
>3758855_122
NNQNNQNNQNNQ
>3758855_123
NQNNQNNQNNQN
>3758855_124
QNNQNNQNNQNN
>3758855_125
NNQNNQNNQNNQ
>3758855_126
NQNNQNNQNNQN
>3758855_127
QNNQNNQNNQNN
>3758855_128
NNQNNQNNQNNA
>3758855_129
NQNNQNNQNNAG
>3758855_130
QNNQNNQNNAGI
>3758855_131
KKKHTKKSIINN
>3758855_132
KKHTKKSIINNN
>3758855_133
KHTKKSIINNNN
>3758855_134
HTKKSIINNNND
>3758855_135
TKKSIINNNNDN
>3758855_136
KKSIINNNNDNN
>3758855_137
KSIINNNNDNNN
>3758855_138
SIINNNNDNNNE
>3758855_139
IINNNNDNNNED
>3758855_140
INNNNDNNNEDD
>3758855_141
NNNNDNNNEDDD
>3758855_142
NNNDNNNEDDDD
>3758855_143
NNDNNNEDDDDN
>3758855_144
NDNNNEDDDDND
>3758855_145
DNNNEDDDDNDM
>3758855_146
NNNEDDDDNDML
>3758855_147
NNEDDDDNDMLS
>3758855_148
NEDDDDNDMLSV
>3758855_149
EDDDDNDMLSVM
>3758855_150
DGIYCLKDNNKK
>3758855_151
IYCLKDNNKKKN
>3758855_152
YCLKDNNKKKNN
>3758855_153
LKDNNKKKNNDG
>3758855_154
KDNNKKKNNDGD
>3758855_155
DNNKKKNNDGDN
>3758855_156
NNKKKNNDGDNK
>3758855_157
NKKKNNDGDNKS
>3758855_158
KKKNNDGDNKSQ
>3758855_159
KKNNDGDNKSQE
>3758855_160
KNNDGDNKSQED
>3758855_161
NNDGDNKSQEDD
>3758855_162
NDGDNKSQEDDD
>3758855_163
DGDNKSQEDDDG
>3758855_164
GDNKSQEDDDGN
>3758855_165
DNKSQEDDDGNK
>3758855_166
NKSQEDDDGNKK
>3758855_167
KSQEDDDGNKKK
>3758855_168
SQEDDDGNKKKN
>3758855_169
QEDDDGNKKKNN
>3758855_170
EDDDGNKKKNND
>3758855_171
DDDGNKKKNNDG
>3758855_172
DDGNKKKNNDGD
>3758855_173
DGNKKKNNDGDN
>3758855_174
GNKKKNNDGDNK
>3758855_175
NKKKNNDGDNKS
>3758855_176
KKKNNDGDNKSQ
>3758855_177
KKNNDGDNKSQE
>3758855_178
KNNDGDNKSQED
>3758855_179
NNDGDNKSQEDD
>3758855_180
NDGDNKSQEDDD
>3758855_181
DGDNKSQEDDDG
>3758855_182
GDNKSQEDDDGN
>3758855_183
DNKSQEDDDGNK
>3758855_184
NKSQEDDDGNKK
>3758855_185
KSQEDDDGNKKK
>3758855_186
SQEDDDGNKKKN
>3758855_187
QEDDDGNKKKNN
>3758855_188
EDDDGNKKKNND
>3758855_189
DDDGNKKKNNDG
>3758855_190
DDGNKKKNNDGD
>3758855_191
DGNKKKNNDGDN
>3758855_192
GNKKKNNDGDNK
>3758855_193
NKKKNNDGDNKS
>3758855_194
KKKNNDGDNKSQ
>3758855_195
KKNNDGDNKSQE
>3758855_196
KNNDGDNKSQED
>3758855_197
NNDGDNKSQEDD
>3758855_198
DGDNKSQEDDYG
>3758855_199
GDNKSQEDDYGN
>3758855_200
DNKSQEDDYGNK
>3758855_201
NKSQEDDYGNKK
>3758855_202
KSQEDDYGNKKK
>3758855_203
SQEDDYGNKKKN
>3758855_204
QEDDYGNKKKNN
>3758855_205
EDDYGNKKKNND
>3758855_206
DDYGNKKKNNDD
>3758855_207
DYGNKKKNNDDD
>3758855_208
GNKKKNNDDDDD
>3758855_209
NKKKNNDDDDDD
>3758855_210
KKKNNDDDDDDS
>3758855_211
KKNNDDDDDDSY
>3758855_212
KNNDDDDDDSYK
>3758855_213
NNDDDDDDSYKI
>3758855_214
NDDDDDDSYKIE
>3758855_215
DDDDDDSYKIEL
>3758855_216
DDDDDSYKIELI
>3758855_217
IEDKYKKVYERY
>3758855_218
EDKYKKVYERYF
>3758855_219
DKYKKVYERYFN
>3758855_220
KYKKVYERYFNL
>3758855_221
YKKVYERYFNLF
>3758855_222
LDEQINEKEKKI
>3758855_223
DEQINEKEKKIN
>3758855_224
EQINEKEKKINI
>3758855_225
QINEKEKKINII
>3758855_226
INEKEKKINIIN
>3758855_227
NEKEKKINIINE
>3758855_228
ENLEKEKKQLQE
>3758855_229
NLEKEKKQLQEE
>3758855_230
LEKEKKQLQEEI
>3758855_231
EKEKKQLQEEII
>3758855_232
KEKKQLQEEIIQ
>3758855_233
NEKLKYDHDISL
>3758855_234
EKLKYDHDISLN
>3758855_235
INVFRNNVSTLS
>3758855_236
NVFRNNVSTLSL
>3758855_237
RMNNKDSTDNII
>3758855_238
MNNKDSTDNIIN
>3758855_239
NNKDSTDNIINN
>3758855_240
NKDSTDNIINNI
>3758855_241
NIHNTDNINNMN
>3758855_242
IHNTDNINNMNN
>3758855_243
HNTDNINNMNNI
>3758855_244
NTDNINNMNNIN
>3758855_245
TDNINNMNNINN
>3758855_246
DNINNMNNINNN
>3758855_247
NINNMNNINNNT
>3758855_248
INNMNNINNNTL
>3758855_249
NNMNNINNNTLN
>3758855_250
NMNNINNNTLNS
>3758855_251
MNNINNNTLNSI
>3758855_252
NNINNNTLNSIN
>3758855_253
NINNNTLNSINS
>3758855_254
INNNTLNSINSN
>3758855_255
NNNTLNSINSNH
>3758855_256
IKSLQEELCDKE
>3758855_257
KEICKEQLEKHK
>3758855_258
EICKEQLEKHKE
>3758855_259
CKEQLEKHKEFL
>3758855_260
DYIKLIKKDKTN
>3758855_261
YIKLIKKDKTNI
>3758855_262
KLIKKDKTNIQN
>3758855_263
LIKKDKTNIQNE
>3758855_264
IKKDKTNIQNEY
>3758855_265
KKDKTNIQNEYN
>3758855_266
EKYNEVVVKNNM
>3758855_267
YNEVVVKNNMLY
>3758855_268
NEVVVKNNMLYN
>3758855_269
EVVVKNNMLYND
>3758855_270
FKNQINYVDNNL
>3758855_271
KNQINYVDNNLL
>3758855_272
LILNDFNSTTTT
>3758855_273
ILNDFNSTTTTT
>3758855_274
LNDFNSTTTTTN
>3758855_275
NDFNSTTTTTNN
>3758855_276
DFNSTTTTTNNN
>3758855_277
FNSTTTTTNNNN
>3758855_278
NSTTTTTNNNNN
>3758855_279
STTTTTNNNNNN
>3758855_280
TTTTTNNNNNND
>3758855_281
TTTTNNNNNNDN
>3758855_282
TTTNNNNNNDNN
>3758855_283
TTNNNNNNDNNN
>3758855_284
TNNNNNNDNNND
>3758855_285
NNNNNNDNNNDN
>3758855_286
NNNNNDNNNDNN
>3758855_287
NNNNDNNNDNNN
>3758855_288
NNNDNNNDNNND
>3758855_289
NNDNNNDNNNDN
>3758855_290
NDNNNDNNNDNN
>3758855_291
DNNNDNNNDNND
>3758855_292
NNNDNNNDNNDN
>3758855_293
NNDNNNDNNDNN
>3758855_294
NDNNNDNNDNNN
>3758855_295
DNNNDNNDNNND
>3758855_296
NNNDNNDNNNDT
>3758855_297
NNDNNDNNNDTY
>3758855_298
NDNNDNNNDTYQ
>3758855_299
DNNDNNNDTYQQ
>3758855_300
NNDNNNDTYQQF
>3758855_301
NDNNNDTYQQFI
>3758855_302
EQVDQYITTINE
>3758855_303
QVDQYITTINEK
>3758855_304
VDQYITTINEKD
>3758855_305
DQYITTINEKDK
>3758855_306
QYITTINEKDKI
>3758855_307
YITTINEKDKII
>3758855_308
ITTINEKDKIIV
>3758855_309
TTINEKDKIIVH
>3758855_310
TINEKDKIIVHL
>3758855_311
INEKDKIIVHLN
>3758855_312
NEKDKIIVHLNL
>3758855_313
LTSELEKKNDML
>3758855_314
TSELEKKNDMLE
>3758855_315
ENYKNELKEKNE
>3758855_316
NYKNELKEKNEE
>3758855_317
YKNELKEKNEEI
>3758855_318
KNELKEKNEEIY
>3758855_319
NELKEKNEEIYK
>3758855_320
ELKEKNEEIYKL
>3758855_321
LKEKNEEIYKLN
>3758855_322
KEKNEEIYKLNN
>3758855_323
EKNEEIYKLNND
>3758855_324
INNVNNINNVNN
>3758855_325
NNINNVNNINNV
>3758855_326
NINNVNNINNVN
>3758855_327
INNVNNINNVNN
>3758855_328
NNINNVNNINNV
>3758855_329
NINNVNNINNVN
>3758855_330
INNVNNINNVNN
>3758855_331
NNINNVNNINNV
>3758855_332
NINNVNNINNVK
>3758855_333
NNLKNENEKNEL
>3758855_334
NLKNENEKNELI
>3758855_335
RENKNIIINQDF
>3758855_336
ENKNIIINQDFL
>3758855_337
NKNIIINQDFLT
>3758855_338
KNIIINQDFLTD
>3758855_339
NIIINQDFLTDE
>3758855_340
IIINQDFLTDEY
>3758855_341
IINQDFLTDEYF
>3758855_342
IQNKQSNQQGNQ
>3758855_343
QNKQSNQQGNQN
>3758855_344
NKQSNQQGNQNG
>3758855_345
KQSNQQGNQNGN
>3758855_346
QSNQQGNQNGNH
>3758855_347
SNQQGNQNGNHI
>3758855_348
NQQGNQNGNHIN
>3758855_349
QQGNQNGNHINM
>3758855_350
DGTENVQQSLQN
>3758855_351
GTENVQQSLQNE
>3758855_352
TENVQQSLQNEE
>3758855_353
ENVQQSLQNEED
>3758855_354
EMYTDKMDLDNN
>3758855_355
MYTDKMDLDNNM
>3758855_356
YTDKMDLDNNMN
>3758855_357
TDKMDLDNNMNG
>3758855_358
DDDDDDDDDDDD
>3758855_359
DDDDDDDDDDDD
>3758855_360
DDDDDDDDDDDN
>3758855_361
DDDDDDDDDNNN
>3758855_362
DDDDDDDDNNNN
>3758855_363
DDDDDDDNNNNN
>3758855_364
DDDDDDNNNNNN
>3758855_365
DDDDDNNNNNNN
>3758855_366
DDDDNNNNNNNN
>3758855_367
DDDNNNNNNNNN
>3758855_368
DDNNNNNNNNNN
>3758855_369
DNNNNNNNNNNN
>3758855_370
NNNNNNNNNNNN
>3758855_371
NNNNNNNNNNNN
>3758855_372
NNNNNNNNNNNN
>3758855_373
NNNNNNNNNNNN
>3758855_374
NNNNNNNNNNNM
>3758855_375
NNNNNNNNNNMG
>3758855_376
NNNNNNNNNMGD
>3758855_377
NNNNNNNNMGDE
>3758855_378
NNNNNNNMGDED
>3758855_379
NNNNNNMGDEDN
>3758855_380
NNNNNMGDEDNH
>3758855_381
IQNIYTNDNVDN
>3758855_382
QNIYTNDNVDNN
>3758855_383
NIYTNDNVDNNQ
>3758855_384
IYTNDNVDNNQV
>3758855_385
YTNDNVDNNQVI
>3758855_386
TNDNVDNNQVIE
>3758855_387
NDNVDNNQVIEN
>3758855_388
LIKDKQDIINND
>3758855_389
IKDKQDIINNDE
>3758855_390
ENVYVQNDANNL
>3758855_391
VDEKDNVSNESN
>3758855_392
DEKDNVSNESNS
>3758855_393
EKDNVSNESNSK
>3758855_394
KDNVSNESNSKC
>3758855_395
DNVSNESNSKCD
>3758855_396
NSKCDDDKKENE
>3758855_397
SKCDDDKKENED
>3758855_398
DDINKDNINNDN
>3758855_399
DINKDNINNDNN
>3758855_400
INKDNINNDNNN
>3758855_401
NKDNINNDNNND
>3758855_402
KDNINNDNNNDN
>3758855_403
DNINNDNNNDNI
>3758855_404
NINNDNNNDNIN
>3758855_405
INNDNNNDNIND
>3758855_406
NNDNNNDNINDD
>3758855_407
NDNNNDNINDDN
>3758855_408
DNNNDNINDDNN
>3758855_409
NNNDNINDDNNN
>3758855_410
NNDNINDDNNND
>3758855_411
NDNINDDNNNDN
>3758855_412
DNINDDNNNDNI
>3758855_413
NINDDNNNDNIN
>3758855_414
INDDNNNDNINN
>3758855_415
NDDNNNDNINND
>3758855_416
DDNNNDNINNDN
>3758855_417
DNNNDNINNDNN
>3758855_418
NNNDNINNDNNN
>3758855_419
NNDNINNDNNND
>3758855_420
NDNINNDNNNDN
>3758855_421
DNINNDNNNDNI
>3758855_422
NINNDNNNDNIN
>3758855_423
INNDNNNDNINN
>3758855_424
NNDNNNDNINND
>3758855_425
NDNNNDNINNDN
>3758855_426
DNNNDNINNDNI
>3758855_427
NNNDNINNDNIN
>3758855_428
NNDNINNDNINN
>3758855_429
NDNINNDNINND
>3758855_430
DNINNDNINNDN
>3758855_431
NINNDNINNDNI
>3758855_432
INNDNINNDNIN
>3758855_433
NNDNINNDNINN
>3758855_434
NDNINNDNINND
>3758855_435
DNINNDNINNDN
>3758855_436
NINNDNINNDNN
>3758855_437
INNDNINNDNNN
>3758855_438
NNDNINNDNNND
>3758855_439
NDNINNDNNNDN
>3758855_440
DNINNDNNNDNN
>3758855_441
NINNDNNNDNNN
>3758855_442
INNDNNNDNNND
>3758855_443
NNDNNNDNNNDN
>3758855_444
NDNNNDNNNDNS
>3758855_445
DNNNDNNNDNSN
>3758855_446
NNNDNNNDNSNN
>3758855_447
NNDNNNDNSNNG
>3758855_448
NDNNNDNSNNGF
>3758855_449
DNNNDNSNNGFV
>3758855_450
NNNDNSNNGFVC
>3758855_451
NNDNSNNGFVCE
>3758855_452
NDNSNNGFVCEL
>3758855_453
QGINKSNNFSTN
>3758855_454
GINKSNNFSTNL
>3758855_455
INKSNNFSTNLS
>3758855_456
NKSNNFSTNLSE
>3758855_457
KSNNFSTNLSEY
>3758855_458
SNNFSTNLSEYN
>3758855_459
QDKKRKYFSDSE
>3758855_460
DKKRKYFSDSEI
>3758855_461
KKRKYFSDSEIT
>3758855_462
KRKYFSDSEITK
>3758855_463
RKYFSDSEITKE
>3758855_464
RKVSVGGDNDNN
>3758855_465
KVSVGGDNDNND
>3758855_466
VSVGGDNDNNDD
>3758855_467
SVGGDNDNNDDD
>3758855_468
VGGDNDNNDDDN
>3758855_469
GGDNDNNDDDNN
>3758855_470
GDNDNNDDDNND
>3758855_471
DNDNNDDDNNDD
>3758855_472
NDNNDDDNNDDN
>3758855_473
DNNDDDNNDDND
>3758855_474
NNDDDNNDDNDD
>3758855_475
NDDDNNDDNDDD
>3758855_476
DDNNDDNDDDDN
>3758855_477
DNNDDNDDDDND
>3758855_478
NNDDNDDDDNDD
>3758855_479
DNDDDDNDDDNN
>3758855_480
NDDDDNDDDNND
>3758855_481
DDDDNDDDNNDD
>3758855_482
DDNDDDNNDDDN
>3758855_483
DNDDDNNDDDNN
>3758855_484
NDDDNNDDDNNN
>3758855_485
DDDNNDDDNNND
>3758855_486
DDNNDDDNNNDD
>3758855_487
DNNDDDNNNDDD
>3758855_488
NNDDDNNNDDDN
>3758855_489
NDDDNNNDDDND
>3758855_490
DDDNNNDDDNDD
>3758855_491
DDNNNDDDNDDS
>3758855_492
DNNNDDDNDDSY
>3758855_493
NNNDDDNDDSYD
>3758855_494
NNDDDNDDSYDD
>3758855_495
NDDDNDDSYDDE
>3758855_496
DEEKEQENYSND
>3758855_497
EEKEQENYSNDV
>3758855_498
QNYEDYVNNNNN
>3758855_499
NYEDYVNNNNNN
>3758855_500
YEDYVNNNNNNN
>3758855_501
EDYVNNNNNNND
>3758855_502
DYVNNNNNNNDD
>3758855_503
YVNNNNNNNDDD
>3758855_504
VNNNNNNNDDDN
>3758855_505
NNNNNNNDDDNE
>3758855_506
NNNNNNDDDNEE
>3758855_507
NNNNNDDDNEEE
>3758855_508
SKQNDDDEDDDD
>3758855_509
KQNDDDEDDDDN
>3758855_510
QNDDDEDDDDNG
>3758855_511
NDDDEDDDDNGD
>3758855_512
DDDEDDDDNGDD
>3758855_513
DDEDDDDNGDDD
>3758855_514
DEDDDDNGDDDD
>3758855_515
EDDDDNGDDDDN
>3758855_516
DNGDDDDNEDDD
>3758855_517
NGDDDDNEDDDD
>3758855_518
GDDDDNEDDDDN
>3758855_519
DDDDNEDDDDNE
>3758855_520
DDDNEDDDDNED
>3758855_521
DDNEDDDDNEDD
>3758855_522
DNEDDDDNEDDD
>3758855_523
NEDDDDNEDDDN
>3758855_524
EDDDDNEDDDNG
>3758855_525
DDDDNEDDDNGD
>3758855_526
DDDNEDDDNGDD
>3758855_527
DDNEDDDNGDDD
>3758855_528
DNEDDDNGDDDD
>3758855_529
NEDDDNGDDDDN
>3758855_530
EDDDNGDDDDNE
>3758855_531
DNGDDDDNEDDD
>3758855_532
NGDDDDNEDDDN
>3758855_533
GDDDDNEDDDNG
>3758855_534
DDDDNEDDDNGD
>3758855_535
DDDNEDDDNGDD
>3758855_536
DDNEDDDNGDDD
>3758855_537
DNEDDDNGDDDD
>3758855_538
NEDDDNGDDDDN
>3758855_539
EDDDNGDDDDNE
>3758855_540
GDDDDNEDDNYD
>3758855_541
DDDDNEDDNYDD
>3758855_542
DDNEDDNYDDED
>3758855_543
DNEDDNYDDEDN
>3758855_544
NEDDNYDDEDND
>3758855_545
EDDNYDDEDNDN
>3758855_546
NYDDEDNDNYEN
>3758855_547
DDEDNDNYENED
>3758855_548
DEDNDNYENEDD
>3758855_549
EDNDNYENEDDD
>3758855_550
DNDNYENEDDDN
>3758855_551
NDNYENEDDDNY
>3758855_552
DNYENEDDDNYA
>3758855_553
NYENEDDDNYAN
>3758855_554
YENEDDDNYANE
>3758855_555
ENEDDDNYANED
>3758855_556
NEDDDNYANEDD
>3758855_557
EDDDNYANEDDD
>3758855_558
DDDNYANEDDDN
>3758855_559
DDNYANEDDDNY
>3758855_560
DNYANEDDDNYE
>3758855_561
NYANEDDDNYEN
>3758855_562
YANEDDDNYEND
>3758855_563
ANEDDDNYENDD
>3758855_564
NEDDDNYENDDD
>3758855_565
EDDDNYENDDDD
>3758855_566
DDDNYENDDDDN
>3758855_567
DDNYENDDDDNY
>3758855_568
DNYENDDDDNYE
>3758855_569
NYENDDDDNYEN
>3758855_570
YENDDDDNYEND
>3758855_571
ENDDDDNYENDD
>3758855_572
DDDDNYENDDDD
>3758855_573
DDDNYENDDDDN
>3758855_574
DDNYENDDDDNY
>3758855_575
DNYENDDDDNYE
>3758855_576
NYENDDDDNYEN
>3758855_577
YENDDDDNYEND
>3758855_578
ENDDDDNYENDD
>3758855_579
DDDNYENDDDNY
>3758855_580
ENDDDNYENDDD
>3758855_581
NDDDNYENDDDD
>3758855_582
DDDNYENDDDDN
>3758855_583
DDNYENDDDDNY
>3758855_584
DNYENDDDDNYE
>3758855_585
NYENDDDDNYEN
>3758855_586
DNYENGDDDNDN
>3758855_587
NYENGDDDNDND
>3758855_588
YENGDDDNDNDH
>3758855_589
ENGDDDNDNDHN
>3758855_590
NGDDDNDNDHND
>3758855_591
GDDDNDNDHNDD
>3758855_592
DDDNDNDHNDDN
>3758855_593
DDNDNDHNDDNN
>3758855_594
DNDNDHNDDNND
>3758855_595
NDNDHNDDNNDE
>3758855_596
DEEKYSCHDDKN
>3758855_597
ENDENDENFDNN
>3758855_598
NDENDENFDNNN
>3758855_599
DENDENFDNNNE
>3758855_600
ENDENFDNNNEG
>3758855_601
NDENFDNNNEGT
>3758855_602
DENFDNNNEGTL
>3758855_603
ENFDNNNEGTLN
>3758855_604
NFDNNNEGTLNE
>3758855_605
FDNNNEGTLNEM
>3758855_606
DNNNEGTLNEMN
>3758855_607
NNNEGTLNEMNS
>3821947_1
QCVTHESYQELV
>3821947_2
CVTHESYQELVK
>3821947_3
VTHESYQELVKK
>3821947_4
THESYQELVKKL
>3821947_5
HESYQELVKKLE
>3821947_6
ESYQELVKKLEA
>3821947_7
SYQELVKKLEAL
>3821947_8
YQELVKKLEALE
>3821947_9
QELVKKLEALED
>3821947_10
ELVKKLEALEDA
>3821947_11
GLFHKEKMILNE
>3821947_12
LFHKEKMILNEE
>3821947_13
FHKEKMILNEEE
>3821947_14
HKEKMILNEEEI
>3821947_15
KEKMILNEEEIT
>3821947_16
EKMILNEEEITT
>3821947_17
KMILNEEEITTK
>3821947_18
MILNEEEITTKG
>3821947_19
ILNEEEITTKGA
>3821947_20
LNEEEITTKGAS
>3821947_21
NEEEITTKGASA
>3821947_22
EEEITTKGASAQ
>3821947_23
EEITTKGASAQS
>3821947_24
RSNTLPRSNTSS
>3821947_25
SNTLPRSNTSSG
>3821947_26
TLPRSNTSSGAS
>3821947_27
PRSNTSSGASPP
>3821947_28
RSNTSSGASPPA
>3821947_29
SNTSSGASPPAD
>3821947_30
NTSSGASPPADA
>3821947_31
TSSGASPPADAS
>3821947_32
SSGASPPADASD
>3821947_33
SGASPPADASDS
>3821947_34
GASPPADASDSD
>3821947_35
ASPPADASDSDA
>3821947_36
SPPADASDSDAK
>3821947_37
PPADASDSDAKS
>3821947_38
PADASDSDAKSY
>3821947_39
ADASDSDAKSYA
>3821947_40
DASDSDAKSYAD
>3821947_41
NELLYKLNFYFD
>3821947_42
KTDAEKPTTGSE
>3821947_43
AEKPTTGSEPNP
>3821947_44
EKPTTGSEPNPL
>3821947_45
KPTTGSEPNPLP
>3821947_46
PTTGSEPNPLPE
>3821947_47
TTGSEPNPLPEN
>3821947_48
TGSEPNPLPENK
>3845107_1
MVFTFKNKKKKK
>3845107_2
VFTFKNKKKKKE
>3845107_3
FTFKNKKKKKEA
>3845107_4
TFKNKKKKKEAS
>3845107_5
FKNKKKKKEASS
>3845107_6
KNKKKKKEASSD
>3845107_7
NKKKKKEASSDK
>3845107_8
KKKKKEASSDKV
>3845107_9
KKKKEASSDKVS
>3845107_10
FNEEDNENNEKR
>3845107_11
NEEDNENNEKRE
>3845107_12
EEDNENNEKREK
>3845107_13
EDNENNEKREKS
>3845107_14
DNENNEKREKSD
>3845107_15
NENNEKREKSDS
>3845107_16
ENNEKREKSDSW
>3845107_17
NNEKREKSDSWY
>3845107_18
NEKREKSDSWYK
>3845107_19
EKREKSDSWYKK
>3845107_20
KREKSDSWYKKI
>3845107_21
REKSDSWYKKII
>3845107_22
EKSDSWYKKIIE
>3845107_23
DNINEDIINNNN
>3845107_24
NINEDIINNNNN
>3845107_25
INEDIINNNNNN
>3845107_26
NEDIINNNNNNN
>3845107_27
EDIINNNNNNNN
>3845107_28
DIINNNNNNNND
>3845107_29
IINNNNNNNNDN
>3845107_30
INNNNNNNNDNN
>3845107_31
NNNNNNNNDNNN
>3845107_32
NNNNNNNDNNND
>3845107_33
NNNNNNDNNNDN
>3845107_34
NNNNNDNNNDNN
>3845107_35
NNNNDNNNDNNN
>3845107_36
NNNDNNNDNNND
>3845107_37
NNDNNNDNNNDN
>3845107_38
NDNNNDNNNDNN
>3845107_39
DNNNDNNNDNNN
>3845107_40
NNNDNNNDNNND
>3845107_41
NNDNNNDNNNDN
>3845107_42
NDNNNDNNNDNN
>3845107_43
DNNNDNNNDNNN
>3845107_44
NNNDNNNDNNND
>3845107_45
NNDNNNDNNNDN
>3845107_46
NDNNNDNNNDNN
>3845107_47
DNNNDNNNDNNN
>3845107_48
NNNDNNNDNNND
>3845107_49
NNDNNNDNNNDN
>3845107_50
NDNNNDNNNDNN
>3845107_51
DNNNDNNNDNNN
>3845107_52
NNNDNNNDNNNE
>3845107_53
NNDNNNDNNNEN
>3845107_54
NDNNNDNNNENN
>3845107_55
DNNNDNNNENNN
>3845107_56
NNNDNNNENNND
>3845107_57
NNDNNNENNNDN
>3845107_58
NDNNNENNNDNN
>3845107_59
DNNNENNNDNNN
>3845107_60
NNNENNNDNNNF
>3845107_61
NNENNNDNNNFN
>3845107_62
NENNNDNNNFNN
>3845107_63
ENNNDNNNFNNY
>3845107_64
NNNDNNNFNNYS
>3845107_65
NNDNNNFNNYSD
>3845107_66
NDNNNFNNYSDE
>3845107_67
DNNNFNNYSDEI
>3845107_68
IVNYESKIEELE
>3845107_69
VNYESKIEELEK
>3845107_70
NYESKIEELEKE
>3845107_71
YESKIEELEKEL
>3845107_72
ESKIEELEKELK
>3845107_73
SKIEELEKELKE
>3845107_74
KIEELEKELKEV
>3845107_75
IEELEKELKEVK
>3845107_76
EELEKELKEVKD
>3845107_77
ELEKELKEVKDK
>3845107_78
LEKELKEVKDKN
>3845107_79
KDKNIDNNDYEN
>3845107_80
DKNIDNNDYENK
>3845107_81
KNIDNNDYENKL
>3845107_82
QEKELDINKREK
>3845107_83
EKELDINKREKK
>3845107_84
KELDINKREKKI
>3845107_85
ELDINKREKKIN
>3845107_86
LDINKREKKINE
>3845107_87
DINKREKKINEK
>3845107_88
INKREKKINEKE
>3845107_89
NKREKKINEKEK
>3845107_90
KREKKINEKEKN
>3845107_91
REKKINEKEKNI
>3845107_92
EKKINEKEKNII
>3845107_93
KLKIEIKEKKED
>3845107_94
DLLNKQEKEKEK
>3845107_95
LLNKQEKEKEKE
>3845107_96
LNKQEKEKEKEK
>3845107_97
NKQEKEKEKEKE
>3845107_98
KQEKEKEKEKER
>3845107_99
QEKEKEKEKERE
>3845107_100
EKEKEKEKEREK
>3845107_101
KEKEKEKEREKE
>3845107_102
EKEKEKEREKEK
>3845107_103
KEKEKEREKEKE
>3845107_104
EKEKEREKEKER
>3845107_105
KEKEREKEKERE
>3845107_106
EKEREKEKEREK
>3845107_107
KEREKEKEREKE
>3845107_108
EREKEKEREKEK
>3845107_109
REKEKEREKEKE
>3845107_110
EKEKEREKEKEK
>3845107_111
KEKEREKEKEKE
>3845107_112
EKEREKEKEKEY
>3845107_113
KEREKEKEKEYD
>3845107_114
EREKEKEKEYDT
>3845107_115
REKEKEKEYDTL
>3845107_116
EKEKEKEYDTLI
>3845107_117
KNLKTELEKKEK
>3845107_118
NLKTELEKKEKE
>3845107_119
LKTELEKKEKEL
>3845107_120
KTELEKKEKELK
>3845107_121
TELEKKEKELKD
>3845107_122
ELEKKEKELKDI
>3845107_123
LEKKEKELKDIE
>3845107_124
EKKEKELKDIEN
>3845107_125
KKEKELKDIENV
>3845107_126
KITKIETQELQE
>3845107_127
DIKQKELDQLQE
>3845107_128
ELSKKEKEYNQY
>3845107_129
MEEKENKMLEQE
>3845107_130
EEKENKMLEQEN
>3845107_131
EKENKMLEQENK
>3845107_132
REMNEKNEDKIN
>3845107_133
NMLKEEYEDKIN
>3845107_134
MLKEEYEDKINT
>3845107_135
LKEEYEDKINTL
>3845107_136
EDKINTLKEQNE
>3845107_137
DKINTLKEQNED
>3845107_138
KINTLKEQNEDK
>3845107_139
NTLKEQNEDKIN
>3845107_140
TLKEQNEDKINT
>3845107_141
LKEQNEDKINTL
>3845107_142
EQNEDKINTLKE
>3845107_143
NEDKINTLKEQN
>3845107_144
EDKINTLKEQNE
>3845107_145
DKINTLKEQNED
>3845107_146
KINTLKEQNEDK
>3845107_147
NTLKEQNEDKIN
>3845107_148
TLKEQNEDKINT
>3845107_149
LKEQNEDKINTL
>3845107_150
EQNEDKINTLKE
>3845107_151
QNEDKINTLKEE
>3845107_152
NEDKINTLKEEY
>3845107_153
EDKINTLKEEYE
>3845107_154
DKINTLKEEYEH
>3845107_155
KINTLKEEYEHK
>3845107_156
NTLKEEYEHKIN
>3845107_157
TLKEEYEHKINT
>3845107_158
ENKINQINSNNE
>3845107_159
NKINQINSNNEI
>3845107_160
DKSHELKKKHEK
>3845107_161
KSHELKKKHEKD
>3845107_162
SHELKKKHEKDL
>3845107_163
VYKKQSNAQQVD
>3845107_164
YKKQSNAQQVDH
>3845107_165
LLKDKSKEKIKD
>3845107_166
LKDKSKEKIKDK
>3845107_167
KDKSKEKIKDKE
>3845107_168
DKSKEKIKDKEN
>3845107_169
KSKEKIKDKENQ
>3845107_170
SKEKIKDKENQI
>3845107_171
KEKIKDKENQIN
>3845107_172
EKIKDKENQINV
>3845107_173
KENQINVEKNEE
>3845107_174
NQINVEKNEEKD
>3845107_175
NEGMCVDKIEEH
>3845107_176
KEIKYREDEKKR
>3845107_177
LEKTNKENEEKI
>3845107_178
EKTNKENEEKII
>3845107_179
KTNKENEEKIIN
>3845107_180
NKENEEKIINLT
>3845107_181
NIYGNISNNNIR
>3845107_182
IYGNISNNNIRT
>3845107_183
YGNISNNNIRTN
>3845107_184
GNISNNNIRTNE
>3845107_185
NISNNNIRTNEY
>3845107_186
SNNNIRTNEYKY
>3845107_187
GNISNKNENNNK
>3845107_188
SNKNENNNKKNN
>3845107_189
NKNENNNKKNNT
>3845107_190
KNENNNKKNNTC
>3845107_191
NENNNKKNNTCD
>3845107_192
ENNNKKNNTCDG
>3845107_193
NNNKKNNTCDGY
>3845107_194
SKLKSKKEKILT
>3845107_195
KLKSKKEKILTM
>3845107_196
LKSKKEKILTMD
>3845107_197
KSKKEKILTMDI
>3845107_198
KKEKILTMDILN
>3845107_199
SDGYNEQNEQHV
>3845107_200
LLNNNKNKNNKL
>3845107_201
LNNNKNKNNKLI
>3845107_202
NNNKNKNNKLIT
>3845107_203
RKINSTMNNTNK
>3845107_204
KINSTMNNTNKN
>3845107_205
INSTMNNTNKNG
>3845107_206
NSTMNNTNKNGI
>3845107_207
STMNNTNKNGIN
>3845107_208
TMNNTNKNGINI
>3845107_209
LNKPNYNDNINR
>4099270_1
DGVSTSDTPGGN
>4099270_2
GVSTSDTPGGNE
>4099270_3
VSTSDTPGGNES
>4099270_4
STSDTPGGNESS
>4099270_5
TSDTPGGNESSS
>4099270_6
SDTPGGNESSSA
>4099270_7
DTPGGNESSSAS
>4099270_8
TPGGNESSSASP
>4099270_9
AEKKDEKEASEQ
>4099270_10
EKKDEKEASEQE
>4099270_11
KKDEKEASEQEE
>4099270_12
KDEKEASEQEES
>4099270_13
DEKEASEQEESH
>4099270_14
EKEASEQEESHK
>4099270_15
KEASEQEESHKK
>4099270_16
EASEQEESHKKE
>4099270_17
ASEQEESHKKEN
>4099270_18
SEQEESHKKENS
>4099270_19
EQEESHKKENSQ
>4099270_20
QEESHKKENSQE
>4099270_21
EESHKKENSQES
>4099270_22
ESHKKENSQESA
>4099270_23
KDDVKEEKKTNE
>4099270_24
DDVKEEKKTNEK
>4099270_25
DVKEEKKTNEKK
>4099270_26
VKEEKKTNEKKD
>4099270_27
KEEKKTNEKKDD
>4099270_28
EEKKTNEKKDDG
>4099270_29
EKKTNEKKDDGK
>4099270_30
KKTNEKKDDGKT
>4099270_31
KTNEKKDDGKTD
>4099270_32
TNEKKDDGKTDK
>4099270_33
NEKKDDGKTDKV
>4099270_34
EKKDDGKTDKVQ
>4099270_35
KKDDGKTDKVQE
>4099270_36
KDDGKTDKVQEK
>4099270_37
DDGKTDKVQEKV
>4099270_38
DGKTDKVQEKVL
>4099270_39
GKTDKVQEKVLE
>4099270_40
KTDKVQEKVLEK
>4099270_41
GEEEDHNEGEGE
>4099270_42
EDHNEGEGEHEE
>4099270_43
DHNEGEGEHEEE
>4099270_44
HNEGEGEHEEEE
>4099270_45
NEGEGEHEEEEE
>4099270_46
EGEGEHEEEEEH
>4099270_47
GEGEHEEEEEHE
>4099270_48
EGEHEEEEEHEE
>4099270_49
GEHEEEEEHEED
>4099270_50
EHEEEEEHEEDD
>4099270_51
HEEEEEHEEDDD
>4099270_52
EEEEEHEEDDDV
>4099270_53
EEEEHEEDDDVE
>4099270_54
EEEHEEDDDVED
>4099270_55
EEHEEDDDVEDD
>4099270_56
EHEEDDDVEDDD
>4099270_57
HEEDDDVEDDDT
>4099270_58
EEDDDVEDDDTY
>4099270_59
EDDDVEDDDTYN
>4099270_60
DDVEDDDTYNKD
>4099270_61
DVEDDDTYNKDD
>4099270_62
VEDDDTYNKDDL
>4099270_63
EDDDTYNKDDLE
>4099270_64
KHNNGDCGDDKL
>4099270_65
HNNGDCGDDKLC
>4493896_1
FEKVQEWADLSN
>4493896_2
HVPNKKNKKKII
>4493896_3
VPNKKNKKKIID
>4493896_4
PNKKNKKKIIDK
>4493896_5
NKKNKKKIIDKS
>4493896_6
KKNKKKIIDKSK
>4493896_7
KNKKKIIDKSKS
>4493896_8
NKKKIIDKSKSN
>4493896_9
KKKIIDKSKSND
>4493896_10
DKPPYSPFNAST
>4493896_11
KPPYSPFNASTS
>4493896_12
INENNINNNDNK
>4493896_13
NENNINNNDNKR
>4493896_14
ENNINNNDNKRH
>4493896_15
NNINNNDNKRHN
>4493896_16
NINNNDNKRHNI
>4493896_17
INNNDNKRHNIQ
>4493896_18
HDDNSEKKNNNN
>4493896_19
DDNSEKKNNNNF
>4493896_20
DNSEKKNNNNFM
>4493896_21
NDEKDHWGGNLN
>4493896_22
DEKDHWGGNLNS
>4493896_23
SLERRLNNNNNN
>4493896_24
LERRLNNNNNNN
>4493896_25
ERRLNNNNNNNN
>4493896_26
RRLNNNNNNNNN
>4493896_27
RLNNNNNNNNNN
>4493896_28
LNNNNNNNNNNN
>4493896_29
NNNNNNNNNNNN
>4493896_30
NNNNNNNNNNNN
>4493896_31
NNNNNNNNNNNN
>4493896_32
NNNNNNNNNNNN
>4493896_33
NNNNNNNNNNNN
>4493896_34
NNNNNNNNNNNN
>4493896_35
NNNNNNNNNNNG
>4493896_36
NNNNNNNNNNGD
>4493896_37
NNNNNNNNNGDN
>4493896_38
NNNNNNNNGDNL
>4493896_39
NNNNNNNGDNLK
>4493896_40
NNNNNNGDNLKY
>4493896_41
NNNNNGDNLKYQ
>4493896_42
NNNNGDNLKYQG
>4493896_43
NNNGDNLKYQGS
>4493896_44
SMSTENDKYGKM
>4493896_45
MSTENDKYGKMG
>4493896_46
STENDKYGKMGN
>4493896_47
EDDEYGNYHNNN
>4493896_48
DDEYGNYHNNNY
>4493896_49
DEYGNYHNNNYN
>4493896_50
EYGNYHNNNYND
>4493896_51
YGNYHNNNYNDR
>4493896_52
GNYHNNNYNDRN
>4493896_53
NYHNNNYNDRNY
>4493896_54
YHNNNYNDRNYF
>4493896_55
HNNNYNDRNYFN
>4493896_56
YDEDDQYENNNN
>4493896_57
DEDDQYENNNNN
>4493896_58
EDDQYENNNNNN
>4493896_59
DDQYENNNNNNH
>4493896_60
DQYENNNNNNHS
>4493896_61
QYENNNNNNHSN
>4493896_62
YENNNNNNHSNN
>4493896_63
ENNNNNNHSNNN
>4493896_64
NNNNNNHSNNNN
>4493896_65
NNNNNHSNNNNM
>4493896_66
NNNNHSNNNNML
>4493896_67
NNNHSNNNNMLH
>4493896_68
NNHSNNNNMLHL
>4493896_69
NHSNNNNMLHLG
>4493896_70
LGSVDRNRRKQL
>4493896_71
GSVDRNRRKQLK
>4493896_72
SVDRNRRKQLKK
>4493896_73
VDRNRRKQLKKK
>4493896_74
DRNRRKQLKKKI
>4493896_75
RNRRKQLKKKIN
>4493896_76
NRRKQLKKKINN
>4493896_77
RRKQLKKKINNI
>4493896_78
EEEEDEEEEDNN
>4493896_79
EDEEEEDNNNNT
>4493896_80
DEEEEDNNNNTS
>4493896_81
EEEEDNNNNTSY
>4493896_82
EEEDNNNNTSYN
>4493896_83
EEDNNNNTSYNN
>4493896_84
EDNNNNTSYNNN
>4493896_85
DNNNNTSYNNNN
>4493896_86
NNNNTSYNNNNN
>4493896_87
NNNTSYNNNNNN
>4493896_88
NNTSYNNNNNNS
>4493896_89
NTSYNNNNNNSS
>4493896_90
TSYNNNNNNSSS
>4493896_91
SYNNNNNNSSSS
>4493896_92
YNNNNNNSSSSS
>4493896_93
ESNDEKNFKDKE
>4493896_94
NDEKNFKDKEIN
>4493896_95
YYLRRNDDLFVH
>4493896_96
LRRNDDLFVHYT
>4493896_97
GFKNEIVDRKNK
>4493896_98
FKNEIVDRKNKY
>4493896_99
KNEIVDRKNKYD
>4493896_100
NEIVDRKNKYDN
>4493896_101
EIVDRKNKYDNN
>4493896_102
KYDNNEYSESEI
>4493896_103
YDNNEYSESEIK
>4493896_104
DNNEYSESEIKM
>4493896_105
NNEYSESEIKMR
>4493896_106
SMNYIKRKVKKK
>4493896_107
MSNMEINTNSTM
>4493896_108
SNMEINTNSTMA
>4493896_109
NMEINTNSTMAN
>4493896_110
HMNNKINDNNNN
>4493896_111
MNNKINDNNNNN
>4493896_112
NNKINDNNNNNN
>4493896_113
NKINDNNNNNNV
>4493896_114
KINDNNNNNNVN
>4493896_115
INDNNNNNNVNY
>4493896_116
NDNNNNNNVNYF
>4493896_117
DNNNNNNVNYFF
>4493896_118
NNNNNNVNYFFD
>4493896_119
NNNNNVNYFFDG
>4493896_120
VNYFFDGNNSNN
>4493896_121
NYFFDGNNSNNN
>4493896_122
YFFDGNNSNNNN
>4493896_123
FFDGNNSNNNNN
>4493896_124
FDGNNSNNNNNN
>4493896_125
DGNNSNNNNNNN
>4493896_126
GNNSNNNNNNNI
>4493896_127
NNSNNNNNNNIL
>4493896_128
NSNNNNNNNILE
>4493896_129
SNNNNNNNILEN
>4493896_130
NNNNNNNILENN
>4493896_131
NNNNNNILENNN
>4493896_132
YFLKNILNNCTC
>4493896_133
KNILNNCTCENK
>4493896_134
NILNNCTCENKN
>4493896_135
GDDTDDDDDDDD
>4493896_136
DDTDDDDDDDDD
>4493896_137
DTDDDDDDDDDD
>4493896_138
TDDDDDDDDDDD
>4493896_139
DDDDDDDDDDDD
>4493896_140
DDDDDEEEDDDD
>4493896_141
DDDDEEEDDDDE
>4493896_142
DDDEEEDDDDED
>4493896_143
DDEEEDDDDEDD
>4493896_144
DEEEDDDDEDDD
>4493896_145
EEEDDDDEDDDD
>4493896_146
EEDDDDEDDDDE
>4493896_147
EDDDDEDDDDED
>4493896_148
DDDDEDDDDEDD
>4493896_149
LKNMSSKKGKKK
>4493896_150
KNMSSKKGKKKK
>4493896_151
NMSSKKGKKKKK
>4493896_152
MSSKKGKKKKKK
>4493896_153
SSKKGKKKKKKS
>4493896_154
SKKGKKKKKKSV
>4493896_155
KKGKKKKKKSVH
>4493896_156
KGKKKKKKSVHK
>4493896_157
GKKKKKKSVHKN
>4493896_158
KKKKKKSVHKNK
>4493896_159
KKKKKSVHKNKL
>4493896_160
KYMNEDITNNNN
>4493896_161
YMNEDITNNNNN
>4493896_162
MNEDITNNNNNI
>4493896_163
NEDITNNNNNIN
>4493896_164
EDITNNNNNINN
>4493896_165
DITNNNNNINNN
>4493896_166
ITNNNNNINNNS
>4493896_167
TNNNNNINNNSN
>4493896_168
NNNNNINNNSNN
>4493896_169
NNNNINNNSNNN
>4493896_170
NNNINNNSNNNN
>4493896_171
NNINNNSNNNNN
>4493896_172
NINNNSNNNNNN
>4493896_173
INNNSNNNNNNK
>4493896_174
NNNSNNNNNNKN
>4493896_175
NNSNNNNNNKNN
>4493896_176
NSNNNNNNKNNI
>4493896_177
SNNNNNNKNNIN
>4493896_178
NNNNNNKNNINN
>4493896_179
NNNNNKNNINNN
>4493896_180
NNNNKNNINNNN
>4493896_181
NNNKNNINNNNN
>4493896_182
NNKNNINNNNNN
>4493896_183
NKNNINNNNNNN
>4493896_184
KNNINNNNNNNN
>4493896_185
NNINNNNNNNNN
>4493896_186
NINNNNNNNNNN
>4493896_187
INNNNNNNNNNN
>4493896_188
NNNNNNNNNNNN
>4493896_189
NNNNNNNNNNNN
>4493896_190
NNNNNNNNNNNN
>4493896_191
NNNNNNNNNNNN
>4493896_192
NNNNNNNNNNNN
>4493896_193
NNNNNNNNNNNL
>4493896_194
NNNNNNNNNNLN
>4493896_195
NNNNNNNNNLNN
>4493896_196
NNNNNNNNLNNL
>4493896_197
NNNNNNNLNNLN
>4493896_198
NNNNNNLNNLNN
>4493896_199
NNNNNLNNLNNF
>4493896_200
NLNNFNNNVSIN
>4493896_201
LNNFNNNVSINN
>4493896_202
NNFNNNVSINNG
>4493896_203
NFNNNVSINNGN
>4493896_204
FNNNVSINNGNN
>4493896_205
NNNVSINNGNNK
>4493896_206
NNVSINNGNNKY
>4493896_207
NVSINNGNNKYR
>4493896_208
YVSLKDNMNNMN
>4493896_209
VSLKDNMNNMNN
>4493896_210
LKDNMNNMNNMN
>4493896_211
KDNMNNMNNMNN
>4493896_212
DNMNNMNNMNNV
>4493896_213
NMNNMNNMNNVN
>4493896_214
MNNMNNMNNVNN
>4493896_215
NNMNNMNNVNNM
>4493896_216
NMNNMNNVNNMN
>4493896_217
MNNMNNVNNMNN
>4493896_218
NNMNNVNNMNNV
>4493896_219
NMNNVNNMNNVN
>4493896_220
MNNVNNMNNVNN
>4493896_221
NNVNNMNNVNNM
>4493896_222
NVNNMNNVNNMN
>4493896_223
VNNMNNVNNMNN
>4493896_224
NNMNNVNNMNNV
>4493896_225
NMNNVNNMNNVN
>4493896_226
MNNVNNMNNVNN
>4493896_227
NNVNNMNNVNNV
>4493896_228
NVNNMNNVNNVN
>4493896_229
VNNMNNVNNVNN
>4493896_230
NNMNNVNNVNNV
>4493896_231
NMNNVNNVNNVN
>4493896_232
MNNVNNVNNVNN
>4493896_233
NNVNNVNNVNNV
>4493896_234
NVNNVNNVNNVN
>4493896_235
VNNVNNVNNVNY
>4493896_236
NNVNNVNNVNYH
>4493896_237
NVNNVNNVNYHN
>4493896_238
VNNVNNVNYHNN
>4493896_239
NNVNNVNYHNNT
>4493896_240
NNVNYHNNTINN
>4493896_241
NVNYHNNTINNN
>4493896_242
VNYHNNTINNNN
>4493896_243
NYHNNTINNNNN
>4493896_244
YHNNTINNNNNN
>4493896_245
HNNTINNNNNNN
>4493896_246
NNTINNNNNNNN
>4493896_247
NTINNNNNNNNF
>4493896_248
TINNNNNNNNFS
>4493896_249
INNNNNNNNFSN
>4493896_250
NNNNNNNNFSNH
>4493896_251
NNNNNNNFSNHT
>4493896_252
NNNNNNFSNHTS
>4493896_253
NNNNNFSNHTSY
>4493896_254
NNNNFSNHTSYV
>4493896_255
FLTNESTEKDKV
>4493896_256
IINRNNYNMKND
>4493896_257
INRNNYNMKNDV
>4493896_258
LIYRDEMKNELK
>4493896_259
IYRDEMKNELKC
>4493896_260
YRDEMKNELKCD
>4493896_261
RDEMKNELKCDK
>4493896_262
DEMKNELKCDKK
>4493896_263
EMKNELKCDKKF
>4493896_264
NELKCDKKFQDD
>4493896_265
FSIKTDDKFVNV
>4493896_266
SIKTDDKFVNVQ
>4493896_267
IKTDDKFVNVQH
>4493896_268
KTDDKFVNVQHK
>4493896_269
HLINNDDKNNVV
>4493896_270
LINNDDKNNVVN
>4493896_271
INNDDKNNVVNN
>4493896_272
NNDDKNNVVNNN
>4493896_273
NDDKNNVVNNNS
>4493896_274
DDKNNVVNNNSY
>4493896_275
DKNNVVNNNSYI
>4493896_276
KNNVVNNNSYIY
>4493896_277
SYIYYDNNSNVY
>4493896_278
IYYDNNSNVYNN
>4493896_279
YYDNNSNVYNNN
>4493896_280
YDNNSNVYNNNN
>4493896_281
DNNSNVYNNNNT
>4493896_282
NNSNVYNNNNTN
>4493896_283
NSNVYNNNNTNI
>4493896_284
SNVYNNNNTNIY
>4493896_285
NVYNNNNTNIYN
>4493896_286
VYNNNNTNIYNN
>4493896_287
YNNNNTNIYNNN
>4493896_288
NNNNTNIYNNNN
>4493896_289
NNNTNIYNNNNN
>4493896_290
NNTNIYNNNNNN
>4493896_291
NTNIYNNNNNNE
>4493896_292
TNIYNNNNNNEN
>4493896_293
NIYNNNNNNENN
>4493896_294
IYNNNNNNENNA
>4493896_295
YNNNNNNENNAF
>4493896_296
NNNNNNENNAFN
>4493896_297
NNNNNENNAFNN
>4493896_298
NNNNENNAFNNN
>4493896_299
NNNENNAFNNNM
>4493896_300
NNENNAFNNNMP
>4493896_301
NENNAFNNNMPN
>4493896_302
ENNAFNNNMPNN
>4493896_303
NNAFNNNMPNNS
>4493896_304
NAFNNNMPNNSN
>4493896_305
AFNNNMPNNSNI
>4493896_306
FNNNMPNNSNIM
>4493896_307
NNNMPNNSNIMN
>4493896_308
NNMPNNSNIMNN
>4493896_309
PNNSNIMNNMNN
>4493896_310
GHNINSNENVNQ
>4493896_311
NVNQNDLNNNSN
>4493896_312
VNQNDLNNNSNY
>4493896_313
NQNDLNNNSNYN
>4493896_314
QNDLNNNSNYNY
>4493896_315
NDLNNNSNYNYN
>4493896_316
DLNNNSNYNYNR
>4493896_317
LNNNSNYNYNRG
>4493896_318
NNNSNYNYNRGM
>4493896_319
NNMNGDINNING
>4493896_320
NNINGDINNMNG
>4493896_321
NGDINNMNGDIN
>4493896_322
GDINNMNGDINN
>4493896_323
INNMNGDINNMN
>4493896_324
NNMNGDINNMNG
>4493896_325
NGDINNMNGDIN
>4493896_326
GDINNMNGDINN
>4493896_327
INNMNGDINNMN
>4493896_328
NNMNGDINNMNG
>4493896_329
NGDINNMNGDIN
>4493896_330
GDINNMNGDINN
>4493896_331
INNMNGDINNMN
>4493896_332
NNMNGDINNMNG
>4493896_333
NGDINNMNGDIN
>4493896_334
GDINNMNGDINN
>4493896_335
INNMNGDINNMN
>4493896_336
NNMNGDINNMNG
>4493896_337
NMNGDINNMNGG
>4493896_338
MNGDINNMNGGN
>4493896_339
NGDINNMNGGNF
>4493896_340
GDINNMNGGNFK
>4493896_341
GGNFKNPNSYNN
>4493896_342
GNFKNPNSYNNN
>4493896_343
NFKNPNSYNNNN
>4493896_344
FKNPNSYNNNNN
>4493896_345
KNPNSYNNNNNM
>4493896_346
NPNSYNNNNNMN
>4493896_347
PNSYNNNNNMNS
>4493896_348
NSYNNNNNMNSY
>4493896_349
SYNNNNNMNSYY
>4493896_350
YNNNNNMNSYYS
>4493896_351
NNNNNMNSYYSH
>4493896_352
NNNNMNSYYSHN
>4493896_353
DYHKDNDNMRNN
>4493896_354
YHKDNDNMRNNV
>4493896_355
HKDNDNMRNNVN
>4493896_356
KDNDNMRNNVNS
>4493896_357
DNDNMRNNVNSS
>4493896_358
NDNMRNNVNSSN
>4493896_359
SNSNFHNNNQDV
>4493896_360
NSNFHNNNQDVQ
>4493896_361
IMNRKNDSDGNV
>4493896_362
MNRKNDSDGNVG
>4493896_363
NRKNDSDGNVGN
>4493896_364
RKNDSDGNVGNF
>4493896_365
DSDGNVGNFDNN
>4493896_366
SDGNVGNFDNNS
>4493896_367
DGNVGNFDNNST
>4493896_368
GNVGNFDNNSTY
>4493896_369
NVGNFDNNSTYS
>4493896_370
VGNFDNNSTYSY
>4493896_371
GNFDNNSTYSYM
>4493896_372
NFDNNSTYSYMN
>4493896_373
SMRLTNINNNNN
>4493896_374
MRLTNINNNNNI
>4493896_375
RLTNINNNNNIN
>4493896_376
LTNINNNNNINI
>4493896_377
TNINNNNNININ
>4493896_378
NINNNNNININN
>4493896_379
INNNNNININNN
>4493896_380
NNNNNININNNN
>4493896_381
NNNNININNNNN
>4493896_382
NNNININNNNNN
>4493896_383
NNININNNNNNN
>4493896_384
NININNNNNNNN
>4493896_385
ININNNNNNNNN
>4493896_386
NINNNNNNNNNL
>4493896_387
INNNNNNNNNLF
>4493896_388
NNNNNNNNNLFA
>4493896_389
NNNNNNNNLFAY
>4493896_390
NNNNNNNLFAYN
>4493896_391
NNNNNNLFAYNK
>4493896_392
NNNNNLFAYNKN
>4493896_393
NNNNLFAYNKNN
>4493896_394
NNLFAYNKNNPN
>4493896_395
NLFAYNKNNPNA
>4493896_396
LFAYNKNNPNAL
>4493896_397
FAYNKNNPNALV
>4493896_398
AYNKNNPNALVN
>4493896_399
YNKNNPNALVNN
>4493896_400
NKNNPNALVNNM
>4493896_401
KNNPNALVNNMN
>4493896_402
NNPNALVNNMNN
>4493896_403
LVNNMNNQDKPD
>4493896_404
VNNMNNQDKPDQ
>4493896_405
NNMNNQDKPDQH
>4493896_406
NMNNQDKPDQHN
>4493896_407
MNNQDKPDQHNN
>4493896_408
NNQDKPDQHNNS
>4493896_409
NQDKPDQHNNSH
>4493896_410
NDMNQFGNSNYN
>4493896_411
DMNQFGNSNYNN
>4493896_412
MNQFGNSNYNNM
>4493896_413
NQFGNSNYNNMD
>4493896_414
QFGNSNYNNMDN
>4493896_415
FGNSNYNNMDNT
>4493896_416
GNSNYNNMDNTN
>4493896_417
NSNYNNMDNTNN
>4493896_418
SNYNNMDNTNNK
>4493896_419
NYNNMDNTNNKF
>4493896_420
YNNMDNTNNKFY
>4493896_421
NNMDNTNNKFYN
>4493896_422
NMDNTNNKFYNN
>4493896_423
DNTNNKFYNNYN
>4493896_424
EGHTIYDNNNNN
>4493896_425
GHTIYDNNNNNN
>4493896_426
HTIYDNNNNNNN
>4493896_427
TIYDNNNNNNNN
>4493896_428
IYDNNNNNNNNS
>4493896_429
YDNNNNNNNNSN
>4493896_430
DNNNNNNNNSNN
>4493896_431
NNNNNNNNSNNG
>4493896_432
NNNNNNNSNNGA
>4493896_433
NNNNNNSNNGAV
>4493896_434
NNNNNSNNGAVN
>4493896_435
NNNNSNNGAVNI
>4493896_436
NNNSNNGAVNIN
>4493896_437
NSVQGENNVMSR
>4493896_438
SVQGENNVMSRN
>4493896_439
NNHHNNYHNNNN
>4493896_440
NHHNNYHNNNNN
>4493896_441
HHNNYHNNNNNH
>4493896_442
HNNYHNNNNNHH
>4493896_443
NNYHNNNNNHHN
>4493896_444
NYHNNNNNHHNN
>4493896_445
YHNNNNNHHNNN
>4493896_446
HNNNNNHHNNNI
>4493896_447
NNNNNHHNNNIN
>4493896_448
NNNNHHNNNINN
>4493896_449
NSNFYDDKNNYT
>4493896_450
SNFYDDKNNYTH
>4493896_451
SKSDYYYEQREK
>4493896_452
KSDYYYEQREKL
>4493896_453
SDYYYEQREKLY
>4493896_454
DYYYEQREKLYK
>4493896_455
YYYEQREKLYKE
>4493896_456
YYEQREKLYKEH
>4493896_457
YEQREKLYKEHR
>4493896_458
EQREKLYKEHRR
>4493896_459
QREKLYKEHRRK
>4493896_460
REKLYKEHRRKM
>4493896_461
QNIRTDSSNNNN
>4493896_462
NIRTDSSNNNNN
>4493896_463
IRTDSSNNNNNN
>4493896_464
RTDSSNNNNNNN
>4493896_465
TDSSNNNNNNNI
>4493896_466
DSSNNNNNNNIN
>4493896_467
SSNNNNNNNINS
>4493896_468
SNNNNNNNINSN
>4493896_469
NNNNNNNINSNN
>4493896_470
NNNNNNINSNNN
>4493896_471
NNNNNINSNNNN
>4493896_472
NNNNINSNNNNN
>4493896_473
NNNINSNNNNNN
>4493896_474
NNINSNNNNNNN
>4493896_475
NINSNNNNNNNN
>4493896_476
INSNNNNNNNNN
>4493896_477
NSNNNNNNNNNN
>4493896_478
SNNNNNNNNNNN
>4493896_479
NNNNNNNNNNNN
>4493896_480
NNNNNNNNNNNN
>4493896_481
NNNNNNNNNNNN
>4493896_482
NNNNNNNNNNNN
>4493896_483
NNNNNNNNNNNN
>4493896_484
NNNNNNNNNNNN
>4493896_485
NNNNNNNNNNNN
>4493896_486
NNNNNNNNNNNN
>4493896_487
NNNNNNNNNNNN
>4493896_488
NNNNNNNNNNNN
>4493896_489
NNNNNNNNNNNI
>4493896_490
NNNNNNNNNNIY
>4493896_491
NNNNNNNNNIYN
>4493896_492
NNNNNNNNIYNN
>4493896_493
NNNNNNNIYNNN
>4493896_494
NNNNNNIYNNNN
>4493896_495
NNNNNIYNNNNY
>4493896_496
NNNNIYNNNNYY
>4493896_497
NNNIYNNNNYYY
>4493896_498
NNIYNNNNYYYS
>4493896_499
NIYNNNNYYYSS
>4493896_500
GSNKKIKREKIR
>4493896_501
SNKKIKREKIRE
>4493896_502
NKKIKREKIREY
>4493896_503
KKIKREKIREYF
>4493896_504
KIKREKIREYFK
>4493896_505
IKREKIREYFKK
>4493896_506
KREKIREYFKKE
>4493896_507
REKIREYFKKEK
>4493896_508
EKIREYFKKEKN
>4493896_509
KIREYFKKEKNL
>4493896_510
IREYFKKEKNLL
>4493896_511
SFIKKITQTSQN
>4493896_512
YYIIQNYFINNN
>4493896_513
YIIQNYFINNNY
>4493896_514
IQNYFINNNYFH
>4493896_515
NKKKKQKNVVRY
>4493896_516
KKKKQKNVVRYV
>4493896_517
FDDTYYKRKDNS
>4493896_518
DDTYYKRKDNSG
>4493896_519
DTYYKRKDNSGY
>4493896_520
TYYKRKDNSGYT
>4493896_521
YYKRKDNSGYTN
>4493896_522
SLMTGNQTSSTK
>4493896_523
LMTGNQTSSTKD
>4493896_524
MTGNQTSSTKDV
>4493896_525
TGNQTSSTKDVG
>4493896_526
GNQTSSTKDVGG
>4493896_527
NMIHPNQINNNN
>4493896_528
MIHPNQINNNNN
>4493896_529
IHPNQINNNNNN
>4493896_530
HPNQINNNNNNN
>4493896_531
PNQINNNNNNNN
>4493896_532
NQINNNNNNNNN
>4493896_533
QINNNNNNNNNN
>4493896_534
INNNNNNNNNNN
>4493896_535
NNNNNNNNNNNN
>4493896_536
NNNNNNNNNNNV
>4493896_537
NNNNNNNNNNVY
>4493896_538
NNNNNNNNNVYN
>4493896_539
NNNNNNNNVYNF
>4493896_540
NNNNNNNVYNFN
>4493896_541
NNNNNNVYNFND
>4493896_542
NNNNNVYNFNDF
>4493896_543
NNNNVYNFNDFT
>4493896_544
KKKKAFTTDDYF
>4493896_545
LYESKNNFTSIR
>4493896_546
YESKNNFTSIRS
>4493896_547
ESKNNFTSIRSE
>4493896_548
NSNNILTNDNNT
>4493896_549
SNNILTNDNNTN
>4493896_550
NNILTNDNNTNN
>4493896_551
NILTNDNNTNNN
>4493896_552
ILTNDNNTNNNI
>4493896_553
LTNDNNTNNNIH
>4493896_554
TNDNNTNNNIHS
>4493896_555
NDNNTNNNIHSN
>4493896_556
DNNTNNNIHSNI
>4493896_557
HNGSSSNNNNNN
>4493896_558
NGSSSNNNNNNN
>4493896_559
GSSSNNNNNNNS
>4493896_560
SSSNNNNNNNSV
>4493896_561
SSNNNNNNNSVC
>4493896_562
SNNNNNNNSVCT
>4493896_563
NNNNNNNSVCTG
>4493896_564
NNNNNNSVCTGI
>4493896_565
NNNNNSVCTGIK
>4493896_566
NNNNSVCTGIKL
>4493896_567
KSTRTYNSSLQE
>4493896_568
STRTYNSSLQEG
>4493896_569
TRTYNSSLQEGS
>4493896_570
RTYNSSLQEGSD
>4493896_571
TYNSSLQEGSDY
>4493896_572
YNSSLQEGSDYD
>4493896_573
NSSLQEGSDYDE
>4493896_574
DVDVDVDVDDDD
>4493896_575
VDVDVDVDDDDD
>4493896_576
DVDVDVDDDDDD
>4493896_577
VDVDVDDDDDDD
>4493896_578
DVDVDDDDDDDV
>4493896_579
VDVDDDDDDDVD
>4493896_580
DVDIVDVDVDDV
>4493896_581
VDIVDVDVDDVV
>4493896_582
DIVDVDVDDVVV
>4493896_583
IVDVDVDDVVVD
>4493896_584
VDVDVDDVVVDY
>4493896_585
DVDVDDVVVDYN
>4493896_586
VDVDDVVVDYNY
>4493896_587
DNDMMNSNNNMN
>4493896_588
NDMMNSNNNMNS
>4493896_589
DMMNSNNNMNSM
>4493896_590
MMNSNNNMNSMM
>4493896_591
MNSNNNMNSMMV
>4493896_592
NSNNNMNSMMVP
>4493896_593
DDEFQENINNNN
>4493896_594
DEFQENINNNNN
>4493896_595
EFQENINNNNNN
>4493896_596
FQENINNNNNNN
>4493896_597
QENINNNNNNNN
>4493896_598
ENINNNNNNNNN
>4493896_599
NINNNNNNNNNN
>4493896_600
INNNNNNNNNNN
>4493896_601
NNNNNNNNNNND
>4493896_602
NNNNNNNNNNDN
>4493896_603
NNNNNNNNNDNM
>4493896_604
NNNNNNNNDNMY
>4493896_605
NNNNNNNDNMYL
>4493896_606
NNNNNNDNMYLS
>4493896_607
NNNNNDNMYLSS
>4493896_608
DIHELSKKKKKK
>4493896_609
IHELSKKKKKKK
>4493896_610
HELSKKKKKKKK
>4493896_611
ELSKKKKKKKKK
>4493896_612
LSKKKKKKKKKI
>4493896_613
SKKKKKKKKKIS
>4493896_614
KKKKKKKKKISI
>4493896_615
KKKKKKKKISIH
>4493896_616
KKKKKKKISIHS
>4493896_617
KKKKKKISIHSC
>4493896_618
KKKKKISIHSCK
>4493896_619
KKKKISIHSCKN
>4996515_1
CTGESQTGNTGG
>4996515_2
TGESQTGNTGGG
>4996515_3
GESQTGNTGGGQ
>4996515_4
ESQTGNTGGGQA
>4996515_5
SQTGNTGGGQAG
>4996515_6
QTGNTGGGQAGN
>4996515_7
TGNTGGGQAGNT
>4996515_8
GNTGGGQAGNTV
>4996515_9
NTGGGQAGNTVG
>4996515_10
TGGGQAGNTVGD
>4996515_11
GGGQAGNTVGDQ
>4996515_12
GGQAGNTVGDQA
>4996515_13
GDQAGSTGGSPQ
>4996515_14
DQAGSTGGSPQG
>4996515_15
QAGSTGGSPQGS
>4996515_16
AGSTGGSPQGST
>4996515_17
GSTGGSPQGSTG
>4996515_18
STGGSPQGSTGA
>4996515_19
TGGSPQGSTGAS
>4996515_20
GGSPQGSTGASQ
>4996515_21
GSPQGSTGASQP
>4996515_22
SPQGSTGASQPG
>4996515_23
PQGSTGASQPGS
>4996515_24
QGSTGASQPGSS
>4996515_25
GSTGASQPGSSE
>4996515_26
STGASQPGSSEP
>4996515_27
TGASQPGSSEPS
>4996515_28
VSVSQTSTSSEK
>4996515_29
SVSQTSTSSEKQ
>4996515_30
VSQTSTSSEKQD
>4996515_31
SQTSTSSEKQDT
>4996515_32
QTSTSSEKQDTI
>4996515_33
TSTSSEKQDTIQ
>4996515_34
STSSEKQDTIQV
>4996515_35
VKLPSNGTTGEQ
>4996515_36
KLPSNGTTGEQG
>4996515_37
LPSNGTTGEQGS
>4996515_38
PSNGTTGEQGSS
>4996515_39
SNGTTGEQGSST
>4996515_40
SSSVNPPANGAG
>4996515_41
SSVNPPANGAGS
>4996515_42
SVNPPANGAGST
>4996515_43
VNPPANGAGSTP
>4996515_44
NPPANGAGSTPD
>4996515_45
PPANGAGSTPDA
>4996515_46
PANGAGSTPDAK
>4996515_47
ANGAGSTPDAKK
>5410261_1
GAEVIGGSPNNE
>5410261_2
AEVIGGSPNNEA
>5410261_3
EVIGGSPNNEAP
>5410261_4
VIGGSPNNEAPN
>5410261_5
IGGSPNNEAPNS
>5410261_6
GGSPNNEAPNSS
>5410261_7
GSPNNEAPNSSR
>5410261_8
SPNNEAPNSSRH
>5410261_9
PNNEAPNSSRHH
>5410261_10
LDQVTEKEKKTI
>5410261_11
DQVTEKEKKTIE
>5410261_12
QVTEKEKKTIEE
>5410261_13
VTEKEKKTIEEA
>5410261_14
TEKEKKTIEEAS
>5410261_15
EKEKKTIEEASV
>5410261_16
KEKKTIEEASVQ
>5410261_17
EKKTIEEASVQA
>5410261_18
KKTIEEASVQAQ
>5410261_19
KTIEEASVQAQD
>5410261_20
TIEEASVQAQDG
>5410261_21
EASVQAQDGPNA
>5410261_22
SVQAQDGPNAEP
>5410261_23
VQAQDGPNAEPN
>5410261_24
QAQDGPNAEPNN
>5410261_25
AQDGPNAEPNNA
>5410261_26
QDGPNAEPNNAE
>5410261_27
DGPNAEPNNAEQ
>5410261_28
GPNAEPNNAEQI
>5410261_29
PNAEPNNAEQIQ
>5410261_30
NAEPNNAEQIQA
>5410261_31
AEPNNAEQIQAE
>5410261_32
AEEAKKEAAIAE
>5410261_33
EEAKKEAAIAEK
>5410261_34
AHAKAQKASDTT
>5410261_35
HAKAQKASDTTK
>5410261_36
AKAQKASDTTKT
>5410261_37
KAQKASDTTKTV
>5410261_38
AQKASDTTKTVE
>5410261_39
KTNAEAAANKAK
>5410261_40
TNAEAAANKAKD
>5410261_41
NAEAAANKAKDE
>5410261_42
AEAAANKAKDEA
>5410261_43
EAAANKAKDEAG
>5410261_44
AAIEAKKQQVKA
>5410261_45
AIEAKKQQVKAE
>5410261_46
IEAKKQQVKAEI
>5410261_47
EAKKQQVKAEIA
>5410261_48
KEEADAAQKKAE
>5410261_49
AAQKKAEEAKKI
>5410261_50
AQKKAEEAKKIV
>5410261_51
QKKAEEAKKIVD
>5410261_52
KKAEEAKKIVDK
>5410261_53
TEAGEKAQEAEN
>5410261_54
EAGEKAQEAENL
>5410261_55
GEKAQEAENLPA
>5410261_56
EKAQEAENLPAE
>5410261_57
EAENDATEAKKQ
>5410261_58
AENDATEAKKQA
>5410261_59
ENDATEAKKQAE
>5410261_60
NDATEAKKQAEK
>5410261_61
DATEAKKQAEKA
>5410261_62
ATEAKKQAEKAK
>5410261_63
TEAKKQAEKAKA
>5410261_64
EAKKQAEKAKAA
>5410261_65
KAHSDEAQQENK
>5410261_66
AHSDEAQQENKN
>5410261_67
HSDEAQQENKNA
>5410261_68
SDEAQQENKNAK
>5410261_69
DEAQQENKNAKD
>5410261_70
EAQQENKNAKDA
>5410261_71
DASEEAENRAVD
>5410261_72
TDLSKLEEAKEE
>5410261_73
DLSKLEEAKEEA
>5410261_74
LSKLEEAKEEAI
>5410261_75
SKLEEAKEEAID
>5410261_76
KLEEAKEEAIDA
>5410261_77
LEEAKEEAIDAA
>5410261_78
EEAKEEAIDAAN
>5410261_79
AAAEAKQEAAKV
>5410261_80
AAEAKQEAAKVG
>5410261_81
AEAKQEAAKVGA
>5410261_82
EAKQEAAKVGAS
>5410261_83
AKQEAAKVGASK
>5410261_84
KQEAAKVGASKE
>5410261_85
EAAKVGASKEPQ
>5410261_86
AKVGASKEPQET
>5410261_87
EDAAEEAKEAAK
>5410261_88
DAAEEAKEAAKK
>5410261_89
AAEEAKEAAKKA
>5410261_90
AEEAKEAAKKAN
>5410261_91
EEAKEAAKKANE
>5410261_92
EAKEAAKKANEA
>5410261_93
AKEAAKKANEAT
>5410261_94
KEAAKKANEATD
>5410261_95
AAAKKAKKAREK
>5410261_96
AAKKAKKAREKA
>5410261_97
AKKAKKAREKAA
>5410261_98
KKAKKAREKAAY
>5410261_99
NITSKEEQVKEE
>5410261_100
ITSKEEQVKEEV
>5410261_101
TSKEEQVKEEVE
>5410261_102
SKEEQVKEEVED
>5410261_103
KEEQVKEEVEDQ
>5410261_104
EEQVKEEVEDQG
>5410261_105
DQGDEDNSEAEV
>5410261_106
QGDEDNSEAEVE
>5410261_107
EALPNGSGAQEE
>5410261_108
ALPNGSGAQEED
>5410261_109
LPNGSGAQEEDV
>5410261_110
PNGSGAQEEDVN
>5410261_111
NGSGAQEEDVNL
>5410261_112
GSGAQEEDVNLE
>5410261_113
SGAQEEDVNLEM
>5410261_114
DEEEVEENVATN
>5410261_115
EEEVEENVATNQ
>5410261_116
ATNQQTGGNREK
>5410261_117
TNQQTGGNREKR
>5410261_118
NQQTGGNREKRN
>5410261_119
QQTGGNREKRNT
>5410261_120
QTGGNREKRNTS
>5410261_121
TGGNREKRNTSD
>5410261_122
GGNREKRNTSDT
>5410261_123
GNREKRNTSDTV
>5410261_124
DEFDTYDDIKKV
>5410261_125
EFDTYDDIKKVT
>5410261_126
TYDDIKKVTEAL
>5911418_1
VTEDYIKKIDDY
>5911418_2
TEDYIKKIDDYL
>5911418_3
DYIKKIDDYLWV
>5911418_4
VIEEVSINVDHA
>5911418_5
IEEVSINVDHAR
>5911418_6
EEVSINVDHARE
>5911418_7
SINVDHAREVKE
>5911418_8
INVDHAREVKEK
>5911418_9
NVDHAREVKEKK
>5911418_10
VDHAREVKEKKR
>5911418_11
DHAREVKEKKRI
>5911418_12
HAREVKEKKRIM
>5911418_13
DVVDSYIIKPIP
>5911418_14
VVDSYIIKPIPA
>5911418_15
VDSYIIKPIPAL
>5911418_16
DSYIIKPIPALP
>6525238_1
DGINVNGDNNYG
>6525238_2
GINVNGDNNYGK
>6525238_3
NVNGDNNYGKTI
>6525238_4
VNGDNNYGKTII
>6525238_5
NGDNNYGKTIIN
>6525238_6
GDNNYGKTIINN
>6525238_7
DNNYGKTIINND
>6525238_8
NNYGKTIINNDF
>6525238_9
NYGKTIINNDFN
>6525238_10
YGKTIINNDFNF
>6525238_11
GKTIINNDFNFD
>6525238_12
KTIINNDFNFDD
>6525238_13
TIINNDFNFDDY
>6525238_14
AILEEDDSKDDM
>6525238_15
ILEEDDSKDDME
>6525238_16
LEEDDSKDDMEF
>6525238_17
EEDDSKDDMEFK
>6525238_18
EDDSKDDMEFKA
>6525238_19
PSVVKTSTPSGT
>6525238_20
SVVKTSTPSGTQ
>6525238_21
VVKTSTPSGTQT
>6525238_22
VKTSTPSGTQTS
>6525238_23
KTSTPSGTQTSG
>6525238_24
TSTPSGTQTSGL
>6525238_25
STPSGTQTSGLK
>6525238_26
ASPHGESNSSEE
[truncated: 711,790 more chars]
