# Supplementary material for: An assessment on epitope prediction methods for protozoa genomes
Source: BMC Bioinformatics. 2012 Nov 21;13:309. doi: 10.1186/1471-2105-13-309 (PMC3543197; doi:10.1186/1471-2105-13-309)
Supplement: Additional file 6 — Predictions made by WoLF PSORT. This file contains predictions made by WoLF PSORT. [file 1471-2105-13-309-S6.txt]

A4H5X0	cyto	16.5
A4HK17	plas	30
A4HU65	cyto	15
A4I7K1	cyto	13.5
B6EU02	cyto	11.5
O00874	plas	26
O15697	mito	17
O15886	nucl	19.5
O96423	cyto	25.5
P00077	cyto	14
P00078	extr	11
P00164	plas	32
P02896	cyto	13
P02897	extr	28
P02898	extr	27
P02899	extr	15
P02900	mito	11
P04371	plas	28
P04372	plas	30
P04540	plas	28
P04789	cyto	16
P06013	cyto	17
P06014	extr	17
P06015	pero	15
P06016	cyto	11
P06017	extr	17
P06660	cyto	17
P07208	extr	20
P07209	extr	18
P07377	cyto	17.5
P07378	cyto	18
P07749	mito	16
P07752	cyto	14.5
P08148	mito	9.5
P08469	extr	24
P08893	cyto	18.5
P08966	cyto	30
P08967	cyto	28
P09194	cyto	22.5
P09791	extr	23
P10097	mito	18.5
P11718	plas	26
P12076	mito	30
P12432	cysk	31
P12433	cysk	32
P12522	plas	26
P12531	cyto	15
P12861	cyto	14
P13110	cyto	22
P13377	cyto	15.5
P13735	cyto	16
P13865	plas	32
P14043	extr	22
P14544	plas	28
P14545	plas	28
P14546	plas	31
P14548	plas	31
P14658	extr	21
P14699	nucl	16.5
P14700	extr	27
P15576	plas	31
P15583	plas	30
P15706	plas	16
P17545	nucl	28
P17546	nucl	28
P17843	extr	15
P17882	mito	13
P18764	extr	25
P18822	cyto	22.5
P20583	mito	29
P20946	extr	20
P20947	extr	23
P20948	mito	21.5
P20949	plas	19
P20950	extr	17
P21148	nucl	21
P21301	plas	27
P21441	plas	28
P21840	extr	9
P21978	extr	25
P22225	cyto	15.5
P22512	cyto	18
P22513	cyto	21.5
P23223	plas	23
P23253	cyto	8
P24499	plas	28
P25055	cyto	15
P26326	extr	21
P26327	mito	11
P26328	extr	25
P26329	golg	12.5
P26330	extr	23
P26331	extr	17
P26332	E.R.	18
P26333	extr	24
P26334	extr	17
P26335	extr	25
P26338	plas	19
P27570	cyto	14.5
P27727	cyto	13
P27741	cyto	17
P27795	nucl	32
P27891	nucl	29
P27892	nucl	29
P27893	nucl	32
P28593	cyto	14
P30190	nucl	14.5
P30826	plas	29
P33447	nucl	26.5
P35066	nucl	30
P35315	plas	24
P35549	nucl	32
P35758	cyto_nucl	20
P36889	cyto	22.5
P39040	cyto	13.5
P39050	cyto	15.5
P39051	cyto	16.5
P41166	cyto	26
P41760	cyto	20
P41762	cyto	24
P42861	cyto	19
P42864	plas	26
P43152	cyto	22
P45520	cysk	15
P48499	cyto	21.5
P50312	cyto	28
P52270	cyto	20.5
P53477	cysk	31
P69300	cyto	19.5
P69301	cyto	19.5
P82864	mito	25
P90551	cyto	12
P90593	extr	16
P98003	plas	28
P98023	plas	31
Q00689	plas	19.5
Q01440	plas	28
Q01441	plas	32
Q01558	cyto	17.5
Q01889	extr	11
Q03650	plas	28
Q03877	plas	15
Q04832	extr	15
Q05094	extr	24
Q05889	extr	12
Q06031	plas	13.5
Q06034	plas	30
Q06084	extr	24
Q06221	plas	30
Q06222	plas	32
Q07010	cyto	20
Q09037	plas	31
Q09039	plas	31
Q09734	extr	26
Q23696	cyto	10.5
Q23697	mito	13
Q25263	plas	23
Q25297	cyto	17.5
Q25298	cyto	17.5
Q25417	mito	22
Q25423	mito	25
Q26677	mito	12
Q26678	cyto	15.5
Q26680	cyto	15
Q26710	mito	25.5
Q26721	plas	30
Q26755	cyto	13
Q26756	extr	17
Q26768	nucl	16.5
Q26789	cyto	26.5
Q26896	plas	31
Q27052	mito	19
Q27115	plas	32
Q27541	mito	18.5
Q27673	plas	13
Q27675	plas	29
Q27683	cyto	27.5
Q27684	cyto	28.5
Q27685	cyto	28
Q27890	cyto	27
Q34940	plas	18
Q36736	cyto	17.5
Q382H9	extr	15
Q388F1	plas	29
Q38FA5	mito	28.5
Q4DA80	extr	17
Q4DBV7	mito	14
Q4DHA1	plas	31
Q4DLX3	extr	11
Q4FX73	nucl	20.5
Q4Q5P8	cyto	11.5
Q4QHN2	cyto_nucl	17.5
Q57X81	cyto	12.5
Q582G4	nucl	14
Q868H8	cyto	18
Q95046	cyto	16
Q966X9	cyto	12.5
Q99279	nucl	19
Q99280	plas	23
Q99396	extr	9
Q9BPQ5	plas	32
Q9NJP9	cyto	23.5
Q9NKZ7	plas	21
Q9U6A9	cyto	16
Q9U6M1	nucl	24.5
Q9U6M3	nucl	21.5
Q9U6Z1	cyto	19.5
