# Supplementary material for: An assessment on epitope prediction methods for protozoa genomes
Source: BMC Bioinformatics. 2012 Nov 21;13:309. doi: 10.1186/1471-2105-13-309 (PMC3543197; doi:10.1186/1471-2105-13-309)
Supplement: Additional file 7 — Predictions made by Predictions made by Sigcleave. This file contains predictions made by Sigcleave. [file 1471-2105-13-309-S7.txt]

P00164	extr	4.296	13	31	43
P02896	extr	4.713	13	21	33
P02897	extr	8.277	13	5	17
P02898	extr	3.718	13	16	28
P02899	extr	4.474	13	53	65
P04371	extr	5.838	10	1	10
P04372	extr	4.603	13	24	36
P04540	extr	6.141	13	5	17
P04789	extr	4.262	13	39	51
P06014	extr	8.106	13	13	25
P06015	extr	5.331	13	17	29
P08148	extr	3.985	13	27	39
P08469	extr	10.683	13	8	20
P09791	extr	10.683	13	8	20
P12076	extr	4.089	13	6	18
P14043	extr	10.683	13	8	20
P14544	extr	5.673	10	1	10
P14545	extr	4.716	13	28	40
P14546	extr	8.872	13	8	20
P14548	extr	6.327	13	7	19
P14658	extr	8.847	13	17	29
P15576	extr	6.413	13	15	27
P15706	extr	4.979	13	18	30
P18764	extr	9.99	13	8	20
P20946	extr	7.594	13	3	15
P20947	extr	7.459	13	1	13
P20949	extr	4.531	13	11	23
P21301	extr	7.338	8	1	8
P21840	extr	5.092	13	11	23
P21978	extr	9.666	13	20	32
P23223	extr	4.979	13	18	30
P24499	extr	5.385	13	57	69
P26326	extr	7.084	13	9	21
P26330	extr	4.292	13	9	21
P26331	extr	7.125	13	20	32
P26332	extr	7.335	13	9	21
P26333	extr	5.935	13	10	22
P30826	extr	3.938	13	55	67
P39050	extr	4.168	13	7	19
P42864	extr	4.941	13	21	33
P90551	extr	5.426	13	19	31
P90593	extr	6.504	13	12	24
P98003	extr	5.186	13	23	35
Q00689	extr	5.877	13	25	37
Q01440	extr	5.202	13	57	69
Q01889	extr	7.602	12	1	12
Q03877	extr	7.564	13	14	26
Q05094	extr	8.207	13	15	27
Q06031	extr	7.238	13	33	45
Q06084	extr	10.683	13	8	20
Q09734	extr	8.358	13	13	25
Q25263	extr	9.397	13	47	59
Q25417	extr	3.511	13	22	34
Q25423	extr	5.675	13	8	20
Q26721	extr	11.579	13	47	59
Q26756	extr	6.504	13	12	24
Q27673	extr	3.985	13	27	39
Q27675	extr	9.984	13	41	53
Q34940	extr	5.236	13	45	57
Q382H9	extr	5.172	13	6	18
Q4DA80	extr	3.887	13	19	31
Q4DBV7	extr	5.635	13	6	18
Q4DHA1	extr	4.36	13	32	44
Q4DLX3	extr	5.635	13	6	18
Q99279	extr	11.315	13	48	60
Q99280	extr	6.344	13	26	38
Q9BPQ5	extr	4.394	13	18	30
Q9NKZ7	extr	4.086	13	10	22
