# Supplementary material for: An assessment on epitope prediction methods for protozoa genomes
Source: BMC Bioinformatics. 2012 Nov 21;13:309. doi: 10.1186/1471-2105-13-309 (PMC3543197; doi:10.1186/1471-2105-13-309)
Supplement: Additional file 8 — Predictions made by TargetP. This file contains predictions made by TargetP. [file 1471-2105-13-309-S8.txt]

A4H5X0	others	4
A4HK17	others	1
A4HU65	others	4
A4I7K1	others	1
B6EU02	others	2
O00874	others	4
O15697	others	4
O15886	others	2
O96423	others	4
P00077	others	1
P00078	others	3
P00164	extr	3
P02896	extr	5
P02897	extr	2
P02898	extr	4
P02899	mito	5
P02900	extr	4
P04371	extr	1
P04372	extr	1
P04540	extr	1
P04789	others	2
P06013	others	1
P06014	extr	1
P06015	extr	2
P06016	others	3
P06017	others	1
P06660	others	2
P07208	extr	2
P07209	others	1
P07377	others	1
P07378	others	1
P07749	others	1
P07752	others	2
P08148	mito	3
P08469	extr	1
P08893	others	1
P08966	others	1
P08967	others	2
P09194	others	5
P09791	extr	1
P10097	mito	3
P11718	others	2
P12076	mito	3
P12432	others	1
P12433	others	1
P12522	others	2
P12531	others	2
P12861	others	2
P13110	others	3
P13377	others	1
P13735	others	2
P13865	others	2
P14043	extr	1
P14544	extr	1
P14545	extr	1
P14546	extr	1
P14548	extr	2
P14658	extr	1
P14699	others	1
P14700	others	1
P15576	extr	1
P15583	extr	1
P15706	mito	3
P17545	others	3
P17546	others	3
P17843	others	2
P17882	others	1
P18764	extr	1
P18822	others	2
P20583	mito	2
P20946	extr	2
P20947	extr	2
P20948	extr	2
P20949	extr	2
P20950	extr	3
P21148	others	2
P21301	extr	1
P21441	others	4
P21840	extr	2
P21978	extr	1
P22225	others	1
P22512	others	4
P22513	others	5
P23223	mito	3
P23253	others	1
P24499	extr	1
P25055	others	2
P26326	extr	1
P26327	extr	4
P26328	extr	2
P26329	extr	1
P26330	extr	1
P26331	extr	3
P26332	extr	1
P26333	extr	3
P26334	extr	5
P26335	others	2
P26338	others	3
P27570	others	2
P27727	others	1
P27741	others	2
P27795	others	2
P27891	mito	5
P27892	mito	5
P27893	mito	3
P28593	extr	5
P30190	others	2
P30826	extr	1
P33447	others	2
P35066	others	4
P35315	others	4
P35549	others	3
P35758	others	1
P36889	others	1
P39040	others	2
P39050	others	3
P39051	others	4
P41166	others	2
P41760	others	1
P41762	others	2
P42861	others	1
P42864	others	5
P43152	others	4
P45520	others	1
P48499	others	2
P50312	others	2
P52270	others	3
P53477	others	1
P55938	others	1
P69300	others	1
P69301	others	1
P82864	mito	3
P84883	others	1
P90551	others	2
P90593	mito	4
P98003	extr	1
P98023	extr	1
Q00689	extr	5
Q01440	extr	2
Q01441	others	2
Q01558	mito	4
Q01889	extr	3
Q03650	others	1
Q03877	extr	1
Q04832	others	1
Q05094	extr	2
Q05889	extr	3
Q06031	mito	4
Q06034	others	1
Q06084	extr	1
Q06221	others	2
Q06222	others	2
Q07010	others	3
Q09037	others	2
Q09039	others	2
Q09734	extr	1
Q23696	others	3
Q23697	mito	5
Q25263	mito	5
Q25297	others	1
Q25298	others	1
Q25417	others	3
Q25423	mito	3
Q26677	others	1
Q26678	others	1
Q26680	others	1
Q26710	mito	2
Q26721	others	5
Q26755	others	2
Q26756	mito	4
Q26768	others	3
Q26789	others	1
Q26896	others	3
Q27052	others	2
Q27115	others	1
Q27541	mito	3
Q27673	extr	5
Q27675	mito	2
Q27683	others	2
Q27684	others	2
Q27685	others	2
Q27890	others	4
Q34940	extr	3
Q36736	others	1
Q382H9	extr	3
Q388F1	others	1
Q38FA5	mito	3
Q4DA80	extr	2
Q4DBV7	extr	3
Q4DHA1	others	1
Q4DLX3	extr	3
Q4FX73	others	2
Q4Q5P8	others	1
Q4QHN2	others	3
Q57X81	extr	3
Q582G4	others	2
Q868H8	others	2
Q95046	mito	2
Q966X9	others	4
Q99279	mito	4
Q99280	extr	2
Q99396	extr	3
Q9BPQ5	extr	1
Q9NJP9	others	4
Q9NKZ7	extr	1
Q9U6A9	others	2
Q9U6M1	others	1
Q9U6M3	others	2
Q9U6Z1	others	1
