# Supplementary material for: An assessment on epitope prediction methods for protozoa genomes
Source: BMC Bioinformatics. 2012 Nov 21;13:309. doi: 10.1186/1471-2105-13-309 (PMC3543197; doi:10.1186/1471-2105-13-309)
Supplement: Additional file 9 — B-cell minimal epitopes experimentally validated extracted from IEDB. This file in fasta format contains 3,021 B-cell minimal epitopes from parasite proteins experimentally validated as immunogenic extracted from IEDB. [file 1471-2105-13-309-S9.txt]

>10048253 bases 141,149 only
KPIVQYDNF
>10048257 bases 173,187 only
ISTEPFPNQKHKDLQ
>10048257 bases 193,208 only
EPLEPFPTQIHKDYKE
>10048257 bases 193,207 only
EPLEPFPTQIHKDYK
>10048257 bases 193,207 only
EPLEPFPTQIHKDYK
>10048257 bases 193,207 only
EPLEPFPTQIHKDYK
>10048257 bases 216,229 only
DSEPFPRQKHKKVD
>10048257 bases 216,229 only
DSEPFPRQKHKKVD
>10048257 bases 264,289 only
KIENEPLVHENLSIPNDPIEQILNQP
>10048257 bases 264,288 only
KIENEPLVHENLSIPNDPIEQILNQ
>10048257 bases 309,323 only
KQNSQIPSLDLKEPT
>10048257 bases 319,333 only
LKEPTNEDILPNHNP
>10048257 bases 343,357 only
EINHVQDHALPKENI
>10048257 bases 343,357 only
EINHVQDHALPKENI
>10048257 bases 407,434 only
EIILPENVETEEIIDDVPSPKHSNHETF
>10048257 bases 407,434 only
EIILPENVETEEIIDDVPSPKHSNHETF
>10048257 bases 407,435 only
EIILPENVETEEIIDDVPSPKHSNHETFE
>10048257 bases 733,761 only
PNFVDSQPNPQEPVEPSFVKIEKVPSEEN
>10048257 bases 733,761 only
PNFVDSQPNPQEPVEPSFVKIEKVPSEEN
>10048257 bases 733,761 only
PNFVDSQPNPQEPVEPSFVKIEKVPSEEN
>10048257 bases 733,761 only
PNFVDSQPNPQEPVEPSFVKIEKVPSEEN
>10048257 bases 854,882 only
EFQEINEDDKSAHIQHEIVEVEEILPEDD
>10048257 bases 854,882 only
EFQEINEDDKSAHIQHEIVEVEEILPEDD
>10048257 bases 854,882 only
EFQEINEDDKSAHIQHEIVEVEEILPEDD
>10048257 bases 854,882 only
EFQEINEDDKSAHIQHEIVEVEEILPEDD
>10048257 bases 960,978 only
DKNEKGQHEIVEVEEILPE
>10048257 bases 960,978 only
DKNEKGQHEIVEVEEILPE
>10048257 bases 960,978 only
DKNEKGQHEIVEVEEILPE
>10048257 bases 960,978 only
DKNEKGQHEIVEVEEILPE
>10048257 bases 960,978 only
DKNEKGQHEIVEVEEILPE
>10048257 bases 960,978 only
DKNEKGQHEIVEVEEILPE
>10048261 bases 250,258 only
WSPCSVTCG
>1019435 bases 29,36 only
AESVSQNN
>1019435 bases 29,36 only
AESVSQNN
>10638 bases 73,104 only
ASAPTAAAAASGGAAAPAAAAEEEEDDDMGFG
>10638 bases 73,104 only
ASAPTAAAAASGGAAAPAAAAEEEEDDDMGFG
>10638 bases 73,107 only
ASAPTAAAAASGGAAAPAAAAEEEEDDDMGFGLFD
>10638 bases 73,107 only
ASAPTAAAAASGGAAAPAAAAEEEEDDDMGFGLFD
>10638 bases 93,107 only
AEEEEDDDMGFGLFD
>10638 bases 93,107 only
AEEEEDDDMGFGLFD
>10638 bases 95,107 only
EEEDDDMGFGLFD
>10638 bases 95,107 only
EEEDDDMGFGLFD
>10638 bases 95,107 only
EEEDDDMGFGLFD
>10638 bases 95,107 only
EEEDDDMGFGLFD
>10638 bases 95,107 only
EEEDDDMGFGLFD
>10638 bases 95,107 only
EEEDDDMGFGLFD
>10638 bases 95,102 only
EEEDDDMG
>10638 bases 95,107 only
EEEDDDMGFGLFD
>10638 bases 95,107 only
EEEDDDMGFGLFD
>10638 bases 95,107 only
EEEDDDMGFGLFD
>10638 bases 95,107 only
EEEDDDMGFGLFD
>10638 bases 95,107 only
EEEDDDMGFGLFD
>10638 bases 95,107 only
EEEDDDMGFGLFD
>10638 bases 95,107 only
EEEDDDMGFGLFD
>10638 bases 95,107 only
EEEDDDMGFGLFD
>10638 bases 95,107 only
EEEDDDMGFGLFD
>10638 bases 95,107 only
EEEDDDMGFGLFD
>10638 bases 95,107 only
EEEDDDMGFGLFD
>10638 bases 95,107 only
EEEDDDMGFGLFD
>10638 bases 95,107 only
EEEDDDMGFGLFD
>10638 bases 95,107 only
EEEDDDMGFGLFD
>10638 bases 95,107 only
EEEDDDMGFGLFD
>10638 bases 95,107 only
EEEDDDMGFGLFD
>10638 bases 95,107 only
EEEDDDMGFGLFD
>10638 bases 95,107 only
EEEDDDMGFGLFD
>10638 bases 95,107 only
EEEDDDMGFGLFD
>10638 bases 95,107 only
EEEDDDMGFGLFD
>10638 bases 97,107 only
EDDDMGFGLFD
>10638 bases 97,107 only
EDDDMGFGLFD
>10638 bases 97,107 only
EDDDMGFGLFD
>10638 bases 97,107 only
EDDDMGFGLFD
>10638 bases 98,107 only
DDDMGFGLFD
>10638 bases 98,107 only
DDDMGFGLFD
>10638 bases 98,107 only
DDDMGFGLFD
>10638 bases 98,107 only
DDDMGFGLFD
>10638 bases 101,107 only
MGFGLFD
>10638 bases 101,107 only
MGFGLFD
>10638 bases 101,107 only
MGFGLFD
>107784976 bases 107,130 only
NANPNVDPNANPNANPNANPNANP
>107784976 bases 107,130 only
NANPNVDPNANPNANPNANPNANP
>107784976 bases 107,130 only
NANPNVDPNANPNANPNANPNANP
>107784976 bases 107,130 only
NANPNVDPNANPNANPNANPNANP
>107784976 bases 107,130 only
NANPNVDPNANPNANPNANPNANP
>107784976 bases 115,130 only
NANPNANPNANPNANP
>107784976 bases 115,134 only
NANPNANPNANPNANPNANP
>107784976 bases 115,134 only
NANPNANPNANPNANPNANP
>107784976 bases 115,134 only
NANPNANPNANPNANPNANP
>107784976 bases 115,134 only
NANPNANPNANPNANPNANP
>107784976 bases 115,130 only
NANPNANPNANPNANP
>107784976 bases 115,126 only
NANPNANPNANP
>107784976 bases 115,130 only
NANPNANPNANPNANP
>107784976 bases 115,130 only
NANPNANPNANPNANP
>107784976 bases 115,130 only
NANPNANPNANPNANP
>107784976 bases 115,134 only
NANPNANPNANPNANPNANP
>107784976 bases 115,134 only
NANPNANPNANPNANPNANP
>107784976 bases 115,134 only
NANPNANPNANPNANPNANP
>107784976 bases 115,130 only
NANPNANPNANPNANP
>107784976 bases 115,126 only
NANPNANPNANP
>107784976 bases 115,126 only
NANPNANPNANP
>107784976 bases 115,138 only
NANPNANPNANPNANPNANPNANP
>107784976 bases 115,126 only
NANPNANPNANP
>107784976 bases 115,126 only
NANPNANPNANP
>107784976 bases 115,134 only
NANPNANPNANPNANPNANP
>107784976 bases 115,130 only
NANPNANPNANPNANP
>107784976 bases 117,140 only
NPNANPNANPNANPNANPNANPNA
>107784976 bases 392,406 only
KKICKMEKCSSVFNV
>107784976 bases 392,406 only
KKICKMEKCSSVFNV
>10944 bases 687,692 only
TPSTPA
>10944 bases 687,692 only
TPSTPA
>10944 bases 687,692 only
TPSTPA
>10944 bases 688,693 only
PSTPAD
>10944 bases 688,693 only
PSTPAD
>10944 bases 688,693 only
PSTPAD
>10944 bases 689,694 only
STPADS
>10944 bases 690,695 only
TPADSS
>10944 bases 690,695 only
TPADSS
>10944 bases 691,696 only
PADSSA
>10944 bases 694,699 only
SSAHST
>10944 bases 695,700 only
SAHSTP
>10944 bases 696,701 only
AHSTPS
>10944 bases 698,703 only
STPSTP
>10944 bases 698,703 only
STPSTP
>10944 bases 698,703 only
STPSTP
>10961 bases 23,30 only
KCETEFSK
>10961 bases 24,32 only
CETEFSKLY
>10961 bases 24,32 only
CETEFSKLY
>10961 bases 24,32 only
CETEFSKLY
>10961 bases 24,31 only
CETEFSKL
>10961 bases 25,32 only
ETEFSKLY
>10961 bases 26,33 only
TEFSKLYP
>10961 bases 112,118 only
DDYQSFF
>10961 bases 376,384 only
CYSRQYSNR
>11027 bases 66,78 only
EDDDDDFGMGALF
>11027 bases 66,78 only
EDDDDDFGMGALF
>11027 bases 66,78 only
EDDDDDFGMGALF
>11027 bases 66,78 only
EDDDDDFGMGALF
>11120237 bases 281,294 only
VKELPTEVQKLKEK
>113005 bases 19,30 only
NIISCNKNDKNQ
>113005 bases 19,30 only
NIISCNKNDKNQ
>113005 bases 19,30 only
NIISCNKNDKNQ
>113005 bases 19,30 only
NIISCNKNDKNQ
>113005 bases 19,30 only
NIISCNKNDKNQ
>113005 bases 99,113 only
ANNSANNGKKNNAEE
>113005 bases 99,113 only
ANNSANNGKKNNAEE
>113005 bases 395,409 only
YKAYVSYKKRKAQEK
>113005 bases 395,409 only
YKAYVSYKKRKAQEK
>113005 bases 395,409 only
YKAYVSYKKRKAQEK
>113005 bases 395,409 only
YKAYVSYKKRKAQEK
>113005 bases 448,465 only
LKNKIFPKKKEDNQAVDT
>113005 bases 448,465 only
LKNKIFPKKKEDNQAVDT
>113005 bases 448,465 only
LKNKIFPKKKEDNQAVDT
>113005 bases 448,465 only
LKNKIFPKKKEDNQAVDT
>113005 bases 518,531 only
VPPTQSKKKNKNET
>113005 bases 518,531 only
VPPTQSKKKNKNET
>113005 bases 518,531 only
VPPTQSKKKNKNET
>113005 bases 518,531 only
VPPTQSKKKNKNET
>113005 bases 639,653 only
ENDVLNQETEEEMEK
>113005 bases 639,653 only
ENDVLNQETEEEMEK
>113005 bases 639,653 only
ENDVLNQETEEEMEK
>113005 bases 639,653 only
ENDVLNQETEEEMEK
>113685 bases 14,35 only
EFTYMINFGRGQNYWEHPYQKS
>113685 bases 14,35 only
EFTYMINFGRGQNYWEHPYQKS
>113685 bases 317,334 only
DGNCEDIPHVNEFSAIDL
>113685 bases 317,334 only
DGNCEDIPHVNEFSAIDL
>113685 bases 317,334 only
DGNCEDIPHVNEFSAIDL
>113685 bases 317,334 only
DGNCEDIPHVNEFSAIDL
>113685 bases 348,366 only
DQPKQYEQHLTDYEKIKEG
>113685 bases 348,366 only
DQPKQYEQHLTDYEKIKEG
>113685 bases 571,588 only
GNAEKYDKMDEPQHYGKS
>113685 bases 571,588 only
GNAEKYDKMDEPQHYGKS
>11527999 bases 88,102 only
KPKHKKLKQPGDGNP
>11527999 bases 88,102 only
KPKHKKLKQPGDGNP
>11527999 bases 103,118 only
DPNANPNVDPNANPNV
>11527999 bases 103,118 only
DPNANPNVDPNANPNV
>11527999 bases 103,118 only
DPNANPNVDPNANPNV
>11527999 bases 103,118 only
DPNANPNVDPNANPNV
>11527999 bases 103,118 only
DPNANPNVDPNANPNV
>11527999 bases 103,118 only
DPNANPNVDPNANPNV
>11527999 bases 129,140 only
NANPNANPNANP
>11527999 bases 129,140 only
NANPNANPNANP
>11527999 bases 129,140 only
NANPNANPNANP
>11527999 bases 129,140 only
NANPNANPNANP
>11527999 bases 129,140 only
NANPNANPNANP
>11527999 bases 129,140 only
NANPNANPNANP
>11527999 bases 129,140 only
NANPNANPNANP
>11527999 bases 129,140 only
NANPNANPNANP
>11527999 bases 129,140 only
NANPNANPNANP
>11527999 bases 129,140 only
NANPNANPNANP
>11527999 bases 129,140 only
NANPNANPNANP
>11527999 bases 129,140 only
NANPNANPNANP
>11595854 bases 16,45 only
EKLVKHLDVIDKLIENIYDNINNLNEYINK
>11595854 bases 16,45 only
EKLVKHLDVIDKLIENIYDNINNLNEYINK
>117393 bases 153,160 only
DNNLVSGP
>117393 bases 153,160 only
DNNLVSGP
>117393 bases 153,160 only
DNNLVSGP
>117393 bases 153,160 only
DNNLVSGP
>117393 bases 153,160 only
DNNLVSGP
>117393 bases 153,160 only
DNNLVSGP
>117393 bases 153,160 only
DNNLVSGP
>117393 bases 153,160 only
DNNLVSGP
>117393 bases 153,160 only
DNNLVSGP
>117575 bases 96,101 only
PNPNDP
>117575 bases 96,101 only
PNPNDP
>117575 bases 96,101 only
PNPNDP
>117575 bases 96,101 only
PNPNDP
>117575 bases 96,101 only
PNPNDP
>117575 bases 96,101 only
PNPNDP
>117575 bases 97,102 only
NPNDPP
>117575 bases 97,102 only
NPNDPP
>117575 bases 97,102 only
NPNDPP
>117575 bases 97,102 only
NPNDPP
>117575 bases 97,102 only
NPNDPP
>117575 bases 97,102 only
NPNDPP
>117575 bases 98,103 only
PNDPPP
>117575 bases 98,103 only
PNDPPP
>117575 bases 98,103 only
PNDPPP
>117575 bases 98,103 only
PNDPPP
>117575 bases 98,103 only
PNDPPP
>117575 bases 98,103 only
PNDPPP
>117575 bases 137,142 only
NANDPP
>117575 bases 137,142 only
NANDPP
>117575 bases 137,142 only
NANDPP
>117575 bases 137,142 only
NANDPP
>117575 bases 137,142 only
NANDPP
>117575 bases 137,142 only
NANDPP
>117575 bases 138,143 only
ANDPPP
>117575 bases 138,143 only
ANDPPP
>117575 bases 138,143 only
ANDPPP
>117575 bases 138,143 only
ANDPPP
>117575 bases 138,143 only
ANDPPP
>117575 bases 138,143 only
ANDPPP
>117576 bases 80,92 only
NEKIERNNKLKQP
>117576 bases 80,92 only
NEKIERNNKLKQP
>117576 bases 81,99 only
EKIERNNKLKQPPPPPNPN
>117576 bases 81,99 only
EKIERNNKLKQPPPPPNPN
>117576 bases 81,99 only
EKIERNNKLKQPPPPPNPN
>117576 bases 81,99 only
EKIERNNKLKQPPPPPNPN
>117576 bases 93,108 only
PPPPNPNDPPPPNPND
>117576 bases 93,108 only
PPPPNPNDPPPPNPND
>117576 bases 93,108 only
PPPPNPNDPPPPNPND
>117576 bases 93,108 only
PPPPNPNDPPPPNPND
>117576 bases 93,108 only
PPPPNPNDPPPPNPND
>117576 bases 93,108 only
PPPPNPNDPPPPNPND
>117576 bases 93,108 only
PPPPNPNDPPPPNPND
>117576 bases 93,108 only
PPPPNPNDPPPPNPND
>117576 bases 93,108 only
PPPPNPNDPPPPNPND
>117576 bases 93,108 only
PPPPNPNDPPPPNPND
>117576 bases 93,108 only
PPPPNPNDPPPPNPND
>117576 bases 93,108 only
PPPPNPNDPPPPNPND
>117576 bases 93,108 only
PPPPNPNDPPPPNPND
>117576 bases 93,108 only
PPPPNPNDPPPPNPND
>117576 bases 93,108 only
PPPPNPNDPPPPNPND
>117576 bases 93,108 only
PPPPNPNDPPPPNPND
>117576 bases 100,115 only
DPPPPNPNDPPPPNPN
>117576 bases 100,116 only
DPPPPNPNDPPPPNPND
>117576 bases 100,115 only
DPPPPNPNDPPPPNPN
>117576 bases 100,115 only
DPPPPNPNDPPPPNPN
>117576 bases 100,115 only
DPPPPNPNDPPPPNPN
>117576 bases 100,115 only
DPPPPNPNDPPPPNPN
>117576 bases 100,115 only
DPPPPNPNDPPPPNPN
>117576 bases 100,115 only
DPPPPNPNDPPPPNPN
>117576 bases 100,115 only
DPPPPNPNDPPPPNPN
>117576 bases 100,115 only
DPPPPNPNDPPPPNPN
>117576 bases 100,116 only
DPPPPNPNDPPPPNPND
>117576 bases 100,116 only
DPPPPNPNDPPPPNPND
>117576 bases 100,115 only
DPPPPNPNDPPPPNPN
>117576 bases 100,115 only
DPPPPNPNDPPPPNPN
>117576 bases 100,115 only
DPPPPNPNDPPPPNPN
>117576 bases 100,115 only
DPPPPNPNDPPPPNPN
>117576 bases 100,115 only
DPPPPNPNDPPPPNPN
>117576 bases 100,115 only
DPPPPNPNDPPPPNPN
>117576 bases 100,115 only
DPPPPNPNDPPPPNPN
>117576 bases 100,115 only
DPPPPNPNDPPPPNPN
>117576 bases 100,123 only
DPPPPNPNDPPPPNPNDPPPPNPN
>117576 bases 100,123 only
DPPPPNPNDPPPPNPNDPPPPNPN
>117576 bases 100,116 only
DPPPPNPNDPPPPNPND
>117576 bases 100,115 only
DPPPPNPNDPPPPNPN
>117576 bases 100,115 only
DPPPPNPNDPPPPNPN
>117576 bases 100,115 only
DPPPPNPNDPPPPNPN
>117576 bases 100,115 only
DPPPPNPNDPPPPNPN
>117576 bases 100,123 only
DPPPPNPNDPPPPNPNDPPPPNPN
>117576 bases 140,155 only
DPAPPNANDPAPPNAN
>117576 bases 140,163 only
DPAPPNANDPAPPNANDPAPPNAN
>117576 bases 140,163 only
DPAPPNANDPAPPNANDPAPPNAN
>117576 bases 140,155 only
DPAPPNANDPAPPNAN
>117576 bases 140,163 only
DPAPPNANDPAPPNANDPAPPNAN
>117576 bases 140,156 only
DPAPPNANDPAPPNAND
>117576 bases 140,155 only
DPAPPNANDPAPPNAN
>117576 bases 140,155 only
DPAPPNANDPAPPNAN
>117576 bases 140,156 only
DPAPPNANDPAPPNAND
>117576 bases 140,155 only
DPAPPNANDPAPPNAN
>117576 bases 140,155 only
DPAPPNANDPAPPNAN
>117576 bases 140,155 only
DPAPPNANDPAPPNAN
>117576 bases 140,155 only
DPAPPNANDPAPPNAN
>117576 bases 187,202 only
NDPPPPNPNDPAPPQG
>117576 bases 187,202 only
NDPPPPNPNDPAPPQG
>117576 bases 187,202 only
NDPPPPNPNDPAPPQG
>117576 bases 265,276 only
KQIRDSITEEWS
>117576 bases 265,276 only
KQIRDSITEEWS
>117576 bases 265,276 only
KQIRDSITEEWS
>117576 bases 265,276 only
KQIRDSITEEWS
>117576 bases 265,276 only
KQIRDSITEEWS
>117583 bases 41,81 only
DNAGTNLYNELEMNYYGKQENWYSLKKNSRSLGENDDGNNN
>117583 bases 81,125 only
NNGDNGREGKDEDKRDGNNEDNEKLRKPKHKKLKQPGDGNPDPNA
>117583 bases 84,91 only
DNGREGKD
>117583 bases 85,92 only
NGREGKDE
>117583 bases 86,93 only
GREGKDED
>117583 bases 87,94 only
REGKDEDK
>117583 bases 91,98 only
DEDKRDGN
>117583 bases 92,99 only
EDKRDGNN
>117583 bases 97,104 only
GNNEDNEK
>117583 bases 98,105 only
NNEDNEKL
>117583 bases 99,106 only
NEDNEKLR
>117583 bases 113,120 only
LKQPGDGN
>117583 bases 114,121 only
KQPGDGNP
>117583 bases 115,122 only
QPGDGNPD
>117583 bases 122,135 only
DPNANPNVDPNANP
>117583 bases 140,159 only
NANPNVDPNANPNANPNANP
>117583 bases 140,163 only
NANPNVDPNANPNANPNANPNANP
>117583 bases 140,163 only
NANPNVDPNANPNANPNANPNANP
>117583 bases 147,153 only
PNANPNA
>117583 bases 147,166 only
PNANPNANPNANPNANPNAN
>117583 bases 147,153 only
PNANPNA
>117583 bases 148,159 only
NANPNANPNANP
>117583 bases 148,159 only
NANPNANPNANP
>117583 bases 148,159 only
NANPNANPNANP
>117583 bases 148,159 only
NANPNANPNANP
>117583 bases 148,179 only
NANPNANPNANPNANPNANPNANPNANPNANP
>117583 bases 148,159 only
NANPNANPNANP
>117583 bases 148,159 only
NANPNANPNANP
>117583 bases 148,163 only
NANPNANPNANPNANP
>117583 bases 148,163 only
NANPNANPNANPNANP
>117583 bases 148,179 only
NANPNANPNANPNANPNANPNANPNANPNANP
>117583 bases 148,159 only
NANPNANPNANP
>117583 bases 148,163 only
NANPNANPNANPNANP
>117583 bases 148,159 only
NANPNANPNANP
>117583 bases 148,167 only
NANPNANPNANPNANPNANP
>117583 bases 148,159 only
NANPNANPNANP
>117583 bases 148,159 only
NANPNANPNANP
>117583 bases 148,159 only
NANPNANPNANP
>117583 bases 148,159 only
NANPNANPNANP
>117583 bases 148,159 only
NANPNANPNANP
>117583 bases 148,159 only
NANPNANPNANP
>117583 bases 148,159 only
NANPNANPNANP
>117583 bases 148,159 only
NANPNANPNANP
>117583 bases 148,163 only
NANPNANPNANPNANP
>117583 bases 148,163 only
NANPNANPNANPNANP
>117583 bases 148,159 only
NANPNANPNANP
>117583 bases 148,159 only
NANPNANPNANP
>117583 bases 148,159 only
NANPNANPNANP
>117583 bases 148,159 only
NANPNANPNANP
>117583 bases 148,159 only
NANPNANPNANP
>117583 bases 148,159 only
NANPNANPNANP
>117583 bases 148,159 only
NANPNANPNANP
>117583 bases 148,159 only
NANPNANPNANP
>117583 bases 148,159 only
NANPNANPNANP
>117583 bases 148,159 only
NANPNANPNANP
>117583 bases 148,159 only
NANPNANPNANP
>117583 bases 148,159 only
NANPNANPNANP
>117583 bases 148,159 only
NANPNANPNANP
>117583 bases 148,159 only
NANPNANPNANP
>117583 bases 148,159 only
NANPNANPNANP
>117583 bases 148,159 only
NANPNANPNANP
>117583 bases 148,165 only
NANPNANPNANPNANPNA
>117583 bases 148,165 only
NANPNANPNANPNANPNA
>117583 bases 148,159 only
NANPNANPNANP
>117583 bases 148,159 only
NANPNANPNANP
>117583 bases 148,159 only
NANPNANPNANP
>117583 bases 148,159 only
NANPNANPNANP
>117583 bases 148,159 only
NANPNANPNANP
>117583 bases 148,159 only
NANPNANPNANP
>117583 bases 148,159 only
NANPNANPNANP
>117583 bases 148,155 only
NANPNANP
>117583 bases 148,159 only
NANPNANPNANP
>117583 bases 148,159 only
NANPNANPNANP
>117583 bases 148,159 only
NANPNANPNANP
>117583 bases 148,159 only
NANPNANPNANP
>117583 bases 148,171 only
NANPNANPNANPNANPNANPNANP
>117583 bases 148,159 only
NANPNANPNANP
>117583 bases 148,159 only
NANPNANPNANP
>117583 bases 148,159 only
NANPNANPNANP
>117583 bases 148,167 only
NANPNANPNANPNANPNANP
>117583 bases 148,159 only
NANPNANPNANP
>117583 bases 148,157 only
NANPNANPNA
>117583 bases 150,173 only
NPNANPNANPNANPNANPNANPNA
>117583 bases 150,168 only
NPNANPNANPNANPNANPN
>117583 bases 150,173 only
NPNANPNANPNANPNANPNANPNA
>117583 bases 150,157 only
NPNANPNA
>117583 bases 150,156 only
NPNANPN
>117583 bases 150,157 only
NPNANPNA
>117583 bases 289,316 only
KNNQGNGQGHNMPNDPNRNVDENANANN
>117583 bases 298,305 only
HNMPNDPN
>117583 bases 299,306 only
NMPNDPNR
>117583 bases 300,307 only
MPNDPNRN
>117583 bases 301,308 only
PNDPNRNV
>117583 bases 302,309 only
NDPNRNVD
>117583 bases 307,314 only
NVDENANA
>117583 bases 308,315 only
VDENANAN
>117583 bases 316,346 only
NAVKNNNNEEPSDKHIEQYLKKIKNSISTEW
>117583 bases 326,343 only
PSDKHIEQYLKKIKNSIS
>117583 bases 326,343 only
PSDKHIEQYLKKIKNSIS
>117583 bases 328,337 only
DKHIEQYLKK
>117583 bases 331,350 only
IEQYLKKIKNSISTEWSPCS
>117583 bases 331,362 only
IEQYLKKIKNSISTEWSPCSVTCGNGIQVRIK
>117583 bases 331,362 only
IEQYLKKIKNSISTEWSPCSVTCGNGIQVRIK
>117583 bases 331,362 only
IEQYLKKIKNSISTEWSPCSVTCGNGIQVRIK
>117583 bases 331,362 only
IEQYLKKIKNSISTEWSPCSVTCGNGIQVRIK
>117583 bases 345,362 only
EWSPCSVTCGNGIQVRIK
>117583 bases 345,362 only
EWSPCSVTCGNGIQVRIK
>117583 bases 345,362 only
EWSPCSVTCGNGIQVRIK
>117583 bases 361,380 only
IKPGSANKPKDELDYENDIE
>117583 bases 367,374 only
NKPKDELD
>117583 bases 368,390 only
KPKDELDYENDIEKKICKMEKCS
>117583 bases 368,390 only
KPKDELDYENDIEKKICKMEKCS
>117583 bases 368,375 only
KPKDELDY
>117583 bases 378,398 only
DIEKKICKMEKCSSVFNVVNS
>117586 bases 93,113 only
DKRDGNNEDNETLRKPKHKKL
>117586 bases 122,137 only
DPNANPNVDPNANPNV
>117586 bases 122,137 only
DPNANPNVDPNANPNV
>117586 bases 122,137 only
DPNANPNVDPNANPNV
>117586 bases 309,345 only
GHNMPNDPNRNVDENANANNAVKNNNNEEPSDKHIEQ
>117586 bases 309,345 only
GHNMPNDPNRNVDENANANNAVKNNNNEEPSDKHIEQ
>117586 bases 311,319 only
NMPNDPNRN
>117586 bases 312,320 only
MPNDPNRNV
>117586 bases 313,321 only
PNDPNRNVD
>117586 bases 313,321 only
PNDPNRNVD
>117586 bases 313,321 only
PNDPNRNVD
>117586 bases 318,326 only
RNVDENANA
>117586 bases 319,327 only
NVDENANAN
>117586 bases 320,328 only
VDENANANN
>117586 bases 321,329 only
DENANANNA
>117586 bases 322,330 only
ENANANNAV
>117586 bases 322,330 only
ENANANNAV
>117586 bases 322,330 only
ENANANNAV
>117586 bases 323,331 only
NANANNAVK
>117586 bases 324,332 only
ANANNAVKN
>117586 bases 330,338 only
VKNNNNEEP
>117586 bases 331,339 only
KNNNNEEPS
>117586 bases 332,340 only
NNNNEEPSD
>117586 bases 333,341 only
NNNEEPSDK
>117586 bases 334,342 only
NNEEPSDKH
>117586 bases 336,344 only
EEPSDKHIE
>117586 bases 338,345 only
PSDKHIEQ
>117586 bases 338,355 only
PSDKHIEQYLKKIQNSLS
>117586 bases 347,363 only
LKKIQNSLSTEWSPCSV
>117586 bases 362,408 only
SVTCGNGIQVRIKPGSANKPKDELDYENDIEKKICKMEKCSSVFNVV
>117586 bases 362,408 only
SVTCGNGIQVRIKPGSANKPKDELDYENDIEKKICKMEKCSSVFNVV
>117586 bases 362,408 only
SVTCGNGIQVRIKPGSANKPKDELDYENDIEKKICKMEKCSSVFNVV
>117586 bases 373,392 only
IKPGSANKPKDELDYENDIE
>117586 bases 373,392 only
IKPGSANKPKDELDYENDIE
>117586 bases 373,392 only
IKPGSANKPKDELDYENDIE
>117586 bases 375,390 only
PGSANKPKDELDYEND
>117587 bases 132,139 only
DPNANPNV
>117587 bases 150,173 only
NANPNANPNANPNANPNANPNANP
>117587 bases 150,173 only
NANPNANPNANPNANPNANPNANP
>117587 bases 150,161 only
NANPNANPNANP
>117587 bases 150,165 only
NANPNANPNANPNANP
>117587 bases 150,165 only
NANPNANPNANPNANP
>117587 bases 150,165 only
NANPNANPNANPNANP
>117587 bases 150,167 only
NANPNANPNANPNANPNA
>117587 bases 150,167 only
NANPNANPNANPNANPNA
>117588 bases 63,87 only
GEKPKEGADKEKKKEKGKEKEEEPK
>117588 bases 63,87 only
GEKPKEGADKEKKKEKGKEKEEEPK
>117588 bases 86,99 only
PKKPNENKLKQPNE
>117588 bases 86,99 only
PKKPNENKLKQPNE
>117588 bases 86,99 only
PKKPNENKLKQPNE
>117588 bases 86,99 only
PKKPNENKLKQPNE
>117588 bases 86,99 only
PKKPNENKLKQPNE
>117588 bases 86,99 only
PKKPNENKLKQPNE
>117588 bases 86,99 only
PKKPNENKLKQPNE
>117588 bases 86,99 only
PKKPNENKLKQPNE
>117588 bases 100,111 only
GQPQAQGDGANA
>117588 bases 100,111 only
GQPQAQGDGANA
>117588 bases 103,126 only
QAQGDGANAGQPQAQGDGANAGQP
>117588 bases 103,126 only
QAQGDGANAGQPQAQGDGANAGQP
>117588 bases 103,126 only
QAQGDGANAGQPQAQGDGANAGQP
>117588 bases 103,126 only
QAQGDGANAGQPQAQGDGANAGQP
>117588 bases 103,126 only
QAQGDGANAGQPQAQGDGANAGQP
>117588 bases 103,126 only
QAQGDGANAGQPQAQGDGANAGQP
>117588 bases 103,126 only
QAQGDGANAGQPQAQGDGANAGQP
>117588 bases 103,114 only
QAQGDGANAGQP
>117588 bases 103,114 only
QAQGDGANAGQP
>117588 bases 103,126 only
QAQGDGANAGQPQAQGDGANAGQP
>117588 bases 103,126 only
QAQGDGANAGQPQAQGDGANAGQP
>117588 bases 103,126 only
QAQGDGANAGQPQAQGDGANAGQP
>117588 bases 103,126 only
QAQGDGANAGQPQAQGDGANAGQP
>117588 bases 103,126 only
QAQGDGANAGQPQAQGDGANAGQP
>117588 bases 106,113 only
GDGANAGQ
>117588 bases 312,331 only
RRKAHAGNKKAEDLTMDDLE
>117588 bases 312,331 only
RRKAHAGNKKAEDLTMDDLE
>117588 bases 312,331 only
RRKAHAGNKKAEDLTMDDLE
>117588 bases 312,331 only
RRKAHAGNKKAEDLTMDDLE
>117588 bases 312,331 only
RRKAHAGNKKAEDLTMDDLE
>117588 bases 312,331 only
RRKAHAGNKKAEDLTMDDLE
>117588 bases 312,331 only
RRKAHAGNKKAEDLTMDDLE
>117588 bases 312,331 only
RRKAHAGNKKAEDLTMDDLE
>117593 bases 62,70 only
GDRADGQPA
>117593 bases 62,70 only
GDRADGQPA
>117593 bases 66,73 only
DGQPAGDR
>117593 bases 93,125 only
DGQPAGDRAAGQPAGDRADGQPAGDRADGQPAG
>117593 bases 224,241 only
GDRAAGQAAGDRAAGQAA
>117594 bases 59,79 only
YNRNIVNRLLGDALNGKPEEK
>117594 bases 59,79 only
YNRNIVNRLLGDALNGKPEEK
>117594 bases 81,100 only
DDPPKDGNKDDLPKEEKKDD
>117594 bases 91,110 only
DLPKEEKKDDLPKEEKKDDP
>117594 bases 131,150 only
VVADENVDQGPGAPQGPGAP
>117594 bases 139,156 only
QGPGAPQGPGAPQGPGAP
>117594 bases 139,150 only
QGPGAPQGPGAP
>117594 bases 139,150 only
QGPGAPQGPGAP
>117594 bases 139,150 only
QGPGAPQGPGAP
>117594 bases 139,150 only
QGPGAPQGPGAP
>117594 bases 139,144 only
QGPGAP
>117594 bases 139,156 only
QGPGAPQGPGAPQGPGAP
>117594 bases 139,156 only
QGPGAPQGPGAPQGPGAP
>117594 bases 139,156 only
QGPGAPQGPGAPQGPGAP
>117594 bases 139,156 only
QGPGAPQGPGAPQGPGAP
>117594 bases 139,162 only
QGPGAPQGPGAPQGPGAPQGPGAP
>117594 bases 139,162 only
QGPGAPQGPGAPQGPGAPQGPGAP
>117594 bases 139,156 only
QGPGAPQGPGAPQGPGAP
>117594 bases 139,156 only
QGPGAPQGPGAPQGPGAP
>117594 bases 139,162 only
QGPGAPQGPGAPQGPGAPQGPGAP
>117594 bases 139,144 only
QGPGAP
>117594 bases 139,144 only
QGPGAP
>117594 bases 139,156 only
QGPGAPQGPGAPQGPGAP
>117594 bases 139,156 only
QGPGAPQGPGAPQGPGAP
>117594 bases 139,156 only
QGPGAPQGPGAPQGPGAP
>117594 bases 139,162 only
QGPGAPQGPGAPQGPGAPQGPGAP
>117594 bases 139,162 only
QGPGAPQGPGAPQGPGAPQGPGAP
>117594 bases 139,162 only
QGPGAPQGPGAPQGPGAPQGPGAP
>117594 bases 139,162 only
QGPGAPQGPGAPQGPGAPQGPGAP
>117594 bases 139,162 only
QGPGAPQGPGAPQGPGAPQGPGAP
>117594 bases 139,162 only
QGPGAPQGPGAPQGPGAPQGPGAP
>117594 bases 139,162 only
QGPGAPQGPGAPQGPGAPQGPGAP
>117594 bases 139,162 only
QGPGAPQGPGAPQGPGAPQGPGAP
>117594 bases 139,150 only
QGPGAPQGPGAP
>117594 bases 139,150 only
QGPGAPQGPGAP
>117594 bases 139,150 only
QGPGAPQGPGAP
>117594 bases 139,150 only
QGPGAPQGPGAP
>117594 bases 139,150 only
QGPGAPQGPGAP
>117594 bases 139,156 only
QGPGAPQGPGAPQGPGAP
>117594 bases 139,156 only
QGPGAPQGPGAPQGPGAP
>117594 bases 139,156 only
QGPGAPQGPGAPQGPGAP
>117594 bases 139,162 only
QGPGAPQGPGAPQGPGAPQGPGAP
>117594 bases 139,158 only
QGPGAPQGPGAPQGPGAPQG
>117594 bases 139,158 only
QGPGAPQGPGAPQGPGAPQG
>117594 bases 139,158 only
QGPGAPQGPGAPQGPGAPQG
>117594 bases 139,150 only
QGPGAPQGPGAP
>117594 bases 139,150 only
QGPGAPQGPGAP
>117594 bases 139,144 only
QGPGAP
>117594 bases 139,150 only
QGPGAPQGPGAP
>117594 bases 139,162 only
QGPGAPQGPGAPQGPGAPQGPGAP
>117594 bases 139,162 only
QGPGAPQGPGAPQGPGAPQGPGAP
>117594 bases 139,162 only
QGPGAPQGPGAPQGPGAPQGPGAP
>117594 bases 139,162 only
QGPGAPQGPGAPQGPGAPQGPGAP
>117594 bases 139,162 only
QGPGAPQGPGAPQGPGAPQGPGAP
>117594 bases 139,162 only
QGPGAPQGPGAPQGPGAPQGPGAP
>117594 bases 139,162 only
QGPGAPQGPGAPQGPGAPQGPGAP
>117594 bases 139,162 only
QGPGAPQGPGAPQGPGAPQGPGAP
>117594 bases 139,162 only
QGPGAPQGPGAPQGPGAPQGPGAP
>117594 bases 139,162 only
QGPGAPQGPGAPQGPGAPQGPGAP
>117594 bases 139,162 only
QGPGAPQGPGAPQGPGAPQGPGAP
>117594 bases 139,150 only
QGPGAPQGPGAP
>117594 bases 139,150 only
QGPGAPQGPGAP
>117594 bases 139,150 only
QGPGAPQGPGAP
>117594 bases 139,150 only
QGPGAPQGPGAP
>117594 bases 139,150 only
QGPGAPQGPGAP
>117594 bases 139,150 only
QGPGAPQGPGAP
>117594 bases 139,156 only
QGPGAPQGPGAPQGPGAP
>117594 bases 139,156 only
QGPGAPQGPGAPQGPGAP
>117594 bases 139,156 only
QGPGAPQGPGAPQGPGAP
>117594 bases 139,144 only
QGPGAP
>117594 bases 139,144 only
QGPGAP
>117594 bases 139,156 only
QGPGAPQGPGAPQGPGAP
>117594 bases 139,150 only
QGPGAPQGPGAP
>117594 bases 139,150 only
QGPGAPQGPGAP
>117594 bases 139,150 only
QGPGAPQGPGAP
>117594 bases 139,156 only
QGPGAPQGPGAPQGPGAP
>117594 bases 139,150 only
QGPGAPQGPGAP
>117594 bases 144,162 only
PQGPGAPQGPGAPQGPGAP
>117594 bases 144,162 only
PQGPGAPQGPGAPQGPGAP
>117594 bases 233,244 only
QQPPQQPPQQPP
>117594 bases 233,244 only
QQPPQQPPQQPP
>117594 bases 281,300 only
YVPSAEQILEFVKQISSQLT
>117594 bases 293,304 only
KQISSQLTEEWS
>117594 bases 293,304 only
KQISSQLTEEWS
>117594 bases 293,304 only
KQISSQLTEEWS
>117594 bases 293,304 only
KQISSQLTEEWS
>117594 bases 311,330 only
GSGVRVRKRKNVNKQPENLT
>117594 bases 341,360 only
MDKCSSIFNIVSNSLGFVIL
>117594 bases 341,360 only
MDKCSSIFNIVSNSLGFVIL
>1177594 bases 23,33 only
YGLFQKEKMVL
>1177594 bases 23,33 only
YGLFQKEKMVL
>1177594 bases 28,42 only
KEKMVLNEEEITTKG
>1177594 bases 42,56 only
GASAQSGASAQSGAS
>1177594 bases 44,55 only
SAQSGASAQSGA
>1177594 bases 44,55 only
SAQSGASAQSGA
>1177594 bases 44,55 only
SAQSGASAQSGA
>1177594 bases 74,85 only
SAQSGTSGPSGP
>1177594 bases 217,236 only
FGYRKPLDNIKDNVGKMEDY
>1177594 bases 223,242 only
LDNIKDNVGKMEDYIKKNKT
>1177594 bases 223,242 only
LDNIKDNVGKMEDYIKKNKT
>119703 bases 116,137 only
DPADNANPDADSESNGEPNADP
>119703 bases 116,137 only
DPADNANPDADSESNGEPNADP
>119703 bases 116,137 only
DPADNANPDADSESNGEPNADP
>119703 bases 116,137 only
DPADNANPDADSESNGEPNADP
>119703 bases 153,160 only
DNNLVSGP
>119703 bases 153,160 only
DNNLVSGP
>119703 bases 153,160 only
DNNLVSGP
>119703 bases 153,160 only
DNNLVSGP
>119703 bases 153,160 only
DNNLVSGP
>119703 bases 153,160 only
DNNLVSGP
>12004303 bases 49,66 only
GDGAAGQPAGDGAAGQPA
>12004305 bases 175,192 only
GNGAGGQAAGNGAGGQAA
>121549 bases 261,271 only
VVTHEMAHALG
>121549 bases 261,271 only
VVTHEMAHALG
>121549 bases 261,271 only
VVTHEMAHALG
>121549 bases 261,271 only
VVTHEMAHALG
>121549 bases 261,271 only
VVTHEMAHALG
>121549 bases 261,271 only
VVTHEMAHALG
>121549 bases 261,271 only
VVTHEMAHALG
>121549 bases 261,271 only
VVTHEMAHALG
>121549 bases 261,271 only
VVTHEMAHALG
>121549 bases 261,271 only
VVTHEMAHALG
>121549 bases 261,271 only
VVTHEMAHALG
>123526 bases 158,165 only
YAHHAHHA
>123526 bases 158,165 only
YAHHAHHA
>123526 bases 167,173 only
DAHHAAD
>123526 bases 167,173 only
DAHHAAD
>123527 bases 74,81 only
DAHHAHHA
>123527 bases 74,81 only
DAHHAHHA
>123531 bases 72,83 only
AANAHHAANAHH
>123531 bases 193,202 only
DGAHHDGAHH
>123598 bases 495,510 only
ANGILNVTAVEKSTGK
>123598 bases 495,510 only
ANGILNVTAVEKSTGK
>123598 bases 495,510 only
ANGILNVTAVEKSTGK
>123598 bases 518,537 only
NDKGRLSQDEIDRMVNDAEK
>123598 bases 552,600 only
RNSLENYCYGVKSSLEDQKIKEKLQPAEIETCMKTITTILEWLEKNQLA
>123603 bases 1,20 only
MTYEGAIGIDLGTTYSCVGV
>123603 bases 30,50 only
ANDQGNRTTPSYVAFTDSERL
>123603 bases 30,50 only
ANDQGNRTTPSYVAFTDSERL
>123603 bases 51,65 only
IGDAAKNQVAMNPRN
>123603 bases 56,70 only
KNQVAMNPRNTVFDA
>123603 bases 56,70 only
KNQVAMNPRNTVFDA
>123603 bases 61,80 only
MNPRNTVFDAKRLIGRKFSD
>123603 bases 61,80 only
MNPRNTVFDAKRLIGRKFSD
>123603 bases 72,86 only
RLIGRKFSDPVVQSD
>123603 bases 72,86 only
RLIGRKFSDPVVQSD
>123603 bases 93,107 only
KVITKGDDKPVIQVQ
>123603 bases 93,107 only
KVITKGDDKPVIQVQ
>123603 bases 108,122 only
FRGETKTFNPEEVSS
>123603 bases 108,122 only
FRGETKTFNPEEVSS
>123603 bases 127,141 only
KMKEIAESYLGKQVK
>123603 bases 136,155 only
LGKQVKKAVVTVPAYFNDSQ
>123603 bases 136,155 only
LGKQVKKAVVTVPAYFNDSQ
>123603 bases 160,180 only
KDAGTIAGLEVLRIINEPTAA
>123603 bases 160,180 only
KDAGTIAGLEVLRIINEPTAA
>123603 bases 176,195 only
EPTAAAIAYGLDKVEDGKER
>123603 bases 176,195 only
EPTAAAIAYGLDKVEDGKER
>123603 bases 187,202 only
DKVEDGKERNVLIFDL
>123603 bases 190,210 only
EDGKERNVLIFDLGGGTFDVT
>123603 bases 206,226 only
TFDVTLLTIDGGIFEVKATNG
>123603 bases 223,237 only
ATNGDTHLGGEDFDN
>123603 bases 223,237 only
ATNGDTHLGGEDFDN
>123603 bases 229,243 only
HLGGEDFDNRLVAHF
>123603 bases 241,260 only
AHFTDEFKRKNKGKDLSTNL
>123603 bases 241,260 only
AHFTDEFKRKNKGKDLSTNL
>123603 bases 249,263 only
RKNKGKDLSTNLRAL
>123603 bases 249,263 only
RKNKGKDLSTNLRAL
>123603 bases 263,277 only
LRRLRTACERAKRTL
>123603 bases 263,277 only
LRRLRTACERAKRTL
>123603 bases 295,309 only
DFQATITRARFEELC
>123603 bases 305,320 only
FEELCGELFRGTLQPV
>123603 bases 320,334 only
VERVLQDAKMDKRAV
>123603 bases 320,334 only
VERVLQDAKMDKRAV
>123603 bases 331,350 only
KRAVHDVVLVGGSTRIPKVM
>123603 bases 331,350 only
KRAVHDVVLVGGSTRIPKVM
>123603 bases 346,365 only
IPKVMQLVSDFFRGKELKKS
>123603 bases 346,365 only
IPKVMQLVSDFFRGKELKKS
>123603 bases 357,371 only
FRGKELKKSIQPDEA
>123603 bases 357,371 only
FRGKELKKSIQPDEA
>123603 bases 382,397 only
ILTGGKSKQTEGLLLL
>123603 bases 382,397 only
ILTGGKSKQTEGLLLL
>123603 bases 416,431 only
LIKRNTTIPTKKSQIF
>123603 bases 416,431 only
LIKRNTTIPTKKSQIF
>123603 bases 430,444 only
IFSTYADNQPGVHIQ
>123603 bases 430,444 only
IFSTYADNQPGVHIQ
>123603 bases 446,461 only
FEGERAMTKDCHLLGT
>123603 bases 446,461 only
FEGERAMTKDCHLLGT
>123603 bases 467,481 only
IPPPPRGVPQIEVTF
>123603 bases 467,481 only
IPPPPRGVPQIEVTF
>123603 bases 492,506 only
SAEEKGTGKRNQIVL
>123603 bases 492,506 only
SAEEKGTGKRNQIVL
>123603 bases 500,514 only
KRNQIVLTNDKGRLS
>123603 bases 500,514 only
KRNQIVLTNDKGRLS
>123603 bases 508,522 only
NDKGRLSRAEIERMV
>123603 bases 508,522 only
NDKGRLSRAEIERMV
>123603 bases 516,530 only
AEIERMVREAAKYEA
>123603 bases 516,530 only
AEIERMVREAAKYEA
>123603 bases 524,538 only
EAAKYEAEDKDQVRQ
>123603 bases 542,560 only
KNGLENYAFSMKNAVNDPN
>123603 bases 542,560 only
KNGLENYAFSMKNAVNDPN
>123603 bases 565,584 only
IEEADKKTITSAVEEALEWL
>123603 bases 565,584 only
IEEADKKTITSAVEEALEWL
>123603 bases 581,595 only
LEWLNNNQEASKEEY
>123603 bases 601,621 only
ELENLCTPIMTNMYQGMAGAG
>123603 bases 601,621 only
ELENLCTPIMTNMYQGMAGAG
>123603 bases 621,636 only
GMPGGMPGGMPGGMPG
>124109201 bases 41,60 only
PQWYKELNPRETVPTLQVDG
>124109201 bases 41,60 only
PQWYKELNPRETVPTLQVDG
>124109201 bases 65,81 only
IESDLISRYIDRISSPA
>124109201 bases 65,81 only
IESDLISRYIDRISSPA
>124109201 bases 115,128 only
DPFNEEKRKSVDNN
>124504771 bases 798,837 only
NEIKELNNTLNKYKEEMNNYKEEIIVINEKYKLLEIELCK
>124504771 bases 798,837 only
NEIKELNNTLNKYKEEMNNYKEEIIVINEKYKLLEIELCK
>124505003 bases 2401,2429 only
KEIQMLKNQILSLEESIKSLNEFINNLKN
>124505003 bases 2401,2429 only
KEIQMLKNQILSLEESIKSLNEFINNLKN
>124505003 bases 2401,2429 only
KEIQMLKNQILSLEESIKSLNEFINNLKN
>124505023 bases 180,210 only
KNVIELKEYLEDLKKRMFDMQKRLNDIIITK
>124505023 bases 180,210 only
KNVIELKEYLEDLKKRMFDMQKRLNDIIITK
>124505413 bases 779,816 only
STDINSLNDEVKKLKEELNKIRNEYDDFKNKLELLYQK
>124505413 bases 779,816 only
STDINSLNDEVKKLKEELNKIRNEYDDFKNKLELLYQK
>124505413 bases 779,816 only
STDINSLNDEVKKLKEELNKIRNEYDDFKNKLELLYQK
>124505537 bases 2083,2116 only
DNNVNNMDNNVNNVDNNVNNVDNNLNNVDNNVNN
>124505537 bases 2083,2116 only
DNNVNNMDNNVNNVDNNVNNVDNNLNNVDNNVNN
>124505537 bases 2083,2116 only
DNNVNNMDNNVNNVDNNVNNVDNNLNNVDNNVNN
>124505681 bases 455,476 only
DDEHVEEPTVADDEHVEEPTVA
>124505681 bases 909,940 only
EENVEENVEENVEENVEENVEENVEENVEENV
>124505885 bases 438,473 only
NHDTRINDYNKRLTEYNKRLTEYNKRLTEYTKRLNE
>124505885 bases 438,473 only
NHDTRINDYNKRLTEYNKRLTEYNKRLTEYTKRLNE
>124505885 bases 438,473 only
NHDTRINDYNKRLTEYNKRLTEYNKRLTEYTKRLNE
>124505963 bases 193,221 only
TLIDSFNLNLSYLRESINNKKKHINKIND
>124505963 bases 193,221 only
TLIDSFNLNLSYLRESINNKKKHINKIND
>124506159 bases 1,33 only
MSQEKISEIIKDISALKTSCEKLNSQLDELITQ
>124506159 bases 1,33 only
MSQEKISEIIKDISALKTSCEKLNSQLDELITQ
>124507147 bases 1607,1654 only
NISQHQCVKKQCPENSGCFRHLDEREECKCLLNYKQEGDKCVENPNPT
>124511672 bases 76,106 only
SNKTFEKLNEKLNDIRNDVTNYKNELEEFKN
>124511672 bases 76,106 only
SNKTFEKLNEKLNDIRNDVTNYKNELEEFKN
>124511676 bases 129,167 only
NSLDYYKKVIIKLKNNINNMEEYTNNITNDINVLKAHID
>124511676 bases 129,167 only
NSLDYYKKVIIKLKNNINNMEEYTNNITNDINVLKAHID
>124511676 bases 129,167 only
NSLDYYKKVIIKLKNNINNMEEYTNNITNDINVLKAHID
>124511702 bases 65,112 only
KNMDTVYKNIINMSNNMTQMYNSMNNMSHNIINASHDMMDASGNINSH
>124511702 bases 65,112 only
KNMDTVYKNIINMSNNMTQMYNSMNNMSHNIINASHDMMDASGNINSH
>124512068 bases 109,146 only
NFVNNYINENILNLKSVDNYLEKINNKIKDLDDNINDR
>124512068 bases 109,146 only
NFVNNYINENILNLKSVDNYLEKINNKIKDLDDNINDR
>124512212 bases 860,914 only
KNKLNKKWEQINDHINNLETNINDYNKKIKEGDSQLNNIQLQCENIEQKINKIKE
>124512212 bases 860,914 only
KNKLNKKWEQINDHINNLETNINDYNKKIKEGDSQLNNIQLQCENIEQKINKIKE
>124512212 bases 860,914 only
KNKLNKKWEQINDHINNLETNINDYNKKIKEGDSQLNNIQLQCENIEQKINKIKE
>124512212 bases 860,914 only
KNKLNKKWEQINDHINNLETNINDYNKKIKEGDSQLNNIQLQCENIEQKINKIKE
>124512212 bases 860,914 only
KNKLNKKWEQINDHINNLETNINDYNKKIKEGDSQLNNIQLQCENIEQKINKIKE
>124512212 bases 860,914 only
KNKLNKKWEQINDHINNLETNINDYNKKIKEGDSQLNNIQLQCENIEQKINKIKE
>124512212 bases 860,914 only
KNKLNKKWEQINDHINNLETNINDYNKKIKEGDSQLNNIQLQCENIEQKINKIKE
>124513128 bases 862,918 only
EIINEIEKKIEDIEKNINITKENLKELENKITELQSSFSSYENEMKHVVKKIEDLEK
>124513128 bases 862,918 only
EIINEIEKKIEDIEKNINITKENLKELENKITELQSSFSSYENEMKHVVKKIEDLEK
>124513180 bases 5,44 only
NVLEYAELIIDRQRDKINELEKKLEELRSSSEELQKNVIK
>124513180 bases 5,44 only
NVLEYAELIIDRQRDKINELEKKLEELRSSSEELQKNVIK
>124513452 bases 1,32 only
MEIKTIVQNSYNSFSDINKNINDIDKEMKTLI
>124513452 bases 1,32 only
MEIKTIVQNSYNSFSDINKNINDIDKEMKTLI
>124513452 bases 5,41 only
TIVQNSYNSFSDINKNINDIDKEMKTLIPMLDELLNE
>124513452 bases 5,41 only
TIVQNSYNSFSDINKNINDIDKEMKTLIPMLDELLNE
>124513452 bases 5,41 only
TIVQNSYNSFSDINKNINDIDKEMKTLIPMLDELLNE
>124513610 bases 1129,1167 only
GIFIYNMNLLREILKLMTDNIDTLKDKINEIKCSYAFLK
>124513610 bases 1129,1167 only
GIFIYNMNLLREILKLMTDNIDTLKDKINEIKCSYAFLK
>124513778 bases 1040,1066 only
YIDDVDRDVENYDKGIANVDHHLNDVH
>124513778 bases 1040,1066 only
YIDDVDRDVENYDKGIANVDHHLNDVH
>124514048 bases 388,414 only
NMNNMNNNMNNMNNNMNNNMNNMNNMN
>124514048 bases 388,414 only
NMNNMNNNMNNMNNNMNNNMNNMNNMN
>124800721 bases 140,166 only
SISSLSNKIVNYESKIEELEKELKEVK
>124800721 bases 140,166 only
SISSLSNKIVNYESKIEELEKELKEVK
>124800721 bases 140,166 only
SISSLSNKIVNYESKIEELEKELKEVK
>124800721 bases 249,273 only
IIDIKKHLEKLKIEIKEKKEDLENL
>124801014 bases 392,401 only
YKKANKPFEI
>124801014 bases 407,416 only
NLEDLDYQFK
>124801129 bases 616,645 only
NNVIRSKMYNIKKRISKINDELHELSNFFL
>124801129 bases 616,645 only
NNVIRSKMYNIKKRISKINDELHELSNFFL
>124801350 bases 515,556 only
KLEEMKQKNKELINNLNDISDELKNCIEQVNSVSRNMANVEK
>124801350 bases 515,556 only
KLEEMKQKNKELINNLNDISDELKNCIEQVNSVSRNMANVEK
>124801350 bases 605,633 only
EKLNDMQKKLNDVNEKYKNIVECLNNYKT
>124801350 bases 605,633 only
EKLNDMQKKLNDVNEKYKNIVECLNNYKT
>124802328 bases 97,111 only
ELDGSKNEWGWSKSK
>124802328 bases 97,111 only
ELDGSKNEWGWSKSK
>124802328 bases 97,111 only
ELDGSKNEWGWSKSK
>124804022 bases 535,571 only
EEIKEEIKEVKEEIKEVKEEIKEVKEEIKEVKEEIKE
>124804022 bases 535,571 only
EEIKEEIKEVKEEIKEVKEEIKEVKEEIKEVKEEIKE
>124804022 bases 535,571 only
EEIKEEIKEVKEEIKEVKEEIKEVKEEIKEVKEEIKE
>124804022 bases 535,571 only
EEIKEEIKEVKEEIKEVKEEIKEVKEEIKEVKEEIKE
>124804022 bases 535,571 only
EEIKEEIKEVKEEIKEVKEEIKEVKEEIKEVKEEIKE
>124804022 bases 535,571 only
EEIKEEIKEVKEEIKEVKEEIKEVKEEIKEVKEEIKE
>124804030 bases 316,356 only
QLSIKEYENYLDTINITLRQKIQLQQKKEENIEINMLTNNL
>124804030 bases 316,356 only
QLSIKEYENYLDTINITLRQKIQLQQKKEENIEINMLTNNL
>124804040 bases 145,169 only
LKNILQKEENLQLINEEENIIIEKT
>124804040 bases 145,169 only
LKNILQKEENLQLINEEENIIIEKT
>124804040 bases 145,169 only
LKNILQKEENLQLINEEENIIIEKT
>124804133 bases 3515,3550 only
KGLEEANEKLQIVREKVQSLKAKLSELISQYDHAIY
>124804133 bases 3515,3550 only
KGLEEANEKLQIVREKVQSLKAKLSELISQYDHAIY
>124804730 bases 628,662 only
QLEEKTKQYNDLQNNMKTIKEQNEHLKNKFQSMGK
>124804730 bases 628,662 only
QLEEKTKQYNDLQNNMKTIKEQNEHLKNKFQSMGK
>124804730 bases 628,662 only
QLEEKTKQYNDLQNNMKTIKEQNEHLKNKFQSMGK
>124804730 bases 628,662 only
QLEEKTKQYNDLQNNMKTIKEQNEHLKNKFQSMGK
>124804730 bases 628,662 only
QLEEKTKQYNDLQNNMKTIKEQNEHLKNKFQSMGK
>124804825 bases 271,310 only
RLINNIEEIYNSNCEQIQNVRDEFAELKNDLNKIMNLINI
>124804825 bases 271,310 only
RLINNIEEIYNSNCEQIQNVRDEFAELKNDLNKIMNLINI
>124805350 bases 1267,1279 only
ELWDKRYGGRSNI
>124805350 bases 1349,1368 only
YKNMILGTSVNIYEYIGKLQ
>124805350 bases 1349,1368 only
YKNMILGTSVNIYEYIGKLQ
>124805350 bases 1349,1368 only
YKNMILGTSVNIYEYIGKLQ
>124805350 bases 1349,1368 only
YKNMILGTSVNIYEYIGKLQ
>124805350 bases 1357,1390 only
SVNIYEYIGKLQEDIKKIIEKGTTKQNGKTVGSG
>124805350 bases 2044,2060 only
RIVRGPANLRNLKEFKE
>124805350 bases 2044,2060 only
RIVRGPANLRNLKEFKE
>124805350 bases 2044,2060 only
RIVRGPANLRNLKEFKE
>124805350 bases 2044,2060 only
RIVRGPANLRNLKEFKE
>124805409 bases 1602,1644 only
DFLDVIYYKLNIKEINKSLTEVKNELTELQKNQEEAKNILAFK
>124805409 bases 1602,1644 only
DFLDVIYYKLNIKEINKSLTEVKNELTELQKNQEEAKNILAFK
>124805433 bases 131,161 only
SSISSSLTNISSSLTNISSSLTNISSSLSNS
>124805433 bases 131,161 only
SSISSSLTNISSSLTNISSSLTNISSSLSNS
>124805578 bases 2028,2068 only
ASIDNINKNINCINNDVDNINSNINNINDNIHKINSNVYGN
>124805578 bases 2028,2068 only
ASIDNINKNINCINNDVDNINSNINNINDNIHKINSNVYGN
>124806191 bases 604,633 only
TYTLSKLNNQINELTKKINILRGNLDKARK
>124806191 bases 604,633 only
TYTLSKLNNQINELTKKINILRGNLDKARK
>124806320 bases 36,57 only
LGYIMSNYDYQKNLRFGGSNEA
>124806320 bases 36,57 only
LGYIMSNYDYQKNLRFGGSNEA
>124806454 bases 506,540 only
KNDINVQLDDINVQLDDINVQLDDINIQLDEINLN
>124806454 bases 506,540 only
KNDINVQLDDINVQLDDINVQLDDINIQLDEINLN
>124806454 bases 506,540 only
KNDINVQLDDINVQLDDINVQLDDINIQLDEINLN
>124806675 bases 3620,3660 only
NFIKELELQIKNLNNEINTLNDMLKDSEEEIRMLNHTLEEK
>124806675 bases 3620,3660 only
NFIKELELQIKNLNNEINTLNDMLKDSEEEIRMLNHTLEEK
>124806675 bases 5451,5490 only
KYKIEINVLNDEITKLKNEINTYKNDLKNINATLDFYKST
>124806675 bases 5451,5490 only
KYKIEINVLNDEITKLKNEINTYKNDLKNINATLDFYKST
>124806921 bases 117,146 only
NFFLEQMENDMSSTYDKMNRINMDLSKLKR
>124806921 bases 117,146 only
NFFLEQMENDMSSTYDKMNRINMDLSKLKR
>124807090 bases 515,543 only
EKLYILEKSINKLKKLLNDINNKYQTIKK
>124807090 bases 515,543 only
EKLYILEKSINKLKKLLNDINNKYQTIKK
>124807958 bases 408,440 only
LYSSVNVVYDNLFNENINISSNEHYHLLQELLK
>124807958 bases 408,440 only
LYSSVNVVYDNLFNENINISSNEHYHLLQELLK
>124808068 bases 397,423 only
ARDDIQKDINKMESELINVSNEINRLD
>124808068 bases 397,423 only
ARDDIQKDINKMESELINVSNEINRLD
>124808068 bases 397,423 only
ARDDIQKDINKMESELINVSNEINRLD
>124808225 bases 97,123 only
KQVHINNKTEATNITNINKNIENIKND
>124808225 bases 97,123 only
KQVHINNKTEATNITNINKNIENIKND
>124808225 bases 97,123 only
KQVHINNKTEATNITNINKNIENIKND
>124808566 bases 3419,3445 only
NNNVNNINMNNINSNVNNINNSMNNIN
>124808566 bases 3419,3445 only
NNNVNNINMNNINSNVNNINNSMNNIN
>124809423 bases 7,38 only
SLLDTLEKSVKGIDENIEKYNKELNVIKQKIE
>124809423 bases 7,38 only
SLLDTLEKSVKGIDENIEKYNKELNVIKQKIE
>124809595 bases 70,100 only
NNEMDETINKLKKDINKLNEKIEKYDNFMKM
>124809595 bases 70,100 only
NNEMDETINKLKKDINKLNEKIEKYDNFMKM
>124810055 bases 163,192 only
EKGLKSLNEKIKNYDSIIEEQKNQLENLKM
>124810055 bases 163,192 only
EKGLKSLNEKIKNYDSIIEEQKNQLENLKM
>125517 bases 63,68 only
HHHHHH
>125517 bases 395,408 only
SKKHKDNEDAESVK
>125517 bases 395,408 only
SKKHKDNEDAESVK
>125517 bases 583,592 only
SKGATKEAST
>125517 bases 583,592 only
SKGATKEAST
>127329 bases 43,53 only
YGLFHKEKMIL
>127329 bases 43,53 only
YGLFHKEKMIL
>127329 bases 43,53 only
YGLFHKEKMIL
>127329 bases 155,164 only
LKHRVRNYLF
>127329 bases 378,387 only
EEKIKEIAKT
>127329 bases 402,409 only
LEYYLREK
>127329 bases 406,413 only
LREKNKKV
>127329 bases 552,559 only
YNVEKQRY
>127329 bases 554,566 only
VEKQRYNNKFSSS
>127329 bases 626,635 only
LEKNFKGLTH
>127329 bases 630,638 only
FKGLTHSAN
>127329 bases 849,856 only
KSCDPLDL
>127329 bases 919,927 only
TSSPGNTTV
>127329 bases 932,939 only
SATHSNSQ
>127329 bases 944,951 only
NASSTNTQ
>127329 bases 1060,1067 only
SFDLYNKY
>127329 bases 1108,1115 only
PHNVLQNF
>127329 bases 1110,1118 only
NVLQNFSVF
>127329 bases 1471,1481 only
VIKEEKEKFPS
>127329 bases 1484,1493 only
PTTPPSPAKT
>127329 bases 1659,1668 only
PTCNENNGGC
>127329 bases 1663,1671 only
ENNGGCDAD
>127336 bases 1658,1677 only
DPKHVCVDTRDIPKNAGCFR
>127336 bases 1678,1697 only
DDNGTEEWRCLLGYKKGEGN
>127336 bases 1678,1697 only
DDNGTEEWRCLLGYKKGEGN
>127336 bases 1678,1697 only
DDNGTEEWRCLLGYKKGEGN
>127336 bases 1688,1707 only
LLGYKKGEGNTCVENNNPTC
>127336 bases 1688,1707 only
LLGYKKGEGNTCVENNNPTC
>127336 bases 1688,1707 only
LLGYKKGEGNTCVENNNPTC
>127336 bases 1692,1699 only
KKGEGNTC
>127336 bases 1728,1747 only
NSKKIICTCKEPTPNAYYEG
>127336 bases 1738,1754 only
EPTPNAYYEGVFCSSSS
>127336 bases 1738,1754 only
EPTPNAYYEGVFCSSSS
>127336 bases 1738,1754 only
EPTPNAYYEGVFCSSSS
>127336 bases 1738,1754 only
EPTPNAYYEGVFCSSSS
>127336 bases 1738,1754 only
EPTPNAYYEGVFCSSSS
>129236 bases 121,129 only
ILDTSNPVK
>129236 bases 122,130 only
LDTSNPVKT
>132383 bases 171,185 only
LFDYNEKVDNLGRSG
>132383 bases 176,190 only
EKVDNLGRSGGDIIK
>132383 bases 181,195 only
LGRSGGDIIKKMQTL
>132383 bases 186,200 only
GDIIKKMQTLWDEIM
>132383 bases 192,206 only
MQTLWDEIMDINKRK
>132383 bases 192,206 only
MQTLWDEIMDINKRK
>132383 bases 192,206 only
MQTLWDEIMDINKRK
>132383 bases 192,206 only
MQTLWDEIMDINKRK
>132383 bases 192,206 only
MQTLWDEIMDINKRK
>132383 bases 192,206 only
MQTLWDEIMDINKRK
>132383 bases 199,211 only
IMDINKRKYDSLK
>132383 bases 199,211 only
IMDINKRKYDSLK
>132383 bases 199,211 only
IMDINKRKYDSLK
>132383 bases 199,211 only
IMDINKRKYDSLK
>132383 bases 202,214 only
INKRKYDSLKEKL
>132383 bases 202,214 only
INKRKYDSLKEKL
>132383 bases 202,214 only
INKRKYDSLKEKL
>132383 bases 207,221 only
YDSLKEKLQKTYSQY
>132383 bases 211,220 only
KEKLQKTYSQ
>132383 bases 213,227 only
KLQKTYSQYKVQYDM
>132383 bases 407,422 only
ALYTDEDLLFDLEKQK
>132383 bases 407,422 only
ALYTDEDLLFDLEKQK
>132383 bases 455,465 only
DDEHVEEPTVA
>132383 bases 455,465 only
DDEHVEEPTVA
>132383 bases 455,476 only
DDEHVEEPTVADDEHVEEPTVA
>132383 bases 455,476 only
DDEHVEEPTVADDEHVEEPTVA
>132383 bases 455,465 only
DDEHVEEPTVA
>132383 bases 455,465 only
DDEHVEEPTVA
>132383 bases 483,489 only
PTVAEEH
>132383 bases 484,490 only
TVAEEHV
>132383 bases 485,491 only
VAEEHVE
>132383 bases 533,551 only
NADMNEITERYFKLAENYY
>132383 bases 700,714 only
SLRWIFKHVAKTHLK
>132383 bases 862,878 only
IVGYIMHGISTINTEMK
>132383 bases 892,898 only
AEENVEH
>132383 bases 893,900 only
EENVEHDA
>132383 bases 893,900 only
EENVEHDA
>132383 bases 893,924 only
EENVEHDAEENVEHDAEENVEHDAEENVEHDA
>132383 bases 893,924 only
EENVEHDAEENVEHDAEENVEHDAEENVEHDA
>132383 bases 893,908 only
EENVEHDAEENVEHDA
>132383 bases 893,900 only
EENVEHDA
>132383 bases 893,916 only
EENVEHDAEENVEHDAEENVEHDA
>132383 bases 893,900 only
EENVEHDA
>132383 bases 893,924 only
EENVEHDAEENVEHDAEENVEHDAEENVEHDA
>132383 bases 893,924 only
EENVEHDAEENVEHDAEENVEHDAEENVEHDA
>132383 bases 893,900 only
EENVEHDA
>132383 bases 893,924 only
EENVEHDAEENVEHDAEENVEHDAEENVEHDA
>132383 bases 893,900 only
EENVEHDA
>132383 bases 893,908 only
EENVEHDAEENVEHDA
>132383 bases 933,940 only
EENVEENV
>132383 bases 933,940 only
EENVEENV
>132383 bases 933,940 only
EENVEENV
>132383 bases 933,940 only
EENVEENV
>132383 bases 936,942 only
VEENVEE
>132383 bases 944,959 only
EENVEENVEENVEENV
>132383 bases 944,959 only
EENVEENVEENVEENV
>132383 bases 963,986 only
EENVEENVEENVEENVEENVEENV
>132383 bases 963,986 only
EENVEENVEENVEENVEENVEENV
>132384 bases 241,251 only
DDEHVEEPTVA
>132541 bases 27,46 only
QSKSTSAASTSDELSGSEGP
>132541 bases 27,46 only
QSKSTSAASTSDELSGSEGP
>132541 bases 56,71 only
QGEDKTTDNTYKEMEE
>132541 bases 62,67 only
TDNTYK
>132541 bases 62,67 only
TDNTYK
>132541 bases 72,114 only
LEEAEGTSNLKKGLEFYKSSLKLDQLDKEKPKKKKSKRKKKRD
>132541 bases 72,114 only
LEEAEGTSNLKKGLEFYKSSLKLDQLDKEKPKKKKSKRKKKRD
>132541 bases 72,114 only
LEEAEGTSNLKKGLEFYKSSLKLDQLDKEKPKKKKSKRKKKRD
>132541 bases 90,134 only
SSLKLDQLDKEKPKKKKSKRKKKRDSSSDRILLEESKTFTSENEL
>132541 bases 90,134 only
SSLKLDQLDKEKPKKKKSKRKKKRDSSSDRILLEESKTFTSENEL
>13345187 bases 911,945 only
TISELEQEFNNNNQKLDNILQDINAMNLNINILQT
>13345187 bases 911,945 only
TISELEQEFNNNNQKLDNILQDINAMNLNINILQT
>134063206 bases 1,20 only
MFANSSAAAVTAASNSPQRS
>134063206 bases 78,97 only
APKKAVKKAVKAAKKAVKKA
>134063206 bases 78,97 only
APKKAVKKAVKAAKKAVKKA
>134070736 bases 301,320 only
PSAAAKEEPEESDEDDFGMG
>134070736 bases 304,323 only
AAKEEPEESDEDDFGMGGLF
>134070961 bases 21,40 only
TVSAGDGRGTPIAFQAEVSK
>134070961 bases 201,220 only
GNTLGRGTEITIELKPDAEQ
>134070961 bases 221,240 only
FLSAETIKKTIHQYSEFINF
>134070961 bases 361,380 only
VPNTNIKLYVRRVFITDEFR
>134070961 bases 361,380 only
VPNTNIKLYVRRVFITDEFR
>134070961 bases 401,420 only
LNVSREVLQESRILRVIKKK
>134070961 bases 481,500 only
NNRNRLTKLFRYKSSRSESE
>134070961 bases 481,500 only
NNRNRLTKLFRYKSSRSESE
>134070961 bases 481,500 only
NNRNRLTKLFRYKSSRSESE
>134070961 bases 521,540 only
LSGDSVARIKKSPVLEDAVN
>134070961 bases 541,560 only
HDVEVIFMTDAIDEYVVSQL
>134070961 bases 601,620 only
THLRALFGYSEVRKVILTKR
>134070961 bases 601,620 only
THLRALFGYSEVRKVILTKR
>134070961 bases 641,660 only
SIMRGQSMSLANQQMTAERV
>134070961 bases 721,740 only
SSVDLSADDSLLPPDDAEYT
>134071618 bases 106,125 only
HSGVVPNISKAMAKKKGGKK
>134071618 bases 113,132 only
ISKAMAKKKGGKKGKATPSA
>134071618 bases 121,132 only
KGGKKGKATPSA
>1345849 bases 71,90 only
GDAKKKKDGKKAEPKNPREN
>1345849 bases 71,90 only
GDAKKKKDGKKAEPKNPREN
>1345849 bases 71,90 only
GDAKKKKDGKKAEPKNPREN
>1345849 bases 96,113 only
GDRADGQPAGDRADGQPA
>1345849 bases 100,117 only
DGQPAGDRADGQPAGDRA
>1345849 bases 100,117 only
DGQPAGDRADGQPAGDRA
>1345849 bases 124,143 only
DRAAGQPAGDRADGQPAGDR
>1345849 bases 124,143 only
DRAAGQPAGDRADGQPAGDR
>1345849 bases 124,143 only
DRAAGQPAGDRADGQPAGDR
>1345849 bases 124,143 only
DRAAGQPAGDRADGQPAGDR
>1345849 bases 124,143 only
DRAAGQPAGDRADGQPAGDR
>1345849 bases 124,143 only
DRAAGQPAGDRADGQPAGDR
>1345849 bases 169,188 only
DRAAGQPAGDRAAGQPAGDR
>1345849 bases 169,189 only
DRAAGQPAGDRAAGQPAGDRA
>1345849 bases 259,278 only
DRAAGQPAGNGAGGQAAGGN
>1345849 bases 259,278 only
DRAAGQPAGNGAGGQAAGGN
>1345849 bases 259,278 only
DRAAGQPAGNGAGGQAAGGN
>1345849 bases 259,278 only
DRAAGQPAGNGAGGQAAGGN
>1345849 bases 259,278 only
DRAAGQPAGNGAGGQAAGGN
>1345849 bases 259,278 only
DRAAGQPAGNGAGGQAAGGN
>1345849 bases 259,278 only
DRAAGQPAGNGAGGQAAGGN
>1345849 bases 289,308 only
GANAPNEKSVKEYLDKVRAT
>1345849 bases 289,308 only
GANAPNEKSVKEYLDKVRAT
>1345849 bases 289,308 only
GANAPNEKSVKEYLDKVRAT
>1345849 bases 299,318 only
KEYLDKVRATVGTEWTPCSV
>1345849 bases 299,318 only
KEYLDKVRATVGTEWTPCSV
>1345849 bases 316,335 only
CSVTCGVGVRVRRRVNAANK
>1345849 bases 319,338 only
TCGVGVRVRRRVNAANKKPE
>1345849 bases 319,338 only
TCGVGVRVRRRVNAANKKPE
>1345849 bases 319,338 only
TCGVGVRVRRRVNAANKKPE
>1345849 bases 319,338 only
TCGVGVRVRRRVNAANKKPE
>1345849 bases 319,338 only
TCGVGVRVRRRVNAANKKPE
>1345849 bases 319,338 only
TCGVGVRVRRRVNAANKKPE
>1345849 bases 319,338 only
TCGVGVRVRRRVNAANKKPE
>1345849 bases 319,338 only
TCGVGVRVRRRVNAANKKPE
>1345849 bases 319,338 only
TCGVGVRVRRRVNAANKKPE
>1345849 bases 319,338 only
TCGVGVRVRRRVNAANKKPE
>1345849 bases 319,338 only
TCGVGVRVRRRVNAANKKPE
>1345849 bases 319,338 only
TCGVGVRVRRRVNAANKKPE
>1345849 bases 319,338 only
TCGVGVRVRRRVNAANKKPE
>1345849 bases 326,345 only
VRRRVNAANKKPEDLTLNDL
>1345849 bases 326,345 only
VRRRVNAANKKPEDLTLNDL
>1345849 bases 326,345 only
VRRRVNAANKKPEDLTLNDL
>1345849 bases 329,348 only
RVNAANKKPEDLTLNDLETD
>1345849 bases 329,348 only
RVNAANKKPEDLTLNDLETD
>1345849 bases 339,358 only
DLTLNDLETDVCTMDKCAGI
>1346586 bases 20,38 only
VTHESYQELVKKLEALEDA
>1346586 bases 20,38 only
VTHESYQELVKKLEALEDA
>1346586 bases 41,55 only
TGYSLFHKEKMILNE
>1346586 bases 43,53 only
YSLFHKEKMIL
>1346586 bases 69,83 only
TSGTSGTSGPSGPSG
>1346586 bases 72,86 only
TSGTSGPSGPSGTSP
>1346586 bases 76,90 only
SGPSGPSGTSPSSRS
>1346586 bases 79,93 only
SGPSGTSPSSRSNTL
>1346586 bases 156,171 only
KYLIDGYEEINELLYK
>1346586 bases 238,250 only
KTIENINELIEES
>1346586 bases 247,272 only
IEESKKTIDKNKNATKEEEKKKLYQA
>1346586 bases 247,272 only
IEESKKTIDKNKNATKEEEKKKLYQA
>1346586 bases 247,272 only
IEESKKTIDKNKNATKEEEKKKLYQA
>1346586 bases 337,351 only
KIEEHEKEIKEIAKT
>1346586 bases 410,423 only
ALNELNSFGDLINP
>1346586 bases 472,486 only
LNDITKEYEKLLNEI
>1346587 bases 38,58 only
AVLTGYSLFQKEKMVLNEGTS
>1346587 bases 38,58 only
AVLTGYSLFQKEKMVLNEGTS
>1346587 bases 38,58 only
AVLTGYSLFQKEKMVLNEGTS
>1346587 bases 48,62 only
KEKMVLNEGTSGTAV
>1346587 bases 55,69 only
EGTSGTAVTTSTPGS
>1346587 bases 62,76 only
VTTSTPGSKGSVASG
>1346587 bases 72,86 only
SVASGGSGGSVASGG
>1346587 bases 72,86 only
SVASGGSGGSVASGG
>1346587 bases 76,90 only
GGSGGSVASGGSVAS
>1346587 bases 76,90 only
GGSGGSVASGGSVAS
>1346587 bases 76,90 only
GGSGGSVASGGSVAS
>1346587 bases 83,97 only
ASGGSVASGGSVASG
>1346587 bases 83,97 only
ASGGSVASGGSVASG
>1346587 bases 96,110 only
SGGSVASGGSGNSRR
>1346587 bases 96,110 only
SGGSVASGGSGNSRR
>1346587 bases 100,114 only
VASGGSGNSRRTNPS
>1346587 bases 103,117 only
GGSGNSRRTNPSDNS
>1346587 bases 1282,1301 only
EVLYLKPLAGVYRSLKKQLE
>1346587 bases 1282,1301 only
EVLYLKPLAGVYRSLKKQLE
>1346587 bases 1282,1301 only
EVLYLKPLAGVYRSLKKQLE
>1346587 bases 1282,1301 only
EVLYLKPLAGVYRSLKKQLE
>1346587 bases 1282,1301 only
EVLYLKPLAGVYRSLKKQLE
>1346587 bases 1282,1301 only
EVLYLKPLAGVYRSLKKQLE
>1346587 bases 1282,1301 only
EVLYLKPLAGVYRSLKKQLE
>1346587 bases 1526,1573 only
NISQHQCVKKQCPQNSGCFRHLDEREECKCLLNYKQEGDKCVENPNPT
>1346587 bases 1526,1573 only
NISQHQCVKKQCPQNSGCFRHLDEREECKCLLNYKQEGDKCVENPNPT
>1346587 bases 1540,1564 only
NSGCFRHLDEREECKCLLNYKQEGD
>1346587 bases 1552,1576 only
ECKCLLNYKQEGDKCVENPNPTCNE
>1346587 bases 1577,1601 only
NNGGCDADAKCTEEDSGSNGKKITC
>1346587 bases 1592,1616 only
SGSNGKKITCECTKPDSYPLFDGIF
>1346587 bases 1601,1621 only
CECTKPDSYPLFDGIFCSSSN
>1346921 bases 400,414 only
YVSELPTEVQKLKEK
>13492211 bases 25,39 only
EAFIKTAAAETFLAW
>13492211 bases 78,92 only
DICLGTDISVKQGDV
>13492211 bases 120,134 only
PQTWWEKNAKDIWEG
>13492211 bases 132,146 only
WEGMLCALTNGLTDA
>13508497 bases 3199,3214 only
ILVEGSVTEEVVGEEK
>13508497 bases 3199,3214 only
ILVEGSVTEEVVGEEK
>13508497 bases 3207,3222 only
EEVVGEEKLVSEEIVT
>13508497 bases 3207,3222 only
EEVVGEEKLVSEEIVT
>13508497 bases 3207,3222 only
EEVVGEEKLVSEEIVT
>13508497 bases 3215,3230 only
LVSEEIVTEEGSVAQE
>13508497 bases 3215,3230 only
LVSEEIVTEEGSVAQE
>13508497 bases 3215,3230 only
LVSEEIVTEEGSVAQE
>13508497 bases 3223,3238 only
EEGSVAQEIVEEDAPA
>13508497 bases 3223,3238 only
EEGSVAQEIVEEDAPA
>13508497 bases 3223,3238 only
EEGSVAQEIVEEDAPA
>13508497 bases 3231,3246 only
IVEEDAPATEEIDEIE
>13508497 bases 3231,3246 only
IVEEDAPATEEIDEIE
>13508497 bases 3239,3254 only
TEEIDEIESVTEEVVE
>13508497 bases 3239,3254 only
TEEIDEIESVTEEVVE
>13508497 bases 3247,3262 only
SVTEEVVEEEGPVDEE
>13508497 bases 3247,3262 only
SVTEEVVEEEGPVDEE
>13508497 bases 3271,3286 only
TEEIIQGESKVEEVVE
>13508497 bases 3279,3294 only
SKVEEVVEEQGSENEE
>13508497 bases 3287,3302 only
EQGSENEEIFVEEVSA
>13508497 bases 3295,3310 only
IFVEEVSASQEIVQNE
>13508497 bases 3303,3318 only
SQEIVQNESGTEEILE
>13508497 bases 3311,3326 only
SGTEEILEKVSASQEI
>13508497 bases 3319,3334 only
KVSASQEIVQDGSVTE
>13508497 bases 4076,4083 only
ESVTEEIA
>1352334 bases 510,529 only
LMIKEHILAIAIYESRILKR
>1352334 bases 591,609 only
DEWWKVIKKDVWNVISWVF
>1352334 bases 939,969 only
VIRKENADKDEDEKGADEERHSTSESLSSPE
>1352334 bases 939,969 only
VIRKENADKDEDEKGADEERHSTSESLSSPE
>1352334 bases 970,1014 only
EKMLTDNEGGNSLNHEEVKEHTSNSDNVQQSGGIVNMNVEKELKD
>1352334 bases 970,1014 only
EKMLTDNEGGNSLNHEEVKEHTSNSDNVQQSGGIVNMNVEKELKD
>1352334 bases 1062,1103 only
SNNEYKVNEREDERTLTKEYEDIVLKSHMNRESDDGELYDEN
>1352334 bases 1062,1103 only
SNNEYKVNEREDERTLTKEYEDIVLKSHMNRESDDGELYDEN
>1352334 bases 1062,1103 only
SNNEYKVNEREDERTLTKEYEDIVLKSHMNRESDDGELYDEN
>1352334 bases 1062,1103 only
SNNEYKVNEREDERTLTKEYEDIVLKSHMNRESDDGELYDEN
>1352334 bases 1062,1103 only
SNNEYKVNEREDERTLTKEYEDIVLKSHMNRESDDGELYDEN
>1352334 bases 1062,1103 only
SNNEYKVNEREDERTLTKEYEDIVLKSHMNRESDDGELYDEN
>1352334 bases 1062,1103 only
SNNEYKVNEREDERTLTKEYEDIVLKSHMNRESDDGELYDEN
>1352334 bases 1062,1103 only
SNNEYKVNEREDERTLTKEYEDIVLKSHMNRESDDGELYDEN
>1352334 bases 1062,1103 only
SNNEYKVNEREDERTLTKEYEDIVLKSHMNRESDDGELYDEN
>1352334 bases 1062,1103 only
SNNEYKVNEREDERTLTKEYEDIVLKSHMNRESDDGELYDEN
>1352334 bases 1062,1103 only
SNNEYKVNEREDERTLTKEYEDIVLKSHMNRESDDGELYDEN
>1352334 bases 1062,1103 only
SNNEYKVNEREDERTLTKEYEDIVLKSHMNRESDDGELYDEN
>1352334 bases 1062,1103 only
SNNEYKVNEREDERTLTKEYEDIVLKSHMNRESDDGELYDEN
>1352334 bases 1069,1087 only
NEREDERTLTKEYEDIVLK
>1352334 bases 1069,1076 only
NEREDERT
>1352334 bases 1069,1087 only
NEREDERTLTKEYEDIVLK
>1352334 bases 1069,1087 only
NEREDERTLTKEYEDIVLK
>1352334 bases 1069,1087 only
NEREDERTLTKEYEDIVLK
>1352334 bases 1069,1087 only
NEREDERTLTKEYEDIVLK
>1352334 bases 1069,1087 only
NEREDERTLTKEYEDIVLK
>1352334 bases 1069,1087 only
NEREDERTLTKEYEDIVLK
>1352334 bases 1069,1087 only
NEREDERTLTKEYEDIVLK
>1352334 bases 1070,1077 only
EREDERTL
>1352334 bases 1071,1078 only
REDERTLT
>1352334 bases 1072,1079 only
EDERTLTK
>1352334 bases 1073,1080 only
DERTLTKE
>1352334 bases 1074,1081 only
ERTLTKEY
>1352334 bases 1075,1082 only
RTLTKEYE
>1352334 bases 1076,1096 only
TLTKEYEDIVLKSHMNRESDD
>1352334 bases 1076,1083 only
TLTKEYED
>1352334 bases 1077,1084 only
LTKEYEDI
>1352334 bases 1078,1085 only
TKEYEDIV
>1352334 bases 1079,1086 only
KEYEDIVL
>1352334 bases 1080,1087 only
EYEDIVLK
>135532 bases 598,616 only
STPSTPADSSAHSTPSTPV
>135532 bases 598,616 only
STPSTPADSSAHSTPSTPV
>135532 bases 598,616 only
STPSTPADSSAHSTPSTPV
>135532 bases 641,652 only
DSSAHGTPSTPA
>135532 bases 641,652 only
DSSAHGTPSTPA
>135532 bases 641,652 only
DSSAHGTPSTPA
>135532 bases 641,652 only
DSSAHGTPSTPA
>135532 bases 641,652 only
DSSAHGTPSTPA
>135532 bases 641,652 only
DSSAHGTPSTPA
>135532 bases 641,652 only
DSSAHGTPSTPA
>135532 bases 641,652 only
DSSAHGTPSTPA
>135532 bases 641,652 only
DSSAHGTPSTPA
>135532 bases 641,652 only
DSSAHGTPSTPA
>135532 bases 641,652 only
DSSAHGTPSTPA
>135532 bases 641,652 only
DSSAHGTPSTPA
>1373027 bases 60,72 only
EDENTLQHAYPID
>1373027 bases 60,72 only
EDENTLQHAYPID
>1373037 bases 2,23 only
EFTYMINFGRGQNYWEHPYQKS
>1373037 bases 336,354 only
DQPKQYEQHLTDYEKIKEG
>1373037 bases 434,478 only
YKDEIKKEIERESKRIKLNDNDDEGNKKIIAPRIFISDDKDSLKC
>1373037 bases 434,478 only
YKDEIKKEIERESKRIKLNDNDDEGNKKIIAPRIFISDDKDSLKC
>1373037 bases 434,478 only
YKDEIKKEIERESKRIKLNDNDDEGNKKIIAPRIFISDDKDSLKC
>1373037 bases 559,576 only
GNAEKYDKMDEPQHYGKS
>13891934 bases 317,334 only
DGNCEDIPHVNEFSAIDL
>13891934 bases 317,334 only
DGNCEDIPHVNEFSAIDL
>13891934 bases 317,334 only
DGNCEDIPHVNEFSAIDL
>13891934 bases 571,588 only
GNAEKYDKMDEPQHYGKS
>13891934 bases 571,588 only
GNAEKYDKMDEPQHYGKS
>13891936 bases 41,51 only
INEHREHPKEY
>13891936 bases 279,288 only
AKDISFQNYT
>13891936 bases 321,338 only
EDIPHVNEFSAIDLFECN
>13891936 bases 571,588 only
GNAEKYDKMDEPQHYGKS
>1399353 bases 126,150 only
SFPMNEESPLGFSPEEMEAVASKFR
>146741246 bases 51,61 only
MVLNEGTSGTA
>146741246 bases 51,61 only
MVLNEGTSGTA
>146741246 bases 51,61 only
MVLNEGTSGTA
>146741246 bases 51,61 only
MVLNEGTSGTA
>146741246 bases 51,61 only
MVLNEGTSGTA
>146741246 bases 312,350 only
NENIKKLLDKINEIKNPPPANSGNTPNPLPENKKKEVEG
>146741246 bases 312,350 only
NENIKKLLDKINEIKNPPPANSGNTPNPLPENKKKEVEG
>146741246 bases 312,350 only
NENIKKLLDKINEIKNPPPANSGNTPNPLPENKKKEVEG
>146741246 bases 312,350 only
NENIKKLLDKINEIKNPPPANSGNTPNPLPENKKKEVEG
>146741246 bases 1424,1440 only
GISYYEKVLAKYKDDLE
>146741250 bases 42,61 only
GYSLFQKEKMVLNEGTSGTA
>146741250 bases 312,349 only
NENIKKLLEDIDKIKTDAEKPTTGSKPNTLLDKNKKIE
>146741250 bases 312,349 only
NENIKKLLEDIDKIKTDAEKPTTGSKPNTLLDKNKKIE
>146741250 bases 312,349 only
NENIKKLLEDIDKIKTDAEKPTTGSKPNTLLDKNKKIE
>146741250 bases 312,349 only
NENIKKLLEDIDKIKTDAEKPTTGSKPNTLLDKNKKIE
>146741250 bases 312,349 only
NENIKKLLEDIDKIKTDAEKPTTGSKPNTLLDKNKKIE
>146741250 bases 1580,1588 only
NISQHQCVK
>1469496 bases 31,50 only
ENGDVKFDLIPKENTERSHK
>1469496 bases 41,60 only
PKENTERSHKLINPWEKFME
>1477963 bases 23,49 only
SAEKKDEKEASEQGEESHKKENSQESA
>1477963 bases 23,49 only
SAEKKDEKEASEQGEESHKKENSQESA
>1477963 bases 23,49 only
SAEKKDEKEASEQGEESHKKENSQESA
>1477963 bases 23,49 only
SAEKKDEKEASEQGEESHKKENSQESA
>1477963 bases 23,49 only
SAEKKDEKEASEQGEESHKKENSQESA
>1477963 bases 23,49 only
SAEKKDEKEASEQGEESHKKENSQESA
>1477963 bases 23,49 only
SAEKKDEKEASEQGEESHKKENSQESA
>1477963 bases 50,83 only
NGKDDVKEEKKTNEKKDDGKTDKVQEKVLEKSPK
>1477963 bases 50,83 only
NGKDDVKEEKKTNEKKDDGKTDKVQEKVLEKSPK
>148251374 bases 320,327 only
TEWETGQI
>15375031 bases 169,196 only
VEKDYERAKNAYQKANQAVLKAKEASSY
>15375031 bases 169,196 only
VEKDYERAKNAYQKANQAVLKAKEASSY
>15375031 bases 190,216 only
AKEASSYDYILGWEFGGGVPEHKKEEN
>15375031 bases 190,216 only
AKEASSYDYILGWEFGGGVPEHKKEEN
>154334632 bases 100,112 only
EEADDDMGFGLFD
>154334632 bases 100,112 only
EEADDDMGFGLFD
>154720501 bases 28,39 only
SGPSGPSGPSGP
>154720501 bases 28,39 only
SGPSGPSGPSGP
>154720587 bases 7,18 only
SGASAQSGASAQ
>154720587 bases 7,18 only
SGASAQSGASAQ
>154720587 bases 7,18 only
SGASAQSGASAQ
>154720587 bases 13,24 only
SGASAQSGTSGT
>154720587 bases 13,24 only
SGASAQSGTSGT
>154720587 bases 13,24 only
SGASAQSGTSGT
>154720595 bases 13,24 only
SGASAQSGTSGP
>154720595 bases 13,24 only
SGASAQSGTSGP
>154720595 bases 13,24 only
SGASAQSGTSGP
>154720595 bases 19,30 only
SGTSGPSGTSGP
>154720595 bases 22,33 only
SGPSGTSGPSGT
>154720595 bases 31,42 only
SGTSGPSGPSGP
>154720595 bases 31,42 only
SGTSGPSGPSGP
>154720595 bases 34,45 only
SGPSGPSGPSGT
>154720595 bases 34,45 only
SGPSGPSGPSGT
>154720595 bases 55,66 only
SGTSGPSGPSGT
>154720595 bases 55,66 only
SGTSGPSGPSGT
>156095197 bases 1667,1693 only
QMEGFQKQLDRLSDSLSKIQKALGEYL
>156095197 bases 1667,1693 only
QMEGFQKQLDRLSDSLSKIQKALGEYL
>156102711 bases 446,478 only
TSFSKYVRQLEQYFDNFDQDFLSLRQKISDILQ
>156102711 bases 446,478 only
TSFSKYVRQLEQYFDNFDQDFLSLRQKISDILQ
>160090 bases 135,142 only
KNNNSTNS
>160090 bases 135,142 only
KNNNSTNS
>160090 bases 135,142 only
KNNNSTNS
>160090 bases 135,142 only
KNNNSTNS
>160090 bases 135,142 only
KNNNSTNS
>160090 bases 135,144 only
KNNNSTNSGI
>160090 bases 135,144 only
KNNNSTNSGI
>160090 bases 135,144 only
KNNNSTNSGI
>160090 bases 135,144 only
KNNNSTNSGI
>160090 bases 135,144 only
KNNNSTNSGI
>160090 bases 136,143 only
NNNSTNSG
>160090 bases 136,143 only
NNNSTNSG
>160090 bases 136,143 only
NNNSTNSG
>160090 bases 136,143 only
NNNSTNSG
>160090 bases 136,143 only
NNNSTNSG
>160090 bases 137,144 only
NNSTNSGI
>160090 bases 137,144 only
NNSTNSGI
>160090 bases 137,144 only
NNSTNSGI
>160090 bases 137,144 only
NNSTNSGI
>160090 bases 137,144 only
NNSTNSGI
>160090 bases 138,145 only
NSTNSGIN
>160090 bases 138,145 only
NSTNSGIN
>160090 bases 138,145 only
NSTNSGIN
>160090 bases 138,145 only
NSTNSGIN
>160090 bases 138,145 only
NSTNSGIN
>160090 bases 139,146 only
STNSGINN
>160090 bases 139,146 only
STNSGINN
>160090 bases 139,146 only
STNSGINN
>160090 bases 139,146 only
STNSGINN
>160090 bases 139,146 only
STNSGINN
>160090 bases 140,147 only
TNSGINNS
>160090 bases 140,147 only
TNSGINNS
>160090 bases 140,147 only
TNSGINNS
>160090 bases 140,147 only
TNSGINNS
>160090 bases 140,147 only
TNSGINNS
>160122 bases 6,23 only
EDGAGNQPGANGAGNQPG
>160122 bases 6,23 only
EDGAGNQPGANGAGNQPG
>160122 bases 15,47 only
ANGAGNQPGANGAGNQPGANGAGNQPGANGAGN
>160122 bases 15,41 only
ANGAGNQPGANGAGNQPGANGAGNQPG
>160122 bases 15,41 only
ANGAGNQPGANGAGNQPGANGAGNQPG
>160122 bases 15,41 only
ANGAGNQPGANGAGNQPGANGAGNQPG
>160122 bases 15,50 only
ANGAGNQPGANGAGNQPGANGAGNQPGANGAGNQPG
>160122 bases 15,50 only
ANGAGNQPGANGAGNQPGANGAGNQPGANGAGNQPG
>160122 bases 15,50 only
ANGAGNQPGANGAGNQPGANGAGNQPGANGAGNQPG
>160122 bases 15,50 only
ANGAGNQPGANGAGNQPGANGAGNQPGANGAGNQPG
>160122 bases 15,50 only
ANGAGNQPGANGAGNQPGANGAGNQPGANGAGNQPG
>160122 bases 15,50 only
ANGAGNQPGANGAGNQPGANGAGNQPGANGAGNQPG
>160122 bases 15,47 only
ANGAGNQPGANGAGNQPGANGAGNQPGANGAGN
>160122 bases 168,185 only
ANGAGNQPGANGAGGQAA
>160122 bases 168,185 only
ANGAGNQPGANGAGGQAA
>160122 bases 168,185 only
ANGAGNQPGANGAGGQAA
>160122 bases 168,185 only
ANGAGNQPGANGAGGQAA
>160124 bases 88,105 only
GDRAAGQPAGDRAAGQPA
>160167 bases 100,117 only
DGQPAGDRADGQPAGDRA
>160167 bases 100,117 only
DGQPAGDRADGQPAGDRA
>160167 bases 136,171 only
DGQPAGDRADGQPAGDRADGQPAGDRADGQPAGDRA
>160167 bases 151,195 only
DRADGQPAGDRADGQPAGDRAAGQPAGDRAAGQPAGDRADGQPAG
>160169 bases 286,305 only
GNGQGHNMPNDPNRNVDENA
>160169 bases 286,305 only
GNGQGHNMPNDPNRNVDENA
>160194 bases 103,122 only
NAGGNAGGNAGGNAGGNAGG
>160194 bases 103,122 only
NAGGNAGGNAGGNAGGNAGG
>160194 bases 103,122 only
NAGGNAGGNAGGNAGGNAGG
>160200 bases 59,91 only
YNRNTVNRLLADAPEGKKNEKKNEKIERNNKLK
>160200 bases 59,91 only
YNRNTVNRLLADAPEGKKNEKKNEKIERNNKLK
>160200 bases 59,91 only
YNRNTVNRLLADAPEGKKNEKKNEKIERNNKLK
>160200 bases 101,116 only
DPPPPNPNDPPPPNPN
>160200 bases 101,117 only
DPPPPNPNDPPPPNPND
>160200 bases 101,117 only
DPPPPNPNDPPPPNPND
>160200 bases 101,117 only
DPPPPNPNDPPPPNPND
>160200 bases 101,117 only
DPPPPNPNDPPPPNPND
>160200 bases 101,116 only
DPPPPNPNDPPPPNPN
>160200 bases 101,116 only
DPPPPNPNDPPPPNPN
>160200 bases 101,116 only
DPPPPNPNDPPPPNPN
>160200 bases 101,116 only
DPPPPNPNDPPPPNPN
>160200 bases 101,117 only
DPPPPNPNDPPPPNPND
>160200 bases 101,117 only
DPPPPNPNDPPPPNPND
>160200 bases 101,117 only
DPPPPNPNDPPPPNPND
>160200 bases 242,253 only
NDDSYIPSAEKI
>160217 bases 148,163 only
NANPNANPNANPNANP
>160217 bases 148,163 only
NANPNANPNANPNANP
>160217 bases 148,163 only
NANPNANPNANPNANP
>160217 bases 148,163 only
NANPNANPNANPNANP
>160217 bases 148,163 only
NANPNANPNANPNANP
>160217 bases 148,163 only
NANPNANPNANPNANP
>160217 bases 148,159 only
NANPNANPNANP
>160217 bases 148,159 only
NANPNANPNANP
>160217 bases 148,159 only
NANPNANPNANP
>160217 bases 148,159 only
NANPNANPNANP
>160217 bases 148,159 only
NANPNANPNANP
>160217 bases 148,163 only
NANPNANPNANPNANP
>160217 bases 148,167 only
NANPNANPNANPNANPNANP
>160217 bases 148,163 only
NANPNANPNANPNANP
>160217 bases 148,159 only
NANPNANPNANP
>160217 bases 148,163 only
NANPNANPNANPNANP
>160217 bases 148,163 only
NANPNANPNANPNANP
>160217 bases 148,159 only
NANPNANPNANP
>160217 bases 148,159 only
NANPNANPNANP
>160217 bases 148,159 only
NANPNANPNANP
>160217 bases 148,159 only
NANPNANPNANP
>160217 bases 148,159 only
NANPNANPNANP
>160217 bases 148,159 only
NANPNANPNANP
>160217 bases 148,159 only
NANPNANPNANP
>160217 bases 148,159 only
NANPNANPNANP
>160217 bases 148,159 only
NANPNANPNANP
>160217 bases 148,159 only
NANPNANPNANP
>160217 bases 148,163 only
NANPNANPNANPNANP
>160217 bases 148,167 only
NANPNANPNANPNANPNANP
>160217 bases 148,159 only
NANPNANPNANP
>160217 bases 148,159 only
NANPNANPNANP
>160217 bases 148,159 only
NANPNANPNANP
>160217 bases 148,159 only
NANPNANPNANP
>160217 bases 148,159 only
NANPNANPNANP
>160217 bases 148,159 only
NANPNANPNANP
>160217 bases 148,159 only
NANPNANPNANP
>160217 bases 148,159 only
NANPNANPNANP
>160217 bases 148,159 only
NANPNANPNANP
>160217 bases 148,159 only
NANPNANPNANP
>160217 bases 148,159 only
NANPNANPNANP
>160217 bases 148,159 only
NANPNANPNANP
>160217 bases 148,159 only
NANPNANPNANP
>160217 bases 148,159 only
NANPNANPNANP
>160217 bases 148,159 only
NANPNANPNANP
>160217 bases 148,159 only
NANPNANPNANP
>160217 bases 148,159 only
NANPNANPNANP
>160217 bases 148,159 only
NANPNANPNANP
>160217 bases 148,159 only
NANPNANPNANP
>160217 bases 148,159 only
NANPNANPNANP
>160217 bases 148,159 only
NANPNANPNANP
>160217 bases 148,167 only
NANPNANPNANPNANPNANP
>160217 bases 148,159 only
NANPNANPNANP
>160217 bases 148,167 only
NANPNANPNANPNANPNANP
>160217 bases 148,159 only
NANPNANPNANP
>160217 bases 150,173 only
NPNANPNANPNANPNANPNANPNA
>160217 bases 150,173 only
NPNANPNANPNANPNANPNANPNA
>160217 bases 338,357 only
PSDKHIEQYLKKIQNSLSTE
>160217 bases 380,410 only
KPKDELDYENDIEKKICKMEKCSSVFNVVNS
>160217 bases 380,402 only
KPKDELDYENDIEKKICKMEKCS
>160276 bases 254,268 only
VNNTDTNFHRDITFR
>160276 bases 276,290 only
LIYDAAVEGDLLLKL
>160276 bases 276,290 only
LIYDAAVEGDLLLKL
>160276 bases 284,298 only
GDLLLKLNNYRYNKD
>160283 bases 590,609 only
RDEWWKVIKKDVWNVISWVF
>160283 bases 1069,1087 only
NEREDERTLTKEYEDIVLK
>160283 bases 1070,1087 only
EREDERTLTKEYEDIVLK
>160283 bases 1070,1087 only
EREDERTLTKEYEDIVLK
>160283 bases 1076,1096 only
TLTKEYEDIVLKSHMNRESDD
>160283 bases 1076,1096 only
TLTKEYEDIVLKSHMNRESDD
>160283 bases 1076,1096 only
TLTKEYEDIVLKSHMNRESDD
>160283 bases 1076,1096 only
TLTKEYEDIVLKSHMNRESDD
>160283 bases 1076,1096 only
TLTKEYEDIVLKSHMNRESDD
>160283 bases 1086,1104 only
LKSHMNRESDDGELYDENS
>160316 bases 20,39 only
VTHESYQELVKKLEALEDAV
>160316 bases 20,39 only
VTHESYQELVKKLEALEDAV
>160316 bases 20,39 only
VTHESYQELVKKLEALEDAV
>160316 bases 20,39 only
VTHESYQELVKKLEALEDAV
>160316 bases 20,38 only
VTHESYQELVKKLEALEDA
>160316 bases 20,38 only
VTHESYQELVKKLEALEDA
>160316 bases 44,63 only
GLFHKEKMILNEEEITTKGA
>160316 bases 44,63 only
GLFHKEKMILNEEEITTKGA
>160316 bases 44,63 only
GLFHKEKMILNEEEITTKGA
>160316 bases 44,63 only
GLFHKEKMILNEEEITTKGA
>160316 bases 44,63 only
GLFHKEKMILNEEEITTKGA
>160316 bases 88,99 only
SAQSGTSGTSAQ
>160316 bases 88,99 only
SAQSGTSGTSAQ
>160316 bases 88,99 only
SAQSGTSGTSAQ
>160316 bases 1450,1466 only
GISYYEKVLAKYKDDLE
>160316 bases 1627,1644 only
NSGCFRHLDEREECKCLL
>160316 bases 1677,1695 only
EDSGSNGKKITCECTKPDS
>160316 bases 1677,1695 only
EDSGSNGKKITCECTKPDS
>160316 bases 1677,1695 only
EDSGSNGKKITCECTKPDS
>160413 bases 306,345 only
NENIKKLLEDIDKIKTDAENPTTGSKPNPLPENKKKEVEG
>160413 bases 306,345 only
NENIKKLLEDIDKIKTDAENPTTGSKPNPLPENKKKEVEG
>160413 bases 306,345 only
NENIKKLLEDIDKIKTDAENPTTGSKPNPLPENKKKEVEG
>160413 bases 306,345 only
NENIKKLLEDIDKIKTDAENPTTGSKPNPLPENKKKEVEG
>160413 bases 306,345 only
NENIKKLLEDIDKIKTDAENPTTGSKPNPLPENKKKEVEG
>160413 bases 306,345 only
NENIKKLLEDIDKIKTDAENPTTGSKPNPLPENKKKEVEG
>160459 bases 21,43 only
KNESKYSNTFINNAYNMSIRRSM
>160459 bases 21,43 only
KNESKYSNTFINNAYNMSIRRSM
>160459 bases 51,70 only
GAGGTAGGSAGGSAGGSAGG
>160459 bases 51,70 only
GAGGTAGGSAGGSAGGSAGG
>160459 bases 51,70 only
GAGGTAGGSAGGSAGGSAGG
>160459 bases 215,234 only
RNNHPQNTSDSQKECTDGNK
>160469 bases 27,34 only
SNTFINNA
>160469 bases 281,288 only
GQHGHMHG
>160537 bases 104,129 only
DEIDRMVNDAEKYKAEDEENRKRIEA
>160537 bases 104,129 only
DEIDRMVNDAEKYKAEDEENRKRIEA
>160537 bases 104,129 only
DEIDRMVNDAEKYKAEDEENRKRIEA
>160537 bases 104,129 only
DEIDRMVNDAEKYKAEDEENRKRIEA
>160537 bases 104,129 only
DEIDRMVNDAEKYKAEDEENRKRIEA
>160537 bases 104,129 only
DEIDRMVNDAEKYKAEDEENRKRIEA
>160537 bases 111,129 only
NDAEKYKAEDEENRKRIEA
>160537 bases 141,155 only
KSSLEDQKIKEKLQP
>160537 bases 210,222 only
GGMPGGMPGGMPG
>160537 bases 210,222 only
GGMPGGMPGGMPG
>160537 bases 212,227 only
MPGGMPGGMPGGMPGG
>160537 bases 212,227 only
MPGGMPGGMPGGMPGG
>160537 bases 212,227 only
MPGGMPGGMPGGMPGG
>160605 bases 25,39 only
SDANDKAKKPAGKGS
>160605 bases 31,47 only
AKKPAGKGSPSTLQTPG
>160605 bases 40,54 only
PSTLQTPGSSSGASL
>160605 bases 70,84 only
GKDSADKMPLETQLA
>160605 bases 100,114 only
TVNRNLIISTAVTNM
>160605 bases 143,152 only
KDKDKDNTDE
>160605 bases 143,152 only
KDKDKDNTDE
>160605 bases 147,159 only
KDNTDEGDEGDDS
>160657 bases 145,162 only
SSPSSTKSSSPSNVKSAS
>160657 bases 202,209 only
LTPLEELY
>160657 bases 202,209 only
LTPLEELY
>160657 bases 736,752 only
LATRLMKKFKAEIRDFF
>160683 bases 17,58 only
KNVIKCTGESQTGNTGGGQAGNTVGDQAGSTGGSPQGSTGAS
>160683 bases 17,58 only
KNVIKCTGESQTGNTGGGQAGNTVGDQAGSTGGSPQGSTGAS
>160683 bases 73,110 only
HSVSTVSVSQTSTSSEKQDTIQVKSALLKDYMGLKVTG
>160683 bases 73,110 only
HSVSTVSVSQTSTSSEKQDTIQVKSALLKDYMGLKVTG
>160691 bases 205,213 only
CHPSDGKCN
>160691 bases 205,213 only
CHPSDGKCN
>160691 bases 205,213 only
CHPSDGKCN
>160691 bases 205,213 only
CHPSDGKCN
>160691 bases 205,213 only
CHPSDGKCN
>160691 bases 206,212 only
HPSDGKC
>160691 bases 206,212 only
HPSDGKC
>160691 bases 425,432 only
DRYIPYSP
>160691 bases 425,432 only
DRYIPYSP
>160691 bases 425,432 only
DRYIPYSP
>160691 bases 425,432 only
DRYIPYSP
>160691 bases 425,432 only
DRYIPYSP
>160691 bases 425,432 only
DRYIPYSP
>160691 bases 466,471 only
TRPHGR
>160691 bases 466,471 only
TRPHGR
>167613823 bases 57,70 only
SATAAETAKNNAVS
>167613823 bases 238,250 only
EIAAEVAKAKVAK
>167613823 bases 462,475 only
DAANIAHQKWLKAT
>167613823 bases 494,506 only
KAQKEATAAKLKA
>167613823 bases 566,579 only
AEDAAEEAKEAAKK
>16798317 bases 442,461 only
QTDEIKNDNIQTDEIKNDNI
>16798317 bases 442,461 only
QTDEIKNDNIQTDEIKNDNI
>16903152 bases 74,82 only
DRADGQPAG
>16903152 bases 74,91 only
DRADGQPAGDRAAGQPAG
>16903152 bases 83,91 only
DRAAGQPAG
>16903152 bases 145,162 only
GDRAAGQPAGDRAAGQPA
>16973359 bases 1,20 only
MATPRSAKKAARKSGSKSAK
>17063570 bases 59,76 only
LARSFADIGDIVRGKDLY
>1709137 bases 21,53 only
THESYQELVKKLEALEDAVLTGYGLFHKEKMIL
>1709137 bases 48,62 only
KEKMILNEEEITTKG
>1709137 bases 55,69 only
EEEITTKGASAQSGT
>1709137 bases 62,76 only
GASAQSGTSGTSGTS
>1709137 bases 62,76 only
GASAQSGTSGTSGTS
>1709137 bases 62,76 only
GASAQSGTSGTSGTS
>1709137 bases 64,81 only
SAQSGTSGTSGTSGTSGT
>1709137 bases 69,83 only
TSGTSGTSGTSGTSG
>1709137 bases 69,83 only
TSGTSGTSGTSGTSG
>1709137 bases 83,97 only
GTSGTSAQSGTSGTS
>1709137 bases 83,97 only
GTSGTSAQSGTSGTS
>1709137 bases 88,105 only
SAQSGTSGTSAQSGTSGT
>1709137 bases 88,102 only
SAQSGTSGTSAQSGT
>1709137 bases 88,102 only
SAQSGTSGTSAQSGT
>1709137 bases 111,125 only
TSGTSGTSGTSPSSR
>1709137 bases 111,125 only
TSGTSGTSGTSPSSR
>1709137 bases 119,133 only
GTSPSSRSNTLPRSN
>1709137 bases 122,133 only
PSSRSNTLPRSN
>1709137 bases 122,133 only
PSSRSNTLPRSN
>1709137 bases 126,140 only
SNTLPRSNTSSGASP
>1709137 bases 126,140 only
SNTLPRSNTSSGASP
>1709137 bases 129,143 only
LPRSNTSSGASPPAD
>1709137 bases 129,143 only
LPRSNTSSGASPPAD
>1709137 bases 133,147 only
NTSSGASPPADASDS
>1709137 bases 140,154 only
PPADASDSDAKSYAD
>172043897 bases 33,44 only
SAQSGASAQSGT
>172043897 bases 33,44 only
SAQSGASAQSGT
>172043897 bases 33,44 only
SAQSGASAQSGT
>172043897 bases 36,47 only
SGASAQSGTSAQ
>172043897 bases 36,47 only
SGASAQSGTSAQ
>172043897 bases 36,47 only
SGASAQSGTSAQ
>172043897 bases 39,50 only
SAQSGTSAQSGT
>172043897 bases 39,50 only
SAQSGTSAQSGT
>172043897 bases 42,53 only
SGTSAQSGTSAQ
>172043897 bases 42,53 only
SGTSAQSGTSAQ
>172043897 bases 48,59 only
SGTSAQSGTSGT
>172043897 bases 48,59 only
SGTSAQSGTSGT
>172043897 bases 48,59 only
SGTSAQSGTSGT
>172043897 bases 51,62 only
SAQSGTSGTSGT
>172043897 bases 51,62 only
SAQSGTSGTSGT
>172043897 bases 51,62 only
SAQSGTSGTSGT
>172043897 bases 54,65 only
SGTSGTSGTSGT
>172043897 bases 54,65 only
SGTSGTSGTSGT
>172043899 bases 36,47 only
SGTSGTSGTSAQ
>172043899 bases 36,47 only
SGTSGTSGTSAQ
>172043899 bases 39,50 only
SGTSGTSAQSGT
>172043899 bases 39,50 only
SGTSGTSAQSGT
>172043899 bases 66,77 only
SGTSGTSGPSGP
>172043899 bases 66,77 only
SGTSGTSGPSGP
>18076681 bases 338,349 only
NLIESEHSNNNN
>18076681 bases 338,349 only
NLIESEHSNNNN
>1877223 bases 1,8 only
PVCASFSP
>1877223 bases 9,16 only
LSSSSSTR
>1877223 bases 25,32 only
LPPSRDEL
>1877223 bases 59,66 only
LCCALHHR
>1877225 bases 3,10 only
AGDCAVRQ
>1877225 bases 6,13 only
CAVRQHRL
>1877225 bases 10,17 only
QHRLCVPS
>1877225 bases 13,20 only
LCVPSRVG
>1877225 bases 35,42 only
IAGDVRCV
>1877225 bases 38,45 only
DVRCVAQH
>1881817 bases 21,28 only
KNESKYSN
>1881817 bases 22,29 only
NESKYSNT
>1881817 bases 23,30 only
ESKYSNTF
>1881817 bases 24,31 only
SKYSNTFI
>1881817 bases 25,32 only
KYSNTFIN
>1881817 bases 27,34 only
SNTFINNA
>1881817 bases 28,35 only
NTFINNAY
>1881817 bases 29,36 only
TFINNAYN
>1881817 bases 30,37 only
FINNAYNM
>1881817 bases 31,38 only
INNAYNMS
>1881817 bases 32,39 only
NNAYNMSI
>1881817 bases 35,42 only
YNMSIRRS
>1881817 bases 36,43 only
NMSIRRSM
>1881817 bases 37,44 only
MSIRRSMA
>1881817 bases 38,45 only
SIRRSMAN
>1881817 bases 39,46 only
IRRSMANE
>1881817 bases 40,47 only
RRSMANEG
>1881817 bases 40,47 only
RRSMANEG
>1881817 bases 41,48 only
RSMANEGS
>1881817 bases 41,48 only
RSMANEGS
>1881817 bases 42,49 only
SMANEGSN
>1881817 bases 42,49 only
SMANEGSN
>1881817 bases 43,50 only
MANEGSNT
>1881817 bases 43,50 only
MANEGSNT
>1881817 bases 45,52 only
NEGSNTNS
>1881817 bases 45,52 only
NEGSNTNS
>1881817 bases 46,53 only
EGSNTNSV
>1881817 bases 46,53 only
EGSNTNSV
>1881817 bases 48,55 only
SNTNSVGA
>1881817 bases 48,55 only
SNTNSVGA
>1881817 bases 49,56 only
NTNSVGAN
>1881817 bases 49,56 only
NTNSVGAN
>1881817 bases 51,58 only
NSVGANAP
>1881817 bases 51,58 only
NSVGANAP
>1881817 bases 52,59 only
SVGANAPN
>1881817 bases 52,59 only
SVGANAPN
>1881817 bases 53,60 only
VGANAPNA
>1881817 bases 53,60 only
VGANAPNA
>1881817 bases 54,61 only
GANAPNAD
>1881817 bases 54,61 only
GANAPNAD
>1881817 bases 67,76 only
SQRSTNSAST
>1881817 bases 92,99 only
ADTIASGS
>1881817 bases 92,123 only
ADTIASGSQRSTNSASTSTTNNGESQTTTPTA
>1881817 bases 92,123 only
ADTIASGSQRSTNSASTSTTNNGESQTTTPTA
>1881817 bases 92,123 only
ADTIASGSQRSTNSASTSTTNNGESQTTTPTA
>1881817 bases 191,198 only
APENKGTG
>1881817 bases 193,200 only
ENKGTGQH
>1881817 bases 195,202 only
KGTGQHGH
>1881817 bases 197,204 only
TGQHGHMH
>1881817 bases 199,206 only
QHGHMHGS
>1881817 bases 201,208 only
GHMHGSRN
>1881817 bases 203,210 only
MHGSRNNH
>1881817 bases 205,212 only
GSRNNHPQ
>1881817 bases 207,214 only
RNNHPQNT
>1881817 bases 209,216 only
NHPQNTSD
>1881817 bases 213,220 only
NTSDSQKE
>1881817 bases 215,222 only
SDSQKECT
>1881817 bases 217,224 only
SQKECTDG
>1881817 bases 221,228 only
CTDGNKEN
>1881817 bases 223,230 only
DGNKENCG
>1881817 bases 225,232 only
NKENCGAA
>1881817 bases 227,234 only
ENCGAATS
>1881817 bases 229,236 only
CGAATSLL
>1881817 bases 239,246 only
SSNIASIN
>1881817 bases 241,248 only
NIASINKF
>1881817 bases 243,250 only
ASINKFVV
>1934970 bases 2432,2450 only
YNNDDDNDDDNDDNNDDNN
>19423279 bases 24,34 only
YSLFQKEKMVL
>19423279 bases 24,34 only
YSLFQKEKMVL
>19423279 bases 24,34 only
YSLFQKEKMVL
>19423279 bases 24,34 only
YSLFQKEKMVL
>19423279 bases 24,34 only
YSLFQKEKMVL
>19423279 bases 24,34 only
YSLFQKEKMVL
>19423279 bases 293,329 only
NENIKELLDKINEIKNPPPANSGNTPNTLLDKNKKIE
>19423279 bases 293,329 only
NENIKELLDKINEIKNPPPANSGNTPNTLLDKNKKIE
>19423279 bases 293,329 only
NENIKELLDKINEIKNPPPANSGNTPNTLLDKNKKIE
>19423279 bases 293,329 only
NENIKELLDKINEIKNPPPANSGNTPNTLLDKNKKIE
>19423279 bases 293,329 only
NENIKELLDKINEIKNPPPANSGNTPNTLLDKNKKIE
>19423279 bases 293,329 only
NENIKELLDKINEIKNPPPANSGNTPNTLLDKNKKIE
>19423279 bases 462,476 only
LNDITKEYEKLLNEI
>19423279 bases 462,476 only
LNDITKEYEKLLNEI
>19697561 bases 202,219 only
AVQKRVKEVGTKPAAFML
>19697561 bases 228,239 only
VYEKERNTYATV
>19697561 bases 278,291 only
FRYPRPKHCHTQVA
>21040173 bases 10,20 only
YSLFQKEKMVL
>21040173 bases 10,20 only
YSLFQKEKMVL
>21040193 bases 36,50 only
SKGSVASSGSVASGG
>2143266 bases 1,20 only
MASSRSAPRKASHAHKSHRK
>2143266 bases 11,30 only
ASHAHKSHRKPKRSWNVYVG
>2143266 bases 21,40 only
PKRSWNVYVGRSLKAINAQM
>2143266 bases 31,50 only
RSLKAINAQMSMSHRTMSIV
>2143266 bases 41,60 only
SMSHRTMSIVNSYVNDVMER
>2143266 bases 51,70 only
NSYVNDVMERICMEAASIVR
>2143266 bases 61,80 only
ICMEAASIVRANKKRTLGAR
>2143266 bases 71,90 only
ANKKRTLGAREVQTAVRIVL
>2143266 bases 81,100 only
EVQTAVRIVLPAELAKHAMA
>2143266 bases 91,111 only
PAELAKHAMAEGTKAVSSASA
>22091470 bases 20,40 only
DGKNAKDRKEAWERIRQAIPR
>22091470 bases 20,40 only
DGKNAKDRKEAWERIRQAIPR
>2222684 bases 1,20 only
MAKGKRSTDAKGSQRRQKKV
>2222684 bases 11,30 only
KGSQRRQKKVLRDNIRGITR
>2222684 bases 61,80 only
VEDIVRCSTAYTEYARKKTV
>2222684 bases 71,90 only
YTEYARKKTVTACDVVTALR
>223365990 bases 240,265 only
NDATEAKKQAEKAKAAAEEAKTHGEK
>223366024 bases 36,49 only
AEQIQAELQKVKTA
>223366024 bases 119,131 only
KKAEEAKKIVDKI
>223366024 bases 207,219 only
EVAKAEVLNAEVK
>224859 bases 1268,1288 only
IENEYEVLYLKPLAGVYRSLK
>224859 bases 1268,1288 only
IENEYEVLYLKPLAGVYRSLK
>23321225 bases 21,40 only
KNESKYSNTFINNAYNMSIR
>23321229 bases 21,28 only
KNESKYSN
>23321229 bases 22,29 only
NESKYSNT
>23321229 bases 23,30 only
ESKYSNTF
>23321229 bases 24,31 only
SKYSNTFI
>23321229 bases 25,32 only
KYSNTFIN
>23321229 bases 26,33 only
YSNTFINN
>23321229 bases 27,34 only
SNTFINNA
>23321229 bases 27,34 only
SNTFINNA
>23321229 bases 27,34 only
SNTFINNA
>23321229 bases 27,34 only
SNTFINNA
>23321229 bases 28,35 only
NTFINNAY
>23321229 bases 29,36 only
TFINNAYN
>23321229 bases 30,37 only
FINNAYNM
>23321229 bases 31,38 only
INNAYNMS
>23321229 bases 32,39 only
NNAYNMSI
>23321229 bases 35,42 only
YNMSIRRS
>23321229 bases 36,43 only
NMSIRRSM
>23321229 bases 187,226 only
APENKGTGQHGHMHGSRNNHPQNTSDSQKECTDGNKENCG
>23321229 bases 187,226 only
APENKGTGQHGHMHGSRNNHPQNTSDSQKECTDGNKENCG
>23321229 bases 209,216 only
NTSDSQKE
>23321229 bases 209,216 only
NTSDSQKE
>23380394 bases 19,33 only
DGANTQVVAKPAGAV
>23380394 bases 26,40 only
VAKPAGAVSTQSAKN
>23495212 bases 184,210 only
AKEASSYDYILGWEFGGGVPEHKKEEN
>23495212 bases 184,210 only
AKEASSYDYILGWEFGGGVPEHKKEEN
>23495212 bases 184,210 only
AKEASSYDYILGWEFGGGVPEHKKEEN
>23495212 bases 184,210 only
AKEASSYDYILGWEFGGGVPEHKKEEN
>23495212 bases 184,210 only
AKEASSYDYILGWEFGGGVPEHKKEEN
>23495212 bases 203,230 only
PEHKKEENMLSHLYVSSKDKENISKEND
>23495212 bases 211,251 only
MLSHLYVSSKDKENISKENDDVLDEKEEEAEETEEEELEEK
>23495212 bases 211,251 only
MLSHLYVSSKDKENISKENDDVLDEKEEEAEETEEEELEEK
>23495212 bases 211,251 only
MLSHLYVSSKDKENISKENDDVLDEKEEEAEETEEEELEEK
>23495212 bases 211,251 only
MLSHLYVSSKDKENISKENDDVLDEKEEEAEETEEEELEEK
>23495212 bases 211,251 only
MLSHLYVSSKDKENISKENDDVLDEKEEEAEETEEEELEEK
>23495212 bases 211,251 only
MLSHLYVSSKDKENISKENDDVLDEKEEEAEETEEEELEEK
>23495212 bases 211,251 only
MLSHLYVSSKDKENISKENDDVLDEKEEEAEETEEEELEEK
>23495213 bases 178,204 only
LNNNILGWEFGGGAPQNGAAEDKKTEY
>23495214 bases 228,251 only
YEKKNENKNVSNVDSKTKSNEKGR
>23495214 bases 228,251 only
YEKKNENKNVSNVDSKTKSNEKGR
>23495214 bases 228,251 only
YEKKNENKNVSNVDSKTKSNEKGR
>23495214 bases 246,271 only
SNEKGRPPTYSPILDDGIEFSGGLYF
>23495214 bases 246,271 only
SNEKGRPPTYSPILDDGIEFSGGLYF
>23495214 bases 246,271 only
SNEKGRPPTYSPILDDGIEFSGGLYF
>23495214 bases 262,290 only
GIEFSGGLYFNEKKSTEENKQKNVLESVN
>23495214 bases 262,290 only
GIEFSGGLYFNEKKSTEENKQKNVLESVN
>23495214 bases 262,290 only
GIEFSGGLYFNEKKSTEENKQKNVLESVN
>23495214 bases 276,307 only
STEENKQKNVLESVNLTSWDKEDIVKENEDVK
>23495214 bases 276,307 only
STEENKQKNVLESVNLTSWDKEDIVKENEDVK
>23495214 bases 276,307 only
STEENKQKNVLESVNLTSWDKEDIVKENEDVK
>23495214 bases 276,307 only
STEENKQKNVLESVNLTSWDKEDIVKENEDVK
>23495214 bases 276,307 only
STEENKQKNVLESVNLTSWDKEDIVKENEDVK
>23495214 bases 276,307 only
STEENKQKNVLESVNLTSWDKEDIVKENEDVK
>23495214 bases 276,307 only
STEENKQKNVLESVNLTSWDKEDIVKENEDVK
>23495214 bases 353,385 only
DTSDLEKKNIPDLSNDNNYYSLIYKNYKDNDKS
>23495214 bases 353,385 only
DTSDLEKKNIPDLSNDNNYYSLIYKNYKDNDKS
>23495214 bases 353,385 only
DTSDLEKKNIPDLSNDNNYYSLIYKNYKDNDKS
>23495215 bases 508,532 only
DNVNSVTQRGNNNYNNNLERGLGSG
>23495215 bases 508,532 only
DNVNSVTQRGNNNYNNNLERGLGSG
>23495215 bases 508,532 only
DNVNSVTQRGNNNYNNNLERGLGSG
>23495215 bases 525,551 only
LERGLGSGALPGTNIITEEKYSLELIK
>23495215 bases 525,551 only
LERGLGSGALPGTNIITEEKYSLELIK
>23495215 bases 525,551 only
LERGLGSGALPGTNIITEEKYSLELIK
>23495215 bases 544,571 only
KYSLELIKLTSKDEEDIIKHNEDVREEI
>23495215 bases 544,571 only
KYSLELIKLTSKDEEDIIKHNEDVREEI
>23495215 bases 544,571 only
KYSLELIKLTSKDEEDIIKHNEDVREEI
>23495215 bases 552,579 only
LTSKDEEDIIKHNEDVREEIEEQQEDIE
>23495215 bases 552,579 only
LTSKDEEDIIKHNEDVREEIEEQQEDIE
>23495215 bases 552,579 only
LTSKDEEDIIKHNEDVREEIEEQQEDIE
>23495215 bases 552,579 only
LTSKDEEDIIKHNEDVREEIEEQQEDIE
>23495215 bases 552,579 only
LTSKDEEDIIKHNEDVREEIEEQQEDIE
>23495215 bases 552,579 only
LTSKDEEDIIKHNEDVREEIEEQQEDIE
>23495215 bases 552,579 only
LTSKDEEDIIKHNEDVREEIEEQQEDIE
>23495215 bases 620,653 only
EENKEKELSNQQQSEKKSISKVDEDSYRILSVSY
>23495215 bases 620,653 only
EENKEKELSNQQQSEKKSISKVDEDSYRILSVSY
>23495215 bases 620,653 only
EENKEKELSNQQQSEKKSISKVDEDSYRILSVSY
>23495219 bases 214,239 only
PEGPRANNRNENNQNTDPYNHYFAWE
>23495219 bases 214,239 only
PEGPRANNRNENNQNTDPYNHYFAWE
>23495219 bases 214,239 only
PEGPRANNRNENNQNTDPYNHYFAWE
>23495219 bases 232,253 only
YNHYFAWEIGGGAPTYKPENNK
>23495219 bases 232,253 only
YNHYFAWEIGGGAPTYKPENNK
>23495219 bases 232,253 only
YNHYFAWEIGGGAPTYKPENNK
>23495219 bases 232,253 only
YNHYFAWEIGGGAPTYKPENNK
>23495219 bases 232,253 only
YNHYFAWEIGGGAPTYKPENNK
>23495219 bases 245,271 only
PTYKPENNKNDNILLEHVKITSWDKED
>23495219 bases 245,271 only
PTYKPENNKNDNILLEHVKITSWDKED
>23495219 bases 245,271 only
PTYKPENNKNDNILLEHVKITSWDKED
>23495219 bases 257,285 only
ILLEHVKITSWDKEDIIKENEDTKREVQE
>23495219 bases 257,285 only
ILLEHVKITSWDKEDIIKENEDTKREVQE
>23495219 bases 257,285 only
ILLEHVKITSWDKEDIIKENEDTKREVQE
>23495219 bases 257,285 only
ILLEHVKITSWDKEDIIKENEDTKREVQE
>23495219 bases 257,285 only
ILLEHVKITSWDKEDIIKENEDTKREVQE
>23495219 bases 257,285 only
ILLEHVKITSWDKEDIIKENEDTKREVQE
>23495219 bases 325,359 only
VNLEDINKNTRNDIFEEQIKLDSTQDDKAQKLISN
>23495219 bases 325,359 only
VNLEDINKNTRNDIFEEQIKLDSTQDDKAQKLISN
>23495219 bases 325,359 only
VNLEDINKNTRNDIFEEQIKLDSTQDDKAQKLISN
>23495222 bases 537,569 only
HESNVGSIQEVNQGSVSEESHSKTIDPSKIDDR
>23495222 bases 537,569 only
HESNVGSIQEVNQGSVSEESHSKTIDPSKIDDR
>23495222 bases 537,569 only
HESNVGSIQEVNQGSVSEESHSKTIDPSKIDDR
>23495222 bases 558,586 only
SKTIDPSKIDDRLELSSGSSSLEQHSKED
>23495222 bases 558,586 only
SKTIDPSKIDDRLELSSGSSSLEQHSKED
>23495222 bases 558,586 only
SKTIDPSKIDDRLELSSGSSSLEQHSKED
>23495222 bases 580,608 only
EQHSKEDVKKGCALELVPLSLSDIEQIAN
>23495222 bases 580,608 only
EQHSKEDVKKGCALELVPLSLSDIEQIAN
>23495222 bases 580,608 only
EQHSKEDVKKGCALELVPLSLSDIEQIAN
>23495222 bases 592,624 only
ALELVPLSLSDIEQIANESEDVLEEIEEEINTD
>23495222 bases 592,624 only
ALELVPLSLSDIEQIANESEDVLEEIEEEINTD
>23495222 bases 592,624 only
ALELVPLSLSDIEQIANESEDVLEEIEEEINTD
>23495222 bases 592,624 only
ALELVPLSLSDIEQIANESEDVLEEIEEEINTD
>23495222 bases 592,624 only
ALELVPLSLSDIEQIANESEDVLEEIEEEINTD
>23495222 bases 670,710 only
EIEDKPEQEIKNKSLEEKQIDKNTDTSEKKGFNNSEKDEKA
>23495222 bases 670,710 only
EIEDKPEQEIKNKSLEEKQIDKNTDTSEKKGFNNSEKDEKA
>23495222 bases 670,710 only
EIEDKPEQEIKNKSLEEKQIDKNTDTSEKKGFNNSEKDEKA
>23496238 bases 301,316 only
EEEEEEDGFMGFGMFD
>23496238 bases 301,316 only
EEEEEEDGFMGFGMFD
>23496238 bases 301,316 only
EEEEEEDGFMGFGMFD
>23496238 bases 301,316 only
EEEEEEDGFMGFGMFD
>23508147 bases 247,261 only
NQGSLKLKSFDEHLK
>23508148 bases 167,191 only
YEKAKNAYQKANQAVLKAKEASSYD
>23508148 bases 167,191 only
YEKAKNAYQKANQAVLKAKEASSYD
>23508148 bases 167,191 only
YEKAKNAYQKANQAVLKAKEASSYD
>23508148 bases 184,210 only
AKEASSYDYILGWEFGGGVPEHKKEEN
>23508148 bases 184,210 only
AKEASSYDYILGWEFGGGVPEHKKEEN
>23508148 bases 184,210 only
AKEASSYDYILGWEFGGGVPEHKKEEN
>23508148 bases 184,210 only
AKEASSYDYILGWEFGGGVPEHKKEEN
>23508148 bases 184,210 only
AKEASSYDYILGWEFGGGVPEHKKEEN
>23508148 bases 203,230 only
PEHKKEENMLSHLYVSSKDKENISKEND
>23508148 bases 203,230 only
PEHKKEENMLSHLYVSSKDKENISKEND
>23508148 bases 203,230 only
PEHKKEENMLSHLYVSSKDKENISKEND
>23508148 bases 203,230 only
PEHKKEENMLSHLYVSSKDKENISKEND
>23508148 bases 211,252 only
MLSHLYVSSKDKENISKENDDVLDEKEEEAEETEEEELEEKN
>23508148 bases 211,252 only
MLSHLYVSSKDKENISKENDDVLDEKEEEAEETEEEELEEKN
>23508148 bases 211,252 only
MLSHLYVSSKDKENISKENDDVLDEKEEEAEETEEEELEEKN
>23508148 bases 211,252 only
MLSHLYVSSKDKENISKENDDVLDEKEEEAEETEEEELEEKN
>23508148 bases 211,252 only
MLSHLYVSSKDKENISKENDDVLDEKEEEAEETEEEELEEKN
>23508148 bases 275,307 only
EENDKKKEQEKEQSNENNDQKKDMEAQNLISKN
>23508148 bases 275,307 only
EENDKKKEQEKEQSNENNDQKKDMEAQNLISKN
>23508148 bases 275,307 only
EENDKKKEQEKEQSNENNDQKKDMEAQNLISKN
>23508148 bases 275,307 only
EENDKKKEQEKEQSNENNDQKKDMEAQNLISKN
>23508148 bases 302,354 only
NLISKNQNNNEKNVKEAAESIMKTLAGLIKGNNQIDSTLKDLVEELSKYFKNH
>23508148 bases 302,354 only
NLISKNQNNNEKNVKEAAESIMKTLAGLIKGNNQIDSTLKDLVEELSKYFKNH
>23508148 bases 302,354 only
NLISKNQNNNEKNVKEAAESIMKTLAGLIKGNNQIDSTLKDLVEELSKYFKNH
>23509323 bases 180,211 only
RSASVAGIVGADEEAPPAPKNTLTPLEELYPT
>23509323 bases 180,211 only
RSASVAGIVGADEEAPPAPKNTLTPLEELYPT
>23509323 bases 199,211 only
KNTLTPLEELYPT
>23509323 bases 202,209 only
LTPLEELY
>23509323 bases 202,210 only
LTPLEELYP
>23509323 bases 202,210 only
LTPLEELYP
>23509323 bases 202,209 only
LTPLEELY
>23509323 bases 202,209 only
LTPLEELY
>23509323 bases 736,752 only
LATRLMKKFKAEIRDFF
>23612827 bases 523,538 only
LSQDEIDRMVNDAEKY
>23612827 bases 523,538 only
LSQDEIDRMVNDAEKY
>23612827 bases 523,538 only
LSQDEIDRMVNDAEKY
>23612827 bases 523,538 only
LSQDEIDRMVNDAEKY
>23612827 bases 523,538 only
LSQDEIDRMVNDAEKY
>23612827 bases 542,557 only
DEENRKRIEARNSLEN
>23612827 bases 542,557 only
DEENRKRIEARNSLEN
>23612827 bases 560,585 only
YGVKSSLEDQKIKEKLQPAEIETCMK
>23612827 bases 560,582 only
YGVKSSLEDQKIKEKLQPAEIET
>23612827 bases 560,582 only
YGVKSSLEDQKIKEKLQPAEIET
>23612827 bases 560,582 only
YGVKSSLEDQKIKEKLQPAEIET
>23612827 bases 560,585 only
YGVKSSLEDQKIKEKLQPAEIETCMK
>23612827 bases 560,575 only
YGVKSSLEDQKIKEKL
>23612827 bases 560,585 only
YGVKSSLEDQKIKEKLQPAEIETCMK
>23612827 bases 560,585 only
YGVKSSLEDQKIKEKLQPAEIETCMK
>23612827 bases 560,585 only
YGVKSSLEDQKIKEKLQPAEIETCMK
>23612827 bases 560,585 only
YGVKSSLEDQKIKEKLQPAEIETCMK
>23612827 bases 574,589 only
KLQPAEIETCMKTITT
>23612827 bases 574,588 only
KLQPAEIETCMKTIT
>23612827 bases 574,589 only
KLQPAEIETCMKTITT
>23612827 bases 574,588 only
KLQPAEIETCMKTIT
>23612827 bases 596,613 only
KNQLAGKDEYEAKQKEAE
>23612827 bases 596,613 only
KNQLAGKDEYEAKQKEAE
>23612827 bases 596,613 only
KNQLAGKDEYEAKQKEAE
>23612827 bases 596,613 only
KNQLAGKDEYEAKQKEAE
>23612827 bases 610,625 only
KEAESVCAPIMSKIYQ
>23612827 bases 621,636 only
SKIYQDAAGAAGGMPG
>23612827 bases 621,636 only
SKIYQDAAGAAGGMPG
>23612827 bases 636,653 only
GGMPGGMPGGMPGGMNFP
>23612827 bases 636,653 only
GGMPGGMPGGMPGGMNFP
>23612827 bases 636,653 only
GGMPGGMPGGMPGGMNFP
>23612827 bases 636,653 only
GGMPGGMPGGMPGGMNFP
>23612827 bases 636,653 only
GGMPGGMPGGMPGGMNFP
>23612827 bases 636,653 only
GGMPGGMPGGMPGGMNFP
>23612827 bases 636,653 only
GGMPGGMPGGMPGGMNFP
>23612827 bases 636,653 only
GGMPGGMPGGMPGGMNFP
>23612827 bases 636,653 only
GGMPGGMPGGMPGGMNFP
>23612827 bases 636,653 only
GGMPGGMPGGMPGGMNFP
>23613038 bases 612,623 only
TTQETVTTQETV
>23613038 bases 612,623 only
TTQETVTTQETV
>23613063 bases 690,703 only
LSSSKANSFNSYHT
>23613868 bases 1046,1060 only
NNLGLLCEYQAIGSA
>23613868 bases 1056,1075 only
AIGSANFHSYKKMSQFIDKK
>23613868 bases 1066,1085 only
KKMSQFIDKKFIPLVFYTLK
>23613868 bases 1076,1095 only
FIPLVFYTLKARTEGIIGKE
>23613868 bases 1086,1105 only
ARTEGIIGKEWYKMVFNDFD
>23613868 bases 1096,1115 only
WYKMVFNDFDGKSMANTWPY
>23613868 bases 1106,1125 only
GKSMANTWPYFGYYMGGNML
>23613868 bases 1116,1135 only
FGYYMGGNMLYRNILYFPNH
>23613868 bases 1126,1145 only
YRNILYFPNHLPEELRKQTK
>23613868 bases 1136,1155 only
LPEELRKQTKGVELQQPEYE
>23613868 bases 1146,1165 only
GVELQQPEYEPSVHSIDWQV
>238758 bases 85,92 only
ANPGADAE
>2462643 bases 21,43 only
KNESKYSNTFINNAYNMSIRRSM
>2462643 bases 27,34 only
SNTFINNA
>2462643 bases 27,34 only
SNTFINNA
>2462643 bases 27,34 only
SNTFINNA
>2462643 bases 27,34 only
SNTFINNA
>2462643 bases 27,34 only
SNTFINNA
>2462643 bases 27,34 only
SNTFINNA
>2462643 bases 38,45 only
SIRRSMAN
>2462643 bases 39,46 only
IRRSMANE
>2462643 bases 57,64 only
APNADTIA
>2462643 bases 57,64 only
APNADTIA
>2462643 bases 93,107 only
DTIASGSQRSTNSAS
>2462643 bases 93,107 only
DTIASGSQRSTNSAS
>2462643 bases 93,107 only
DTIASGSQRSTNSAS
>2462643 bases 99,108 only
SQRSTNSAST
>2462643 bases 122,138 only
TAADTPTATESISPSPP
>2462643 bases 122,138 only
TAADTPTATESISPSPP
>2462643 bases 122,138 only
TAADTPTATESISPSPP
>2462643 bases 122,138 only
TAADTPTATESISPSPP
>2462643 bases 122,138 only
TAADTPTATESISPSPP
>2462643 bases 199,206 only
QHGHMHGS
>2462643 bases 199,206 only
QHGHMHGS
>2462643 bases 199,206 only
QHGHMHGS
>2462643 bases 199,206 only
QHGHMHGS
>2462643 bases 207,226 only
RNNHPQNTSDSQKECTDGNK
>2462643 bases 213,220 only
NTSDSQKE
>2462643 bases 213,220 only
NTSDSQKE
>2462643 bases 213,220 only
NTSDSQKE
>2462643 bases 233,239 only
TSLLSNS
>246923 bases 273,288 only
ILVEGSVTEEVVGEEK
>246923 bases 273,288 only
ILVEGSVTEEVVGEEK
>246923 bases 273,288 only
ILVEGSVTEEVVGEEK
>246923 bases 281,296 only
EEVVGEEKLVSEEIVT
>246923 bases 281,296 only
EEVVGEEKLVSEEIVT
>246923 bases 281,296 only
EEVVGEEKLVSEEIVT
>246923 bases 281,296 only
EEVVGEEKLVSEEIVT
>246923 bases 281,296 only
EEVVGEEKLVSEEIVT
>246923 bases 281,296 only
EEVVGEEKLVSEEIVT
>246923 bases 281,296 only
EEVVGEEKLVSEEIVT
>246923 bases 281,296 only
EEVVGEEKLVSEEIVT
>246923 bases 281,296 only
EEVVGEEKLVSEEIVT
>246923 bases 281,296 only
EEVVGEEKLVSEEIVT
>246923 bases 281,296 only
EEVVGEEKLVSEEIVT
>246923 bases 289,304 only
LVSEEIVTEEGSVAQE
>246923 bases 289,304 only
LVSEEIVTEEGSVAQE
>246923 bases 289,304 only
LVSEEIVTEEGSVAQE
>246923 bases 297,312 only
EEGSVAQEIVEEDAPA
>246923 bases 297,312 only
EEGSVAQEIVEEDAPA
>246923 bases 297,312 only
EEGSVAQEIVEEDAPA
>246923 bases 305,320 only
IVEEDAPATEEIDEIE
>246923 bases 305,320 only
IVEEDAPATEEIDEIE
>246923 bases 305,320 only
IVEEDAPATEEIDEIE
>246923 bases 313,328 only
TEEIDEIESVTEEVVE
>246923 bases 313,328 only
TEEIDEIESVTEEVVE
>246923 bases 313,328 only
TEEIDEIESVTEEVVE
>246923 bases 313,328 only
TEEIDEIESVTEEVVE
>246923 bases 313,328 only
TEEIDEIESVTEEVVE
>246923 bases 313,328 only
TEEIDEIESVTEEVVE
>246923 bases 321,336 only
SVTEEVVEEEGPVDEE
>246923 bases 321,336 only
SVTEEVVEEEGPVDEE
>246923 bases 321,336 only
SVTEEVVEEEGPVDEE
>246923 bases 329,344 only
EEGPVDEEIVQEEGTV
>246923 bases 329,344 only
EEGPVDEEIVQEEGTV
>246923 bases 329,344 only
EEGPVDEEIVQEEGTV
>246923 bases 329,344 only
EEGPVDEEIVQEEGTV
>246923 bases 329,344 only
EEGPVDEEIVQEEGTV
>246923 bases 329,344 only
EEGPVDEEIVQEEGTV
>246923 bases 337,352 only
IVQEEGTVTEEIIQGE
>246923 bases 337,352 only
IVQEEGTVTEEIIQGE
>246923 bases 337,352 only
IVQEEGTVTEEIIQGE
>246923 bases 337,352 only
IVQEEGTVTEEIIQGE
>246923 bases 337,352 only
IVQEEGTVTEEIIQGE
>246923 bases 337,352 only
IVQEEGTVTEEIIQGE
>246923 bases 345,360 only
TEEIIQGESKVEEVVE
>246923 bases 345,360 only
TEEIIQGESKVEEVVE
>246923 bases 345,360 only
TEEIIQGESKVEEVVE
>246923 bases 353,368 only
SKVEEVVEEQGSENEE
>246923 bases 353,368 only
SKVEEVVEEQGSENEE
>246923 bases 353,368 only
SKVEEVVEEQGSENEE
>246923 bases 353,368 only
SKVEEVVEEQGSENEE
>246923 bases 361,376 only
EQGSENEEIFVEEVSA
>246923 bases 361,376 only
EQGSENEEIFVEEVSA
>246923 bases 361,376 only
EQGSENEEIFVEEVSA
>246923 bases 361,376 only
EQGSENEEIFVEEVSA
>246923 bases 361,376 only
EQGSENEEIFVEEVSA
>246923 bases 361,376 only
EQGSENEEIFVEEVSA
>246923 bases 369,384 only
IFVEEVSASQEIVQNE
>246923 bases 369,384 only
IFVEEVSASQEIVQNE
>246923 bases 369,384 only
IFVEEVSASQEIVQNE
>246923 bases 369,384 only
IFVEEVSASQEIVQNE
>246923 bases 377,392 only
SQEIVQNESGTEEILE
>246923 bases 377,392 only
SQEIVQNESGTEEILE
>246923 bases 377,392 only
SQEIVQNESGTEEILE
>246923 bases 377,392 only
SQEIVQNESGTEEILE
>246923 bases 385,400 only
SGTEEILEKVSASQEI
>246923 bases 385,400 only
SGTEEILEKVSASQEI
>246923 bases 385,400 only
SGTEEILEKVSASQEI
>246923 bases 385,400 only
SGTEEILEKVSASQEI
>246923 bases 393,408 only
KVSASQEIVQDGSVTE
>246923 bases 393,408 only
KVSASQEIVQDGSVTE
>246923 bases 393,408 only
KVSASQEIVQDGSVTE
>246923 bases 393,408 only
KVSASQEIVQDGSVTE
>246923 bases 401,416 only
VQDGSVTEQIIEELFP
>246923 bases 401,416 only
VQDGSVTEQIIEELFP
>246923 bases 401,416 only
VQDGSVTEQIIEELFP
>246923 bases 401,416 only
VQDGSVTEQIIEELFP
>246923 bases 401,416 only
VQDGSVTEQIIEELFP
>246923 bases 401,416 only
VQDGSVTEQIIEELFP
>246923 bases 401,415 only
VQDGSVTEQIIEELF
>246923 bases 401,416 only
VQDGSVTEQIIEELFP
>246923 bases 401,416 only
VQDGSVTEQIIEELFP
>246923 bases 401,416 only
VQDGSVTEQIIEELFP
>246923 bases 401,416 only
VQDGSVTEQIIEELFP
>246923 bases 401,416 only
VQDGSVTEQIIEELFP
>246923 bases 401,416 only
VQDGSVTEQIIEELFP
>246923 bases 401,416 only
VQDGSVTEQIIEELFP
>246923 bases 401,416 only
VQDGSVTEQIIEELFP
>246923 bases 401,416 only
VQDGSVTEQIIEELFP
>2507215 bases 55,69 only
HAVGPNQGGLSQGLS
>2507215 bases 115,129 only
IMLIILSGIVGFKVK
>2507215 bases 130,144 only
KTKNADDDKGDKDKD
>2558930 bases 18,44 only
AKEASSYDYILGWEFGGGVPEHKKEEN
>2558930 bases 18,44 only
AKEASSYDYILGWEFGGGVPEHKKEEN
>2558930 bases 18,44 only
AKEASSYDYILGWEFGGGVPEHKKEEN
>2558930 bases 18,44 only
AKEASSYDYILGWEFGGGVPEHKKEEN
>2558930 bases 18,44 only
AKEASSYDYILGWEFGGGVPEHKKEEN
>2558930 bases 18,44 only
AKEASSYDYILGWEFGGGVPEHKKEEN
>2558930 bases 18,44 only
AKEASSYDYILGWEFGGGVPEHKKEEN
>2558930 bases 18,44 only
AKEASSYDYILGWEFGGGVPEHKKEEN
>2558930 bases 18,35 only
AKEASSYDYILGWEFGGG
>2558930 bases 18,35 only
AKEASSYDYILGWEFGGG
>2558930 bases 18,44 only
AKEASSYDYILGWEFGGGVPEHKKEEN
>2558930 bases 18,44 only
AKEASSYDYILGWEFGGGVPEHKKEEN
>2558930 bases 29,35 only
GWEFGGG
>2558930 bases 29,35 only
GWEFGGG
>2558930 bases 37,64 only
PEHKKEENMLSHLYVSSKDKENISKENE
>2558930 bases 37,64 only
PEHKKEENMLSHLYVSSKDKENISKENE
>270282300 bases 173,184 only
KSTEDLSVAKDK
>270282320 bases 119,132 only
EAQKACEKAKKAHA
>27261223 bases 93,113 only
DKRDGNNEDNENLRKPKHKKL
>27261247 bases 88,111 only
EGKDEDKRDGNNEDNEKLRKPKHK
>27261247 bases 110,121 only
HKKLKQPGDGNP
>27261247 bases 124,131 only
NANPNVDP
>27261247 bases 301,309 only
PNDPNRNVD
>27261247 bases 310,318 only
ENANANNAV
>27414156 bases 1010,1027 only
ELETILNNSPFSEEQTMK
>2761012 bases 254,269 only
YDQLVTRVVTHEMAHA
>280510 bases 1,44 only
DRIARLMALAPQPSQALPYQTEYLAPRSFAPMRPPRRGLSGLWR
>280510 bases 1,44 only
DRIARLMALAPQPSQALPYQTEYLAPRSFAPMRPPRRGLSGLWR
>28170450 bases 56,62 only
DTPTATE
>28170450 bases 98,145 only
ESSSSGNAPNKTDGKGEESEKQNELNESTEEGPKAPQEPQTAENENPA
>28170450 bases 98,145 only
ESSSSGNAPNKTDGKGEESEKQNELNESTEEGPKAPQEPQTAENENPA
>28170450 bases 108,117 only
KTDGKGEESE
>28170450 bases 108,117 only
KTDGKGEESE
>28170450 bases 108,117 only
KTDGKGEESE
>28170450 bases 108,117 only
KTDGKGEESE
>28170450 bases 108,117 only
KTDGKGEESE
>28170450 bases 108,117 only
KTDGKGEESE
>28170450 bases 108,117 only
KTDGKGEESE
>28170450 bases 108,117 only
KTDGKGEESE
>2827751 bases 48,62 only
KEKMVLKDGANTQVV
>2827751 bases 62,76 only
VAKPADAVSTQSAKN
>2827751 bases 69,83 only
VSTQSAKNPPGATVP
>2827751 bases 69,82 only
VSTQSAKNPPGATV
>2827751 bases 69,83 only
VSTQSAKNPPGATVP
>2827751 bases 76,90 only
NPPGATVPSGTASTK
>2827751 bases 83,97 only
PSGTASTKGAIRSPG
>2827751 bases 90,104 only
KGAIRSPGAANPSDD
>2827751 bases 97,111 only
GAANPSDDSSDSDAK
>290564307 bases 9,22 only
EAPNSSRHHLRNGF
>290564307 bases 25,38 only
KNDSLPHEEPNNLE
>290564307 bases 671,685 only
KAAYGLLKTKNQYVL
>290564307 bases 688,701 only
LDISPESADNITSK
>290564307 bases 780,793 only
GDEFDTYDDIKKVT
>294129 bases 93,113 only
DKRDGNNEDNEKLRKPKHKKL
>294129 bases 93,113 only
DKRDGNNEDNEKLRKPKHKKL
>294129 bases 93,113 only
DKRDGNNEDNEKLRKPKHKKL
>294129 bases 99,117 only
NEDNEKLRKPKHKKLKQPG
>294129 bases 99,117 only
NEDNEKLRKPKHKKLKQPG
>294129 bases 99,117 only
NEDNEKLRKPKHKKLKQPG
>294129 bases 148,163 only
NANPNANPNANPNANP
>294129 bases 148,159 only
NANPNANPNANP
>294158 bases 150,173 only
NPNANPNANPNANPNANPNANPNA
>294169 bases 170,200 only
KPLDNIKDDIGKLETFITKNKETISNINKLI
>294169 bases 611,619 only
FDFSGVVEG
>294176 bases 487,496 only
EGGEGDDVYK
>294176 bases 513,522 only
SKKHTARDGE
>295359 bases 244,263 only
RANDKGSVISLARLTEELKT
>295359 bases 244,263 only
RANDKGSVISLARLTEELKT
>3139083 bases 290,307 only
SASDQPTQYEEEMTDYQK
>32188125 bases 11,58 only
TGESQTGNTGGGQAGNTGGGQAGNTVGDQAGSTGGSPQGSTGASQPGS
>32188125 bases 11,58 only
TGESQTGNTGGGQAGNTGGGQAGNTVGDQAGSTGGSPQGSTGASQPGS
>32188125 bases 11,58 only
TGESQTGNTGGGQAGNTGGGQAGNTVGDQAGSTGGSPQGSTGASQPGS
>32814691 bases 3,14 only
PFGQAAAGDKPS
>32814691 bases 4,12 only
FGQAAAGDK
>32814691 bases 4,15 only
FGQAAAGDKPSP
>32814691 bases 6,14 only
QAAAGDKPS
>32814691 bases 7,12 only
AAAGDK
>32814691 bases 7,12 only
AAAGDK
>32814691 bases 7,12 only
AAAGDK
>32814691 bases 10,21 only
GDKPSPFGQAAA
>32814691 bases 13,24 only
PSPFGQAAAGDK
>33414603 bases 1892,1945 only
EKKLDILKVNISNINNSLDKLKKYYEEALFQKVKEKAEIQKENIEKIKQEINTL
>33414603 bases 1892,1945 only
EKKLDILKVNISNINNSLDKLKKYYEEALFQKVKEKAEIQKENIEKIKQEINTL
>33414603 bases 1892,1913 only
EKKLDILKVNISNINNSLDKLK
>33414603 bases 1921,1945 only
FQKVKEKAEIQKENIEKIKQEINTL
>33414603 bases 1921,1945 only
FQKVKEKAEIQKENIEKIKQEINTL
>33414609 bases 758,782 only
DEKINDYLEEIKNEQNKIDKTIDDI
>33414609 bases 758,782 only
DEKINDYLEEIKNEQNKIDKTIDDI
>33414609 bases 813,839 only
LIKYMNERYQNMQQGYNNLTNYINQYE
>33414609 bases 813,839 only
LIKYMNERYQNMQQGYNNLTNYINQYE
>33414609 bases 1395,1419 only
MDVVINQLRDIDRQMLDLYKELDEK
>33414609 bases 1395,1419 only
MDVVINQLRDIDRQMLDLYKELDEK
>33414609 bases 1813,1839 only
DINSTNNNLDNMLSEINSIQNNIHTYI
>33414609 bases 1813,1839 only
DINSTNNNLDNMLSEINSIQNNIHTYI
>33414609 bases 1903,1924 only
EKKLDILKVNISNINNSLDKLK
>33414609 bases 1903,1924 only
EKKLDILKVNISNINNSLDKLK
>33414609 bases 2069,2095 only
DVHNIKEDYNLLQQYLNYMKNEMEQLK
>33414609 bases 2069,2095 only
DVHNIKEDYNLLQQYLNYMKNEMEQLK
>33414609 bases 2207,2231 only
ISNIFKDIQNIKKQSQDIITNMNDM
>33414609 bases 2207,2231 only
ISNIFKDIQNIKKQSQDIITNMNDM
>33414609 bases 2358,2382 only
LEEIIKNLDILDEQIMTYHNSIDEL
>33414609 bases 2358,2382 only
LEEIIKNLDILDEQIMTYHNSIDEL
>34485907 bases 41,50 only
KPATGEAPSQ
>34485907 bases 41,50 only
KPATGEAPSQ
>34485907 bases 41,50 only
KPATGEAPSQ
>34485907 bases 51,60 only
PGASSGEAEA
>34525760 bases 1306,1325 only
KETELLYEYHDTGTAIISKN
>34525760 bases 1481,1507 only
KNEKKCINSKSGQGDKIQGACKRKCEK
>34525760 bases 1607,1622 only
KKYIKKLENGRSLEGV
>34525760 bases 1610,1625 only
IKKLENGRSLEGVYVP
>34525760 bases 1610,1625 only
IKKLENGRSLEGVYVP
>34525760 bases 1613,1628 only
LENGRSLEGVYVPPRR
>34525760 bases 1613,1628 only
LENGRSLEGVYVPPRR
>34525760 bases 1616,1631 only
GRSLEGVYVPPRRQQL
>34525760 bases 1616,1631 only
GRSLEGVYVPPRRQQL
>34525760 bases 1619,1634 only
LEGVYVPPRRQQLCLY
>34525760 bases 1619,1634 only
LEGVYVPPRRQQLCLY
>34525760 bases 1622,1637 only
VYVPPRRQQLCLYELF
>34525760 bases 1646,1661 only
GMEKAKEELLETLQIV
>34525760 bases 1646,1661 only
GMEKAKEELLETLQIV
>34525760 bases 1649,1664 only
KAKEELLETLQIVAER
>34525760 bases 1649,1664 only
KAKEELLETLQIVAER
>34525760 bases 1652,1667 only
EELLETLQIVAEREAY
>34525760 bases 1652,1667 only
EELLETLQIVAEREAY
>34525760 bases 1655,1670 only
LETLQIVAEREAYYLW
>34525760 bases 1655,1670 only
LETLQIVAEREAYYLW
>34525760 bases 1658,1673 only
LQIVAEREAYYLWKQY
>34525760 bases 1658,1673 only
LQIVAEREAYYLWKQY
>34525760 bases 1661,1675 only
VAEREAYYLWKQYNP
>34525760 bases 1661,1675 only
VAEREAYYLWKQYNP
>34525760 bases 1664,1679 only
REAYYLWKQYNPTGKG
>34525760 bases 1667,1682 only
YYLWKQYNPTGKGIDD
>34525760 bases 1670,1685 only
WKQYNPTGKGIDDANK
>34525760 bases 1670,1685 only
WKQYNPTGKGIDDANK
>34525760 bases 1673,1688 only
YNPTGKGIDDANKKAC
>34525760 bases 1673,1688 only
YNPTGKGIDDANKKAC
>34525760 bases 1676,1691 only
TGKGIDDANKKACCAI
>34525760 bases 1676,1691 only
TGKGIDDANKKACCAI
>34525760 bases 1679,1694 only
GIDDANKKACCAIRGS
>34525760 bases 1679,1694 only
GIDDANKKACCAIRGS
>34525760 bases 1682,1697 only
DANKKACCAIRGSFYD
>34525760 bases 1682,1697 only
DANKKACCAIRGSFYD
>34525760 bases 1685,1700 only
KKACCAIRGSFYDLED
>34525760 bases 1688,1703 only
CCAIRGSFYDLEDIIK
>34525760 bases 1697,1712 only
DLEDIIKGNDLVHDEY
>34525760 bases 1697,1712 only
DLEDIIKGNDLVHDEY
>34525760 bases 1700,1716 only
DIIKGNDLVHDEYTKYI
>34525760 bases 1700,1716 only
DIIKGNDLVHDEYTKYI
>34525760 bases 1709,1724 only
HDEYTKYIDSKLNEIF
>34525760 bases 1709,1724 only
HDEYTKYIDSKLNEIF
>34525760 bases 1717,1732 only
DSKLNEIFGSSDTNDI
>34525760 bases 1725,1740 only
GSSDTNDIDTKRARTD
>34525760 bases 1725,1740 only
GSSDTNDIDTKRARTD
>34525760 bases 1733,1748 only
DTKRARTDWWENETIT
>34525760 bases 1733,1748 only
DTKRARTDWWENETIT
>34525760 bases 1741,1756 only
WWENETITNGTDRKTI
>34525760 bases 1749,1764 only
NGTDRKTIRQLVWDAM
>34525760 bases 1925,1940 only
KLQKKETECEEEKGPL
>34525760 bases 1925,1940 only
KLQKKETECEEEKGPL
>34525760 bases 1933,1948 only
CEEEKGPLDLMNEVLN
>34525760 bases 1933,1948 only
CEEEKGPLDLMNEVLN
>34525760 bases 1941,1956 only
DLMNEVLNKMDKKYSA
>34525760 bases 1941,1956 only
DLMNEVLNKMDKKYSA
>34525760 bases 1949,1964 only
KMDKKYSAHKMKCTEV
>34525760 bases 1949,1964 only
KMDKKYSAHKMKCTEV
>34922482 bases 31,50 only
FADKPDESTLSPEMKEHYEK
>34922663 bases 4,12 only
TLEEFSAKL
>34922663 bases 4,12 only
TLEEFSAKL
>34922663 bases 4,12 only
TLEEFSAKL
>34922663 bases 76,92 only
KFAELLEQQKNAQFPGK
>3668346 bases 31,50 only
FADKPDESTLSPEMKEHYDK
>3668346 bases 31,50 only
FADKPDESTLSPEMKEHYDK
>3668346 bases 61,80 only
KFNKKMHEHSEHFKHKFAEL
>3668346 bases 61,80 only
KFNKKMHEHSEHFKHKFAEL
>3668346 bases 73,92 only
FKHKFAELLEQQKAAQYPSK
>3668346 bases 73,92 only
FKHKFAELLEQQKAAQYPSK
>3758855 bases 2401,2429 only
KEIQMLKNQILSLEESIKSLNEFINNLKN
>3758855 bases 2401,2429 only
KEIQMLKNQILSLEESIKSLNEFINNLKN
>3758855 bases 2401,2429 only
KEIQMLKNQILSLEESIKSLNEFINNLKN
>38201483 bases 43,50 only
YSLFQKEK
>3821947 bases 67,78 only
SGTSGTSGPSGT
>3821947 bases 67,78 only
SGTSGTSGPSGT
>3821947 bases 69,83 only
TSGTSGPSGTSPSSR
>3845107 bases 249,273 only
IIDIKKHLEKLKIEIKEKKEDLENL
>3845107 bases 249,273 only
IIDIKKHLEKLKIEIKEKKEDLENL
>3845107 bases 537,561 only
INNLNEKLEETNKEYTNLQNNYTNE
>3845107 bases 537,561 only
INNLNEKLEETNKEYTNLQNNYTNE
>3845107 bases 575,601 only
NIKTMNTQISTLKNDVHLLNEQIDKLN
>3845107 bases 575,601 only
NIKTMNTQISTLKNDVHLLNEQIDKLN
>3845107 bases 576,621 only
IKTMNTQISTLKNDVHLLNEQIDKLNNEKGTLNSKISELNVQIMDL
>3845107 bases 576,621 only
IKTMNTQISTLKNDVHLLNEQIDKLNNEKGTLNSKISELNVQIMDL
>3845107 bases 576,621 only
IKTMNTQISTLKNDVHLLNEQIDKLNNEKGTLNSKISELNVQIMDL
>3845107 bases 576,621 only
IKTMNTQISTLKNDVHLLNEQIDKLNNEKGTLNSKISELNVQIMDL
>3845107 bases 576,621 only
IKTMNTQISTLKNDVHLLNEQIDKLNNEKGTLNSKISELNVQIMDL
>3845107 bases 597,621 only
IDKLNNEKGTLNSKISELNVQIMDL
>3845107 bases 597,621 only
IDKLNNEKGTLNSKISELNVQIMDL
>3845107 bases 999,1023 only
LLSKDKEIEEKNKKIKELNNDIKKL
>3845107 bases 999,1023 only
LLSKDKEIEEKNKKIKELNNDIKKL
>3845107 bases 999,1023 only
LLSKDKEIEEKNKKIKELNNDIKKL
>3845107 bases 999,1023 only
LLSKDKEIEEKNKKIKELNNDIKKL
>3845107 bases 999,1023 only
LLSKDKEIEEKNKKIKELNNDIKKL
>3845107 bases 999,1023 only
LLSKDKEIEEKNKKIKELNNDIKKL
>3845107 bases 1126,1202 only
VDKIEEHILDYDEEINKSRSNLFQLKNEICSLTTEVMELNNKKNELIEENNKLNLVDQGK
KKLKKDVEKQKKEIEKL
>3845107 bases 1126,1202 only
VDKIEEHILDYDEEINKSRSNLFQLKNEICSLTTEVMELNNKKNELIEENNKLNLVDQGK
KKLKKDVEKQKKEIEKL
>3845107 bases 1126,1202 only
VDKIEEHILDYDEEINKSRSNLFQLKNEICSLTTEVMELNNKKNELIEENNKLNLVDQGK
KKLKKDVEKQKKEIEKL
>3845107 bases 1126,1202 only
VDKIEEHILDYDEEINKSRSNLFQLKNEICSLTTEVMELNNKKNELIEENNKLNLVDQGK
KKLKKDVEKQKKEIEKL
>3845107 bases 1126,1202 only
VDKIEEHILDYDEEINKSRSNLFQLKNEICSLTTEVMELNNKKNELIEENNKLNLVDQGK
KKLKKDVEKQKKEIEKL
>3845107 bases 1126,1202 only
VDKIEEHILDYDEEINKSRSNLFQLKNEICSLTTEVMELNNKKNELIEENNKLNLVDQGK
KKLKKDVEKQKKEIEKL
>3845107 bases 1126,1202 only
VDKIEEHILDYDEEINKSRSNLFQLKNEICSLTTEVMELNNKKNELIEENNKLNLVDQGK
KKLKKDVEKQKKEIEKL
>3845107 bases 1154,1202 only
ICSLTTEVMELNNKKNELIEENNKLNLVDQGKKKLKKDVEKQKKEIEKL
>3845107 bases 1154,1202 only
ICSLTTEVMELNNKKNELIEENNKLNLVDQGKKKLKKDVEKQKKEIEKL
>3845107 bases 1154,1202 only
ICSLTTEVMELNNKKNELIEENNKLNLVDQGKKKLKKDVEKQKKEIEKL
>3845107 bases 1178,1202 only
LNLVDQGKKKLKKDVEKQKKEIEKL
>3845107 bases 1178,1202 only
LNLVDQGKKKLKKDVEKQKKEIEKL
>3845107 bases 1198,1224 only
EIEKLNKQLTKCNKQIDELNEEVEKLN
>3845107 bases 1198,1224 only
EIEKLNKQLTKCNKQIDELNEEVEKLN
>3845107 bases 1198,1224 only
EIEKLNKQLTKCNKQIDELNEEVEKLN
>3845107 bases 1252,1276 only
LDENEDNIKKMKSKIDDMEKEIKYR
>3845107 bases 1252,1276 only
LDENEDNIKKMKSKIDDMEKEIKYR
>3845107 bases 1252,1276 only
LDENEDNIKKMKSKIDDMEKEIKYR
>3845107 bases 1252,1276 only
LDENEDNIKKMKSKIDDMEKEIKYR
>3845107 bases 1252,1276 only
LDENEDNIKKMKSKIDDMEKEIKYR
>3845107 bases 1252,1276 only
LDENEDNIKKMKSKIDDMEKEIKYR
>385236 bases 76,88 only
KNTLTPLEELYPT
>385236 bases 140,154 only
EKIGKESDEAPFMFS
>385236 bases 140,154 only
EKIGKESDEAPFMFS
>385236 bases 145,159 only
ESDEAPFMFSENKFL
>385236 bases 145,159 only
ESDEAPFMFSENKFL
>39842747 bases 111,123 only
GACAPYRRLHLCD
>39842747 bases 111,123 only
GACAPYRRLHLCD
>4099270 bases 101,135 only
NGKDDVKEEKKTNEKKDDGKTDKVQEKVLEKSPKE
>4099270 bases 101,135 only
NGKDDVKEEKKTNEKKDDGKTDKVQEKVLEKSPKE
>4099270 bases 101,135 only
NGKDDVKEEKKTNEKKDDGKTDKVQEKVLEKSPKE
>4099270 bases 101,135 only
NGKDDVKEEKKTNEKKDDGKTDKVQEKVLEKSPKE
>4099270 bases 204,248 only
DLCKHNNGDCGDDKLCEYVGNRRVKCKCKEGYKLEGIECVELLSL
>4099270 bases 204,248 only
DLCKHNNGDCGDDKLCEYVGNRRVKCKCKEGYKLEGIECVELLSL
>4099270 bases 204,248 only
DLCKHNNGDCGDDKLCEYVGNRRVKCKCKEGYKLEGIECVELLSL
>4099270 bases 204,248 only
DLCKHNNGDCGDDKLCEYVGNRRVKCKCKEGYKLEGIECVELLSL
>410748 bases 171,185 only
LFDYNEKVDNLGRSG
>410748 bases 176,190 only
EKVDNLGRSGGDIIK
>410748 bases 181,195 only
LGRSGGDIIKKMQTL
>410748 bases 181,195 only
LGRSGGDIIKKMQTL
>410748 bases 181,195 only
LGRSGGDIIKKMQTL
>410748 bases 181,195 only
LGRSGGDIIKKMQTL
>410748 bases 192,206 only
MQTLWDEIMDINKRK
>410748 bases 192,206 only
MQTLWDEIMDINKRK
>410748 bases 199,206 only
IMDINKRK
>410748 bases 200,207 only
MDINKRKY
>410748 bases 201,208 only
DINKRKYD
>410748 bases 202,209 only
INKRKYDS
>410748 bases 203,210 only
NKRKYDSL
>410748 bases 204,211 only
KRKYDSLK
>410748 bases 206,213 only
KYDSLKEK
>410748 bases 208,215 only
DSLKEKLQ
>410748 bases 209,216 only
SLKEKLQK
>410748 bases 210,217 only
LKEKLQKT
>410748 bases 211,218 only
KEKLQKTY
>410748 bases 212,219 only
EKLQKTYS
>410748 bases 213,220 only
KLQKTYSQ
>410748 bases 214,221 only
LQKTYSQY
>410748 bases 215,222 only
QKTYSQYK
>410748 bases 216,223 only
KTYSQYKV
>410748 bases 217,224 only
TYSQYKVQ
>410748 bases 218,225 only
YSQYKVQY
>410748 bases 222,229 only
KVQYDMPK
>410748 bases 455,476 only
DDEHVEEPTVADDEHVEEPTVA
>410748 bases 455,476 only
DDEHVEEPTVADDEHVEEPTVA
>410748 bases 455,476 only
DDEHVEEPTVADDEHVEEPTVA
>410748 bases 455,465 only
DDEHVEEPTVA
>410748 bases 455,476 only
DDEHVEEPTVADDEHVEEPTVA
>410748 bases 455,476 only
DDEHVEEPTVADDEHVEEPTVA
>410748 bases 455,476 only
DDEHVEEPTVADDEHVEEPTVA
>410748 bases 455,476 only
DDEHVEEPTVADDEHVEEPTVA
>410748 bases 455,476 only
DDEHVEEPTVADDEHVEEPTVA
>410748 bases 455,476 only
DDEHVEEPTVADDEHVEEPTVA
>410748 bases 455,476 only
DDEHVEEPTVADDEHVEEPTVA
>410748 bases 455,476 only
DDEHVEEPTVADDEHVEEPTVA
>410748 bases 455,476 only
DDEHVEEPTVADDEHVEEPTVA
>410748 bases 455,476 only
DDEHVEEPTVADDEHVEEPTVA
>410748 bases 455,465 only
DDEHVEEPTVA
>410748 bases 455,476 only
DDEHVEEPTVADDEHVEEPTVA
>410748 bases 455,476 only
DDEHVEEPTVADDEHVEEPTVA
>410748 bases 455,476 only
DDEHVEEPTVADDEHVEEPTVA
>410748 bases 455,476 only
DDEHVEEPTVADDEHVEEPTVA
>410748 bases 455,476 only
DDEHVEEPTVADDEHVEEPTVA
>410748 bases 455,476 only
DDEHVEEPTVADDEHVEEPTVA
>410748 bases 455,476 only
DDEHVEEPTVADDEHVEEPTVA
>410748 bases 455,476 only
DDEHVEEPTVADDEHVEEPTVA
>410748 bases 455,476 only
DDEHVEEPTVADDEHVEEPTVA
>410748 bases 483,490 only
PTVAEEHV
>410748 bases 483,491 only
PTVAEEHVE
>410748 bases 484,498 only
TVAEEHVEEPTVAEE
>410748 bases 484,498 only
TVAEEHVEEPTVAEE
>410748 bases 484,498 only
TVAEEHVEEPTVAEE
>410748 bases 484,498 only
TVAEEHVEEPTVAEE
>410748 bases 484,498 only
TVAEEHVEEPTVAEE
>410748 bases 484,498 only
TVAEEHVEEPTVAEE
>410748 bases 893,900 only
EENVEHDA
>410748 bases 893,900 only
EENVEHDA
>410748 bases 893,900 only
EENVEHDA
>410748 bases 893,924 only
EENVEHDAEENVEHDAEENVEHDAEENVEHDA
>410748 bases 893,916 only
EENVEHDAEENVEHDAEENVEHDA
>410748 bases 893,900 only
EENVEHDA
>410748 bases 893,924 only
EENVEHDAEENVEHDAEENVEHDAEENVEHDA
>410748 bases 893,900 only
EENVEHDA
>410748 bases 893,908 only
EENVEHDAEENVEHDA
>410748 bases 893,908 only
EENVEHDAEENVEHDA
>410748 bases 893,908 only
EENVEHDAEENVEHDA
>410748 bases 893,908 only
EENVEHDAEENVEHDA
>410748 bases 893,900 only
EENVEHDA
>410748 bases 893,908 only
EENVEHDAEENVEHDA
>410748 bases 893,900 only
EENVEHDA
>410748 bases 893,900 only
EENVEHDA
>410748 bases 893,900 only
EENVEHDA
>410748 bases 893,900 only
EENVEHDA
>410748 bases 893,900 only
EENVEHDA
>410748 bases 893,900 only
EENVEHDA
>410748 bases 893,924 only
EENVEHDAEENVEHDAEENVEHDAEENVEHDA
>410748 bases 893,924 only
EENVEHDAEENVEHDAEENVEHDAEENVEHDA
>410748 bases 893,916 only
EENVEHDAEENVEHDAEENVEHDA
>410748 bases 893,924 only
EENVEHDAEENVEHDAEENVEHDAEENVEHDA
>410748 bases 893,908 only
EENVEHDAEENVEHDA
>410748 bases 893,924 only
EENVEHDAEENVEHDAEENVEHDAEENVEHDA
>410748 bases 893,900 only
EENVEHDA
>410748 bases 893,924 only
EENVEHDAEENVEHDAEENVEHDAEENVEHDA
>410748 bases 893,900 only
EENVEHDA
>410748 bases 893,908 only
EENVEHDAEENVEHDA
>410748 bases 893,924 only
EENVEHDAEENVEHDAEENVEHDAEENVEHDA
>410748 bases 893,900 only
EENVEHDA
>410748 bases 893,900 only
EENVEHDA
>410748 bases 893,924 only
EENVEHDAEENVEHDAEENVEHDAEENVEHDA
>410748 bases 893,924 only
EENVEHDAEENVEHDAEENVEHDAEENVEHDA
>410748 bases 893,924 only
EENVEHDAEENVEHDAEENVEHDAEENVEHDA
>410748 bases 893,924 only
EENVEHDAEENVEHDAEENVEHDAEENVEHDA
>410748 bases 893,908 only
EENVEHDAEENVEHDA
>410748 bases 893,900 only
EENVEHDA
>410748 bases 893,916 only
EENVEHDAEENVEHDAEENVEHDA
>410748 bases 893,908 only
EENVEHDAEENVEHDA
>410748 bases 893,908 only
EENVEHDAEENVEHDA
>410748 bases 893,908 only
EENVEHDAEENVEHDA
>410748 bases 893,908 only
EENVEHDAEENVEHDA
>410748 bases 893,900 only
EENVEHDA
>410748 bases 893,924 only
EENVEHDAEENVEHDAEENVEHDAEENVEHDA
>410748 bases 893,924 only
EENVEHDAEENVEHDAEENVEHDAEENVEHDA
>410748 bases 893,924 only
EENVEHDAEENVEHDAEENVEHDAEENVEHDA
>410748 bases 893,924 only
EENVEHDAEENVEHDAEENVEHDAEENVEHDA
>410748 bases 893,900 only
EENVEHDA
>410748 bases 893,908 only
EENVEHDAEENVEHDA
>410748 bases 893,900 only
EENVEHDA
>410748 bases 893,900 only
EENVEHDA
>410748 bases 893,900 only
EENVEHDA
>410748 bases 893,916 only
EENVEHDAEENVEHDAEENVEHDA
>410748 bases 893,900 only
EENVEHDA
>410748 bases 893,900 only
EENVEHDA
>410748 bases 893,900 only
EENVEHDA
>410748 bases 893,900 only
EENVEHDA
>410748 bases 893,900 only
EENVEHDA
>410748 bases 893,908 only
EENVEHDAEENVEHDA
>410748 bases 893,900 only
EENVEHDA
>410748 bases 893,900 only
EENVEHDA
>410748 bases 893,908 only
EENVEHDAEENVEHDA
>410748 bases 893,908 only
EENVEHDAEENVEHDA
>410748 bases 893,900 only
EENVEHDA
>410748 bases 893,908 only
EENVEHDAEENVEHDA
>410748 bases 893,900 only
EENVEHDA
>410748 bases 893,900 only
EENVEHDA
>410748 bases 893,908 only
EENVEHDAEENVEHDA
>410748 bases 893,900 only
EENVEHDA
>410748 bases 893,900 only
EENVEHDA
>410748 bases 893,908 only
EENVEHDAEENVEHDA
>410748 bases 893,908 only
EENVEHDAEENVEHDA
>410748 bases 893,908 only
EENVEHDAEENVEHDA
>410748 bases 893,908 only
EENVEHDAEENVEHDA
>410748 bases 917,940 only
EENVEHDAEENVEHDAEENVEENV
>410748 bases 917,940 only
EENVEHDAEENVEHDAEENVEENV
>410748 bases 917,940 only
EENVEHDAEENVEHDAEENVEENV
>410748 bases 917,940 only
EENVEHDAEENVEHDAEENVEENV
>410748 bases 925,940 only
EENVEHDAEENVEENV
>410748 bases 925,940 only
EENVEHDAEENVEENV
>410748 bases 925,940 only
EENVEHDAEENVEENV
>410748 bases 925,940 only
EENVEHDAEENVEENV
>410748 bases 932,951 only
AEENVEENVEEVEENVEENV
>410748 bases 933,940 only
EENVEENV
>410748 bases 933,940 only
EENVEENV
>410748 bases 933,940 only
EENVEENV
>410748 bases 933,940 only
EENVEENV
>410748 bases 933,940 only
EENVEENV
>410748 bases 933,940 only
EENVEENV
>410748 bases 933,940 only
EENVEENV
>410748 bases 933,940 only
EENVEENV
>410748 bases 933,940 only
EENVEENV
>410748 bases 933,940 only
EENVEENV
>410748 bases 933,940 only
EENVEENV
>410748 bases 935,942 only
NVEENVEE
>410748 bases 944,959 only
EENVEENVEENVEENV
>410748 bases 944,959 only
EENVEENVEENVEENV
>410748 bases 944,959 only
EENVEENVEENVEENV
>410748 bases 944,959 only
EENVEENVEENVEENV
>410748 bases 944,959 only
EENVEENVEENVEENV
>410748 bases 944,959 only
EENVEENVEENVEENV
>410748 bases 944,959 only
EENVEENVEENVEENV
>410748 bases 944,959 only
EENVEENVEENVEENV
>410748 bases 944,959 only
EENVEENVEENVEENV
>410748 bases 944,959 only
EENVEENVEENVEENV
>410748 bases 944,959 only
EENVEENVEENVEENV
>410748 bases 944,959 only
EENVEENVEENVEENV
>410748 bases 944,959 only
EENVEENVEENVEENV
>410748 bases 944,959 only
EENVEENVEENVEENV
>410748 bases 944,959 only
EENVEENVEENVEENV
>410748 bases 944,959 only
EENVEENVEENVEENV
>410748 bases 944,959 only
EENVEENVEENVEENV
>410748 bases 944,959 only
EENVEENVEENVEENV
>410748 bases 944,959 only
EENVEENVEENVEENV
>410748 bases 944,955 only
EENVEENVEENV
>410748 bases 944,955 only
EENVEENVEENV
>410748 bases 944,955 only
EENVEENVEENV
>410748 bases 944,959 only
EENVEENVEENVEENV
>410748 bases 944,959 only
EENVEENVEENVEENV
>410748 bases 944,959 only
EENVEENVEENVEENV
>410748 bases 944,959 only
EENVEENVEENVEENV
>410748 bases 944,959 only
EENVEENVEENVEENV
>410748 bases 944,959 only
EENVEENVEENVEENV
>410748 bases 944,959 only
EENVEENVEENVEENV
>410748 bases 963,986 only
EENVEENVEENVEENVEENVEENV
>410748 bases 963,986 only
EENVEENVEENVEENVEENVEENV
>410748 bases 963,994 only
EENVEENVEENVEENVEENVEENVEENVEENV
>410748 bases 963,986 only
EENVEENVEENVEENVEENVEENV
>410748 bases 963,986 only
EENVEENVEENVEENVEENVEENV
>410748 bases 963,994 only
EENVEENVEENVEENVEENVEENVEENVEENV
>410748 bases 963,994 only
EENVEENVEENVEENVEENVEENVEENVEENV
>42374894 bases 161,181 only
SETNKNPTSHSNSTTTSLNNN
>42374894 bases 161,181 only
SETNKNPTSHSNSTTTSLNNN
>42374894 bases 178,204 only
LNNNILGWEFGGGAPQNGAAEDKKTEY
>42374894 bases 178,204 only
LNNNILGWEFGGGAPQNGAAEDKKTEY
>42374894 bases 178,204 only
LNNNILGWEFGGGAPQNGAAEDKKTEY
>42374894 bases 182,192 only
ILGWEFGGGAP
>42374894 bases 192,224 only
PQNGAAEDKKTEYLLEQIKIPSWDRNNIPDENE
>42374894 bases 192,224 only
PQNGAAEDKKTEYLLEQIKIPSWDRNNIPDENE
>42374894 bases 283,324 only
EEEKKEEKKEEKKPDNEITNEVKEEQKYSSPSDINAQNLISN
>42374894 bases 283,324 only
EEEKKEEKKEEKKPDNEITNEVKEEQKYSSPSDINAQNLISN
>42374894 bases 283,324 only
EEEKKEEKKEEKKPDNEITNEVKEEQKYSSPSDINAQNLISN
>436146 bases 95,107 only
EEEDDDMGFGLFD
>436146 bases 95,107 only
EEEDDDMGFGLFD
>436146 bases 95,100 only
EEEDDD
>436146 bases 95,100 only
EEEDDD
>436146 bases 95,100 only
EEEDDD
>436146 bases 95,100 only
EEEDDD
>436146 bases 95,100 only
EEEDDD
>436146 bases 95,107 only
EEEDDDMGFGLFD
>436146 bases 95,107 only
EEEDDDMGFGLFD
>436146 bases 95,107 only
EEEDDDMGFGLFD
>436146 bases 95,107 only
EEEDDDMGFGLFD
>436146 bases 95,107 only
EEEDDDMGFGLFD
>436146 bases 95,107 only
EEEDDDMGFGLFD
>436146 bases 95,107 only
EEEDDDMGFGLFD
>436146 bases 95,107 only
EEEDDDMGFGLFD
>436146 bases 95,107 only
EEEDDDMGFGLFD
>436146 bases 95,107 only
EEEDDDMGFGLFD
>436146 bases 95,107 only
EEEDDDMGFGLFD
>436146 bases 95,107 only
EEEDDDMGFGLFD
>436146 bases 95,107 only
EEEDDDMGFGLFD
>436146 bases 95,107 only
EEEDDDMGFGLFD
>436146 bases 95,107 only
EEEDDDMGFGLFD
>436146 bases 95,107 only
EEEDDDMGFGLFD
>436146 bases 95,107 only
EEEDDDMGFGLFD
>436146 bases 95,107 only
EEEDDDMGFGLFD
>436146 bases 95,107 only
EEEDDDMGFGLFD
>436146 bases 95,107 only
EEEDDDMGFGLFD
>436146 bases 95,107 only
EEEDDDMGFGLFD
>436146 bases 95,107 only
EEEDDDMGFGLFD
>436146 bases 95,107 only
EEEDDDMGFGLFD
>436146 bases 95,107 only
EEEDDDMGFGLFD
>436146 bases 95,107 only
EEEDDDMGFGLFD
>436146 bases 95,107 only
EEEDDDMGFGLFD
>436146 bases 98,107 only
DDDMGFGLFD
>436146 bases 98,107 only
DDDMGFGLFD
>436146 bases 101,107 only
MGFGLFD
>436146 bases 101,107 only
MGFGLFD
>436146 bases 101,107 only
MGFGLFD
>436146 bases 101,107 only
MGFGLFD
>436146 bases 101,107 only
MGFGLFD
>436149 bases 65,76 only
ATRPNAATASAP
>436149 bases 98,107 only
DDDMGFGLFD
>436149 bases 98,107 only
DDDMGFGLFD
>436149 bases 98,107 only
DDDMGFGLFD
>436149 bases 98,107 only
DDDMGFGLFD
>4493896 bases 2215,2255 only
GMNNMNGDINNINGDINNMNGDINNMNGDINNMNGDINNMN
>4493896 bases 2215,2255 only
GMNNMNGDINNINGDINNMNGDINNMNGDINNMNGDINNMN
>4493896 bases 2215,2255 only
GMNNMNGDINNINGDINNMNGDINNMNGDINNMNGDINNMN
>4493896 bases 2215,2255 only
GMNNMNGDINNINGDINNMNGDINNMNGDINNMNGDINNMN
>4493896 bases 2215,2255 only
GMNNMNGDINNINGDINNMNGDINNMNGDINNMNGDINNMN
>4493896 bases 2215,2255 only
GMNNMNGDINNINGDINNMNGDINNMNGDINNMNGDINNMN
>4493896 bases 2215,2255 only
GMNNMNGDINNINGDINNMNGDINNMNGDINNMNGDINNMN
>45645179 bases 484,501 only
NPNEPSNPNEPSNPNEPS
>45645179 bases 484,501 only
NPNEPSNPNEPSNPNEPS
>45645179 bases 484,501 only
NPNEPSNPNEPSNPNEPS
>45645179 bases 484,501 only
NPNEPSNPNEPSNPNEPS
>45645179 bases 484,501 only
NPNEPSNPNEPSNPNEPS
>45645179 bases 484,501 only
NPNEPSNPNEPSNPNEPS
>46361412 bases 299,311 only
VPQYLRWFEEWAE
>46361412 bases 299,316 only
VPQYLRWFEEWAEDFCRK
>46361412 bases 299,316 only
VPQYLRWFEEWAEDFCRK
>46362266 bases 481,505 only
YIDIKKKISELQKDNESLKIQVDRL
>46362266 bases 481,505 only
YIDIKKKISELQKDNESLKIQVDRL
>46362266 bases 845,871 only
KKRNVEEELHSLRKNYNIINEEIEEIT
>46362266 bases 845,871 only
KKRNVEEELHSLRKNYNIINEEIEEIT
>46362266 bases 845,871 only
KKRNVEEELHSLRKNYNIINEEIEEIT
>46362266 bases 845,871 only
KKRNVEEELHSLRKNYNIINEEIEEIT
>46362266 bases 845,871 only
KKRNVEEELHSLRKNYNIINEEIEEIT
>46362266 bases 845,871 only
KKRNVEEELHSLRKNYNIINEEIEEIT
>46561684 bases 16,23 only
TESNPPTG
>46561684 bases 96,103 only
TTNDAEAS
>46561686 bases 1,8 only
SNTFINNA
>47117826 bases 21,53 only
THESYQELVKKLEALEDAVLTGYSLFQKEKMVL
>47117826 bases 21,53 only
THESYQELVKKLEALEDAVLTGYSLFQKEKMVL
>47117826 bases 21,53 only
THESYQELVKKLEALEDAVLTGYSLFQKEKMVL
>47117826 bases 43,53 only
YSLFQKEKMVL
>47117826 bases 43,53 only
YSLFQKEKMVL
>47117826 bases 43,53 only
YSLFQKEKMVL
>47117826 bases 43,53 only
YSLFQKEKMVL
>47117826 bases 62,76 only
VTTSTPGSSGSVTSG
>47117826 bases 111,125 only
SSDSNTKTYADLKHR
>47117826 bases 334,345 only
PLPENKKKEVEG
>47117826 bases 1602,1619 only
NSGCFRHLDEREECKCLL
>47117826 bases 1602,1619 only
NSGCFRHLDEREECKCLL
>47117826 bases 1602,1620 only
NSGCFRHLDEREECKCLLN
>47117826 bases 1612,1630 only
REECKCLLNYKQEGDKCVE
>47117826 bases 1622,1640 only
KQEGDKCVENPNPTCNENN
>47117826 bases 1627,1651 only
KCVENPNPTCNENNGGCDADATCTE
>47117826 bases 1631,1683 only
NPNPTCNENNGGCDADATCTEEDSGSSRKKITCECTKPDSYPLFDGIFCSSSN
>47117826 bases 1631,1683 only
NPNPTCNENNGGCDADATCTEEDSGSSRKKITCECTKPDSYPLFDGIFCSSSN
>47117826 bases 1632,1650 only
PNPTCNENNGGCDADATCT
>47117826 bases 1642,1660 only
GCDADATCTEEDSGSSRKK
>47117826 bases 1652,1670 only
EDSGSSRKKITCECTKPDS
>47117826 bases 1662,1680 only
TCECTKPDSYPLFDGIFCS
>47117826 bases 1672,1690 only
PLFDGIFCSSSNFLGISFL
>499325 bases 440,459 only
STDNNNTKTISTDNNNTKTI
>499325 bases 440,459 only
STDNNNTKTISTDNNNTKTI
>4996515 bases 36,61 only
GGSPQGSTGASQPGSSEPSNPVSSGH
>4996515 bases 36,61 only
GGSPQGSTGASQPGSSEPSNPVSSGH
>4996515 bases 36,61 only
GGSPQGSTGASQPGSSEPSNPVSSGH
>4996515 bases 45,82 only
ASQPGSSEPSNPVSSGHSVSTVSVSQTSTSSEKQDTIQ
>4996515 bases 45,82 only
ASQPGSSEPSNPVSSGHSVSTVSVSQTSTSSEKQDTIQ
>4996515 bases 45,82 only
ASQPGSSEPSNPVSSGHSVSTVSVSQTSTSSEKQDTIQ
>4996515 bases 45,82 only
ASQPGSSEPSNPVSSGHSVSTVSVSQTSTSSEKQDTIQ
>4996515 bases 45,82 only
ASQPGSSEPSNPVSSGHSVSTVSVSQTSTSSEKQDTIQ
>4996515 bases 45,82 only
ASQPGSSEPSNPVSSGHSVSTVSVSQTSTSSEKQDTIQ
>4996515 bases 45,82 only
ASQPGSSEPSNPVSSGHSVSTVSVSQTSTSSEKQDTIQ
>507791 bases 211,237 only
AKEASSYDYILGWEFGGGVPEHKKEEN
>507791 bases 211,237 only
AKEASSYDYILGWEFGGGVPEHKKEEN
>510184 bases 197,220 only
ERRAKEKLQEQQRDLEQRKADTKK
>510184 bases 217,243 only
DTKKNLERKKEHGDILAEDLYGRLEIP
>510184 bases 217,243 only
DTKKNLERKKEHGDILAEDLYGRLEIP
>510184 bases 217,243 only
DTKKNLERKKEHGDILAEDLYGRLEIP
>510184 bases 270,303 only
NSRDSKEISIIEKTNRESITTNVEGRRDIHKGHL
>510184 bases 270,303 only
NSRDSKEISIIEKTNRESITTNVEGRRDIHKGHL
>510186 bases 177,193 only
EQQSDLEQERLAKEKLQ
>510186 bases 177,193 only
EQQSDLEQERLAKEKLQ
>51847751 bases 169,174 only
EADDRA
>5410261 bases 673,687 only
DKTIAAAKKAKKARE
>544111 bases 96,104 only
GDRADGQPA
>544111 bases 96,104 only
GDRADGQPA
>544111 bases 96,104 only
GDRADGQPA
>544111 bases 96,104 only
GDRADGQPA
>544111 bases 96,104 only
GDRADGQPA
>544111 bases 132,149 only
GDRADGQPAGDRAAGQPA
>544111 bases 132,149 only
GDRADGQPAGDRAAGQPA
>544111 bases 132,149 only
GDRADGQPAGDRAAGQPA
>544111 bases 132,149 only
GDRADGQPAGDRAAGQPA
>544111 bases 132,149 only
GDRADGQPAGDRAAGQPA
>544111 bases 132,149 only
GDRADGQPAGDRAAGQPA
>544111 bases 132,149 only
GDRADGQPAGDRAAGQPA
>544111 bases 168,185 only
GDRAAGQPAGDRAAGQPA
>544111 bases 168,185 only
GDRAAGQPAGDRAAGQPA
>544111 bases 168,185 only
GDRAAGQPAGDRAAGQPA
>544111 bases 168,185 only
GDRAAGQPAGDRAAGQPA
>544111 bases 168,185 only
GDRAAGQPAGDRAAGQPA
>544111 bases 168,185 only
GDRAAGQPAGDRAAGQPA
>544111 bases 168,185 only
GDRAAGQPAGDRAAGQPA
>544111 bases 336,355 only
RRVNAANKKPEDLTLNDLET
>544111 bases 346,365 only
EDLTLNDLETDVCTMDKCAG
>546454 bases 23,39 only
SASAEPHKAAVDVGPLS
>546454 bases 23,43 only
SASAEPHKAAVDVGPLSVGPQ
>546454 bases 23,43 only
SASAEPHKAAVDVGPLSVGPQ
>546454 bases 28,44 only
PHKAAVDVGPLSVGPQS
>546454 bases 28,44 only
PHKAAVDVGPLSVGPQS
>546454 bases 28,44 only
PHKAAVDVGPLSVGPQS
>546454 bases 40,48 only
VGPQSVGPL
>546454 bases 155,174 only
VGPQSVGPLSVGPQSVGPLS
>552179 bases 5,19 only
SIYKMNNEIVNSTID
>552179 bases 96,101 only
NLIDTS
>552179 bases 115,129 only
NVSINNNNNNNNSNT
>552179 bases 240,257 only
NNYNNNAKNVNDMYRDGE
>552179 bases 245,259 only
NAKNVNDMYRDGEMS
>552179 bases 285,299 only
NVMFRQNNSHLAQMY
>552179 bases 295,309 only
LAQMYQANDNSLEDV
>552179 bases 308,322 only
DVENVDGLSLWEMYK
>552179 bases 393,414 only
YHQKFKETVLGRNSGFGFVSYD
>552179 bases 433,451 only
NKYLKVQLKKGETVENTNS
>552211 bases 26,40 only
EEEITTKGASAQGSS
>552211 bases 33,47 only
GASAQGSSGPSGTPS
>552211 bases 40,54 only
SGPSGTPSGTSGPSG
>552211 bases 47,61 only
SGTSGPSGTSGPSGT
>552213 bases 14,24 only
YGLFHKEKMLL
>552213 bases 14,24 only
YGLFHKEKMLL
>552213 bases 14,24 only
YGLFHKEKMLL
>552213 bases 14,24 only
YGLFHKEKMLL
>552213 bases 19,33 only
KEKMLLNEEEITTKG
>552214 bases 33,47 only
VAKPVPAVSTQSAKN
>552216 bases 33,47 only
VTTSTPGSSGSVASG
>552216 bases 40,54 only
SSGSVASGGSVASVA
>552216 bases 47,61 only
GGSVASVASGGSGGS
>56342145 bases 369,388 only
IKPGSADKPKDQLDYENDIE
>56342145 bases 376,398 only
KPKDQLDYENDIEKKICKMEKCS
>57015271 bases 122,137 only
NAAGNAAGNAAGNAAG
>57015271 bases 122,137 only
NAAGNAAGNAAGNAAG
>57015271 bases 122,137 only
NAAGNAAGNAAGNAAG
>57015271 bases 122,137 only
NAAGNAAGNAAGNAAG
>57015271 bases 122,137 only
NAAGNAAGNAAGNAAG
>57015271 bases 122,137 only
NAAGNAAGNAAGNAAG
>57015271 bases 153,184 only
GNAAGNAAGNDAGNAAGNAAGNAAGNAAGNAA
>57015271 bases 153,184 only
GNAAGNAAGNDAGNAAGNAAGNAAGNAAGNAA
>58429619 bases 73,88 only
KPKHKKLKQPGDGNPD
>5911418 bases 10,25 only
KPLDKFGNIYDYHYEH
>5911418 bases 10,25 only
KPLDKFGNIYDYHYEH
>5911418 bases 10,25 only
KPLDKFGNIYDYHYEH
>5911418 bases 10,25 only
KPLDKFGNIYDYHYEH
>5911418 bases 10,25 only
KPLDKFGNIYDYHYEH
>5911418 bases 10,29 only
KPLDKFGNIYDYHYEHETHA
>5911418 bases 10,29 only
KPLDKFGNIYDYHYEHETHA
>5911418 bases 10,25 only
KPLDKFGNIYDYHYEH
>5911418 bases 10,25 only
KPLDKFGNIYDYHYEH
>5911418 bases 10,25 only
KPLDKFGNIYDYHYEH
>5911418 bases 31,50 only
LSPRIRKVGDIEFHACSDYI
>60592097 bases 31,36 only
AHHAAD
>60592097 bases 70,87 only
AHHAADAHHAADAHHAAD
>60592097 bases 70,87 only
AHHAADAHHAADAHHAAD
>60592097 bases 70,87 only
AHHAADAHHAADAHHAAD
>60592097 bases 201,217 only
DAHHAADAHHATDAHHA
>60592097 bases 201,217 only
DAHHAADAHHATDAHHA
>63146466 bases 37,51 only
LIYDAAVEGDLLFKL
>63146484 bases 161,175 only
YVKELPTEVQKLKEK
>63168791 bases 139,156 only
QGPGAPQGPGAPQGPGAP
>63168791 bases 291,306 only
PPQQPPQQPPQQPPQQ
>66735412 bases 87,94 only
SSENPNHN
>66735412 bases 175,182 only
GQHGHMHG
>6683937 bases 59,75 only
IYNHFSSADELIKYLEK
>6683937 bases 377,394 only
YSRQYSNRAAENFKAIRE
>6683941 bases 198,211 only
PKNTLTPLEELYPT
>6683941 bases 198,211 only
PKNTLTPLEELYPT
>6683941 bases 238,262 only
LVAQKEEFEYDENMEKAKQDKKKAL
>6683941 bases 238,262 only
LVAQKEEFEYDENMEKAKQDKKKAL
>6683943 bases 23,37 only
INVNGDNNYGKTIIN
>6683943 bases 23,37 only
INVNGDNNYGKTIIN
>6683943 bases 28,42 only
DNNYGKTIINNDFNF
>6683943 bases 28,42 only
DNNYGKTIINNDFNF
>6683943 bases 33,47 only
KTIINNDFNFDDYNY
>6683943 bases 33,47 only
KTIINNDFNFDDYNY
>6683943 bases 38,52 only
NDFNFDDYNYWTPIN
>6683943 bases 38,52 only
NDFNFDDYNYWTPIN
>6683943 bases 43,57 only
DDYNYWTPINKKEFL
>6683943 bases 43,57 only
DDYNYWTPINKKEFL
>6683943 bases 48,62 only
WTPINKKEFLNSYED
>6683943 bases 48,62 only
WTPINKKEFLNSYED
>6683943 bases 53,67 only
KKEFLNSYEDEFSSE
>6683943 bases 53,67 only
KKEFLNSYEDEFSSE
>6683943 bases 58,72 only
NSYEDEFSSESFLEN
>6683943 bases 63,77 only
EFSSESFLENKSSVD
>6683943 bases 63,77 only
EFSSESFLENKSSVD
>6683943 bases 68,82 only
SFLENKSSVDDGNIN
>6683943 bases 68,82 only
SFLENKSSVDDGNIN
>6683943 bases 73,87 only
KSSVDDGNINLTDTS
>6683943 bases 73,87 only
KSSVDDGNINLTDTS
>6683943 bases 78,92 only
DGNINLTDTSTSNKS
>6683943 bases 78,92 only
DGNINLTDTSTSNKS
>6683943 bases 98,112 only
GRSRVRSASAAAILE
>6683943 bases 103,117 only
RSASAAAILEEDDSK
>6683943 bases 103,117 only
RSASAAAILEEDDSK
>6683943 bases 108,122 only
AAILEEDDSKDDMEF
>6683943 bases 108,122 only
AAILEEDDSKDDMEF
>6683943 bases 113,127 only
EDDSKDDMEFKASPS
>6683943 bases 113,127 only
EDDSKDDMEFKASPS
>6683943 bases 118,132 only
DDMEFKASPSVVKTS
>6683943 bases 118,132 only
DDMEFKASPSVVKTS
>6683943 bases 123,137 only
KASPSVVKTSTPSGT
>6683943 bases 128,142 only
VVKTSTPSGTQTSGL
>6683943 bases 133,147 only
TPSGTQTSGLKSSSP
>6683943 bases 138,152 only
QTSGLKSSSPSSTKS
>6683943 bases 143,157 only
KSSSPSSTKSSSPSN
>6683943 bases 148,162 only
SSTKSSSPSNVKSAS
>6683943 bases 148,162 only
SSTKSSSPSNVKSAS
>6683943 bases 153,167 only
SSPSNVKSASPHGES
>6683943 bases 153,167 only
SSPSNVKSASPHGES
>6683943 bases 158,172 only
VKSASPHGESNSSEE
>6683943 bases 163,177 only
PHGESNSSEESTTKS
>6683943 bases 163,177 only
PHGESNSSEESTTKS
>6683943 bases 168,182 only
NSSEESTTKSSKRSA
>6683943 bases 178,192 only
SKRSASVAGIVGADE
>6683943 bases 183,197 only
SVAGIVGADEEAPPA
>6683943 bases 183,197 only
SVAGIVGADEEAPPA
>6683943 bases 188,202 only
VGADEEAPPAPKNTL
>6683943 bases 188,202 only
VGADEEAPPAPKNTL
>6683943 bases 193,207 only
EAPPAPKNTLTPLEE
>6683943 bases 193,207 only
EAPPAPKNTLTPLEE
>6683943 bases 198,212 only
PKNTLTPLEELYPTN
>6683943 bases 198,212 only
PKNTLTPLEELYPTN
>6683943 bases 202,210 only
LTPLEELYP
>6683943 bases 202,209 only
LTPLEELY
>6683943 bases 203,217 only
TPLEELYPTNVNLFN
>6683943 bases 203,217 only
TPLEELYPTNVNLFN
>6683943 bases 208,222 only
LYPTNVNLFNYKYSL
>6683943 bases 208,222 only
LYPTNVNLFNYKYSL
>6683943 bases 213,227 only
VNLFNYKYSLNNMEE
>6683943 bases 213,227 only
VNLFNYKYSLNNMEE
>6683943 bases 218,232 only
YKYSLNNMEENINIL
>6683943 bases 218,232 only
YKYSLNNMEENINIL
>6683943 bases 223,237 only
NNMEENINILKNEGD
>6683943 bases 223,237 only
NNMEENINILKNEGD
>6683943 bases 228,242 only
NINILKNEGDLVAQK
>6683943 bases 228,242 only
NINILKNEGDLVAQK
>6683943 bases 233,247 only
KNEGDLVAQKEEFEY
>6683943 bases 233,247 only
KNEGDLVAQKEEFEY
>6683943 bases 238,252 only
LVAQKEEFEYDENME
>6683943 bases 238,252 only
LVAQKEEFEYDENME
>6683943 bases 243,257 only
EEFEYDENMEKAKQD
>6683943 bases 273,287 only
PFMFSENKFLENQVK
>6683943 bases 273,287 only
PFMFSENKFLENQVK
>6683943 bases 278,292 only
ENKFLENQVKERNVA
>6683943 bases 280,294 only
KFLENQVKERNVAGS
>6683943 bases 355,372 only
NNSNLFDTIESLQGRIID
>6683943 bases 742,761 only
KKFKAEIRDFFKEMRIQYAK
>68127629 bases 158,173 only
FSPSLEHPIVVSGSWD
>68127629 bases 158,173 only
FSPSLEHPIVVSGSWD
>68127629 bases 158,173 only
FSPSLEHPIVVSGSWD
>68127629 bases 158,173 only
FSPSLEHPIVVSGSWD
>68127629 bases 158,173 only
FSPSLEHPIVVSGSWD
>68127629 bases 158,173 only
FSPSLEHPIVVSGSWD
>70801709 bases 56,70 only
GPEETGPEETGPEET
>70801709 bases 56,70 only
GPEETGPEETGPEET
>70801709 bases 56,70 only
GPEETGPEETGPEET
>70873158 bases 25,40 only
EQNKKFFADKPDESTL
>71404531 bases 23,30 only
SEEGKQET
>71404531 bases 23,30 only
SEEGKQET
>71404531 bases 23,30 only
SEEGKQET
>71408894 bases 502,520 only
LRQLDFVEEVLRKHPDKVE
>71424607 bases 853,901 only
LSVVQPMTEQAEEAVVATPQRKTTEDRPQHSTLSDASEDMEESSSHSAT
>71424607 bases 853,901 only
LSVVQPMTEQAEEAVVATPQRKTTEDRPQHSTLSDASEDMEESSSHSAT
>71424607 bases 870,881 only
TPQRKTTEDRPQ
>71424607 bases 870,881 only
TPQRKTTEDRPQ
>72004080 bases 416,435 only
WNDLSNRKLVGKINTNSKYV
>72393 bases 330,340 only
TLLDKNKKIEE
>730578 bases 306,322 only
EEPEESDEDDFGMGGLF
>730578 bases 306,322 only
EEPEESDEDDFGMGGLF
>74766345 bases 84,104 only
LTMSNVKNVSQTNFKSLLRNL
>74766345 bases 84,104 only
LTMSNVKNVSQTNFKSLLRNL
>74766345 bases 187,227 only
LAKEKLQEQQSDLEQERLAKEKLQEQQSDLEQERLAKEKLQ
>74766345 bases 187,227 only
LAKEKLQEQQSDLEQERLAKEKLQEQQSDLEQERLAKEKLQ
>74766345 bases 188,221 only
AKEKLQEQQSDLEQERLAKEKLQEQQSDLEQERL
>74766345 bases 188,221 only
AKEKLQEQQSDLEQERLAKEKLQEQQSDLEQERL
>74766345 bases 188,221 only
AKEKLQEQQSDLEQERLAKEKLQEQQSDLEQERL
>74766345 bases 190,216 only
EKLQEQQSDLEQERLAKEKLQEQQSDL
>74766345 bases 190,216 only
EKLQEQQSDLEQERLAKEKLQEQQSDL
>74766345 bases 190,216 only
EKLQEQQSDLEQERLAKEKLQEQQSDL
>74766345 bases 190,216 only
EKLQEQQSDLEQERLAKEKLQEQQSDL
>74766345 bases 190,216 only
EKLQEQQSDLEQERLAKEKLQEQQSDL
>74766345 bases 190,216 only
EKLQEQQSDLEQERLAKEKLQEQQSDL
>74766345 bases 190,216 only
EKLQEQQSDLEQERLAKEKLQEQQSDL
>74766345 bases 190,216 only
EKLQEQQSDLEQERLAKEKLQEQQSDL
>74766345 bases 190,216 only
EKLQEQQSDLEQERLAKEKLQEQQSDL
>74766345 bases 190,216 only
EKLQEQQSDLEQERLAKEKLQEQQSDL
>74766345 bases 190,216 only
EKLQEQQSDLEQERLAKEKLQEQQSDL
>74766345 bases 190,216 only
EKLQEQQSDLEQERLAKEKLQEQQSDL
>74766345 bases 190,216 only
EKLQEQQSDLEQERLAKEKLQEQQSDL
>74766345 bases 190,216 only
EKLQEQQSDLEQERLAKEKLQEQQSDL
>74766345 bases 190,216 only
EKLQEQQSDLEQERLAKEKLQEQQSDL
>74766345 bases 190,216 only
EKLQEQQSDLEQERLAKEKLQEQQSDL
>74766345 bases 190,216 only
EKLQEQQSDLEQERLAKEKLQEQQSDL
>74766345 bases 194,210 only
EQQSDLEQERLAKEKLQ
>74766345 bases 211,244 only
EQQSDLEQERLAKEKLQEQQSDLEQERRAKEKLQ
>74766345 bases 612,652 only
LAKEKLQGQQSDLEQERLAKEKLQEQQSDLEQERLAKEKLQ
>74766345 bases 1686,1719 only
NSRDSKEISIIEKTNRESITTNVEGRRDIHKGHL
>74766345 bases 1742,1760 only
HTLETVNISDVNDFQISKY
>74766345 bases 1778,1796 only
DDEDLDEFKPIVQYDNFQD
>74766345 bases 1786,1794 only
KPIVQYDNF
>74766345 bases 1786,1794 only
KPIVQYDNF
>74766345 bases 1797,1816 only
EENIGIYKELEDLIEKNENL
>74766345 bases 1813,1835 only
NENLDDLDEGIEKSSEELSEEKI
>74766345 bases 1817,1834 only
DDLDEGIEKSSEELSEEK
>74766345 bases 1835,1849 only
IKKGKKYEKTKDNNF
>74766345 bases 1850,1857 only
KPNDKSLY
>74766345 bases 1888,1909 only
DNEILQIVDELSEDITKYFMKL
>74766420 bases 426,473 only
NISQHQCVKKQCPQNSGCFRHLDEREECKCLLNYKQEGDKCVENPNPT
>74766420 bases 426,473 only
NISQHQCVKKQCPQNSGCFRHLDEREECKCLLNYKQEGDKCVENPNPT
>74766420 bases 440,457 only
NSGCFRHLDEREECKCLL
>74766420 bases 440,457 only
NSGCFRHLDEREECKCLL
>74766420 bases 490,508 only
EDSGSNGKKITCECTKPDS
>74820517 bases 458,477 only
CPVVIGYANGSCNQDASSAA
>74820517 bases 473,492 only
ASSAAEFLAAFNVFSEAARC
>74820517 bases 488,507 only
EAARCIDGAFTPKNRTAADG
>74820517 bases 503,522 only
TAADGYYAGLCANVRCDTAT
>74820517 bases 518,537 only
CDTATRTYSVQVRGSMDYVS
>74820517 bases 533,552 only
MDYVSCTPGLRVELSTVSNA
>74820517 bases 548,567 only
TVSNAFEEGGCITCPPYVEV
>74820517 bases 563,582 only
PYVEVCQGNVKGAKDFAGDS
>74820517 bases 578,597 only
FAGDSDSSSSADDAAGKATV
>74820517 bases 593,612 only
GKATVLLGMVLSLMALVVVW
>74827374 bases 2,27 only
DELFNELLNSVDVNGEVKENILEESQ
>74827374 bases 23,48 only
LEESQVNDDIFNSLVKSVQQEQQHNV
>74827374 bases 23,48 only
LEESQVNDDIFNSLVKSVQQEQQHNV
>74827374 bases 23,48 only
LEESQVNDDIFNSLVKSVQQEQQHNV
>74827374 bases 23,48 only
LEESQVNDDIFNSLVKSVQQEQQHNV
>74827374 bases 23,48 only
LEESQVNDDIFNSLVKSVQQEQQHNV
>74827374 bases 23,48 only
LEESQVNDDIFNSLVKSVQQEQQHNV
>74827374 bases 23,48 only
LEESQVNDDIFNSLVKSVQQEQQHNV
>74827374 bases 23,48 only
LEESQVNDDIFNSLVKSVQQEQQHNV
>74827374 bases 23,48 only
LEESQVNDDIFNSLVKSVQQEQQHNV
>74827374 bases 125,152 only
VESVAPSVEESVAPSVEESVAENVEESV
>74827374 bases 125,152 only
VESVAPSVEESVAPSVEESVAENVEESV
>74827374 bases 125,145 only
VESVAPSVEESVAPSVEESVA
>74827374 bases 125,145 only
VESVAPSVEESVAPSVEESVA
>74827374 bases 125,145 only
VESVAPSVEESVAPSVEESVA
>74835280 bases 140,159 only
NANPNANPNANPNANPNANP
>74835280 bases 204,303 only
NANPNANPNANPNANPNANPNANPNANPNANPNANPNANPNANPNANPNANPNANPNANP
NANPNANPNANPNANPNANPNANPNANPNANPNANPNANP
>74835280 bases 204,303 only
NANPNANPNANPNANPNANPNANPNANPNANPNANPNANPNANPNANPNANPNANPNANP
NANPNANPNANPNANPNANPNANPNANPNANPNANPNANP
>74835280 bases 204,303 only
NANPNANPNANPNANPNANPNANPNANPNANPNANPNANPNANPNANPNANPNANPNANP
NANPNANPNANPNANPNANPNANPNANPNANPNANPNANP
>74835280 bases 204,303 only
NANPNANPNANPNANPNANPNANPNANPNANPNANPNANPNANPNANPNANPNANPNANP
NANPNANPNANPNANPNANPNANPNANPNANPNANPNANP
>74835280 bases 204,303 only
NANPNANPNANPNANPNANPNANPNANPNANPNANPNANPNANPNANPNANPNANPNANP
NANPNANPNANPNANPNANPNANPNANPNANPNANPNANP
>74835280 bases 204,303 only
NANPNANPNANPNANPNANPNANPNANPNANPNANPNANPNANPNANPNANPNANPNANP
NANPNANPNANPNANPNANPNANPNANPNANPNANPNANP
>74835280 bases 402,422 only
DIEKKICKMEKCSSVFNVVNS
>74862348 bases 4356,4363 only
NKNDNKND
>74862348 bases 4356,4363 only
NKNDNKND
>74862348 bases 4356,4367 only
NKNDNKNDNKND
>74862348 bases 4356,4367 only
NKNDNKNDNKND
>7530427 bases 245,253 only
LYDSYAYYG
>7530427 bases 245,253 only
LYDSYAYYG
>7530427 bases 245,253 only
LYDSYAYYG
>7530427 bases 245,253 only
LYDSYAYYG
>7530427 bases 245,253 only
LYDSYAYYG
>7530427 bases 245,253 only
LYDSYAYYG
>7530427 bases 245,253 only
LYDSYAYYG
>7530427 bases 245,253 only
LYDSYAYYG
>758136 bases 1,20 only
MTFEGAIGIDLGTTYSCVGV
>758136 bases 1,20 only
MTFEGAIGIDLGTTYSCVGV
>758136 bases 16,35 only
SCVGVWQNERVDIIANDQGN
>758136 bases 31,50 only
NDQGNRTTPSYVAFTDSERL
>758136 bases 31,50 only
NDQGNRTTPSYVAFTDSERL
>758136 bases 46,65 only
DSERLIGDAAKNQVAMNPHN
>758136 bases 61,80 only
MNPHNTVFDAKRLIGRKFND
>758136 bases 61,80 only
MNPHNTVFDAKRLIGRKFND
>758136 bases 76,95 only
RKFNDSVVQSDMKHWPFKVT
>758136 bases 106,125 only
VQYRGEEKTFTPEEISSMVL
>758136 bases 121,140 only
SSMVLLKMKETAEAYLGKQV
>758136 bases 136,155 only
LGKQVKKAVVTVPAYFNDSQ
>758136 bases 151,170 only
FNDSQRQATKDAGTIAGLEV
>758136 bases 151,170 only
FNDSQRQATKDAGTIAGLEV
>758136 bases 181,200 only
IAYGLDKGDDGKERNVLIFD
>758136 bases 196,215 only
VLIFDLGGGTFDVTLLTIDG
>758136 bases 211,230 only
LTIDGGIFEVKATNGDTHLG
>758136 bases 226,245 only
DTHLGGEDFDNRLVTFFTEE
>758136 bases 241,290 only
FFTEEFKRKNKGKNLASSHRALARLRTACERAKRTLSSATQATIEIDALF
>758136 bases 241,260 only
FFTEEFKRKNKGKNLASSHR
>758136 bases 241,260 only
FFTEEFKRKNKGKNLASSHR
>758136 bases 241,260 only
FFTEEFKRKNKGKNLASSHR
>758136 bases 256,275 only
ASSHRALARLRTACERAKRT
>758136 bases 256,275 only
ASSHRALARLRTACERAKRT
>758136 bases 271,290 only
RAKRTLSSATQATIEIDALF
>758136 bases 286,305 only
IDALFENVDFQATITRARFE
>758136 bases 301,320 only
RARFEELCGDLFRSTIQPVE
>758136 bases 316,335 only
IQPVERVLQDAKMDKRSVHD
>758136 bases 331,350 only
RSVHDVVLVGGSTRIPKVQS
>758136 bases 331,350 only
RSVHDVVLVGGSTRIPKVQS
>758136 bases 346,365 only
PKVQSLVSDFFGGKELNKSI
>758136 bases 346,365 only
PKVQSLVSDFFGGKELNKSI
>758136 bases 361,380 only
LNKSINPDEAVAYGAAVQAF
>758136 bases 376,395 only
AVQAFILTGGKSKQTEGLLL
>758136 bases 391,410 only
EGLLLLDVTPLTLGIETAGG
>758136 bases 406,425 only
ETAGGVMTALIKRNTTIPTK
>758136 bases 421,440 only
TIPTKKSQIFSTYADNQPGV
>758136 bases 421,440 only
TIPTKKSQIFSTYADNQPGV
>758136 bases 436,455 only
NQPGVHIQVFEGERAMTKDC
>758136 bases 436,455 only
NQPGVHIQVFEGERAMTKDC
>758136 bases 451,470 only
MTKDCHLLGTFDLSGIPPAP
>758136 bases 451,470 only
MTKDCHLLGTFDLSGIPPAP
>758136 bases 481,500 only
DLDANGILNVSAEEKGTGKR
>758136 bases 496,515 only
GTGKRNQITITNDKGRLSKD
>758136 bases 511,530 only
RLSKDEIERMVNDAMKYEED
>758136 bases 511,530 only
RLSKDEIERMVNDAMKYEED
>758136 bases 526,545 only
KYEEDDKAQRDRVEAKNGLE
>758136 bases 526,545 only
KYEEDDKAQRDRVEAKNGLE
>758136 bases 541,560 only
KNGLENYAYSMKNTLSDSNV
>758136 bases 541,560 only
KNGLENYAYSMKNTLSDSNV
>758136 bases 554,603 only
TLSDSNVSGKLEDSDKATLNKEIDVVLEWLSSNQEAAKEEYEHKQKELES
>758136 bases 554,603 only
TLSDSNVSGKLEDSDKATLNKEIDVVLEWLSSNQEAAKEEYEHKQKELES
>758136 bases 556,575 only
SDSNVSGKLEDSDKATLNKE
>758136 bases 571,590 only
TLNKEIDVVLEWLSSNQEAA
>758136 bases 586,605 only
NQEAAKEEYEHKQKELESVC
>758136 bases 586,605 only
NQEAAKEEYEHKQKELESVC
>758136 bases 601,620 only
LESVCNPIMTKMYQSMGGAA
>758136 bases 601,620 only
LESVCNPIMTKMYQSMGGAA
>758136 bases 604,653 only
VCNPIMTKMYQSMGGAAGGMPGGMPGMSGMSGGAGPAGGASSGPKVEEVD
>758136 bases 616,635 only
MGGAAGGMPGGMPGMSGMSG
>758136 bases 616,635 only
MGGAAGGMPGGMPGMSGMSG
>758136 bases 634,653 only
SGGAGPAGGASSGPKVEEVD
>758136 bases 634,653 only
SGGAGPAGGASSGPKVEEVD
>76097094 bases 254,268 only
VNNTDTNFHSDITFR
>76097094 bases 254,268 only
VNNTDTNFHSDITFR
>76097094 bases 254,268 only
VNNTDTNFHSDITFR
>76664023 bases 54,79 only
KGLDAAKTAIKKAKAAAEEAKKEAAI
>76664023 bases 82,91 only
KAEKDAEAAQ
>7689258 bases 261,280 only
AEEGSLDEGAVEEDPDKEGD
>7689258 bases 261,280 only
AEEGSLDEGAVEEDPDKEGD
>7689258 bases 281,300 only
TQGVVKERRWTLVNENRPIW
>7689258 bases 281,300 only
TQGVVKERRWTLVNENRPIW
>7689258 bases 281,300 only
TQGVVKERRWTLVNENRPIW
>7689258 bases 341,360 only
DSILFVPTTVDPASFSDDNS
>7689258 bases 441,460 only
NGKQVESPAPSGHTHLKKPA
>7689258 bases 441,460 only
NGKQVESPAPSGHTHLKKPA
>7689258 bases 441,460 only
NGKQVESPAPSGHTHLKKPA
>7689258 bases 561,580 only
TDFAGKKLINLAKEGVQLEE
>7689258 bases 581,600 only
SDARQRVADRKRKEKYDSFF
>7689258 bases 581,600 only
SDARQRVADRKRKEKYDSFF
>7689258 bases 581,600 only
SDARQRVADRKRKEKYDSFF
>7689258 bases 621,640 only
MTNEAFLVSSGENQITARLA
>7689258 bases 741,760 only
VSDTEAEEEEEQPKVDANAD
>7689258 bases 752,771 only
QPKVDANADEEAEAVGEDDL
>7689258 bases 752,771 only
QPKVDANADEEAEAVGEDDL
>790646 bases 408,417 only
PAKAAAPPAA
>790646 bases 408,417 only
PAKAAAPPAA
>82540858 bases 126,140 only
SFPMNEESPLGFSPE
>82540858 bases 126,140 only
SFPMNEESPLGFSPE
>82540858 bases 126,140 only
SFPMNEESPLGFSPE
>82540858 bases 126,140 only
SFPMNEESPLGFSPE
>82540858 bases 126,140 only
SFPMNEESPLGFSPE
>82540858 bases 126,140 only
SFPMNEESPLGFSPE
>82540858 bases 126,140 only
SFPMNEESPLGFSPE
>82540858 bases 126,140 only
SFPMNEESPLGFSPE
>82540858 bases 126,140 only
SFPMNEESPLGFSPE
>82540858 bases 126,140 only
SFPMNEESPLGFSPE
>82540858 bases 126,140 only
SFPMNEESPLGFSPE
>82540858 bases 131,140 only
EESPLGFSPE
>82540858 bases 136,150 only
GFSPEEMEAVASKFR
>82540858 bases 136,150 only
GFSPEEMEAVASKFR
>82540858 bases 136,150 only
GFSPEEMEAVASKFR
>82540858 bases 136,150 only
GFSPEEMEAVASKFR
>82540858 bases 136,150 only
GFSPEEMEAVASKFR
>82540858 bases 136,150 only
GFSPEEMEAVASKFR
>82540858 bases 136,150 only
GFSPEEMEAVASKFR
>82540858 bases 141,150 only
EMEAVASKFR
>84235 bases 1646,1670 only
DATCTEEDSGSSRKKITCECTKPDS
>861094 bases 1265,1270 only
TWEVLH
>861094 bases 1265,1270 only
TWEVLH
>861094 bases 1265,1270 only
TWEVLH
>861094 bases 1265,1270 only
TWEVLH
>861094 bases 1265,1270 only
TWEVLH
>86170605 bases 966,1002 only
IPLNQKVLEISKKLNNMNNNINEYKNYLSNFIHMLKE
>86170605 bases 966,1002 only
IPLNQKVLEISKKLNNMNNNINEYKNYLSNFIHMLKE
>86170701 bases 1734,1768 only
NNINNINNNINNINNNINNINNNINNINNNVNNYY
>86170701 bases 1734,1768 only
NNINNINNNINNINNNINNINNNINNINNNVNNYY
>86171162 bases 12,47 only
PDFDAYNEKLGSISQSIDEIKKKIDNLQKEIKVANK
>86171162 bases 12,47 only
PDFDAYNEKLGSISQSIDEIKKKIDNLQKEIKVANK
>86171162 bases 12,47 only
PDFDAYNEKLGSISQSIDEIKKKIDNLQKEIKVANK
>86171787 bases 3412,3441 only
NNFVNNKMNNMNNMKNNMNNMNNIMNNIMN
>86171787 bases 3412,3441 only
NNFVNNKMNNMNNMKNNMNNMNNIMNNIMN
>90101866 bases 36,50 only
SGGSVTSGGSVTSGG
>90101866 bases 42,56 only
SGGSVTSGGSGGSVA
>90101868 bases 54,68 only
SVASVASVASGGSGN
>90193397 bases 187,204 only
LARSFADIGDIVRGKDLY
>914919 bases 183,194 only
DIGDIVRGKDLY
>914919 bases 183,194 only
DIGDIVRGKDLY
>914919 bases 208,223 only
LENNLIEIFKKIHENL
>914919 bases 208,223 only
LENNLIEIFKKIHENL
>914919 bases 2708,2720 only
YDELLKRKENELF
>914919 bases 2708,2720 only
YDELLKRKENELF
>9188142 bases 309,326 only
DGNCEDIPHVNEFSAIDL
>91984658 bases 157,172 only
LHTISRYSSEYPHGDK
>91984658 bases 157,172 only
LHTISRYSSEYPHGDK
>929796 bases 1625,1633 only
FRHLDEREE
>929796 bases 1626,1634 only
RHLDEREEC
>929796 bases 1637,1645 only
LLNYKQEGD
>929796 bases 1638,1646 only
LNYKQEGDK
>929796 bases 1639,1647 only
NYKQEGDKC
>929796 bases 1650,1658 only
NPNPTCNEN
>929796 bases 1651,1659 only
PNPTCNENN
>929796 bases 1652,1660 only
NPTCNENNG
>929796 bases 1656,1664 only
NENNGGCDA
>929796 bases 1658,1666 only
NNGGCDADA
>929796 bases 1659,1667 only
NGGCDADAT
>929796 bases 1670,1678 only
EEDSGSSRK
>929796 bases 1671,1679 only
EDSGSSRKK
>929798 bases 1609,1617 only
SSSNFLGIS
>94420804 bases 118,134 only
GISYYEKVLAKYKDDLE
>94420804 bases 275,282 only
KFQDMLNI
>94420804 bases 276,283 only
FQDMLNIS
>94420804 bases 277,284 only
QDMLNISQ
>94420804 bases 278,285 only
DMLNISQH
>94420804 bases 281,328 only
NISQHQCVKKQCPENSGCFRHLDEREECKCLLNYKQEGDKCVENPNPT
>94420804 bases 281,328 only
NISQHQCVKKQCPENSGCFRHLDEREECKCLLNYKQEGDKCVENPNPT
>94420804 bases 282,289 only
ISQHQCVK
>94420804 bases 286,293 only
QCVKKQCP
>94420804 bases 287,294 only
CVKKQCPE
>94420804 bases 289,296 only
KKQCPENS
>94420804 bases 292,299 only
CPENSGCF
>94420804 bases 293,300 only
PENSGCFR
>94420804 bases 294,301 only
ENSGCFRH
>94420804 bases 295,302 only
NSGCFRHL
>94420804 bases 296,303 only
SGCFRHLD
>94420804 bases 297,304 only
GCFRHLDE
>94420804 bases 298,305 only
CFRHLDER
>94420804 bases 299,306 only
FRHLDERE
>94420804 bases 300,307 only
RHLDEREE
>94420804 bases 301,308 only
HLDEREEC
>94420804 bases 302,309 only
LDEREECK
>94420804 bases 303,310 only
DEREECKC
>94420804 bases 304,311 only
EREECKCL
>94420804 bases 311,318 only
LLNYKQEG
>94730397 bases 21,31 only
KNESKYSNTFI
>94730397 bases 21,35 only
KNESKYSNTFINNAY
>94730397 bases 22,40 only
NESKYSNTFINNAYNMSIR
>94730397 bases 22,40 only
NESKYSNTFINNAYNMSIR
>94730397 bases 37,44 only
MSIRRSMA
>94730397 bases 47,53 only
KPSTGAG
>94730397 bases 47,53 only
KPSTGAG
>94730397 bases 95,105 only
TTTTTKTTTTT
>94730397 bases 95,105 only
TTTTTKTTTTT
>94730397 bases 125,138 only
KNAETNPKGKGEVQ
>94730397 bases 125,138 only
KNAETNPKGKGEVQ
>94730397 bases 151,158 only
SNVQQDSQ
>94730397 bases 162,169 only
NVPPTQDA
>94730397 bases 173,180 only
SPTAQPEQ
>94730397 bases 181,188 only
AENSAPTA
>94730397 bases 191,198 only
TESPELQS
>94730397 bases 206,213 only
GQHGHMHG
>94730397 bases 234,239 only
KENCGA
>94730397 bases 239,246 only
AATSLLNN
>94730397 bases 243,250 only
LLNNSSNI
>94730397 bases 245,252 only
NNSSNIAS
>94730397 bases 251,270 only
ASINKFVVLISATLVLSFAI
>95107212 bases 32,46 only
GGSGGSVASVASGGS
>95107216 bases 41,55 only
VASVASGGSGNSRRT
>9826 bases 919,926 only
EELVEEVI
>9826 bases 919,927 only
EELVEEVIP
>9826 bases 1076,1083 only
EELVEEVV
>9918 bases 111,125 only
LPRSNTSSGAIPPAD
>9918 bases 188,201 only
YKLNFYFDLLRAKL
>9918 bases 188,201 only
YKLNFYFDLLRAKL
>9918 bases 188,201 only
YKLNFYFDLLRAKL
