# Supplementary material for: An assessment on epitope prediction methods for protozoa genomes
Source: BMC Bioinformatics. 2012 Nov 21;13:309. doi: 10.1186/1471-2105-13-309 (PMC3543197; doi:10.1186/1471-2105-13-309)
Supplement: Additional file 11 — B-cell non-immunogenic regions experimentally validated extracted from IEDB. This file in fasta format contains 3,039 B-cell non-immunogenic regions from parasite proteins experimentally validated extracted from IEDB. [file 1471-2105-13-309-S11.txt]

>10048253  bases 205,212 only
KPNDKSLY
>10638  bases 73,91 only
ASAPTAAAAASGGAAAPAA
>10638  bases 73,91 only
ASAPTAAAAASGGAAAPAA
>10638  bases 95,102 only
EEEDDDMG
>10638  bases 95,107 only
EEEDDDMGFGLFD
>10638  bases 95,107 only
EEEDDDMGFGLFD
>10638  bases 97,107 only
EDDDMGFGLFD
>10638  bases 97,107 only
EDDDMGFGLFD
>10638  bases 98,107 only
DDDMGFGLFD
>10638  bases 98,107 only
DDDMGFGLFD
>10638  bases 101,107 only
MGFGLFD
>10638  bases 101,107 only
MGFGLFD
>10638  bases 101,107 only
MGFGLFD
>107784976  bases 107,130 only
NANPNVDPNANPNANPNANPNANP
>107784976  bases 107,130 only
NANPNVDPNANPNANPNANPNANP
>107784976  bases 114,130 only
PNANPNANPNANPNANP
>107784976  bases 115,134 only
NANPNANPNANPNANPNANP
>107784976  bases 115,134 only
NANPNANPNANPNANPNANP
>10944  bases 687,692 only
TPSTPA
>10944  bases 688,693 only
PSTPAD
>10944  bases 689,694 only
STPADS
>10944  bases 689,694 only
STPADS
>10944  bases 689,694 only
STPADS
>10944  bases 690,695 only
TPADSS
>10944  bases 691,696 only
PADSSA
>10944  bases 691,696 only
PADSSA
>10944  bases 691,696 only
PADSSA
>10944  bases 692,697 only
ADSSAH
>10944  bases 692,697 only
ADSSAH
>10944  bases 692,697 only
ADSSAH
>10944  bases 693,698 only
DSSAHS
>10944  bases 693,698 only
DSSAHS
>10944  bases 693,698 only
DSSAHS
>10944  bases 694,699 only
SSAHST
>10944  bases 694,699 only
SSAHST
>10944  bases 695,700 only
SAHSTP
>10944  bases 695,700 only
SAHSTP
>10944  bases 696,701 only
AHSTPS
>10944  bases 696,701 only
AHSTPS
>10944  bases 697,702 only
HSTPST
>10944  bases 697,702 only
HSTPST
>10944  bases 697,702 only
HSTPST
>10944  bases 698,703 only
STPSTP
>10961  bases 22,29 only
DKCETEFS
>10961  bases 27,34 only
EFSKLYPE
>10961  bases 28,35 only
FSKLYPES
>10961  bases 29,36 only
SKLYPESN
>10961  bases 30,37 only
KLYPESNS
>10961  bases 31,38 only
LYPESNSL
>10961  bases 32,39 only
YPESNSLT
>10961  bases 33,40 only
PESNSLTG
>10961  bases 34,41 only
ESNSLTGL
>10961  bases 35,42 only
SNSLTGLI
>10961  bases 36,43 only
NSLTGLIY
>10961  bases 37,44 only
SLTGLIYA
>10961  bases 38,45 only
LTGLIYAH
>10961  bases 39,46 only
TGLIYAHT
>10961  bases 40,47 only
GLIYAHTA
>10961  bases 41,48 only
LIYAHTAH
>10961  bases 42,49 only
IYAHTAHV
>10961  bases 43,50 only
YAHTAHVH
>10961  bases 44,51 only
AHTAHVHK
>10961  bases 45,52 only
HTAHVHKL
>10961  bases 46,53 only
TAHVHKLS
>10961  bases 47,54 only
AHVHKLSM
>10961  bases 48,55 only
HVHKLSMW
>10961  bases 49,56 only
VHKLSMWV
>10961  bases 50,57 only
HKLSMWVY
>10961  bases 51,58 only
KLSMWVYF
>10961  bases 52,59 only
LSMWVYFI
>10961  bases 53,60 only
SMWVYFIY
>10961  bases 54,61 only
MWVYFIYN
>10961  bases 55,62 only
WVYFIYNH
>10961  bases 56,63 only
VYFIYNHF
>10961  bases 57,64 only
YFIYNHFS
>10961  bases 58,65 only
FIYNHFSS
>10961  bases 59,66 only
IYNHFSSA
>10961  bases 60,67 only
YNHFSSAD
>10961  bases 61,68 only
NHFSSADE
>10961  bases 62,69 only
HFSSADEL
>10961  bases 63,70 only
FSSADELI
>10961  bases 64,71 only
SSADELIK
>10961  bases 65,72 only
SADELIKY
>10961  bases 66,73 only
ADELIKYL
>10961  bases 67,74 only
DELIKYLE
>10961  bases 68,75 only
ELIKYLEK
>10961  bases 69,76 only
LIKYLEKT
>10961  bases 70,77 only
IKYLEKTN
>10961  bases 71,78 only
KYLEKTNI
>10961  bases 72,79 only
YLEKTNIN
>10961  bases 73,80 only
LEKTNINT
>10961  bases 74,81 only
EKTNINTL
>10961  bases 75,82 only
KTNINTLE
>10961  bases 76,83 only
TNINTLEN
>10961  bases 77,84 only
NINTLENS
>10961  bases 78,85 only
INTLENSD
>10961  bases 79,86 only
NTLENSDH
>10961  bases 80,87 only
TLENSDHT
>10961  bases 81,88 only
LENSDHTC
>10961  bases 82,89 only
ENSDHTCF
>10961  bases 83,90 only
NSDHTCFA
>10961  bases 84,91 only
SDHTCFAR
>10961  bases 85,92 only
DHTCFARA
>10961  bases 86,93 only
HTCFARAV
>10961  bases 87,94 only
TCFARAVT
>10961  bases 88,95 only
CFARAVTL
>10961  bases 89,96 only
FARAVTLY
>10961  bases 90,97 only
ARAVTLYL
>10961  bases 91,98 only
RAVTLYLF
>10961  bases 92,99 only
AVTLYLFY
>10961  bases 93,100 only
VTLYLFYY
>10961  bases 94,101 only
TLYLFYYY
>10961  bases 95,102 only
LYLFYYYL
>10961  bases 96,103 only
YLFYYYLK
>10961  bases 97,104 only
LFYYYLKD
>10961  bases 98,105 only
FYYYLKDI
>10961  bases 99,106 only
YYYLKDIK
>10961  bases 100,107 only
YYLKDIKS
>10961  bases 101,108 only
YLKDIKSM
>10961  bases 102,109 only
LKDIKSML
>10961  bases 103,110 only
KDIKSMLS
>10961  bases 104,111 only
DIKSMLST
>10961  bases 105,112 only
IKSMLSTD
>10961  bases 106,113 only
KSMLSTDD
>10961  bases 107,114 only
SMLSTDDY
>10961  bases 108,115 only
MLSTDDYQ
>10961  bases 109,116 only
LSTDDYQS
>10961  bases 110,117 only
STDDYQSF
>10961  bases 111,118 only
TDDYQSFF
>10961  bases 112,119 only
DDYQSFFK
>10961  bases 113,120 only
DYQSFFKN
>10961  bases 114,121 only
YQSFFKNK
>10961  bases 115,122 only
QSFFKNKF
>10961  bases 116,123 only
SFFKNKFK
>10961  bases 117,124 only
FFKNKFKD
>10961  bases 118,125 only
FKNKFKDI
>10961  bases 119,126 only
KNKFKDIN
>10961  bases 120,127 only
NKFKDINP
>10961  bases 121,128 only
KFKDINPL
>10961  bases 122,129 only
FKDINPLF
>10961  bases 123,130 only
KDINPLFI
>10961  bases 124,131 only
DINPLFIN
>10961  bases 125,132 only
INPLFIND
>10961  bases 126,133 only
NPLFINDF
>10961  bases 127,134 only
PLFINDFI
>10961  bases 128,135 only
LFINDFIL
>10961  bases 129,136 only
FINDFILI
>10961  bases 130,137 only
INDFILIL
>10961  bases 131,138 only
NDFILILN
>10961  bases 132,139 only
DFILILND
>10961  bases 133,140 only
FILILNDK
>10961  bases 134,141 only
ILILNDKK
>10961  bases 135,142 only
LILNDKKF
>10961  bases 136,143 only
ILNDKKFM
>10961  bases 137,144 only
LNDKKFME
>10961  bases 138,145 only
NDKKFMEN
>10961  bases 139,146 only
DKKFMENL
>10961  bases 140,147 only
KKFMENLD
>10961  bases 141,148 only
KFMENLDL
>10961  bases 142,149 only
FMENLDLY
>10961  bases 143,150 only
MENLDLYI
>10961  bases 144,151 only
ENLDLYIM
>10961  bases 145,152 only
NLDLYIMK
>10961  bases 146,153 only
LDLYIMKE
>10961  bases 147,154 only
DLYIMKES
>10961  bases 148,155 only
LYIMKESE
>10961  bases 149,156 only
YIMKESER
>10961  bases 150,157 only
IMKESERE
>10961  bases 151,158 only
MKESEREH
>10961  bases 152,159 only
KESEREHL
>10961  bases 153,160 only
ESEREHLV
>10961  bases 154,161 only
SEREHLVI
>10961  bases 155,162 only
EREHLVIK
>10961  bases 156,163 only
REHLVIKK
>10961  bases 157,164 only
EHLVIKKN
>10961  bases 158,165 only
HLVIKKNP
>10961  bases 159,166 only
LVIKKNPF
>10961  bases 160,167 only
VIKKNPFL
>10961  bases 161,168 only
IKKNPFLR
>10961  bases 162,169 only
KKNPFLRV
>10961  bases 163,170 only
KNPFLRVL
>10961  bases 164,171 only
NPFLRVLN
>10961  bases 165,172 only
PFLRVLNK
>10961  bases 166,173 only
FLRVLNKA
>10961  bases 167,174 only
LRVLNKAS
>10961  bases 168,175 only
RVLNKAST
>10961  bases 169,176 only
VLNKASTT
>10961  bases 170,177 only
LNKASTTT
>10961  bases 171,178 only
NKASTTTH
>10961  bases 172,179 only
KASTTTHA
>10961  bases 173,180 only
ASTTTHAT
>10961  bases 174,181 only
STTTHATY
>10961  bases 175,182 only
TTTHATYK
>10961  bases 176,183 only
TTHATYKY
>10961  bases 177,184 only
THATYKYN
>10961  bases 178,185 only
HATYKYNR
>10961  bases 179,186 only
ATYKYNRY
>10961  bases 180,187 only
TYKYNRYF
>10961  bases 181,188 only
YKYNRYFI
>10961  bases 182,189 only
KYNRYFIV
>10961  bases 183,190 only
YNRYFIVG
>10961  bases 184,191 only
NRYFIVGS
>10961  bases 185,192 only
RYFIVGSR
>10961  bases 186,193 only
YFIVGSRV
>10961  bases 187,194 only
FIVGSRVH
>10961  bases 188,195 only
IVGSRVHT
>10961  bases 189,196 only
VGSRVHTP
>10961  bases 190,197 only
GSRVHTPY
>10961  bases 191,198 only
SRVHTPYK
>10961  bases 192,199 only
RVHTPYKD
>10961  bases 193,200 only
VHTPYKDY
>10961  bases 194,201 only
HTPYKDYF
>10961  bases 195,202 only
TPYKDYFG
>10961  bases 196,203 only
PYKDYFGD
>10961  bases 197,204 only
YKDYFGDF
>10961  bases 198,205 only
KDYFGDFN
>10961  bases 199,206 only
DYFGDFNK
>10961  bases 200,207 only
YFGDFNKY
>10961  bases 201,208 only
FGDFNKYT
>10961  bases 202,209 only
GDFNKYTE
>10961  bases 203,210 only
DFNKYTEI
>10961  bases 204,211 only
FNKYTEIS
>10961  bases 205,212 only
NKYTEISV
>10961  bases 206,213 only
KYTEISVL
>10961  bases 207,214 only
YTEISVLN
>10961  bases 208,215 only
TEISVLNY
>10961  bases 209,216 only
EISVLNYV
>10961  bases 210,217 only
ISVLNYVR
>10961  bases 211,218 only
SVLNYVRD
>113005  bases 99,113 only
ANNSANNGKKNNAEE
>113005  bases 99,113 only
ANNSANNGKKNNAEE
>113685  bases 134,152 only
DAEVAGTQYRLPSGKCPVF
>113685  bases 134,152 only
DAEVAGTQYRLPSGKCPVF
>113685  bases 374,393 only
MIKSAFLPTGAFKADRYKSH
>113685  bases 374,393 only
MIKSAFLPTGAFKADRYKSH
>113685  bases 374,393 only
MIKSAFLPTGAFKADRYKSH
>113685  bases 374,393 only
MIKSAFLPTGAFKADRYKSH
>113686  bases 543,562 only
WGEEKRASHTTPVLMEKPYY
>113686  bases 543,562 only
WGEEKRASHTTPVLMEKPYY
>11527999  bases 103,118 only
DPNANPNVDPNANPNV
>11527999  bases 103,118 only
DPNANPNVDPNANPNV
>11527999  bases 103,118 only
DPNANPNVDPNANPNV
>11527999  bases 103,118 only
DPNANPNVDPNANPNV
>11527999  bases 129,140 only
NANPNANPNANP
>11527999  bases 129,140 only
NANPNANPNANP
>11527999  bases 129,140 only
NANPNANPNANP
>11527999  bases 129,140 only
NANPNANPNANP
>11527999  bases 129,140 only
NANPNANPNANP
>117393  bases 154,162 only
NNLVSGPEH
>117576  bases 93,108 only
PPPPNPNDPPPPNPND
>117576  bases 93,108 only
PPPPNPNDPPPPNPND
>117576  bases 93,108 only
PPPPNPNDPPPPNPND
>117576  bases 100,123 only
DPPPPNPNDPPPPNPNDPPPPNPN
>117576  bases 100,123 only
DPPPPNPNDPPPPNPNDPPPPNPN
>117576  bases 100,115 only
DPPPPNPNDPPPPNPN
>117576  bases 100,116 only
DPPPPNPNDPPPPNPND
>117576  bases 140,163 only
DPAPPNANDPAPPNANDPAPPNAN
>117576  bases 252,260 only
SYIPSAEKI
>117576  bases 252,260 only
SYIPSAEKI
>117583  bases 19,26 only
LFQEYQCY
>117583  bases 20,27 only
FQEYQCYG
>117583  bases 21,28 only
QEYQCYGS
>117583  bases 22,29 only
EYQCYGSS
>117583  bases 23,30 only
YQCYGSSS
>117583  bases 24,31 only
QCYGSSSN
>117583  bases 25,32 only
CYGSSSNT
>117583  bases 26,33 only
YGSSSNTR
>117583  bases 27,34 only
GSSSNTRV
>117583  bases 28,35 only
SSSNTRVL
>117583  bases 29,36 only
SSNTRVLN
>117583  bases 30,37 only
SNTRVLNE
>117583  bases 31,38 only
NTRVLNEL
>117583  bases 32,39 only
TRVLNELN
>117583  bases 33,40 only
RVLNELNY
>117583  bases 34,41 only
VLNELNYD
>117583  bases 35,42 only
LNELNYDN
>117583  bases 36,43 only
NELNYDNA
>117583  bases 37,44 only
ELNYDNAG
>117583  bases 38,45 only
LNYDNAGT
>117583  bases 39,46 only
NYDNAGTN
>117583  bases 40,47 only
YDNAGTNL
>117583  bases 41,48 only
DNAGTNLY
>117583  bases 42,49 only
NAGTNLYN
>117583  bases 43,50 only
AGTNLYNE
>117583  bases 44,51 only
GTNLYNEL
>117583  bases 45,52 only
TNLYNELE
>117583  bases 46,53 only
NLYNELEM
>117583  bases 47,54 only
LYNELEMN
>117583  bases 48,55 only
YNELEMNY
>117583  bases 49,56 only
NELEMNYY
>117583  bases 50,57 only
ELEMNYYG
>117583  bases 51,58 only
LEMNYYGK
>117583  bases 52,59 only
EMNYYGKQ
>117583  bases 53,60 only
MNYYGKQE
>117583  bases 54,61 only
NYYGKQEN
>117583  bases 55,62 only
YYGKQENW
>117583  bases 56,63 only
YGKQENWY
>117583  bases 57,64 only
GKQENWYS
>117583  bases 58,65 only
KQENWYSL
>117583  bases 59,66 only
QENWYSLK
>117583  bases 60,67 only
ENWYSLKK
>117583  bases 61,68 only
NWYSLKKN
>117583  bases 62,69 only
WYSLKKNS
>117583  bases 63,70 only
YSLKKNSR
>117583  bases 64,71 only
SLKKNSRS
>117583  bases 65,72 only
LKKNSRSL
>117583  bases 66,73 only
KKNSRSLG
>117583  bases 67,74 only
KNSRSLGE
>117583  bases 68,75 only
NSRSLGEN
>117583  bases 69,76 only
SRSLGEND
>117583  bases 70,77 only
RSLGENDD
>117583  bases 71,78 only
SLGENDDG
>117583  bases 72,79 only
LGENDDGN
>117583  bases 73,80 only
GENDDGNN
>117583  bases 74,81 only
ENDDGNNN
>117583  bases 75,82 only
NDDGNNNN
>117583  bases 76,83 only
DDGNNNNG
>117583  bases 77,84 only
DGNNNNGD
>117583  bases 78,85 only
GNNNNGDN
>117583  bases 79,86 only
NNNNGDNG
>117583  bases 80,87 only
NNNGDNGR
>117583  bases 81,88 only
NNGDNGRE
>117583  bases 82,89 only
NGDNGREG
>117583  bases 83,90 only
GDNGREGK
>117583  bases 88,95 only
EGKDEDKR
>117583  bases 89,96 only
GKDEDKRD
>117583  bases 90,97 only
KDEDKRDG
>117583  bases 93,100 only
DKRDGNNE
>117583  bases 94,101 only
KRDGNNED
>117583  bases 95,102 only
RDGNNEDN
>117583  bases 96,103 only
DGNNEDNE
>117583  bases 100,107 only
EDNEKLRK
>117583  bases 101,108 only
DNEKLRKP
>117583  bases 102,109 only
NEKLRKPK
>117583  bases 103,110 only
EKLRKPKH
>117583  bases 103,116 only
EKLRKPKHKKLKQP
>117583  bases 104,111 only
KLRKPKHK
>117583  bases 105,112 only
LRKPKHKK
>117583  bases 106,113 only
RKPKHKKL
>117583  bases 107,124 only
KPKHKKLKQPGDGNPDPN
>117583  bases 107,121 only
KPKHKKLKQPGDGNP
>117583  bases 107,114 only
KPKHKKLK
>117583  bases 108,115 only
PKHKKLKQ
>117583  bases 109,116 only
KHKKLKQP
>117583  bases 110,117 only
HKKLKQPG
>117583  bases 111,118 only
KKLKQPGD
>117583  bases 112,119 only
KLKQPGDG
>117583  bases 116,123 only
PGDGNPDP
>117583  bases 148,159 only
NANPNANPNANP
>117583  bases 148,159 only
NANPNANPNANP
>117583  bases 148,159 only
NANPNANPNANP
>117583  bases 148,179 only
NANPNANPNANPNANPNANPNANPNANPNANP
>117583  bases 148,163 only
NANPNANPNANPNANP
>117583  bases 148,155 only
NANPNANP
>117583  bases 148,159 only
NANPNANPNANP
>117583  bases 150,160 only
NPNANPNANPN
>117583  bases 150,173 only
NPNANPNANPNANPNANPNANPNA
>117583  bases 150,173 only
NPNANPNANPNANPNANPNANPNA
>117583  bases 150,173 only
NPNANPNANPNANPNANPNANPNA
>117583  bases 150,156 only
NPNANPN
>117583  bases 150,173 only
NPNANPNANPNANPNANPNANPNA
>117583  bases 150,173 only
NPNANPNANPNANPNANPNANPNA
>117583  bases 150,173 only
NPNANPNANPNANPNANPNANPNA
>117583  bases 288,295 only
NKNNQGNG
>117583  bases 289,296 only
KNNQGNGQ
>117583  bases 290,297 only
NNQGNGQG
>117583  bases 291,298 only
NQGNGQGH
>117583  bases 292,299 only
QGNGQGHN
>117583  bases 293,300 only
GNGQGHNM
>117583  bases 294,301 only
NGQGHNMP
>117583  bases 295,302 only
GQGHNMPN
>117583  bases 296,303 only
QGHNMPND
>117583  bases 297,304 only
GHNMPNDP
>117583  bases 303,310 only
DPNRNVDE
>117583  bases 304,311 only
PNRNVDEN
>117583  bases 305,312 only
NRNVDENA
>117583  bases 306,313 only
RNVDENAN
>117583  bases 309,316 only
DENANANN
>117583  bases 310,317 only
ENANANNA
>117583  bases 311,318 only
NANANNAV
>117583  bases 312,319 only
ANANNAVK
>117583  bases 313,320 only
NANNAVKN
>117583  bases 314,321 only
ANNAVKNN
>117583  bases 315,322 only
NNAVKNNN
>117583  bases 316,323 only
NAVKNNNN
>117583  bases 317,324 only
AVKNNNNE
>117583  bases 318,325 only
VKNNNNEE
>117583  bases 319,326 only
KNNNNEEP
>117583  bases 320,327 only
NNNNEEPS
>117583  bases 321,328 only
NNNEEPSD
>117583  bases 322,329 only
NNEEPSDK
>117583  bases 323,330 only
NEEPSDKH
>117583  bases 324,331 only
EEPSDKHI
>117583  bases 325,332 only
EPSDKHIE
>117583  bases 326,333 only
PSDKHIEQ
>117583  bases 326,343 only
PSDKHIEQYLKKIKNSIS
>117583  bases 327,334 only
SDKHIEQY
>117583  bases 328,335 only
DKHIEQYL
>117583  bases 329,336 only
KHIEQYLK
>117583  bases 330,337 only
HIEQYLKK
>117583  bases 331,338 only
IEQYLKKI
>117583  bases 332,339 only
EQYLKKIK
>117583  bases 333,340 only
QYLKKIKN
>117583  bases 334,341 only
YLKKIKNS
>117583  bases 335,342 only
LKKIKNSI
>117583  bases 336,343 only
KKIKNSIS
>117583  bases 337,344 only
KIKNSIST
>117583  bases 338,345 only
IKNSISTE
>117583  bases 339,346 only
KNSISTEW
>117583  bases 340,347 only
NSISTEWS
>117583  bases 341,348 only
SISTEWSP
>117583  bases 342,349 only
ISTEWSPC
>117583  bases 343,350 only
STEWSPCS
>117583  bases 344,351 only
TEWSPCSV
>117583  bases 345,352 only
EWSPCSVT
>117583  bases 345,362 only
EWSPCSVTCGNGIQVRIK
>117583  bases 346,354 only
WSPCSVTCG
>117583  bases 346,390 only
WSPCSVTCGNGIQVRIKPGSANKPKDELDYENDIEKKICKMEKCS
>117583  bases 346,353 only
WSPCSVTC
>117583  bases 347,354 only
SPCSVTCG
>117583  bases 348,355 only
PCSVTCGN
>117583  bases 349,356 only
CSVTCGNG
>117583  bases 350,357 only
SVTCGNGI
>117583  bases 351,358 only
VTCGNGIQ
>117583  bases 352,359 only
TCGNGIQV
>117583  bases 353,360 only
CGNGIQVR
>117583  bases 354,361 only
GNGIQVRI
>117583  bases 355,362 only
NGIQVRIK
>117583  bases 356,363 only
GIQVRIKP
>117583  bases 357,364 only
IQVRIKPG
>117583  bases 358,365 only
QVRIKPGS
>117583  bases 359,366 only
VRIKPGSA
>117583  bases 360,367 only
RIKPGSAN
>117583  bases 361,368 only
IKPGSANK
>117583  bases 362,369 only
KPGSANKP
>117583  bases 363,370 only
PGSANKPK
>117583  bases 364,371 only
GSANKPKD
>117583  bases 365,372 only
SANKPKDE
>117583  bases 366,373 only
ANKPKDEL
>117583  bases 369,376 only
PKDELDYE
>117583  bases 370,377 only
KDELDYEN
>117583  bases 371,378 only
DELDYEND
>117583  bases 372,379 only
ELDYENDI
>117583  bases 373,380 only
LDYENDIE
>117583  bases 374,381 only
DYENDIEK
>117583  bases 375,382 only
YENDIEKK
>117583  bases 376,383 only
ENDIEKKI
>117583  bases 377,384 only
NDIEKKIC
>117583  bases 378,385 only
DIEKKICK
>117583  bases 379,386 only
IEKKICKM
>117583  bases 380,387 only
EKKICKME
>117583  bases 381,388 only
KKICKMEK
>117583  bases 382,389 only
KICKMEKC
>117583  bases 383,390 only
ICKMEKCS
>117583  bases 384,391 only
CKMEKCSS
>117583  bases 385,392 only
KMEKCSSV
>117583  bases 386,393 only
MEKCSSVF
>117583  bases 387,394 only
EKCSSVFN
>117583  bases 388,395 only
KCSSVFNV
>117583  bases 389,396 only
CSSVFNVV
>117583  bases 390,397 only
SSVFNVVN
>117583  bases 391,398 only
SVFNVVNS
>117583  bases 392,399 only
VFNVVNSS
>117583  bases 393,400 only
FNVVNSSI
>117583  bases 394,401 only
NVVNSSIG
>117583  bases 395,402 only
VVNSSIGL
>117583  bases 396,403 only
VNSSIGLI
>117583  bases 397,404 only
NSSIGLIM
>117583  bases 398,405 only
SSIGLIMV
>117583  bases 399,406 only
SIGLIMVL
>117583  bases 400,407 only
IGLIMVLS
>117583  bases 401,408 only
GLIMVLSF
>117583  bases 402,409 only
LIMVLSFL
>117583  bases 403,410 only
IMVLSFLF
>117583  bases 404,411 only
MVLSFLFL
>117583  bases 405,412 only
VLSFLFLN
>117586  bases 309,317 only
GHNMPNDPN
>117586  bases 310,318 only
HNMPNDPNR
>117586  bases 314,322 only
NDPNRNVDE
>117586  bases 315,323 only
DPNRNVDEN
>117586  bases 316,324 only
PNRNVDENA
>117586  bases 317,325 only
NRNVDENAN
>117586  bases 322,330 only
ENANANNAV
>117586  bases 325,333 only
NANNAVKNN
>117586  bases 326,334 only
ANNAVKNNN
>117586  bases 327,335 only
NNAVKNNNN
>117586  bases 328,336 only
NAVKNNNNE
>117586  bases 329,337 only
AVKNNNNEE
>117586  bases 335,343 only
NEEPSDKHI
>117586  bases 338,355 only
PSDKHIEQYLKKIQNSLS
>117586  bases 338,355 only
PSDKHIEQYLKKIQNSLS
>117586  bases 347,363 only
LKKIQNSLSTEWSPCSV
>117586  bases 347,363 only
LKKIQNSLSTEWSPCSV
>117586  bases 362,408 only
SVTCGNGIQVRIKPGSANKPKDELDYENDIEKKICKMEKCSSVFNVV
>117586  bases 362,408 only
SVTCGNGIQVRIKPGSANKPKDELDYENDIEKKICKMEKCSSVFNVV
>117586  bases 362,408 only
SVTCGNGIQVRIKPGSANKPKDELDYENDIEKKICKMEKCSSVFNVV
>117586  bases 362,408 only
SVTCGNGIQVRIKPGSANKPKDELDYENDIEKKICKMEKCSSVFNVV
>117587  bases 391,410 only
IKPGSADKPKDQLDYENDIE
>117588  bases 63,87 only
GEKPKEGADKEKKKEKGKEKEEEPK
>117588  bases 63,87 only
GEKPKEGADKEKKKEKGKEKEEEPK
>117588  bases 63,87 only
GEKPKEGADKEKKKEKGKEKEEEPK
>117588  bases 103,126 only
QAQGDGANAGQPQAQGDGANAGQP
>117588  bases 103,126 only
QAQGDGANAGQPQAQGDGANAGQP
>117588  bases 245,267 only
RQGRNGGGAPAGGNEGNKQAGKG
>117588  bases 245,267 only
RQGRNGGGAPAGGNEGNKQAGKG
>117588  bases 245,267 only
RQGRNGGGAPAGGNEGNKQAGKG
>117588  bases 245,267 only
RQGRNGGGAPAGGNEGNKQAGKG
>117588  bases 312,331 only
RRKAHAGNKKAEDLTMDDLE
>117588  bases 312,331 only
RRKAHAGNKKAEDLTMDDLE
>117588  bases 312,331 only
RRKAHAGNKKAEDLTMDDLE
>117588  bases 312,331 only
RRKAHAGNKKAEDLTMDDLE
>117593  bases 93,125 only
DGQPAGDRAAGQPAGDRADGQPAGDRADGQPAG
>117593  bases 93,125 only
DGQPAGDRAAGQPAGDRADGQPAGDRADGQPAG
>117594  bases 59,79 only
YNRNIVNRLLGDALNGKPEEK
>117594  bases 59,71 only
YNRNIVNRLLGDA
>117594  bases 59,71 only
YNRNIVNRLLGDA
>117594  bases 59,71 only
YNRNIVNRLLGDA
>117594  bases 81,100 only
DDPPKDGNKDDLPKEEKKDD
>117594  bases 91,110 only
DLPKEEKKDDLPKEEKKDDP
>117594  bases 104,123 only
EEKKDDPPKDPKKDDPPKEA
>117594  bases 131,150 only
VVADENVDQGPGAPQGPGAP
>117594  bases 139,162 only
QGPGAPQGPGAPQGPGAPQGPGAP
>117594  bases 139,162 only
QGPGAPQGPGAPQGPGAPQGPGAP
>117594  bases 139,156 only
QGPGAPQGPGAPQGPGAP
>117594  bases 139,162 only
QGPGAPQGPGAPQGPGAPQGPGAP
>117594  bases 139,156 only
QGPGAPQGPGAPQGPGAP
>117594  bases 139,156 only
QGPGAPQGPGAPQGPGAP
>117594  bases 139,162 only
QGPGAPQGPGAPQGPGAPQGPGAP
>117594  bases 139,162 only
QGPGAPQGPGAPQGPGAPQGPGAP
>117594  bases 139,156 only
QGPGAPQGPGAPQGPGAP
>117594  bases 139,162 only
QGPGAPQGPGAPQGPGAPQGPGAP
>117594  bases 139,156 only
QGPGAPQGPGAPQGPGAP
>117594  bases 139,144 only
QGPGAP
>117594  bases 233,248 only
QQPPQQPPQQPPQQPP
>117594  bases 280,299 only
SYVPSAEQILEFVKQISSQL
>117594  bases 281,300 only
YVPSAEQILEFVKQISSQLT
>117594  bases 311,330 only
GSGVRVRKRKNVNKQPENLT
>1177594  bases 21,33 only
TGYGLFQKEKMVL
>1177594  bases 23,33 only
YGLFQKEKMVL
>1177594  bases 23,33 only
YGLFQKEKMVL
>1177594  bases 74,85 only
SAQSGTSGPSGP
>119703  bases 116,137 only
DPADNANPDADSESNGEPNADP
>119703  bases 116,137 only
DPADNANPDADSESNGEPNADP
>123526  bases 24,43 only
NNSAFNNNLCSKNAKGLNLN
>123526  bases 24,43 only
NNSAFNNNLCSKNAKGLNLN
>123603  bases 1,20 only
MTYEGAIGIDLGTTYSCVGV
>123603  bases 45,59 only
TDSERLIGDAAKNQV
>123603  bases 45,59 only
TDSERLIGDAAKNQV
>123603  bases 51,65 only
IGDAAKNQVAMNPRN
>123603  bases 77,92 only
KFSDPVVQSDMKHWPF
>123603  bases 77,92 only
KFSDPVVQSDMKHWPF
>123603  bases 127,141 only
KMKEIAESYLGKQVK
>123603  bases 150,164 only
YFNDSQRQATKDAGT
>123603  bases 150,164 only
YFNDSQRQATKDAGT
>123603  bases 187,202 only
DKVEDGKERNVLIFDL
>123603  bases 190,210 only
EDGKERNVLIFDLGGGTFDVT
>123603  bases 206,226 only
TFDVTLLTIDGGIFEVKATNG
>123603  bases 229,243 only
HLGGEDFDNRLVAHF
>123603  bases 295,309 only
DFQATITRARFEELC
>123603  bases 305,320 only
FEELCGELFRGTLQPV
>123603  bases 390,410 only
QTEGLLLLDVTPLTLGIETAG
>123603  bases 390,410 only
QTEGLLLLDVTPLTLGIETAG
>123603  bases 524,538 only
EAAKYEAEDKDQVRQ
>123603  bases 532,547 only
DKDQVRQIDAKNGLEN
>123603  bases 532,547 only
DKDQVRQIDAKNGLEN
>123603  bases 554,568 only
NAVNDPNVAGKIEEA
>123603  bases 554,568 only
NAVNDPNVAGKIEEA
>123603  bases 581,595 only
LEWLNNNQEASKEEY
>123603  bases 587,601 only
NQEASKEEYEHRQKE
>123603  bases 587,601 only
NQEASKEEYEHRQKE
>123603  bases 621,636 only
GMPGGMPGGMPGGMPG
>123603  bases 666,680 only
ANPSSSSGPEVEEVD
>123603  bases 666,680 only
ANPSSSSGPEVEEVD
>124109201  bases 115,128 only
DPFNEEKRKSVDNN
>127329  bases 1,8 only
MKIIFFLC
>127329  bases 2,9 only
KIIFFLCS
>127329  bases 3,10 only
IIFFLCSF
>127329  bases 4,11 only
IFFLCSFL
>127329  bases 5,12 only
FFLCSFLF
>127329  bases 6,13 only
FLCSFLFF
>127329  bases 7,14 only
LCSFLFFI
>127329  bases 8,15 only
CSFLFFII
>127329  bases 9,16 only
SFLFFIIN
>127329  bases 10,17 only
FLFFIINT
>127329  bases 11,18 only
LFFIINTQ
>127329  bases 12,19 only
FFIINTQC
>127329  bases 13,20 only
FIINTQCV
>127329  bases 14,21 only
IINTQCVT
>127329  bases 15,22 only
INTQCVTH
>127329  bases 16,23 only
NTQCVTHE
>127329  bases 17,24 only
TQCVTHES
>127329  bases 18,25 only
QCVTHESY
>127329  bases 19,26 only
CVTHESYQ
>127329  bases 20,27 only
VTHESYQE
>127329  bases 21,28 only
THESYQEL
>127329  bases 22,29 only
HESYQELV
>127329  bases 23,30 only
ESYQELVK
>127329  bases 24,31 only
SYQELVKK
>127329  bases 25,32 only
YQELVKKL
>127329  bases 26,33 only
QELVKKLE
>127329  bases 27,34 only
ELVKKLEA
>127329  bases 28,35 only
LVKKLEAL
>127329  bases 29,36 only
VKKLEALE
>127329  bases 30,37 only
KKLEALED
>127329  bases 31,38 only
KLEALEDA
>127329  bases 32,39 only
LEALEDAV
>127329  bases 33,40 only
EALEDAVL
>127329  bases 34,41 only
ALEDAVLT
>127329  bases 35,42 only
LEDAVLTG
>127329  bases 36,43 only
EDAVLTGY
>127329  bases 37,44 only
DAVLTGYG
>127329  bases 38,45 only
AVLTGYGL
>127329  bases 39,46 only
VLTGYGLF
>127329  bases 40,47 only
LTGYGLFH
>127329  bases 41,48 only
TGYGLFHK
>127329  bases 42,49 only
GYGLFHKE
>127329  bases 43,50 only
YGLFHKEK
>127329  bases 43,53 only
YGLFHKEKMIL
>127329  bases 43,53 only
YGLFHKEKMIL
>127329  bases 44,51 only
GLFHKEKM
>127329  bases 45,52 only
LFHKEKMI
>127329  bases 46,53 only
FHKEKMIL
>127329  bases 47,54 only
HKEKMILN
>127329  bases 48,55 only
KEKMILNE
>127329  bases 49,56 only
EKMILNEE
>127329  bases 50,57 only
KMILNEEE
>127329  bases 51,58 only
MILNEEEI
>127329  bases 52,59 only
ILNEEEIT
>127329  bases 53,60 only
LNEEEITT
>127329  bases 54,61 only
NEEEITTK
>127329  bases 55,62 only
EEEITTKG
>127329  bases 56,63 only
EEITTKGA
>127329  bases 57,64 only
EITTKGAS
>127329  bases 58,65 only
ITTKGASA
>127329  bases 59,66 only
TTKGASAQ
>127329  bases 60,67 only
TKGASAQS
>127329  bases 61,68 only
KGASAQSG
>127329  bases 62,69 only
GASAQSGT
>127329  bases 63,70 only
ASAQSGTS
>127329  bases 64,71 only
SAQSGTSG
>127329  bases 64,71 only
SAQSGTSG
>127329  bases 64,71 only
SAQSGTSG
>127329  bases 64,71 only
SAQSGTSG
>127329  bases 65,72 only
AQSGTSGT
>127329  bases 65,72 only
AQSGTSGT
>127329  bases 65,72 only
AQSGTSGT
>127329  bases 65,72 only
AQSGTSGT
>127329  bases 66,73 only
QSGTSGTS
>127329  bases 66,73 only
QSGTSGTS
>127329  bases 66,73 only
QSGTSGTS
>127329  bases 66,73 only
QSGTSGTS
>127329  bases 67,74 only
SGTSGTSG
>127329  bases 67,74 only
SGTSGTSG
>127329  bases 67,74 only
SGTSGTSG
>127329  bases 67,74 only
SGTSGTSG
>127329  bases 67,74 only
SGTSGTSG
>127329  bases 67,74 only
SGTSGTSG
>127329  bases 67,74 only
SGTSGTSG
>127329  bases 68,75 only
GTSGTSGT
>127329  bases 68,75 only
GTSGTSGT
>127329  bases 68,75 only
GTSGTSGT
>127329  bases 68,75 only
GTSGTSGT
>127329  bases 68,75 only
GTSGTSGT
>127329  bases 68,75 only
GTSGTSGT
>127329  bases 68,75 only
GTSGTSGT
>127329  bases 69,76 only
TSGTSGTS
>127329  bases 69,76 only
TSGTSGTS
>127329  bases 69,76 only
TSGTSGTS
>127329  bases 69,76 only
TSGTSGTS
>127329  bases 69,76 only
TSGTSGTS
>127329  bases 69,76 only
TSGTSGTS
>127329  bases 69,76 only
TSGTSGTS
>127329  bases 82,89 only
SGTSGTSA
>127329  bases 82,89 only
SGTSGTSA
>127329  bases 82,89 only
SGTSGTSA
>127329  bases 83,90 only
GTSGTSAQ
>127329  bases 83,90 only
GTSGTSAQ
>127329  bases 83,90 only
GTSGTSAQ
>127329  bases 84,91 only
TSGTSAQS
>127329  bases 84,91 only
TSGTSAQS
>127329  bases 84,91 only
TSGTSAQS
>127329  bases 85,92 only
SGTSAQSG
>127329  bases 85,92 only
SGTSAQSG
>127329  bases 85,92 only
SGTSAQSG
>127329  bases 86,93 only
GTSAQSGT
>127329  bases 86,93 only
GTSAQSGT
>127329  bases 86,93 only
GTSAQSGT
>127329  bases 87,94 only
TSAQSGTS
>127329  bases 87,94 only
TSAQSGTS
>127329  bases 87,94 only
TSAQSGTS
>127329  bases 115,122 only
SGTSGTSP
>127329  bases 116,123 only
GTSGTSPS
>127329  bases 117,124 only
TSGTSPSS
>127329  bases 118,125 only
SGTSPSSR
>127329  bases 119,126 only
GTSPSSRS
>127329  bases 120,127 only
TSPSSRSN
>127329  bases 121,128 only
SPSSRSNT
>127329  bases 122,129 only
PSSRSNTL
>127329  bases 123,130 only
SSRSNTLP
>127329  bases 124,131 only
SRSNTLPR
>127329  bases 125,132 only
RSNTLPRS
>127329  bases 126,133 only
SNTLPRSN
>127329  bases 127,134 only
NTLPRSNT
>127329  bases 128,135 only
TLPRSNTS
>127329  bases 129,136 only
LPRSNTSS
>127329  bases 130,137 only
PRSNTSSG
>127329  bases 131,138 only
RSNTSSGA
>127329  bases 132,139 only
SNTSSGAS
>127329  bases 133,140 only
NTSSGASP
>127329  bases 134,141 only
TSSGASPP
>127329  bases 135,142 only
SSGASPPA
>127329  bases 136,143 only
SGASPPAD
>127329  bases 137,144 only
GASPPADA
>127329  bases 138,145 only
ASPPADAS
>127329  bases 139,146 only
SPPADASD
>127329  bases 140,147 only
PPADASDS
>127329  bases 141,148 only
PADASDSD
>127329  bases 142,149 only
ADASDSDA
>127329  bases 143,150 only
DASDSDAK
>127329  bases 144,151 only
ASDSDAKS
>127329  bases 145,152 only
SDSDAKSY
>127329  bases 146,153 only
DSDAKSYA
>127329  bases 147,154 only
SDAKSYAD
>127329  bases 148,155 only
DAKSYADL
>127329  bases 149,156 only
AKSYADLK
>127329  bases 150,157 only
KSYADLKH
>127329  bases 151,158 only
SYADLKHR
>127329  bases 152,159 only
YADLKHRV
>127329  bases 153,160 only
ADLKHRVR
>127329  bases 154,161 only
DLKHRVRN
>127329  bases 158,165 only
RVRNYLFT
>127329  bases 159,166 only
VRNYLFTI
>127329  bases 160,167 only
RNYLFTIK
>127329  bases 161,168 only
NYLFTIKE
>127329  bases 162,169 only
YLFTIKEL
>127329  bases 163,170 only
LFTIKELK
>127329  bases 164,171 only
FTIKELKY
>127329  bases 165,172 only
TIKELKYP
>127329  bases 166,173 only
IKELKYPE
>127329  bases 167,174 only
KELKYPEL
>127329  bases 168,175 only
ELKYPELF
>127329  bases 169,176 only
LKYPELFD
>127329  bases 170,177 only
KYPELFDL
>127329  bases 171,178 only
YPELFDLT
>127329  bases 172,179 only
PELFDLTN
>127329  bases 173,180 only
ELFDLTNH
>127329  bases 174,181 only
LFDLTNHM
>127329  bases 175,182 only
FDLTNHML
>127329  bases 176,183 only
DLTNHMLT
>127329  bases 177,184 only
LTNHMLTL
>127329  bases 178,185 only
TNHMLTLC
>127329  bases 179,186 only
NHMLTLCD
>127329  bases 180,187 only
HMLTLCDN
>127329  bases 181,188 only
MLTLCDNI
>127329  bases 182,189 only
LTLCDNIH
>127329  bases 183,190 only
TLCDNIHG
>127329  bases 184,191 only
LCDNIHGF
>127329  bases 185,192 only
CDNIHGFK
>127329  bases 186,193 only
DNIHGFKY
>127329  bases 187,194 only
NIHGFKYL
>127329  bases 188,195 only
IHGFKYLI
>127329  bases 189,196 only
HGFKYLID
>127329  bases 190,197 only
GFKYLIDG
>127329  bases 191,198 only
FKYLIDGY
>127329  bases 192,199 only
KYLIDGYE
>127329  bases 193,200 only
YLIDGYEE
>127329  bases 194,201 only
LIDGYEEI
>127329  bases 195,202 only
IDGYEEIN
>127329  bases 196,203 only
DGYEEINE
>127329  bases 197,204 only
GYEEINEL
>127329  bases 198,205 only
YEEINELL
>127329  bases 199,206 only
EEINELLY
>127329  bases 200,207 only
EINELLYK
>127329  bases 201,208 only
INELLYKL
>127329  bases 202,209 only
NELLYKLN
>127329  bases 203,210 only
ELLYKLNF
>127329  bases 204,211 only
LLYKLNFY
>127329  bases 205,212 only
LYKLNFYF
>127329  bases 206,213 only
YKLNFYFD
>127329  bases 207,214 only
KLNFYFDL
>127329  bases 208,215 only
LNFYFDLL
>127329  bases 209,216 only
NFYFDLLR
>127329  bases 210,217 only
FYFDLLRA
>127329  bases 211,218 only
YFDLLRAK
>127329  bases 212,219 only
FDLLRAKL
>127329  bases 213,220 only
DLLRAKLN
>127329  bases 214,221 only
LLRAKLND
>127329  bases 215,222 only
LRAKLNDV
>127329  bases 216,223 only
RAKLNDVC
>127329  bases 217,224 only
AKLNDVCA
>127329  bases 218,225 only
KLNDVCAN
>127329  bases 219,226 only
LNDVCAND
>127329  bases 220,227 only
NDVCANDY
>127329  bases 221,228 only
DVCANDYC
>127329  bases 222,229 only
VCANDYCQ
>127329  bases 223,230 only
CANDYCQI
>127329  bases 224,231 only
ANDYCQIP
>127329  bases 225,232 only
NDYCQIPF
>127329  bases 226,233 only
DYCQIPFN
>127329  bases 227,234 only
YCQIPFNL
>127329  bases 228,235 only
CQIPFNLK
>127329  bases 229,236 only
QIPFNLKI
>127329  bases 230,237 only
IPFNLKIR
>127329  bases 231,238 only
PFNLKIRA
>127329  bases 232,239 only
FNLKIRAN
>127329  bases 233,240 only
NLKIRANE
>127329  bases 234,241 only
LKIRANEL
>127329  bases 235,242 only
KIRANELD
>127329  bases 236,243 only
IRANELDV
>127329  bases 237,244 only
RANELDVL
>127329  bases 238,245 only
ANELDVLK
>127329  bases 239,246 only
NELDVLKK
>127329  bases 240,247 only
ELDVLKKL
>127329  bases 241,248 only
LDVLKKLV
>127329  bases 242,249 only
DVLKKLVF
>127329  bases 243,250 only
VLKKLVFG
>127329  bases 244,251 only
LKKLVFGY
>127329  bases 245,252 only
KKLVFGYR
>127329  bases 246,253 only
KLVFGYRK
>127329  bases 247,254 only
LVFGYRKP
>127329  bases 248,255 only
VFGYRKPL
>127329  bases 249,256 only
FGYRKPLD
>127329  bases 250,257 only
GYRKPLDN
>127329  bases 251,258 only
YRKPLDNI
>127329  bases 252,259 only
RKPLDNIK
>127329  bases 253,260 only
KPLDNIKD
>127329  bases 254,261 only
PLDNIKDN
>127329  bases 255,262 only
LDNIKDNV
>127329  bases 256,263 only
DNIKDNVG
>127329  bases 257,264 only
NIKDNVGK
>127329  bases 258,265 only
IKDNVGKM
>127329  bases 259,266 only
KDNVGKME
>127329  bases 260,267 only
DNVGKMED
>127329  bases 261,268 only
NVGKMEDY
>127329  bases 262,269 only
VGKMEDYI
>127329  bases 263,270 only
GKMEDYIK
>127329  bases 264,271 only
KMEDYIKK
>127329  bases 265,272 only
MEDYIKKN
>127329  bases 266,273 only
EDYIKKNK
>127329  bases 267,274 only
DYIKKNKT
>127329  bases 268,275 only
YIKKNKTT
>127329  bases 269,276 only
IKKNKTTI
>127329  bases 270,277 only
KKNKTTIA
>127329  bases 271,278 only
KNKTTIAN
>127329  bases 272,279 only
NKTTIANI
>127329  bases 273,280 only
KTTIANIN
>127329  bases 274,281 only
TTIANINE
>127329  bases 275,282 only
TIANINEL
>127329  bases 276,283 only
IANINELI
>127329  bases 277,284 only
ANINELIE
>127329  bases 278,285 only
NINELIEG
>127329  bases 279,286 only
INELIEGS
>127329  bases 280,287 only
NELIEGSK
>127329  bases 281,288 only
ELIEGSKK
>127329  bases 282,289 only
LIEGSKKT
>127329  bases 283,290 only
IEGSKKTI
>127329  bases 284,291 only
EGSKKTID
>127329  bases 285,292 only
GSKKTIDQ
>127329  bases 286,293 only
SKKTIDQN
>127329  bases 287,294 only
KKTIDQNK
>127329  bases 288,295 only
KTIDQNKN
>127329  bases 289,296 only
TIDQNKNA
>127329  bases 290,297 only
IDQNKNAD
>127329  bases 291,298 only
DQNKNADN
>127329  bases 292,299 only
QNKNADNE
>127329  bases 293,300 only
NKNADNEE
>127329  bases 294,301 only
KNADNEEG
>127329  bases 295,302 only
NADNEEGK
>127329  bases 296,303 only
ADNEEGKK
>127329  bases 297,304 only
DNEEGKKK
>127329  bases 298,305 only
NEEGKKKL
>127329  bases 299,306 only
EEGKKKLY
>127329  bases 300,307 only
EGKKKLYQ
>127329  bases 301,308 only
GKKKLYQA
>127329  bases 302,309 only
KKKLYQAQ
>127329  bases 303,310 only
KKLYQAQY
>127329  bases 304,311 only
KLYQAQYD
>127329  bases 305,312 only
LYQAQYDL
>127329  bases 306,313 only
YQAQYDLS
>127329  bases 307,314 only
QAQYDLSI
>127329  bases 308,315 only
AQYDLSIY
>127329  bases 309,316 only
QYDLSIYN
>127329  bases 310,317 only
YDLSIYNK
>127329  bases 311,318 only
DLSIYNKQ
>127329  bases 312,319 only
LSIYNKQL
>127329  bases 313,320 only
SIYNKQLE
>127329  bases 314,321 only
IYNKQLEE
>127329  bases 315,322 only
YNKQLEEA
>127329  bases 316,323 only
NKQLEEAH
>127329  bases 317,324 only
KQLEEAHN
>127329  bases 318,325 only
QLEEAHNL
>127329  bases 319,326 only
LEEAHNLI
>127329  bases 320,327 only
EEAHNLIS
>127329  bases 321,328 only
EAHNLISV
>127329  bases 322,329 only
AHNLISVL
>127329  bases 323,330 only
HNLISVLE
>127329  bases 324,331 only
NLISVLEK
>127329  bases 325,332 only
LISVLEKR
>127329  bases 326,333 only
ISVLEKRI
>127329  bases 327,334 only
SVLEKRID
>127329  bases 328,335 only
VLEKRIDT
>127329  bases 329,336 only
LEKRIDTL
>127329  bases 330,337 only
EKRIDTLK
>127329  bases 331,338 only
KRIDTLKK
>127329  bases 332,339 only
RIDTLKKN
>127329  bases 333,340 only
IDTLKKNE
>127329  bases 334,341 only
DTLKKNEN
>127329  bases 335,342 only
TLKKNENI
>127329  bases 336,343 only
LKKNENIK
>127329  bases 337,344 only
KKNENIKE
>127329  bases 338,345 only
KNENIKEL
>127329  bases 339,346 only
NENIKELL
>127329  bases 340,347 only
ENIKELLD
>127329  bases 341,348 only
NIKELLDK
>127329  bases 342,349 only
IKELLDKI
>127329  bases 343,350 only
KELLDKIN
>127329  bases 344,351 only
ELLDKINE
>127329  bases 345,352 only
LLDKINEI
>127329  bases 346,353 only
LDKINEIK
>127329  bases 347,354 only
DKINEIKN
>127329  bases 348,355 only
KINEIKNP
>127329  bases 349,356 only
INEIKNPP
>127329  bases 350,357 only
NEIKNPPP
>127329  bases 351,358 only
EIKNPPPA
>127329  bases 352,359 only
IKNPPPAN
>127329  bases 353,360 only
KNPPPANS
>127329  bases 354,361 only
NPPPANSG
>127329  bases 355,362 only
PPPANSGN
>127329  bases 356,363 only
PPANSGNT
>127329  bases 357,364 only
PANSGNTP
>127329  bases 358,365 only
ANSGNTPN
>127329  bases 359,366 only
NSGNTPNT
>127329  bases 360,367 only
SGNTPNTL
>127329  bases 361,368 only
GNTPNTLL
>127329  bases 362,369 only
NTPNTLLD
>127329  bases 363,370 only
TPNTLLDK
>127329  bases 364,371 only
PNTLLDKN
>127329  bases 365,372 only
NTLLDKNK
>127329  bases 366,373 only
TLLDKNKK
>127329  bases 367,374 only
LLDKNKKI
>127329  bases 368,375 only
LDKNKKIE
>127329  bases 369,376 only
DKNKKIEE
>127329  bases 370,377 only
KNKKIEEH
>127329  bases 371,378 only
NKKIEEHE
>127329  bases 372,379 only
KKIEEHEE
>127329  bases 373,380 only
KIEEHEEK
>127329  bases 374,381 only
IEEHEEKI
>127329  bases 375,382 only
EEHEEKIK
>127329  bases 376,383 only
EHEEKIKE
>127329  bases 377,384 only
HEEKIKEI
>127329  bases 381,388 only
IKEIAKTI
>127329  bases 382,389 only
KEIAKTIK
>127329  bases 383,390 only
EIAKTIKF
>127329  bases 384,391 only
IAKTIKFN
>127329  bases 385,392 only
AKTIKFNI
>127329  bases 386,393 only
KTIKFNID
>127329  bases 387,394 only
TIKFNIDS
>127329  bases 388,395 only
IKFNIDSL
>127329  bases 389,396 only
KFNIDSLF
>127329  bases 390,397 only
FNIDSLFT
>127329  bases 391,398 only
NIDSLFTD
>127329  bases 392,399 only
IDSLFTDP
>127329  bases 393,400 only
DSLFTDPL
>127329  bases 394,401 only
SLFTDPLE
>127329  bases 395,402 only
LFTDPLEL
>127329  bases 396,403 only
FTDPLELE
>127329  bases 397,404 only
TDPLELEY
>127329  bases 398,405 only
DPLELEYY
>127329  bases 399,406 only
PLELEYYL
>127329  bases 400,407 only
LELEYYLR
>127329  bases 401,408 only
ELEYYLRE
>127329  bases 403,410 only
EYYLREKN
>127329  bases 404,411 only
YYLREKNK
>127329  bases 405,412 only
YLREKNKK
>127329  bases 407,414 only
REKNKKVD
>127329  bases 408,415 only
EKNKKVDV
>127329  bases 409,416 only
KNKKVDVT
>127329  bases 410,417 only
NKKVDVTP
>127329  bases 411,418 only
KKVDVTPK
>127329  bases 412,419 only
KVDVTPKS
>127329  bases 413,420 only
VDVTPKSQ
>127329  bases 414,421 only
DVTPKSQD
>127329  bases 415,422 only
VTPKSQDP
>127329  bases 416,423 only
TPKSQDPT
>127329  bases 417,424 only
PKSQDPTK
>127329  bases 418,425 only
KSQDPTKS
>127329  bases 419,426 only
SQDPTKSV
>127329  bases 420,427 only
QDPTKSVQ
>127329  bases 421,428 only
DPTKSVQI
>127329  bases 422,429 only
PTKSVQIP
>127329  bases 423,430 only
TKSVQIPK
>127329  bases 424,431 only
KSVQIPKV
>127329  bases 425,432 only
SVQIPKVP
>127329  bases 426,433 only
VQIPKVPY
>127329  bases 427,434 only
QIPKVPYP
>127329  bases 428,435 only
IPKVPYPN
>127329  bases 429,436 only
PKVPYPNG
>127329  bases 430,437 only
KVPYPNGI
>127329  bases 431,438 only
VPYPNGIV
>127329  bases 432,439 only
PYPNGIVY
>127329  bases 433,440 only
YPNGIVYP
>127329  bases 434,441 only
PNGIVYPL
>127329  bases 435,442 only
NGIVYPLP
>127329  bases 436,443 only
GIVYPLPL
>127329  bases 437,444 only
IVYPLPLT
>127329  bases 438,445 only
VYPLPLTD
>127329  bases 439,446 only
YPLPLTDI
>127329  bases 440,447 only
PLPLTDIH
>127329  bases 441,448 only
LPLTDIHN
>127329  bases 442,449 only
PLTDIHNS
>127329  bases 443,450 only
LTDIHNSL
>127329  bases 444,451 only
TDIHNSLA
>127329  bases 445,452 only
DIHNSLAA
>127329  bases 446,453 only
IHNSLAAD
>127329  bases 447,454 only
HNSLAADN
>127329  bases 448,455 only
NSLAADND
>127329  bases 449,456 only
SLAADNDK
>127329  bases 450,457 only
LAADNDKN
>127329  bases 451,458 only
AADNDKNS
>127329  bases 452,459 only
ADNDKNSY
>127329  bases 453,460 only
DNDKNSYG
>127329  bases 454,461 only
NDKNSYGD
>127329  bases 455,462 only
DKNSYGDL
>127329  bases 456,463 only
KNSYGDLM
>127329  bases 457,464 only
NSYGDLMN
>127329  bases 458,465 only
SYGDLMNP
>127329  bases 459,466 only
YGDLMNPD
>127329  bases 460,467 only
GDLMNPDT
>127329  bases 461,468 only
DLMNPDTK
>127329  bases 462,469 only
LMNPDTKE
>127329  bases 463,470 only
MNPDTKEK
>127329  bases 464,471 only
NPDTKEKI
>127329  bases 465,472 only
PDTKEKIN
>127329  bases 466,473 only
DTKEKINE
>127329  bases 467,474 only
TKEKINEK
>127329  bases 468,475 only
KEKINEKI
>127329  bases 469,476 only
EKINEKII
>127329  bases 470,477 only
KINEKIIT
>127329  bases 471,478 only
INEKIITD
>127329  bases 472,479 only
NEKIITDN
>127329  bases 473,480 only
EKIITDNK
>127329  bases 474,481 only
KIITDNKE
>127329  bases 475,482 only
IITDNKER
>127329  bases 476,483 only
ITDNKERK
>127329  bases 477,484 only
TDNKERKI
>127329  bases 478,485 only
DNKERKIF
>127329  bases 479,486 only
NKERKIFI
>127329  bases 480,487 only
KERKIFIN
>127329  bases 481,488 only
ERKIFINN
>127329  bases 482,489 only
RKIFINNI
>127329  bases 483,490 only
KIFINNIK
>127329  bases 484,491 only
IFINNIKK
>127329  bases 485,492 only
FINNIKKQ
>127329  bases 486,493 only
INNIKKQI
>127329  bases 487,494 only
NNIKKQID
>127329  bases 488,495 only
NIKKQIDL
>127329  bases 489,496 only
IKKQIDLE
>127329  bases 490,497 only
KKQIDLEE
>127329  bases 491,498 only
KQIDLEEK
>127329  bases 492,499 only
QIDLEEKK
>127329  bases 493,500 only
IDLEEKKI
>127329  bases 494,501 only
DLEEKKIN
>127329  bases 495,502 only
LEEKKINH
>127329  bases 496,503 only
EEKKINHT
>127329  bases 497,504 only
EKKINHTK
>127329  bases 498,505 only
KKINHTKE
>127329  bases 499,506 only
KINHTKEQ
>127329  bases 500,507 only
INHTKEQN
>127329  bases 501,508 only
NHTKEQNK
>127329  bases 502,509 only
HTKEQNKK
>127329  bases 503,510 only
TKEQNKKL
>127329  bases 504,511 only
KEQNKKLL
>127329  bases 505,512 only
EQNKKLLE
>127329  bases 506,513 only
QNKKLLED
>127329  bases 507,514 only
NKKLLEDY
>127329  bases 508,515 only
KKLLEDYE
>127329  bases 509,516 only
KLLEDYEK
>127329  bases 510,517 only
LLEDYEKS
>127329  bases 511,518 only
LEDYEKSK
>127329  bases 512,519 only
EDYEKSKK
>127329  bases 513,520 only
DYEKSKKD
>127329  bases 514,521 only
YEKSKKDY
>127329  bases 515,522 only
EKSKKDYE
>127329  bases 516,523 only
KSKKDYEE
>127329  bases 517,524 only
SKKDYEEL
>127329  bases 518,525 only
KKDYEELL
>127329  bases 519,526 only
KDYEELLE
>127329  bases 520,527 only
DYEELLEK
>127329  bases 521,528 only
YEELLEKF
>127329  bases 522,529 only
EELLEKFY
>127329  bases 523,530 only
ELLEKFYE
>127329  bases 524,531 only
LLEKFYEM
>127329  bases 525,532 only
LEKFYEMK
>127329  bases 526,533 only
EKFYEMKF
>127329  bases 527,534 only
KFYEMKFN
>127329  bases 528,535 only
FYEMKFNN
>127329  bases 529,536 only
YEMKFNNN
>127329  bases 530,537 only
EMKFNNNF
>127329  bases 531,538 only
MKFNNNFD
>127329  bases 532,539 only
KFNNNFDK
>127329  bases 533,540 only
FNNNFDKD
>127329  bases 534,541 only
NNNFDKDV
>127329  bases 535,542 only
NNFDKDVV
>127329  bases 536,543 only
NFDKDVVD
>127329  bases 537,544 only
FDKDVVDK
>127329  bases 538,545 only
DKDVVDKI
>127329  bases 539,546 only
KDVVDKIF
>127329  bases 540,547 only
DVVDKIFS
>127329  bases 541,548 only
VVDKIFSA
>127329  bases 542,549 only
VDKIFSAR
>127329  bases 543,550 only
DKIFSARY
>127329  bases 544,551 only
KIFSARYT
>127329  bases 545,552 only
IFSARYTY
>127329  bases 546,553 only
FSARYTYN
>127329  bases 547,554 only
SARYTYNV
>127329  bases 548,555 only
ARYTYNVE
>127329  bases 549,556 only
RYTYNVEK
>127329  bases 550,557 only
YTYNVEKQ
>127329  bases 551,558 only
TYNVEKQR
>127329  bases 553,560 only
NVEKQRYN
>127329  bases 560,567 only
NNKFSSSN
>127329  bases 561,568 only
NKFSSSNN
>127329  bases 562,569 only
KFSSSNNS
>127329  bases 563,570 only
FSSSNNSV
>127329  bases 564,571 only
SSSNNSVY
>127329  bases 565,572 only
SSNNSVYN
>127329  bases 566,573 only
SNNSVYNV
>127329  bases 567,574 only
NNSVYNVQ
>127329  bases 568,575 only
NSVYNVQK
>127329  bases 569,576 only
SVYNVQKL
>127329  bases 570,577 only
VYNVQKLK
>127329  bases 571,578 only
YNVQKLKK
>127329  bases 572,579 only
NVQKLKKA
>127329  bases 573,580 only
VQKLKKAL
>127329  bases 574,581 only
QKLKKALS
>127329  bases 575,582 only
KLKKALSY
>127329  bases 576,583 only
LKKALSYL
>127329  bases 577,584 only
KKALSYLE
>127329  bases 578,585 only
KALSYLED
>127329  bases 579,586 only
ALSYLEDY
>127329  bases 580,587 only
LSYLEDYS
>127329  bases 581,588 only
SYLEDYSL
>127329  bases 582,589 only
YLEDYSLR
>127329  bases 583,590 only
LEDYSLRK
>127329  bases 584,591 only
EDYSLRKG
>127329  bases 585,592 only
DYSLRKGI
>127329  bases 586,593 only
YSLRKGIS
>127329  bases 587,594 only
SLRKGISE
>127329  bases 588,595 only
LRKGISEK
>127329  bases 589,596 only
RKGISEKD
>127329  bases 590,597 only
KGISEKDF
>127329  bases 591,598 only
GISEKDFN
>127329  bases 592,599 only
ISEKDFNH
>127329  bases 593,600 only
SEKDFNHY
>127329  bases 594,601 only
EKDFNHYY
>127329  bases 595,602 only
KDFNHYYT
>127329  bases 596,603 only
DFNHYYTL
>127329  bases 597,604 only
FNHYYTLK
>127329  bases 598,605 only
NHYYTLKT
>127329  bases 599,606 only
HYYTLKTG
>127329  bases 600,607 only
YYTLKTGL
>127329  bases 601,608 only
YTLKTGLE
>127329  bases 602,609 only
TLKTGLEA
>127329  bases 603,610 only
LKTGLEAD
>127329  bases 604,611 only
KTGLEADI
>127329  bases 605,612 only
TGLEADIK
>127329  bases 606,613 only
GLEADIKK
>127329  bases 607,614 only
LEADIKKL
>127329  bases 608,615 only
EADIKKLT
>127329  bases 609,616 only
ADIKKLTE
>127329  bases 610,617 only
DIKKLTEE
>127329  bases 611,618 only
IKKLTEEI
>127329  bases 612,619 only
KKLTEEIK
>127329  bases 613,620 only
KLTEEIKS
>127329  bases 614,621 only
LTEEIKSS
>127329  bases 615,622 only
TEEIKSSE
>127329  bases 616,623 only
EEIKSSEN
>127329  bases 617,624 only
EIKSSENK
>127329  bases 618,625 only
IKSSENKI
>127329  bases 619,626 only
KSSENKIL
>127329  bases 620,627 only
SSENKILE
>127329  bases 621,628 only
SENKILEK
>127329  bases 622,629 only
ENKILEKN
>127329  bases 623,630 only
NKILEKNF
>127329  bases 624,631 only
KILEKNFK
>127329  bases 625,632 only
ILEKNFKG
>127329  bases 629,636 only
NFKGLTHS
>127329  bases 632,639 only
GLTHSANA
>127329  bases 633,640 only
LTHSANAS
>127329  bases 634,641 only
THSANASL
>127329  bases 635,642 only
HSANASLE
>127329  bases 636,643 only
SANASLEV
>127329  bases 637,644 only
ANASLEVY
>127329  bases 638,645 only
NASLEVYD
>127329  bases 639,646 only
ASLEVYDI
>127329  bases 640,647 only
SLEVYDIV
>127329  bases 641,648 only
LEVYDIVK
>127329  bases 642,649 only
EVYDIVKL
>127329  bases 643,650 only
VYDIVKLQ
>127329  bases 644,651 only
YDIVKLQV
>127329  bases 645,652 only
DIVKLQVQ
>127329  bases 646,653 only
IVKLQVQK
>127329  bases 647,654 only
VKLQVQKV
>127329  bases 648,655 only
KLQVQKVL
>127329  bases 649,656 only
LQVQKVLL
>127329  bases 650,657 only
QVQKVLLI
>127329  bases 651,658 only
VQKVLLIK
>127329  bases 652,659 only
QKVLLIKK
>127329  bases 653,660 only
KVLLIKKI
>127329  bases 654,661 only
VLLIKKIE
>127329  bases 655,662 only
LLIKKIED
>127329  bases 656,663 only
LIKKIEDL
>127329  bases 657,664 only
IKKIEDLR
>127329  bases 658,665 only
KKIEDLRK
>127329  bases 659,666 only
KIEDLRKI
>127329  bases 660,667 only
IEDLRKIE
>127329  bases 661,668 only
EDLRKIEL
>127329  bases 662,669 only
DLRKIELF
>127329  bases 663,670 only
LRKIELFL
>127329  bases 664,671 only
RKIELFLK
>127329  bases 665,672 only
KIELFLKN
>127329  bases 666,673 only
IELFLKNA
>127329  bases 667,674 only
ELFLKNAQ
>127329  bases 668,675 only
LFLKNAQL
>127329  bases 669,676 only
FLKNAQLK
>127329  bases 670,677 only
LKNAQLKD
>127329  bases 671,678 only
KNAQLKDS
>127329  bases 672,679 only
NAQLKDSI
>127329  bases 673,680 only
AQLKDSIH
>127329  bases 674,681 only
QLKDSIHV
>127329  bases 675,682 only
LKDSIHVP
>127329  bases 676,683 only
KDSIHVPN
>127329  bases 677,684 only
DSIHVPNI
>127329  bases 678,685 only
SIHVPNIY
>127329  bases 679,686 only
IHVPNIYK
>127329  bases 680,687 only
HVPNIYKP
>127329  bases 681,688 only
VPNIYKPQ
>127329  bases 682,689 only
PNIYKPQN
>127329  bases 683,690 only
NIYKPQNK
>127329  bases 684,691 only
IYKPQNKP
>127329  bases 685,692 only
YKPQNKPE
>127329  bases 686,693 only
KPQNKPEP
>127329  bases 687,694 only
PQNKPEPY
>127329  bases 688,695 only
QNKPEPYY
>127329  bases 689,696 only
NKPEPYYL
>127329  bases 690,697 only
KPEPYYLI
>127329  bases 691,698 only
PEPYYLIV
>127329  bases 692,699 only
EPYYLIVL
>127329  bases 693,700 only
PYYLIVLK
>127329  bases 694,701 only
YYLIVLKK
>127329  bases 695,702 only
YLIVLKKE
>127329  bases 696,703 only
LIVLKKEV
>127329  bases 697,704 only
IVLKKEVD
>127329  bases 698,705 only
VLKKEVDK
>127329  bases 699,706 only
LKKEVDKL
>127329  bases 700,707 only
KKEVDKLK
>127329  bases 701,708 only
KEVDKLKE
>127329  bases 702,709 only
EVDKLKEF
>127329  bases 703,710 only
VDKLKEFI
>127329  bases 704,711 only
DKLKEFIP
>127329  bases 705,712 only
KLKEFIPK
>127329  bases 706,713 only
LKEFIPKV
>127329  bases 707,714 only
KEFIPKVK
>127329  bases 708,715 only
EFIPKVKD
>127329  bases 709,716 only
FIPKVKDM
>127329  bases 710,717 only
IPKVKDML
>127329  bases 711,718 only
PKVKDMLK
>127329  bases 712,719 only
KVKDMLKK
>127329  bases 713,720 only
VKDMLKKE
>127329  bases 714,721 only
KDMLKKEQ
>127329  bases 715,722 only
DMLKKEQA
>127329  bases 716,723 only
MLKKEQAV
>127329  bases 717,724 only
LKKEQAVL
>127329  bases 718,725 only
KKEQAVLS
>127329  bases 719,726 only
KEQAVLSS
>127329  bases 720,727 only
EQAVLSSI
>127329  bases 721,728 only
QAVLSSIT
>127329  bases 722,729 only
AVLSSITQ
>127329  bases 723,730 only
VLSSITQP
>127329  bases 724,731 only
LSSITQPL
>127329  bases 725,732 only
SSITQPLV
>127329  bases 726,733 only
SITQPLVA
>127329  bases 727,734 only
ITQPLVAA
>127329  bases 728,735 only
TQPLVAAS
>127329  bases 729,736 only
QPLVAASE
>127329  bases 730,737 only
PLVAASET
>127329  bases 731,738 only
LVAASETT
>127329  bases 732,739 only
VAASETTE
>127329  bases 733,740 only
AASETTED
>127329  bases 734,741 only
ASETTEDG
>127329  bases 735,742 only
SETTEDGG
>127329  bases 736,743 only
ETTEDGGH
>127329  bases 737,744 only
TTEDGGHS
>127329  bases 738,745 only
TEDGGHST
>127329  bases 739,746 only
EDGGHSTH
>127329  bases 740,747 only
DGGHSTHT
>127329  bases 741,748 only
GGHSTHTL
>127329  bases 742,749 only
GHSTHTLS
>127329  bases 743,750 only
HSTHTLSQ
>127329  bases 744,751 only
STHTLSQS
>127329  bases 745,752 only
THTLSQSG
>127329  bases 746,753 only
HTLSQSGE
>127329  bases 747,754 only
TLSQSGET
>127329  bases 748,755 only
LSQSGETE
>127329  bases 749,756 only
SQSGETEV
>127329  bases 750,757 only
QSGETEVT
>127329  bases 751,758 only
SGETEVTE
>127329  bases 752,759 only
GETEVTEE
>127329  bases 753,760 only
ETEVTEET
>127329  bases 754,761 only
TEVTEETE
>127329  bases 755,762 only
EVTEETEE
>127329  bases 756,763 only
VTEETEET
>127329  bases 757,764 only
TEETEETE
>127329  bases 758,765 only
EETEETEE
>127329  bases 759,766 only
ETEETEET
>127329  bases 760,767 only
TEETEETV
>127329  bases 761,768 only
EETEETVG
>127329  bases 762,769 only
ETEETVGH
>127329  bases 763,770 only
TEETVGHT
>127329  bases 764,771 only
EETVGHTT
>127329  bases 765,772 only
ETVGHTTT
>127329  bases 766,773 only
TVGHTTTV
>127329  bases 767,774 only
VGHTTTVT
>127329  bases 768,775 only
GHTTTVTI
>127329  bases 769,776 only
HTTTVTIT
>127329  bases 770,777 only
TTTVTITL
>127329  bases 771,778 only
TTVTITLP
>127329  bases 772,779 only
TVTITLPP
>127329  bases 773,780 only
VTITLPPK
>127329  bases 774,781 only
TITLPPKE
>127329  bases 775,782 only
ITLPPKEV
>127329  bases 776,783 only
TLPPKEVK
>127329  bases 777,784 only
LPPKEVKV
>127329  bases 778,785 only
PPKEVKVV
>127329  bases 779,786 only
PKEVKVVE
>127329  bases 780,787 only
KEVKVVEN
>127329  bases 781,788 only
EVKVVENS
>127329  bases 782,789 only
VKVVENSI
>127329  bases 783,790 only
KVVENSIE
>127329  bases 784,791 only
VVENSIEH
>127329  bases 785,792 only
VENSIEHK
>127329  bases 786,793 only
ENSIEHKS
>127329  bases 787,794 only
NSIEHKSN
>127329  bases 788,795 only
SIEHKSND
>127329  bases 789,796 only
IEHKSNDN
>127329  bases 790,797 only
EHKSNDNS
>127329  bases 791,798 only
HKSNDNSQ
>127329  bases 792,799 only
KSNDNSQA
>127329  bases 793,800 only
SNDNSQAL
>127329  bases 794,801 only
NDNSQALT
>127329  bases 795,802 only
DNSQALTK
>127329  bases 796,803 only
NSQALTKT
>127329  bases 797,804 only
SQALTKTV
>127329  bases 798,805 only
QALTKTVY
>127329  bases 799,806 only
ALTKTVYL
>127329  bases 800,807 only
LTKTVYLK
>127329  bases 801,808 only
TKTVYLKK
>127329  bases 802,809 only
KTVYLKKL
>127329  bases 803,810 only
TVYLKKLD
>127329  bases 804,811 only
VYLKKLDE
>127329  bases 805,812 only
YLKKLDEF
>127329  bases 806,813 only
LKKLDEFL
>127329  bases 807,814 only
KKLDEFLT
>127329  bases 808,815 only
KLDEFLTK
>127329  bases 809,816 only
LDEFLTKS
>127329  bases 810,817 only
DEFLTKSY
>127329  bases 811,818 only
EFLTKSYI
>127329  bases 812,819 only
FLTKSYIC
>127329  bases 813,820 only
LTKSYICH
>127329  bases 814,821 only
TKSYICHK
>127329  bases 815,822 only
KSYICHKY
>127329  bases 816,823 only
SYICHKYI
>127329  bases 817,824 only
YICHKYIL
>127329  bases 818,825 only
ICHKYILV
>127329  bases 819,826 only
CHKYILVS
>127329  bases 820,827 only
HKYILVSN
>127329  bases 821,828 only
KYILVSNS
>127329  bases 822,829 only
YILVSNSS
>127329  bases 823,830 only
ILVSNSSM
>127329  bases 824,831 only
LVSNSSMD
>127329  bases 825,832 only
VSNSSMDQ
>127329  bases 826,833 only
SNSSMDQK
>127329  bases 827,834 only
NSSMDQKL
>127329  bases 828,835 only
SSMDQKLL
>127329  bases 829,836 only
SMDQKLLE
>127329  bases 830,837 only
MDQKLLEV
>127329  bases 831,838 only
DQKLLEVY
>127329  bases 832,839 only
QKLLEVYN
>127329  bases 833,840 only
KLLEVYNL
>127329  bases 834,841 only
LLEVYNLT
>127329  bases 835,842 only
LEVYNLTP
>127329  bases 836,843 only
EVYNLTPE
>127329  bases 837,844 only
VYNLTPEE
>127329  bases 838,845 only
YNLTPEEE
>127329  bases 839,846 only
NLTPEEEN
>127329  bases 840,847 only
LTPEEENE
>127329  bases 841,848 only
TPEEENEL
>127329  bases 842,849 only
PEEENELK
>127329  bases 843,850 only
EEENELKS
>127329  bases 844,851 only
EENELKSC
>127329  bases 845,852 only
ENELKSCD
>127329  bases 846,853 only
NELKSCDP
>127329  bases 847,854 only
ELKSCDPL
>127329  bases 848,855 only
LKSCDPLD
>127329  bases 850,857 only
SCDPLDLL
>127329  bases 851,858 only
CDPLDLLF
>127329  bases 852,859 only
DPLDLLFN
>127329  bases 853,860 only
PLDLLFNI
>127329  bases 854,861 only
LDLLFNIQ
>127329  bases 855,862 only
DLLFNIQN
>127329  bases 856,863 only
LLFNIQNN
>127329  bases 857,864 only
LFNIQNNI
>127329  bases 858,865 only
FNIQNNIP
>127329  bases 859,866 only
NIQNNIPA
>127329  bases 860,867 only
IQNNIPAM
>127329  bases 861,868 only
QNNIPAMY
>127329  bases 862,869 only
NNIPAMYS
>127329  bases 863,870 only
NIPAMYSL
>127329  bases 864,871 only
IPAMYSLY
>127329  bases 865,872 only
PAMYSLYD
>127329  bases 866,873 only
AMYSLYDS
>127329  bases 867,874 only
MYSLYDSM
>127329  bases 868,875 only
YSLYDSMN
>127329  bases 869,876 only
SLYDSMNN
>127329  bases 870,877 only
LYDSMNND
>127329  bases 871,878 only
YDSMNNDL
>127329  bases 872,879 only
DSMNNDLQ
>127329  bases 873,880 only
SMNNDLQH
>127329  bases 874,881 only
MNNDLQHL
>127329  bases 875,882 only
NNDLQHLF
>127329  bases 876,883 only
NDLQHLFF
>127329  bases 877,884 only
DLQHLFFE
>127329  bases 878,885 only
LQHLFFEL
>127329  bases 879,886 only
QHLFFELY
>127329  bases 880,887 only
HLFFELYQ
>127329  bases 881,888 only
LFFELYQK
>127329  bases 882,889 only
FFELYQKE
>127329  bases 883,890 only
FELYQKEM
>127329  bases 884,891 only
ELYQKEMI
>127329  bases 885,892 only
LYQKEMIY
>127329  bases 886,893 only
YQKEMIYY
>127329  bases 887,894 only
QKEMIYYL
>127329  bases 888,895 only
KEMIYYLH
>127329  bases 889,896 only
EMIYYLHK
>127329  bases 890,897 only
MIYYLHKL
>127329  bases 891,898 only
IYYLHKLK
>127329  bases 892,899 only
YYLHKLKE
>127329  bases 893,900 only
YLHKLKEE
>127329  bases 894,901 only
LHKLKEEN
>127329  bases 895,902 only
HKLKEENH
>127329  bases 896,903 only
KLKEENHI
>127329  bases 897,904 only
LKEENHIK
>127329  bases 898,905 only
KEENHIKK
>127329  bases 899,906 only
EENHIKKL
>127329  bases 900,907 only
ENHIKKLL
>127329  bases 901,908 only
NHIKKLLE
>127329  bases 902,909 only
HIKKLLEE
>127329  bases 903,910 only
IKKLLEEQ
>127329  bases 904,911 only
KKLLEEQK
>127329  bases 905,912 only
KLLEEQKQ
>127329  bases 906,913 only
LLEEQKQI
>127329  bases 907,914 only
LEEQKQIT
>127329  bases 908,915 only
EEQKQITG
>127329  bases 909,916 only
EQKQITGT
>127329  bases 910,917 only
QKQITGTS
>127329  bases 911,918 only
KQITGTSS
>127329  bases 912,919 only
QITGTSST
>127329  bases 913,920 only
ITGTSSTS
>127329  bases 914,921 only
TGTSSTSS
>127329  bases 915,922 only
GTSSTSSP
>127329  bases 916,923 only
TSSTSSPG
>127329  bases 917,924 only
SSTSSPGN
>127329  bases 918,925 only
STSSPGNT
>127329  bases 921,928 only
SPGNTTVN
>127329  bases 922,929 only
PGNTTVNT
>127329  bases 923,930 only
GNTTVNTA
>127329  bases 924,931 only
NTTVNTAQ
>127329  bases 925,932 only
TTVNTAQS
>127329  bases 926,933 only
TVNTAQSA
>127329  bases 927,934 only
VNTAQSAT
>127329  bases 928,935 only
NTAQSATH
>127329  bases 929,936 only
TAQSATHS
>127329  bases 930,937 only
AQSATHSN
>127329  bases 931,938 only
QSATHSNS
>127329  bases 933,940 only
ATHSNSQN
>127329  bases 934,941 only
THSNSQNQ
>127329  bases 935,942 only
HSNSQNQQ
>127329  bases 936,943 only
SNSQNQQS
>127329  bases 937,944 only
NSQNQQSN
>127329  bases 938,945 only
SQNQQSNA
>127329  bases 939,946 only
QNQQSNAS
>127329  bases 940,947 only
NQQSNASS
>127329  bases 941,948 only
QQSNASST
>127329  bases 942,949 only
QSNASSTN
>127329  bases 943,950 only
SNASSTNT
>127329  bases 946,953 only
SSTNTQNG
>127329  bases 947,954 only
STNTQNGV
>127329  bases 948,955 only
TNTQNGVA
>127329  bases 949,956 only
NTQNGVAV
>127329  bases 950,957 only
TQNGVAVS
>127329  bases 951,958 only
QNGVAVSS
>127329  bases 952,959 only
NGVAVSSG
>127329  bases 953,960 only
GVAVSSGP
>127329  bases 954,961 only
VAVSSGPA
>127329  bases 955,962 only
AVSSGPAV
>127329  bases 956,963 only
VSSGPAVV
>127329  bases 957,964 only
SSGPAVVE
>127329  bases 958,965 only
SGPAVVEE
>127329  bases 959,966 only
GPAVVEES
>127329  bases 960,967 only
PAVVEESH
>127329  bases 961,968 only
AVVEESHD
>127329  bases 962,969 only
VVEESHDP
>127329  bases 963,970 only
VEESHDPL
>127329  bases 964,971 only
EESHDPLT
>127329  bases 965,972 only
ESHDPLTV
>127329  bases 966,973 only
SHDPLTVL
>127329  bases 967,974 only
HDPLTVLS
>127329  bases 968,975 only
DPLTVLSI
>127329  bases 969,976 only
PLTVLSIS
>127329  bases 970,977 only
LTVLSISN
>127329  bases 971,978 only
TVLSISND
>127329  bases 972,979 only
VLSISNDL
>127329  bases 973,980 only
LSISNDLK
>127329  bases 974,981 only
SISNDLKG
>127329  bases 975,982 only
ISNDLKGI
>127329  bases 976,983 only
SNDLKGIV
>127329  bases 977,984 only
NDLKGIVS
>127329  bases 978,985 only
DLKGIVSL
>127329  bases 979,986 only
LKGIVSLL
>127329  bases 980,987 only
KGIVSLLN
>127329  bases 981,988 only
GIVSLLNL
>127329  bases 982,989 only
IVSLLNLG
>127329  bases 983,990 only
VSLLNLGN
>127329  bases 984,991 only
SLLNLGNK
>127329  bases 985,992 only
LLNLGNKT
>127329  bases 986,993 only
LNLGNKTK
>127329  bases 987,994 only
NLGNKTKV
>127329  bases 988,995 only
LGNKTKVP
>127329  bases 989,996 only
GNKTKVPN
>127329  bases 990,997 only
NKTKVPNP
>127329  bases 991,998 only
KTKVPNPL
>127329  bases 992,999 only
TKVPNPLT
>127329  bases 993,1000 only
KVPNPLTI
>127329  bases 994,1001 only
VPNPLTIS
>127329  bases 995,1002 only
PNPLTIST
>127329  bases 996,1003 only
NPLTISTT
>127329  bases 997,1004 only
PLTISTTE
>127329  bases 998,1005 only
LTISTTEM
>127329  bases 999,1006 only
TISTTEME
>127329  bases 1000,1007 only
ISTTEMEK
>127329  bases 1001,1008 only
STTEMEKF
>127329  bases 1002,1009 only
TTEMEKFY
>127329  bases 1003,1010 only
TEMEKFYE
>127329  bases 1004,1011 only
EMEKFYEN
>127329  bases 1005,1012 only
MEKFYENI
>127329  bases 1006,1013 only
EKFYENIL
>127329  bases 1007,1014 only
KFYENILK
>127329  bases 1008,1015 only
FYENILKN
>127329  bases 1009,1016 only
YENILKNN
>127329  bases 1010,1017 only
ENILKNND
>127329  bases 1011,1018 only
NILKNNDT
>127329  bases 1012,1019 only
ILKNNDTY
>127329  bases 1013,1020 only
LKNNDTYF
>127329  bases 1014,1021 only
KNNDTYFN
>127329  bases 1015,1022 only
NNDTYFND
>127329  bases 1016,1023 only
NDTYFNDD
>127329  bases 1017,1024 only
DTYFNDDI
>127329  bases 1018,1025 only
TYFNDDIK
>127329  bases 1019,1026 only
YFNDDIKQ
>127329  bases 1020,1027 only
FNDDIKQF
>127329  bases 1021,1028 only
NDDIKQFV
>127329  bases 1022,1029 only
DDIKQFVK
>127329  bases 1023,1030 only
DIKQFVKS
>127329  bases 1024,1031 only
IKQFVKSN
>127329  bases 1025,1032 only
KQFVKSNS
>127329  bases 1026,1033 only
QFVKSNSK
>127329  bases 1027,1034 only
FVKSNSKV
>127329  bases 1028,1035 only
VKSNSKVI
>127329  bases 1029,1036 only
KSNSKVIT
>127329  bases 1030,1037 only
SNSKVITG
>127329  bases 1031,1038 only
NSKVITGL
>127329  bases 1032,1039 only
SKVITGLT
>127329  bases 1033,1040 only
KVITGLTE
>127329  bases 1034,1041 only
VITGLTET
>127329  bases 1035,1042 only
ITGLTETQ
>127329  bases 1036,1043 only
TGLTETQK
>127329  bases 1037,1044 only
GLTETQKN
>127329  bases 1038,1045 only
LTETQKNA
>127329  bases 1039,1046 only
TETQKNAL
>127329  bases 1040,1047 only
ETQKNALN
>127329  bases 1041,1048 only
TQKNALND
>127329  bases 1042,1049 only
QKNALNDE
>127329  bases 1043,1050 only
KNALNDEI
>127329  bases 1044,1051 only
NALNDEIK
>127329  bases 1045,1052 only
ALNDEIKK
>127329  bases 1046,1053 only
LNDEIKKL
>127329  bases 1047,1054 only
NDEIKKLK
>127329  bases 1048,1055 only
DEIKKLKD
>127329  bases 1049,1056 only
EIKKLKDT
>127329  bases 1050,1057 only
IKKLKDTL
>127329  bases 1051,1058 only
KKLKDTLQ
>127329  bases 1052,1059 only
KLKDTLQL
>127329  bases 1053,1060 only
LKDTLQLS
>127329  bases 1054,1061 only
KDTLQLSF
>127329  bases 1055,1062 only
DTLQLSFD
>127329  bases 1056,1063 only
TLQLSFDL
>127329  bases 1057,1064 only
LQLSFDLY
>127329  bases 1058,1065 only
QLSFDLYN
>127329  bases 1059,1066 only
LSFDLYNK
>127329  bases 1061,1068 only
FDLYNKYK
>127329  bases 1062,1069 only
DLYNKYKL
>127329  bases 1063,1070 only
LYNKYKLK
>127329  bases 1064,1071 only
YNKYKLKL
>127329  bases 1065,1072 only
NKYKLKLD
>127329  bases 1066,1073 only
KYKLKLDR
>127329  bases 1067,1074 only
YKLKLDRL
>127329  bases 1068,1075 only
KLKLDRLF
>127329  bases 1069,1076 only
LKLDRLFN
>127329  bases 1070,1077 only
KLDRLFNK
>127329  bases 1071,1078 only
LDRLFNKK
>127329  bases 1072,1079 only
DRLFNKKK
>127329  bases 1073,1080 only
RLFNKKKE
>127329  bases 1074,1081 only
LFNKKKEL
>127329  bases 1075,1082 only
FNKKKELG
>127329  bases 1076,1083 only
NKKKELGQ
>127329  bases 1077,1084 only
KKKELGQD
>127329  bases 1078,1085 only
KKELGQDK
>127329  bases 1079,1086 only
KELGQDKM
>127329  bases 1080,1087 only
ELGQDKMQ
>127329  bases 1081,1088 only
LGQDKMQI
>127329  bases 1082,1089 only
GQDKMQIK
>127329  bases 1083,1090 only
QDKMQIKK
>127329  bases 1084,1091 only
DKMQIKKL
>127329  bases 1085,1092 only
KMQIKKLT
>127329  bases 1086,1093 only
MQIKKLTL
>127329  bases 1087,1094 only
QIKKLTLL
>127329  bases 1088,1095 only
IKKLTLLK
>127329  bases 1089,1096 only
KKLTLLKE
>127329  bases 1090,1097 only
KLTLLKEQ
>127329  bases 1091,1098 only
LTLLKEQL
>127329  bases 1092,1099 only
TLLKEQLE
>127329  bases 1093,1100 only
LLKEQLES
>127329  bases 1094,1101 only
LKEQLESK
>127329  bases 1095,1102 only
KEQLESKL
>127329  bases 1096,1103 only
EQLESKLN
>127329  bases 1097,1104 only
QLESKLNS
>127329  bases 1098,1105 only
LESKLNSL
>127329  bases 1099,1106 only
ESKLNSLN
>127329  bases 1100,1107 only
SKLNSLNN
>127329  bases 1101,1108 only
KLNSLNNP
>127329  bases 1102,1109 only
LNSLNNPH
>127329  bases 1103,1110 only
NSLNNPHN
>127329  bases 1104,1111 only
SLNNPHNV
>127329  bases 1105,1112 only
LNNPHNVL
>127329  bases 1106,1113 only
NNPHNVLQ
>127329  bases 1107,1114 only
NPHNVLQN
>127329  bases 1109,1116 only
HNVLQNFS
>127329  bases 1112,1119 only
LQNFSVFF
>127329  bases 1113,1120 only
QNFSVFFN
>127329  bases 1114,1121 only
NFSVFFNK
>127329  bases 1115,1122 only
FSVFFNKK
>127329  bases 1116,1123 only
SVFFNKKK
>127329  bases 1117,1124 only
VFFNKKKE
>127329  bases 1118,1125 only
FFNKKKEA
>127329  bases 1119,1126 only
FNKKKEAE
>127329  bases 1120,1127 only
NKKKEAEI
>127329  bases 1121,1128 only
KKKEAEIA
>127329  bases 1122,1129 only
KKEAEIAE
>127329  bases 1123,1130 only
KEAEIAET
>127329  bases 1124,1131 only
EAEIAETE
>127329  bases 1125,1132 only
AEIAETEN
>127329  bases 1126,1133 only
EIAETENT
>127329  bases 1127,1134 only
IAETENTL
>127329  bases 1128,1135 only
AETENTLE
>127329  bases 1129,1136 only
ETENTLEN
>127329  bases 1130,1137 only
TENTLENT
>127329  bases 1131,1138 only
ENTLENTK
>127329  bases 1132,1139 only
NTLENTKI
>127329  bases 1133,1140 only
TLENTKIL
>127329  bases 1134,1141 only
LENTKILL
>127329  bases 1135,1142 only
ENTKILLK
>127329  bases 1136,1143 only
NTKILLKH
>127329  bases 1137,1144 only
TKILLKHY
>127329  bases 1138,1145 only
KILLKHYK
>127329  bases 1139,1146 only
ILLKHYKG
>127329  bases 1140,1147 only
LLKHYKGL
>127329  bases 1141,1148 only
LKHYKGLV
>127329  bases 1142,1149 only
KHYKGLVK
>127329  bases 1143,1150 only
HYKGLVKY
>127329  bases 1144,1151 only
YKGLVKYY
>127329  bases 1145,1152 only
KGLVKYYN
>127329  bases 1146,1153 only
GLVKYYNG
>127329  bases 1147,1154 only
LVKYYNGE
>127329  bases 1148,1155 only
VKYYNGES
>127329  bases 1149,1156 only
KYYNGESS
>127329  bases 1150,1157 only
YYNGESSP
>127329  bases 1151,1158 only
YNGESSPL
>127329  bases 1152,1159 only
NGESSPLK
>127329  bases 1153,1160 only
GESSPLKT
>127329  bases 1154,1161 only
ESSPLKTL
>127329  bases 1155,1162 only
SSPLKTLS
>127329  bases 1156,1163 only
SPLKTLSE
>127329  bases 1157,1164 only
PLKTLSEV
>127329  bases 1158,1165 only
LKTLSEVS
>127329  bases 1159,1166 only
KTLSEVSI
>127329  bases 1160,1167 only
TLSEVSIQ
>127329  bases 1161,1168 only
LSEVSIQT
>127329  bases 1162,1169 only
SEVSIQTE
>127329  bases 1163,1170 only
EVSIQTED
>127329  bases 1164,1171 only
VSIQTEDN
>127329  bases 1165,1172 only
SIQTEDNY
>127329  bases 1166,1173 only
IQTEDNYA
>127329  bases 1167,1174 only
QTEDNYAN
>127329  bases 1168,1175 only
TEDNYANL
>127329  bases 1169,1176 only
EDNYANLE
>127329  bases 1170,1177 only
DNYANLEK
>127329  bases 1171,1178 only
NYANLEKF
>127329  bases 1172,1179 only
YANLEKFR
>127329  bases 1173,1180 only
ANLEKFRV
>127329  bases 1174,1181 only
NLEKFRVL
>127329  bases 1175,1182 only
LEKFRVLS
>127329  bases 1176,1183 only
EKFRVLSK
>127329  bases 1177,1184 only
KFRVLSKI
>127329  bases 1178,1185 only
FRVLSKID
>127329  bases 1179,1186 only
RVLSKIDG
>127329  bases 1180,1187 only
VLSKIDGK
>127329  bases 1181,1188 only
LSKIDGKL
>127329  bases 1182,1189 only
SKIDGKLN
>127329  bases 1183,1190 only
KIDGKLND
>127329  bases 1184,1191 only
IDGKLNDN
>127329  bases 1185,1192 only
DGKLNDNL
>127329  bases 1186,1193 only
GKLNDNLH
>127329  bases 1187,1194 only
KLNDNLHL
>127329  bases 1188,1195 only
LNDNLHLG
>127329  bases 1189,1196 only
NDNLHLGK
>127329  bases 1190,1197 only
DNLHLGKK
>127329  bases 1191,1198 only
NLHLGKKK
>127329  bases 1192,1199 only
LHLGKKKL
>127329  bases 1193,1200 only
HLGKKKLS
>127329  bases 1194,1201 only
LGKKKLSF
>127329  bases 1195,1202 only
GKKKLSFL
>127329  bases 1196,1203 only
KKKLSFLS
>127329  bases 1197,1204 only
KKLSFLSS
>127329  bases 1198,1205 only
KLSFLSSG
>127329  bases 1199,1206 only
LSFLSSGL
>127329  bases 1200,1207 only
SFLSSGLH
>127329  bases 1201,1208 only
FLSSGLHH
>127329  bases 1202,1209 only
LSSGLHHL
>127329  bases 1203,1210 only
SSGLHHLI
>127329  bases 1204,1211 only
SGLHHLIT
>127329  bases 1205,1212 only
GLHHLITE
>127329  bases 1206,1213 only
LHHLITEL
>127329  bases 1207,1214 only
HHLITELK
>127329  bases 1208,1215 only
HLITELKE
>127329  bases 1209,1216 only
LITELKEV
>127329  bases 1210,1217 only
ITELKEVI
>127329  bases 1211,1218 only
TELKEVIK
>127329  bases 1212,1219 only
ELKEVIKN
>127329  bases 1213,1220 only
LKEVIKNK
>127329  bases 1214,1221 only
KEVIKNKN
>127329  bases 1215,1222 only
EVIKNKNY
>127329  bases 1216,1223 only
VIKNKNYT
>127329  bases 1217,1224 only
IKNKNYTG
>127329  bases 1218,1225 only
KNKNYTGN
>127329  bases 1219,1226 only
NKNYTGNS
>127329  bases 1220,1227 only
KNYTGNSP
>127329  bases 1221,1228 only
NYTGNSPS
>127329  bases 1222,1229 only
YTGNSPSE
>127329  bases 1223,1230 only
TGNSPSEN
>127329  bases 1224,1231 only
GNSPSENN
>127329  bases 1225,1232 only
NSPSENNK
>127329  bases 1226,1233 only
SPSENNKK
>127329  bases 1227,1234 only
PSENNKKV
>127329  bases 1228,1235 only
SENNKKVN
>127329  bases 1229,1236 only
ENNKKVNE
>127329  bases 1230,1237 only
NNKKVNEA
>127329  bases 1231,1238 only
NKKVNEAL
>127329  bases 1232,1239 only
KKVNEALK
>127329  bases 1233,1240 only
KVNEALKS
>127329  bases 1234,1241 only
VNEALKSY
>127329  bases 1235,1242 only
NEALKSYE
>127329  bases 1236,1243 only
EALKSYEN
>127329  bases 1237,1244 only
ALKSYENF
>127329  bases 1238,1245 only
LKSYENFL
>127329  bases 1239,1246 only
KSYENFLP
>127329  bases 1240,1247 only
SYENFLPE
>127329  bases 1241,1248 only
YENFLPEA
>127329  bases 1242,1249 only
ENFLPEAK
>127329  bases 1243,1250 only
NFLPEAKV
>127329  bases 1244,1251 only
FLPEAKVT
>127329  bases 1245,1252 only
LPEAKVTT
>127329  bases 1246,1253 only
PEAKVTTV
>127329  bases 1247,1254 only
EAKVTTVV
>127329  bases 1248,1255 only
AKVTTVVT
>127329  bases 1249,1256 only
KVTTVVTP
>127329  bases 1250,1257 only
VTTVVTPP
>127329  bases 1251,1258 only
TTVVTPPQ
>127329  bases 1252,1259 only
TVVTPPQP
>127329  bases 1253,1260 only
VVTPPQPD
>127329  bases 1254,1261 only
VTPPQPDV
>127329  bases 1255,1262 only
TPPQPDVT
>127329  bases 1256,1263 only
PPQPDVTP
>127329  bases 1257,1264 only
PQPDVTPS
>127329  bases 1258,1265 only
QPDVTPSP
>127329  bases 1259,1266 only
PDVTPSPL
>127329  bases 1260,1267 only
DVTPSPLS
>127329  bases 1261,1268 only
VTPSPLSV
>127329  bases 1262,1269 only
TPSPLSVR
>127329  bases 1263,1270 only
PSPLSVRV
>127329  bases 1264,1271 only
SPLSVRVS
>127329  bases 1265,1272 only
PLSVRVSG
>127329  bases 1266,1273 only
LSVRVSGS
>127329  bases 1267,1274 only
SVRVSGSS
>127329  bases 1268,1275 only
VRVSGSSG
>127329  bases 1269,1276 only
RVSGSSGS
>127329  bases 1270,1277 only
VSGSSGST
>127329  bases 1271,1278 only
SGSSGSTK
>127329  bases 1272,1279 only
GSSGSTKE
>127329  bases 1273,1280 only
SSGSTKEE
>127329  bases 1274,1281 only
SGSTKEET
>127329  bases 1275,1282 only
GSTKEETQ
>127329  bases 1276,1283 only
STKEETQI
>127329  bases 1277,1284 only
TKEETQIP
>127329  bases 1278,1285 only
KEETQIPT
>127329  bases 1279,1286 only
EETQIPTS
>127329  bases 1280,1287 only
ETQIPTSG
>127329  bases 1281,1288 only
TQIPTSGS
>127329  bases 1282,1289 only
QIPTSGSL
>127329  bases 1283,1290 only
IPTSGSLL
>127329  bases 1284,1291 only
PTSGSLLT
>127329  bases 1285,1292 only
TSGSLLTE
>127329  bases 1286,1293 only
SGSLLTEL
>127329  bases 1287,1294 only
GSLLTELQ
>127329  bases 1288,1295 only
SLLTELQQ
>127329  bases 1289,1296 only
LLTELQQV
>127329  bases 1290,1297 only
LTELQQVV
>127329  bases 1291,1298 only
TELQQVVQ
>127329  bases 1292,1299 only
ELQQVVQL
>127329  bases 1293,1300 only
LQQVVQLQ
>127329  bases 1294,1301 only
QQVVQLQN
>127329  bases 1295,1302 only
QVVQLQNY
>127329  bases 1296,1303 only
VVQLQNYD
>127329  bases 1297,1304 only
VQLQNYDE
>127329  bases 1298,1305 only
QLQNYDEE
>127329  bases 1299,1306 only
LQNYDEED
>127329  bases 1300,1307 only
QNYDEEDD
>127329  bases 1301,1308 only
NYDEEDDS
>127329  bases 1302,1309 only
YDEEDDSL
>127329  bases 1303,1310 only
DEEDDSLV
>127329  bases 1304,1311 only
EEDDSLVV
>127329  bases 1305,1312 only
EDDSLVVL
>127329  bases 1306,1313 only
DDSLVVLP
>127329  bases 1307,1314 only
DSLVVLPI
>127329  bases 1308,1315 only
SLVVLPIF
>127329  bases 1309,1316 only
LVVLPIFG
>127329  bases 1310,1317 only
VVLPIFGE
>127329  bases 1311,1318 only
VLPIFGES
>127329  bases 1312,1319 only
LPIFGESE
>127329  bases 1313,1320 only
PIFGESED
>127329  bases 1314,1321 only
IFGESEDN
>127329  bases 1315,1322 only
FGESEDND
>127329  bases 1316,1323 only
GESEDNDE
>127329  bases 1317,1324 only
ESEDNDEY
>127329  bases 1318,1325 only
SEDNDEYL
>127329  bases 1319,1326 only
EDNDEYLD
>127329  bases 1320,1327 only
DNDEYLDQ
>127329  bases 1321,1328 only
NDEYLDQV
>127329  bases 1322,1329 only
DEYLDQVV
>127329  bases 1323,1330 only
EYLDQVVT
>127329  bases 1324,1331 only
YLDQVVTG
>127329  bases 1325,1332 only
LDQVVTGE
>127329  bases 1326,1333 only
DQVVTGEA
>127329  bases 1327,1334 only
QVVTGEAI
>127329  bases 1328,1335 only
VVTGEAIS
>127329  bases 1329,1336 only
VTGEAISV
>127329  bases 1330,1337 only
TGEAISVT
>127329  bases 1331,1338 only
GEAISVTM
>127329  bases 1332,1339 only
EAISVTMD
>127329  bases 1333,1340 only
AISVTMDN
>127329  bases 1334,1341 only
ISVTMDNI
>127329  bases 1335,1342 only
SVTMDNIL
>127329  bases 1336,1343 only
VTMDNILS
>127329  bases 1337,1344 only
TMDNILSG
>127329  bases 1338,1345 only
MDNILSGF
>127329  bases 1339,1346 only
DNILSGFE
>127329  bases 1340,1347 only
NILSGFEN
>127329  bases 1341,1348 only
ILSGFENE
>127329  bases 1342,1349 only
LSGFENEY
>127329  bases 1343,1350 only
SGFENEYD
>127329  bases 1344,1351 only
GFENEYDV
>127329  bases 1345,1352 only
FENEYDVI
>127329  bases 1346,1353 only
ENEYDVIY
>127329  bases 1347,1354 only
NEYDVIYL
>127329  bases 1348,1355 only
EYDVIYLK
>127329  bases 1349,1356 only
YDVIYLKP
>127329  bases 1350,1357 only
DVIYLKPL
>127329  bases 1351,1358 only
VIYLKPLA
>127329  bases 1352,1359 only
IYLKPLAG
>127329  bases 1353,1360 only
YLKPLAGV
>127329  bases 1354,1361 only
LKPLAGVY
>127329  bases 1355,1362 only
KPLAGVYR
>127329  bases 1356,1363 only
PLAGVYRS
>127329  bases 1357,1364 only
LAGVYRSL
>127329  bases 1358,1365 only
AGVYRSLK
>127329  bases 1359,1366 only
GVYRSLKK
>127329  bases 1360,1367 only
VYRSLKKQ
>127329  bases 1361,1368 only
YRSLKKQI
>127329  bases 1362,1369 only
RSLKKQIE
>127329  bases 1363,1370 only
SLKKQIEK
>127329  bases 1364,1371 only
LKKQIEKN
>127329  bases 1365,1372 only
KKQIEKNI
>127329  bases 1366,1373 only
KQIEKNIF
>127329  bases 1367,1374 only
QIEKNIFT
>127329  bases 1368,1375 only
IEKNIFTF
>127329  bases 1369,1376 only
EKNIFTFN
>127329  bases 1370,1377 only
KNIFTFNL
>127329  bases 1371,1378 only
NIFTFNLN
>127329  bases 1372,1379 only
IFTFNLNL
>127329  bases 1373,1380 only
FTFNLNLN
>127329  bases 1374,1381 only
TFNLNLND
>127329  bases 1375,1382 only
FNLNLNDI
>127329  bases 1376,1383 only
NLNLNDIL
>127329  bases 1377,1384 only
LNLNDILN
>127329  bases 1378,1385 only
NLNDILNS
>127329  bases 1379,1386 only
LNDILNSR
>127329  bases 1380,1387 only
NDILNSRL
>127329  bases 1381,1388 only
DILNSRLK
>127329  bases 1382,1389 only
ILNSRLKK
>127329  bases 1383,1390 only
LNSRLKKR
>127329  bases 1384,1391 only
NSRLKKRK
>127329  bases 1385,1392 only
SRLKKRKY
>127329  bases 1386,1393 only
RLKKRKYF
>127329  bases 1387,1394 only
LKKRKYFL
>127329  bases 1388,1395 only
KKRKYFLD
>127329  bases 1389,1396 only
KRKYFLDV
>127329  bases 1390,1397 only
RKYFLDVL
>127329  bases 1391,1398 only
KYFLDVLE
>127329  bases 1392,1399 only
YFLDVLES
>127329  bases 1393,1400 only
FLDVLESD
>127329  bases 1394,1401 only
LDVLESDL
>127329  bases 1395,1402 only
DVLESDLM
>127329  bases 1396,1403 only
VLESDLMQ
>127329  bases 1397,1404 only
LESDLMQF
>127329  bases 1398,1405 only
ESDLMQFK
>127329  bases 1399,1406 only
SDLMQFKH
>127329  bases 1400,1407 only
DLMQFKHI
>127329  bases 1401,1408 only
LMQFKHIS
>127329  bases 1402,1409 only
MQFKHISS
>127329  bases 1403,1410 only
QFKHISSN
>127329  bases 1404,1411 only
FKHISSNE
>127329  bases 1405,1412 only
KHISSNEY
>127329  bases 1406,1413 only
HISSNEYI
>127329  bases 1407,1414 only
ISSNEYII
>127329  bases 1408,1415 only
SSNEYIIE
>127329  bases 1409,1416 only
SNEYIIED
>127329  bases 1410,1417 only
NEYIIEDS
>127329  bases 1411,1418 only
EYIIEDSF
>127329  bases 1412,1419 only
YIIEDSFK
>127329  bases 1413,1420 only
IIEDSFKL
>127329  bases 1414,1421 only
IEDSFKLL
>127329  bases 1415,1422 only
EDSFKLLN
>127329  bases 1416,1423 only
DSFKLLNS
>127329  bases 1417,1424 only
SFKLLNSE
>127329  bases 1418,1425 only
FKLLNSEQ
>127329  bases 1419,1426 only
KLLNSEQK
>127329  bases 1420,1427 only
LLNSEQKN
>127329  bases 1421,1428 only
LNSEQKNT
>127329  bases 1422,1429 only
NSEQKNTL
>127329  bases 1423,1430 only
SEQKNTLL
>127329  bases 1424,1431 only
EQKNTLLK
>127329  bases 1425,1432 only
QKNTLLKS
>127329  bases 1426,1433 only
KNTLLKSY
>127329  bases 1427,1434 only
NTLLKSYK
>127329  bases 1428,1435 only
TLLKSYKY
>127329  bases 1429,1436 only
LLKSYKYI
>127329  bases 1430,1437 only
LKSYKYIK
>127329  bases 1431,1438 only
KSYKYIKE
>127329  bases 1432,1439 only
SYKYIKES
>127329  bases 1433,1440 only
YKYIKESV
>127329  bases 1434,1441 only
KYIKESVE
>127329  bases 1435,1442 only
YIKESVEN
>127329  bases 1436,1443 only
IKESVEND
>127329  bases 1437,1444 only
KESVENDI
>127329  bases 1438,1445 only
ESVENDIK
>127329  bases 1439,1446 only
SVENDIKF
>127329  bases 1440,1447 only
VENDIKFA
>127329  bases 1441,1448 only
ENDIKFAQ
>127329  bases 1442,1449 only
NDIKFAQE
>127329  bases 1443,1450 only
DIKFAQEG
>127329  bases 1444,1451 only
IKFAQEGI
>127329  bases 1445,1452 only
KFAQEGIS
>127329  bases 1446,1453 only
FAQEGISY
>127329  bases 1447,1454 only
AQEGISYY
>127329  bases 1448,1455 only
QEGISYYE
>127329  bases 1449,1456 only
EGISYYEK
>127329  bases 1450,1457 only
GISYYEKV
>127329  bases 1451,1458 only
ISYYEKVL
>127329  bases 1452,1459 only
SYYEKVLA
>127329  bases 1453,1460 only
YYEKVLAK
>127329  bases 1454,1461 only
YEKVLAKY
>127329  bases 1455,1462 only
EKVLAKYK
>127329  bases 1456,1463 only
KVLAKYKD
>127329  bases 1457,1464 only
VLAKYKDD
>127329  bases 1458,1465 only
LAKYKDDL
>127329  bases 1459,1466 only
AKYKDDLE
>127329  bases 1460,1467 only
KYKDDLES
>127329  bases 1461,1468 only
YKDDLESI
>127329  bases 1462,1469 only
KDDLESIK
>127329  bases 1463,1470 only
DDLESIKK
>127329  bases 1464,1471 only
DLESIKKV
>127329  bases 1465,1472 only
LESIKKVI
>127329  bases 1466,1473 only
ESIKKVIK
>127329  bases 1467,1474 only
SIKKVIKE
>127329  bases 1468,1475 only
IKKVIKEE
>127329  bases 1469,1476 only
KKVIKEEK
>127329  bases 1470,1477 only
KVIKEEKE
>127329  bases 1475,1482 only
EKEKFPSS
>127329  bases 1476,1483 only
KEKFPSSP
>127329  bases 1477,1484 only
EKFPSSPP
>127329  bases 1478,1485 only
KFPSSPPT
>127329  bases 1479,1486 only
FPSSPPTT
>127329  bases 1480,1487 only
PSSPPTTP
>127329  bases 1481,1488 only
SSPPTTPP
>127329  bases 1482,1489 only
SPPTTPPS
>127329  bases 1483,1490 only
PPTTPPSP
>127329  bases 1487,1494 only
PPSPAKTD
>127329  bases 1488,1495 only
PSPAKTDE
>127329  bases 1489,1496 only
SPAKTDEQ
>127329  bases 1490,1497 only
PAKTDEQK
>127329  bases 1491,1498 only
AKTDEQKK
>127329  bases 1492,1499 only
KTDEQKKE
>127329  bases 1493,1500 only
TDEQKKES
>127329  bases 1494,1501 only
DEQKKESK
>127329  bases 1495,1502 only
EQKKESKF
>127329  bases 1496,1503 only
QKKESKFL
>127329  bases 1497,1504 only
KKESKFLP
>127329  bases 1498,1505 only
KESKFLPF
>127329  bases 1499,1506 only
ESKFLPFL
>127329  bases 1500,1507 only
SKFLPFLT
>127329  bases 1501,1508 only
KFLPFLTN
>127329  bases 1502,1509 only
FLPFLTNI
>127329  bases 1503,1510 only
LPFLTNIE
>127329  bases 1504,1511 only
PFLTNIET
>127329  bases 1505,1512 only
FLTNIETL
>127329  bases 1506,1513 only
LTNIETLY
>127329  bases 1507,1514 only
TNIETLYN
>127329  bases 1508,1515 only
NIETLYNN
>127329  bases 1509,1516 only
IETLYNNL
>127329  bases 1510,1517 only
ETLYNNLV
>127329  bases 1511,1518 only
TLYNNLVN
>127329  bases 1512,1519 only
LYNNLVNK
>127329  bases 1513,1520 only
YNNLVNKI
>127329  bases 1514,1521 only
NNLVNKID
>127329  bases 1515,1522 only
NLVNKIDD
>127329  bases 1516,1523 only
LVNKIDDY
>127329  bases 1517,1524 only
VNKIDDYL
>127329  bases 1518,1525 only
NKIDDYLI
>127329  bases 1519,1526 only
KIDDYLIN
>127329  bases 1520,1527 only
IDDYLINL
>127329  bases 1521,1528 only
DDYLINLK
>127329  bases 1522,1529 only
DYLINLKA
>127329  bases 1523,1530 only
YLINLKAK
>127329  bases 1524,1531 only
LINLKAKI
>127329  bases 1525,1532 only
INLKAKIN
>127329  bases 1526,1533 only
NLKAKIND
>127329  bases 1527,1534 only
LKAKINDC
>127329  bases 1528,1535 only
KAKINDCN
>127329  bases 1529,1536 only
AKINDCNV
>127329  bases 1530,1537 only
KINDCNVE
>127329  bases 1531,1538 only
INDCNVEK
>127329  bases 1532,1539 only
NDCNVEKD
>127329  bases 1533,1540 only
DCNVEKDE
>127329  bases 1534,1541 only
CNVEKDEA
>127329  bases 1535,1542 only
NVEKDEAH
>127329  bases 1536,1543 only
VEKDEAHV
>127329  bases 1537,1544 only
EKDEAHVK
>127329  bases 1538,1545 only
KDEAHVKI
>127329  bases 1539,1546 only
DEAHVKIT
>127329  bases 1540,1547 only
EAHVKITK
>127329  bases 1541,1548 only
AHVKITKL
>127329  bases 1542,1549 only
HVKITKLS
>127329  bases 1543,1550 only
VKITKLSD
>127329  bases 1544,1551 only
KITKLSDL
>127329  bases 1545,1552 only
ITKLSDLK
>127329  bases 1546,1553 only
TKLSDLKA
>127329  bases 1547,1554 only
KLSDLKAI
>127329  bases 1548,1555 only
LSDLKAID
>127329  bases 1549,1556 only
SDLKAIDD
>127329  bases 1550,1557 only
DLKAIDDK
>127329  bases 1551,1558 only
LKAIDDKI
>127329  bases 1552,1559 only
KAIDDKID
>127329  bases 1553,1560 only
AIDDKIDL
>127329  bases 1554,1561 only
IDDKIDLF
>127329  bases 1555,1562 only
DDKIDLFK
>127329  bases 1556,1563 only
DKIDLFKN
>127329  bases 1557,1564 only
KIDLFKNH
>127329  bases 1558,1565 only
IDLFKNHN
>127329  bases 1559,1566 only
DLFKNHND
>127329  bases 1560,1567 only
LFKNHNDF
>127329  bases 1561,1568 only
FKNHNDFE
>127329  bases 1562,1569 only
KNHNDFEA
>127329  bases 1563,1570 only
NHNDFEAI
>127329  bases 1564,1571 only
HNDFEAIK
>127329  bases 1565,1572 only
NDFEAIKK
>127329  bases 1566,1573 only
DFEAIKKL
>127329  bases 1567,1574 only
FEAIKKLI
>127329  bases 1568,1575 only
EAIKKLIN
>127329  bases 1569,1576 only
AIKKLIND
>127329  bases 1570,1577 only
IKKLINDD
>127329  bases 1571,1578 only
KKLINDDT
>127329  bases 1572,1579 only
KLINDDTK
>127329  bases 1573,1580 only
LINDDTKK
>127329  bases 1574,1581 only
INDDTKKD
>127329  bases 1575,1582 only
NDDTKKDM
>127329  bases 1576,1583 only
DDTKKDML
>127329  bases 1577,1584 only
DTKKDMLG
>127329  bases 1578,1585 only
TKKDMLGK
>127329  bases 1579,1586 only
KKDMLGKL
>127329  bases 1580,1587 only
KDMLGKLL
>127329  bases 1581,1588 only
DMLGKLLS
>127329  bases 1582,1589 only
MLGKLLST
>127329  bases 1583,1590 only
LGKLLSTG
>127329  bases 1584,1591 only
GKLLSTGL
>127329  bases 1585,1592 only
KLLSTGLV
>127329  bases 1586,1593 only
LLSTGLVQ
>127329  bases 1587,1594 only
LSTGLVQN
>127329  bases 1588,1595 only
STGLVQNF
>127329  bases 1589,1596 only
TGLVQNFP
>127329  bases 1590,1597 only
GLVQNFPN
>127329  bases 1591,1598 only
LVQNFPNT
>127329  bases 1592,1599 only
VQNFPNTI
>127329  bases 1593,1600 only
QNFPNTII
>127329  bases 1594,1601 only
NFPNTIIS
>127329  bases 1595,1602 only
FPNTIISK
>127329  bases 1596,1603 only
PNTIISKL
>127329  bases 1597,1604 only
NTIISKLI
>127329  bases 1598,1605 only
TIISKLIE
>127329  bases 1599,1606 only
IISKLIEG
>127329  bases 1600,1607 only
ISKLIEGK
>127329  bases 1601,1608 only
SKLIEGKF
>127329  bases 1602,1609 only
KLIEGKFQ
>127329  bases 1603,1610 only
LIEGKFQD
>127329  bases 1604,1611 only
IEGKFQDM
>127329  bases 1605,1612 only
EGKFQDML
>127329  bases 1606,1613 only
GKFQDMLN
>127329  bases 1607,1614 only
KFQDMLNI
>127329  bases 1608,1615 only
FQDMLNIS
>127329  bases 1609,1616 only
QDMLNISQ
>127329  bases 1610,1617 only
DMLNISQH
>127329  bases 1611,1618 only
MLNISQHQ
>127329  bases 1612,1619 only
LNISQHQC
>127329  bases 1613,1620 only
NISQHQCV
>127329  bases 1614,1621 only
ISQHQCVK
>127329  bases 1615,1622 only
SQHQCVKK
>127329  bases 1616,1623 only
QHQCVKKQ
>127329  bases 1617,1624 only
HQCVKKQC
>127329  bases 1618,1625 only
QCVKKQCP
>127329  bases 1619,1626 only
CVKKQCPE
>127329  bases 1620,1627 only
VKKQCPEN
>127329  bases 1621,1628 only
KKQCPENS
>127329  bases 1622,1629 only
KQCPENSG
>127329  bases 1623,1630 only
QCPENSGC
>127329  bases 1624,1631 only
CPENSGCF
>127329  bases 1625,1632 only
PENSGCFR
>127329  bases 1626,1633 only
ENSGCFRH
>127329  bases 1627,1634 only
NSGCFRHL
>127329  bases 1628,1635 only
SGCFRHLD
>127329  bases 1629,1636 only
GCFRHLDE
>127329  bases 1630,1637 only
CFRHLDER
>127329  bases 1631,1638 only
FRHLDERE
>127329  bases 1632,1639 only
RHLDEREE
>127329  bases 1633,1640 only
HLDEREEC
>127329  bases 1634,1641 only
LDEREECK
>127329  bases 1635,1642 only
DEREECKC
>127329  bases 1636,1643 only
EREECKCL
>127329  bases 1637,1644 only
REECKCLL
>127329  bases 1638,1645 only
EECKCLLN
>127329  bases 1639,1646 only
ECKCLLNY
>127329  bases 1640,1647 only
CKCLLNYK
>127329  bases 1641,1648 only
KCLLNYKQ
>127329  bases 1642,1649 only
CLLNYKQE
>127329  bases 1643,1650 only
LLNYKQEG
>127329  bases 1644,1651 only
LNYKQEGD
>127329  bases 1645,1652 only
NYKQEGDK
>127329  bases 1646,1653 only
YKQEGDKC
>127329  bases 1647,1654 only
KQEGDKCV
>127329  bases 1648,1655 only
QEGDKCVE
>127329  bases 1649,1656 only
EGDKCVEN
>127329  bases 1650,1657 only
GDKCVENP
>127329  bases 1651,1658 only
DKCVENPN
>127329  bases 1652,1659 only
KCVENPNP
>127329  bases 1653,1660 only
CVENPNPT
>127329  bases 1654,1661 only
VENPNPTC
>127329  bases 1655,1662 only
ENPNPTCN
>127329  bases 1656,1663 only
NPNPTCNE
>127329  bases 1657,1664 only
PNPTCNEN
>127329  bases 1658,1665 only
NPTCNENN
>127329  bases 1662,1669 only
NENNGGCD
>127329  bases 1665,1672 only
NGGCDADA
>127329  bases 1666,1673 only
GGCDADAK
>127329  bases 1667,1674 only
GCDADAKC
>127329  bases 1668,1675 only
CDADAKCT
>127329  bases 1669,1676 only
DADAKCTE
>127329  bases 1670,1677 only
ADAKCTEE
>127329  bases 1671,1678 only
DAKCTEED
>127329  bases 1672,1679 only
AKCTEEDS
>127329  bases 1673,1680 only
KCTEEDSG
>127329  bases 1674,1681 only
CTEEDSGS
>127329  bases 1675,1682 only
TEEDSGSN
>127329  bases 1676,1683 only
EEDSGSNG
>127329  bases 1677,1684 only
EDSGSNGK
>127329  bases 1678,1685 only
DSGSNGKK
>127329  bases 1679,1686 only
SGSNGKKI
>127329  bases 1680,1687 only
GSNGKKIT
>127329  bases 1681,1688 only
SNGKKITC
>127329  bases 1682,1689 only
NGKKITCE
>127329  bases 1683,1690 only
GKKITCEC
>127329  bases 1684,1691 only
KKITCECT
>127329  bases 1685,1692 only
KITCECTK
>127329  bases 1686,1693 only
ITCECTKP
>127329  bases 1687,1694 only
TCECTKPD
>127329  bases 1688,1695 only
CECTKPDS
>127329  bases 1689,1696 only
ECTKPDSY
>127329  bases 1690,1697 only
CTKPDSYP
>127329  bases 1691,1698 only
TKPDSYPL
>127329  bases 1692,1699 only
KPDSYPLF
>127329  bases 1693,1700 only
PDSYPLFD
>127329  bases 1694,1701 only
DSYPLFDG
>127329  bases 1695,1702 only
SYPLFDGI
>127329  bases 1696,1703 only
YPLFDGIF
>127329  bases 1697,1704 only
PLFDGIFC
>127329  bases 1698,1705 only
LFDGIFCS
>127329  bases 1699,1706 only
FDGIFCSS
>127329  bases 1700,1707 only
DGIFCSSS
>127329  bases 1701,1708 only
GIFCSSSN
>127329  bases 1702,1709 only
IFCSSSNF
>127329  bases 1703,1710 only
FCSSSNFL
>127329  bases 1704,1711 only
CSSSNFLG
>127329  bases 1705,1712 only
SSSNFLGI
>127329  bases 1706,1713 only
SSNFLGIS
>127329  bases 1707,1714 only
SNFLGISF
>127329  bases 1708,1715 only
NFLGISFL
>127329  bases 1709,1716 only
FLGISFLL
>127329  bases 1710,1717 only
LGISFLLI
>127329  bases 1711,1718 only
GISFLLIL
>127329  bases 1712,1719 only
ISFLLILM
>127329  bases 1713,1720 only
SFLLILML
>127329  bases 1714,1721 only
FLLILMLI
>127329  bases 1715,1722 only
LLILMLIL
>127329  bases 1716,1723 only
LILMLILY
>127329  bases 1717,1724 only
ILMLILYS
>127329  bases 1718,1725 only
LMLILYSF
>127329  bases 1719,1726 only
MLILYSFI
>127329  bases 1720,1726 only
LILYSFI
>127336  bases 1678,1697 only
DDNGTEEWRCLLGYKKGEGN
>127336  bases 1678,1697 only
DDNGTEEWRCLLGYKKGEGN
>127336  bases 1688,1707 only
LLGYKKGEGNTCVENNNPTC
>127336  bases 1688,1707 only
LLGYKKGEGNTCVENNNPTC
>127336  bases 1718,1737 only
ASCQNAESTENSKKIICTCK
>127336  bases 1738,1754 only
EPTPNAYYEGVFCSSSS
>127336  bases 1738,1754 only
EPTPNAYYEGVFCSSSS
>132383  bases 141,160 only
MTDVNRYRYSNNYEAIPHIS
>132383  bases 141,160 only
MTDVNRYRYSNNYEAIPHIS
>132383  bases 141,160 only
MTDVNRYRYSNNYEAIPHIS
>132383  bases 141,160 only
MTDVNRYRYSNNYEAIPHIS
>132383  bases 142,160 only
TDVNRYRYSNNYEAIPHIS
>132383  bases 142,160 only
TDVNRYRYSNNYEAIPHIS
>132383  bases 181,195 only
LGRSGGDIIKKMQTL
>132383  bases 207,221 only
YDSLKEKLQKTYSQY
>132383  bases 893,916 only
EENVEHDAEENVEHDAEENVEHDA
>134063206  bases 1,20 only
MFANSSAAAVTAASNSPQRS
>134063206  bases 14,33 only
SNSPQRSPRPSPKKAAVKKA
>134063206  bases 14,33 only
SNSPQRSPRPSPKKAAVKKA
>134063206  bases 93,112 only
AVKKAAKKATKRTAKKAAKK
>134063206  bases 93,112 only
AVKKAAKKATKRTAKKAAKK
>134070736  bases 1,20 only
MPSITTAKREYEERLVDCLT
>134070736  bases 16,35 only
VDCLTKYSCVLFVGMDNVRS
>134070736  bases 136,155 only
GMEPTQTSFFQALNIATKIA
>134070736  bases 151,170 only
ATKIAKGMVEIVTEKKVLSV
>134070736  bases 166,185 only
KVLSVGDKVDNSTATLLQKL
>134070736  bases 181,200 only
LLQKLNISPFYYQVNVLSVW
>134070736  bases 196,215 only
VLSVWDRGVLFTREDLMMTE
>134070736  bases 211,230 only
LMMTEDMVEKMLMEGLSNVA
>134070736  bases 226,245 only
LSNVAAMALGAGIPTSSTIG
>134070736  bases 241,260 only
SSTIGPMLVDAFKNLLAVSV
>134070736  bases 256,275 only
LAVSVATSYEFEEHNGKELR
>134070736  bases 301,316 only
PSAAAKEEPEESDEDD
>134070961  bases 1,20 only
MANSSLLRVVLVALLLLGSV
>134070961  bases 1,20 only
MANSSLLRVVLVALLLLGSV
>134070961  bases 1,20 only
MANSSLLRVVLVALLLLGSV
>134070961  bases 21,40 only
TVSAGDGRGTPIAFQAEVSK
>134070961  bases 21,40 only
TVSAGDGRGTPIAFQAEVSK
>134070961  bases 41,60 only
MLDILVNSLYTNRAVFLREL
>134070961  bases 41,60 only
MLDILVNSLYTNRAVFLREL
>134070961  bases 41,60 only
MLDILVNSLYTNRAVFLREL
>134070961  bases 61,80 only
ISNGSDALDKIRVLYLTSPK
>134070961  bases 61,80 only
ISNGSDALDKIRVLYLTSPK
>134070961  bases 61,80 only
ISNGSDALDKIRVLYLTSPK
>134070961  bases 81,100 only
EPLTKDGEAPTMDLRISFDK
>134070961  bases 81,100 only
EPLTKDGEAPTMDLRISFDK
>134070961  bases 81,100 only
EPLTKDGEAPTMDLRISFDK
>134070961  bases 101,120 only
EKSELILRDGGVGMTKEELA
>134070961  bases 101,120 only
EKSELILRDGGVGMTKEELA
>134070961  bases 101,120 only
EKSELILRDGGVGMTKEELA
>134070961  bases 121,140 only
KHLGSLGTSGTKHFLEKLQE
>134070961  bases 121,140 only
KHLGSLGTSGTKHFLEKLQE
>134070961  bases 121,140 only
KHLGSLGTSGTKHFLEKLQE
>134070961  bases 161,180 only
YSVFLVGDRVRVASKSDDSD
>134070961  bases 161,180 only
YSVFLVGDRVRVASKSDDSD
>134070961  bases 161,180 only
YSVFLVGDRVRVASKSDDSD
>134070961  bases 181,200 only
EQYVWESKGDGQYFLYPDPR
>134070961  bases 181,200 only
EQYVWESKGDGQYFLYPDPR
>134070961  bases 181,200 only
EQYVWESKGDGQYFLYPDPR
>134070961  bases 201,220 only
GNTLGRGTEITIELKPDAEQ
>134070961  bases 201,220 only
GNTLGRGTEITIELKPDAEQ
>134070961  bases 221,240 only
FLSAETIKKTIHQYSEFINF
>134070961  bases 221,240 only
FLSAETIKKTIHQYSEFINF
>134070961  bases 321,340 only
GDYRDPLYFNHFKVEGEVDF
>134070961  bases 321,340 only
GDYRDPLYFNHFKVEGEVDF
>134070961  bases 321,340 only
GDYRDPLYFNHFKVEGEVDF
>134070961  bases 361,380 only
VPNTNIKLYVRRVFITDEFR
>134070961  bases 381,400 only
DLLPRYLNFVKGIVDSNDLP
>134070961  bases 381,400 only
DLLPRYLNFVKGIVDSNDLP
>134070961  bases 381,400 only
DLLPRYLNFVKGIVDSNDLP
>134070961  bases 401,420 only
LNVSREVLQESRILRVIKKK
>134070961  bases 401,420 only
LNVSREVLQESRILRVIKKK
>134070961  bases 421,440 only
LVRKTLSMFADIAAQDEAIA
>134070961  bases 421,440 only
LVRKTLSMFADIAAQDEAIA
>134070961  bases 421,440 only
LVRKTLSMFADIAAQDEAIA
>134070961  bases 461,480 only
YTKFWELYGKHLRLGVMLDS
>134070961  bases 461,480 only
YTKFWELYGKHLRLGVMLDS
>134070961  bases 461,480 only
YTKFWELYGKHLRLGVMLDS
>134070961  bases 501,520 only
YISLQTYVDRMKKGQKGIYY
>134070961  bases 501,520 only
YISLQTYVDRMKKGQKGIYY
>134070961  bases 501,520 only
YISLQTYVDRMKKGQKGIYY
>134070961  bases 521,540 only
LSGDSVARIKKSPVLEDAVN
>134070961  bases 521,540 only
LSGDSVARIKKSPVLEDAVN
>134070961  bases 541,560 only
HDVEVIFMTDAIDEYVVSQL
>134070961  bases 541,560 only
HDVEVIFMTDAIDEYVVSQL
>134070961  bases 601,620 only
THLRALFGYSEVRKVILTKR
>134070961  bases 641,660 only
SIMRGQSMSLANQQMTAERV
>134070961  bases 641,660 only
SIMRGQSMSLANQQMTAERV
>134070961  bases 661,680 only
LEVNYRHPLVDEMFKRFTVD
>134070961  bases 661,680 only
LEVNYRHPLVDEMFKRFTVD
>134070961  bases 661,680 only
LEVNYRHPLVDEMFKRFTVD
>134070961  bases 681,700 only
EDDEVATDIAWVLYDTANLQ
>134070961  bases 681,700 only
EDDEVATDIAWVLYDTANLQ
>134070961  bases 681,700 only
EDDEVATDIAWVLYDTANLQ
>134070961  bases 701,720 only
AEFPVADVAAYSKRINRLLR
>134070961  bases 701,720 only
AEFPVADVAAYSKRINRLLR
>134070961  bases 701,720 only
AEFPVADVAAYSKRINRLLR
>134070961  bases 721,740 only
SSVDLSADDSLLPPDDAEYT
>134070961  bases 721,740 only
SSVDLSADDSLLPPDDAEYT
>1345849  bases 71,90 only
GDAKKKKDGKKAEPKNPREN
>1345849  bases 124,143 only
DRAAGQPAGDRADGQPAGDR
>1345849  bases 289,308 only
GANAPNEKSVKEYLDKVRAT
>1345849  bases 289,308 only
GANAPNEKSVKEYLDKVRAT
>1345849  bases 299,318 only
KEYLDKVRATVGTEWTPCSV
>1345849  bases 316,335 only
CSVTCGVGVRVRRRVNAANK
>1345849  bases 316,335 only
CSVTCGVGVRVRRRVNAANK
>1345849  bases 319,338 only
TCGVGVRVRRRVNAANKKPE
>1345849  bases 319,338 only
TCGVGVRVRRRVNAANKKPE
>1345849  bases 329,348 only
RVNAANKKPEDLTLNDLETD
>1345849  bases 329,348 only
RVNAANKKPEDLTLNDLETD
>1345849  bases 332,351 only
AANKKPEDLTLNDLETDVCT
>1345849  bases 339,358 only
DLTLNDLETDVCTMDKCAGI
>1346586  bases 43,53 only
YSLFHKEKMIL
>1346587  bases 38,58 only
AVLTGYSLFQKEKMVLNEGTS
>1346587  bases 41,55 only
TGYSLFQKEKMVLNE
>1346587  bases 42,61 only
GYSLFQKEKMVLNEGTSGTA
>1346587  bases 42,61 only
GYSLFQKEKMVLNEGTSGTA
>1346587  bases 42,61 only
GYSLFQKEKMVLNEGTSGTA
>1346587  bases 42,61 only
GYSLFQKEKMVLNEGTSGTA
>1346587  bases 62,76 only
VTTSTPGSKGSVASG
>1346587  bases 107,121 only
NSRRTNPSDNSSDSD
>1346587  bases 110,124 only
RTNPSDNSSDSDAKS
>1346587  bases 1282,1301 only
EVLYLKPLAGVYRSLKKQLE
>1346587  bases 1282,1301 only
EVLYLKPLAGVYRSLKKQLE
>13508497  bases 3207,3222 only
EEVVGEEKLVSEEIVT
>13508497  bases 3215,3230 only
LVSEEIVTEEGSVAQE
>13508497  bases 3223,3238 only
EEGSVAQEIVEEDAPA
>1352334  bases 1065,1072 only
EYKVNERE
>1352334  bases 1066,1073 only
YKVNERED
>1352334  bases 1067,1074 only
KVNEREDE
>1352334  bases 1068,1075 only
VNEREDER
>1352334  bases 1069,1076 only
NEREDERT
>1352334  bases 1069,1076 only
NEREDERT
>1352334  bases 1074,1081 only
ERTLTKEY
>1352334  bases 1074,1081 only
ERTLTKEY
>1352334  bases 1080,1087 only
EYEDIVLK
>1352334  bases 1080,1087 only
EYEDIVLK
>1352334  bases 1081,1088 only
YEDIVLKS
>1352334  bases 1082,1089 only
EDIVLKSH
>1352334  bases 1083,1090 only
DIVLKSHM
>1352334  bases 1084,1091 only
IVLKSHMN
>1352334  bases 1085,1092 only
VLKSHMNR
>1352334  bases 1086,1093 only
LKSHMNRE
>1352334  bases 1087,1094 only
KSHMNRES
>1352334  bases 1088,1103 only
SHMNRESDDGELYDEN
>1352334  bases 1088,1103 only
SHMNRESDDGELYDEN
>1352334  bases 1088,1095 only
SHMNRESD
>1352334  bases 1089,1096 only
HMNRESDD
>1352334  bases 1090,1097 only
MNRESDDG
>1352334  bases 1280,1299 only
NNNFNNIPSRYNLYDKKLDL
>1352334  bases 1280,1299 only
NNNFNNIPSRYNLYDKKLDL
>135532  bases 24,33 only
YSVDDGETWE
>135532  bases 24,33 only
YSVDDGETWE
>135532  bases 24,33 only
YSVDDGETWE
>135532  bases 24,33 only
YSVDDGETWE
>135532  bases 641,652 only
DSSAHGTPSTPA
>13891934  bases 603,622 only
WGEEKRASHTTPVLMEKPYY
>13891934  bases 603,622 only
WGEEKRASHTTPVLMEKPYY
>146741246  bases 312,350 only
NENIKKLLDKINEIKNPPPANSGNTPNPLPENKKKEVEG
>146741246  bases 312,350 only
NENIKKLLDKINEIKNPPPANSGNTPNPLPENKKKEVEG
>146741246  bases 1424,1440 only
GISYYEKVLAKYKDDLE
>146741250  bases 312,349 only
NENIKKLLEDIDKIKTDAEKPTTGSKPNTLLDKNKKIE
>146741250  bases 1578,1586 only
MLNISQHQC
>146741250  bases 1579,1587 only
LNISQHQCV
>146741250  bases 1581,1589 only
ISQHQCVKK
>146741250  bases 1582,1590 only
SQHQCVKKQ
>146741250  bases 1583,1591 only
QHQCVKKQC
>146741250  bases 1584,1592 only
HQCVKKQCP
>154720595  bases 19,30 only
SGTSGPSGTSGP
>154720595  bases 22,33 only
SGPSGTSGPSGT
>160122  bases 6,23 only
EDGAGNQPGANGAGNQPG
>160122  bases 15,41 only
ANGAGNQPGANGAGNQPGANGAGNQPG
>160122  bases 15,47 only
ANGAGNQPGANGAGNQPGANGAGNQPGANGAGN
>160169  bases 7,16 only
ILSVSSFLFV
>160169  bases 68,87 only
NSRSLGENDDGNNEDNEKLR
>160169  bases 286,305 only
GNGQGHNMPNDPNRNVDENA
>160169  bases 291,310 only
HNMPNDPNRNVDENANANSA
>160169  bases 384,405 only
SVFNVVNSSIGLIMVLSFLFLN
>160200  bases 57,70 only
KIYNRNTVNRLLAD
>160200  bases 101,117 only
DPPPPNPNDPPPPNPND
>160217  bases 148,163 only
NANPNANPNANPNANP
>160217  bases 148,159 only
NANPNANPNANP
>160217  bases 148,159 only
NANPNANPNANP
>160217  bases 148,163 only
NANPNANPNANPNANP
>160217  bases 148,163 only
NANPNANPNANPNANP
>160217  bases 148,163 only
NANPNANPNANPNANP
>160217  bases 148,163 only
NANPNANPNANPNANP
>160217  bases 148,163 only
NANPNANPNANPNANP
>160217  bases 148,163 only
NANPNANPNANPNANP
>160283  bases 510,529 only
LMIKEHILAIAIYESRILKR
>160283  bases 1086,1104 only
LKSHMNRESDDGELYDENS
>160316  bases 20,39 only
VTHESYQELVKKLEALEDAV
>160537  bases 104,129 only
DEIDRMVNDAEKYKAEDEENRKRIEA
>160537  bases 104,129 only
DEIDRMVNDAEKYKAEDEENRKRIEA
>160537  bases 104,129 only
DEIDRMVNDAEKYKAEDEENRKRIEA
>160537  bases 104,129 only
DEIDRMVNDAEKYKAEDEENRKRIEA
>160537  bases 104,129 only
DEIDRMVNDAEKYKAEDEENRKRIEA
>160537  bases 104,129 only
DEIDRMVNDAEKYKAEDEENRKRIEA
>160537  bases 111,129 only
NDAEKYKAEDEENRKRIEA
>160537  bases 212,227 only
MPGGMPGGMPGGMPGG
>160683  bases 73,110 only
HSVSTVSVSQTSTSSEKQDTIQVKSALLKDYMGLKVTG
>16903152  bases 145,162 only
GDRAAGQPAGDRAAGQPA
>16973359  bases 16,35 only
SKSAKCGLIFPVGRVGGMMR
>16973359  bases 31,50 only
GGMMRRGQYARRIGASGAVY
>16973359  bases 46,65 only
SGAVYLAAVLEYLTAELLEL
>16973359  bases 61,80 only
ELLELSVKAAAQSGKKRCRL
>16973359  bases 76,95 only
KRCRLNPRTVMLAARHDDDI
>16973360  bases 91,110 only
HDDDIGTLLKNVTLSHSGVV
>1709137  bases 41,55 only
TGYGLFHKEKMILNE
>1709137  bases 64,81 only
SAQSGTSGTSGTSGTSGT
>1709137  bases 88,105 only
SAQSGTSGTSAQSGTSGT
>1709137  bases 119,133 only
GTSPSSRSNTLPRSN
>1709137  bases 129,143 only
LPRSNTSSGASPPAD
>1709137  bases 136,150 only
SGASPPADASDSDAK
>1709137  bases 143,157 only
DASDSDAKSYADLKH
>1877223  bases 5,12 only
SFSPLSSS
>1877223  bases 13,20 only
SSTRHRAR
>1877223  bases 17,24 only
HRARAFQP
>1877223  bases 21,28 only
AFQPLPPS
>1877223  bases 29,36 only
RDELNNTQ
>1877223  bases 33,40 only
NNTQNTDT
>1877223  bases 37,44 only
NTDTGREG
>1877223  bases 41,48 only
GREGERRW
>1877223  bases 45,52 only
ERRWFASR
>1877223  bases 49,56 only
FASRHFPF
>1877223  bases 53,60 only
HFPFTRLC
>1877223  bases 61,68 only
CALHHRSS
>1877225  bases 18,25 only
RVGVGRKE
>1877225  bases 22,29 only
GRKEGHPQ
>1877225  bases 26,33 only
GHPQQTFA
>1877225  bases 30,37 only
QTFADIAG
>1881817  bases 26,33 only
YSNTFINN
>1881817  bases 34,41 only
AYNMSIRR
>1881817  bases 50,57 only
TNSVGANA
>1881817  bases 50,57 only
TNSVGANA
>1881817  bases 211,218 only
PQNTSDSQ
>19423279  bases 24,34 only
YSLFQKEKMVL
>19423279  bases 24,34 only
YSLFQKEKMVL
>19697561  bases 39,57 only
NQTLEKVTRNARLVADVAG
>19697561  bases 94,108 only
PEFKTKLDGRHAVQL
>19697561  bases 114,126 only
MSHEPKTITLVPT
>21040195  bases 50,64 only
GSVTSVASVASVASV
>22091470  bases 109,124 only
GSEDFVEFLEFRLMLC
>22091470  bases 109,124 only
GSEDFVEFLEFRLMLC
>2222684  bases 21,40 only
LRDNIRGITRGCVRRMARRG
>2222684  bases 31,50 only
GCVRRMARRGGVKRISTEVY
>2222684  bases 41,60 only
GVKRISTEVYEEVRRVLKAY
>2222684  bases 51,70 only
EEVRRVLKAYVEDIVRCSTA
>2222684  bases 81,100 only
TACDVVTALRKQGHILYGYA
>23321229  bases 27,34 only
SNTFINNA
>23321229  bases 34,41 only
AYNMSIRR
>23321229  bases 194,201 only
GQHGHMHG
>23508148  bases 167,191 only
YEKAKNAYQKANQAVLKAKEASSYD
>23508148  bases 302,354 only
NLISKNQNNNEKNVKEAAESIMKTLAGLIKGNNQIDSTLKDLVEELSKYFKNH
>23508148  bases 302,354 only
NLISKNQNNNEKNVKEAAESIMKTLAGLIKGNNQIDSTLKDLVEELSKYFKNH
>23612827  bases 504,519 only
VEKSTGKQNHITITND
>23612827  bases 504,519 only
VEKSTGKQNHITITND
>23612827  bases 504,519 only
VEKSTGKQNHITITND
>23612827  bases 523,538 only
LSQDEIDRMVNDAEKY
>23612827  bases 534,549 only
DAEKYKAEDEENRKRI
>23612827  bases 534,549 only
DAEKYKAEDEENRKRI
>23612827  bases 534,549 only
DAEKYKAEDEENRKRI
>23612827  bases 542,557 only
DEENRKRIEARNSLEN
>23612827  bases 550,565 only
EARNSLENYCYGVKSS
>23612827  bases 550,565 only
EARNSLENYCYGVKSS
>23612827  bases 550,565 only
EARNSLENYCYGVKSS
>23612827  bases 560,575 only
YGVKSSLEDQKIKEKL
>23612827  bases 560,585 only
YGVKSSLEDQKIKEKLQPAEIETCMK
>23612827  bases 560,575 only
YGVKSSLEDQKIKEKL
>23612827  bases 560,575 only
YGVKSSLEDQKIKEKL
>23612827  bases 574,589 only
KLQPAEIETCMKTITT
>23612827  bases 596,613 only
KNQLAGKDEYEAKQKEAE
>23612827  bases 596,613 only
KNQLAGKDEYEAKQKEAE
>23612827  bases 610,625 only
KEAESVCAPIMSKIYQ
>23612827  bases 610,625 only
KEAESVCAPIMSKIYQ
>23612827  bases 621,636 only
SKIYQDAAGAAGGMPG
>23612827  bases 621,636 only
SKIYQDAAGAAGGMPG
>23612827  bases 621,636 only
SKIYQDAAGAAGGMPG
>23612827  bases 636,653 only
GGMPGGMPGGMPGGMNFP
>23612827  bases 663,677 only
GNAPAGSGPTVEEVD
>23612827  bases 663,677 only
GNAPAGSGPTVEEVD
>23612827  bases 663,677 only
GNAPAGSGPTVEEVD
>23619298  bases 241,263 only
TASCGVWDEWSPCSVTCGKGTRS
>23619298  bases 251,265 only
SPCSVTCGKGTRSRK
>23619298  bases 451,465 only
DNNGNRHVPNSEDRE
>23619298  bases 461,485 only
SEDRETRPHGRNNENRSYNRKHNNT
>2462643  bases 27,34 only
SNTFINNA
>2462643  bases 27,34 only
SNTFINNA
>2462643  bases 27,34 only
SNTFINNA
>2462643  bases 27,34 only
SNTFINNA
>2462643  bases 27,34 only
SNTFINNA
>2462643  bases 27,34 only
SNTFINNA
>2462643  bases 27,34 only
SNTFINNA
>2462643  bases 27,34 only
SNTFINNA
>2462643  bases 27,34 only
SNTFINNA
>2462643  bases 58,65 only
PNADTIAS
>2462643  bases 58,65 only
PNADTIAS
>2462643  bases 59,66 only
NADTIASG
>2462643  bases 59,66 only
NADTIASG
>2462643  bases 93,107 only
DTIASGSQRSTNSAS
>2462643  bases 93,107 only
DTIASGSQRSTNSAS
>2462643  bases 199,206 only
QHGHMHGS
>2462643  bases 199,206 only
QHGHMHGS
>2462643  bases 199,206 only
QHGHMHGS
>2462643  bases 199,206 only
QHGHMHGS
>2462643  bases 199,206 only
QHGHMHGS
>2462643  bases 213,220 only
NTSDSQKE
>2462643  bases 213,220 only
NTSDSQKE
>2462643  bases 230,237 only
GAATSLLS
>2462643  bases 231,238 only
AATSLLSN
>2462643  bases 234,241 only
SLLSNSSN
>2462643  bases 235,242 only
LLSNSSNI
>2462643  bases 236,243 only
LSNSSNIA
>2462643  bases 237,244 only
SNSSNIAS
>246923  bases 329,344 only
EEGPVDEEIVQEEGTV
>246923  bases 337,352 only
IVQEEGTVTEEIIQGE
>2558930  bases 1,24 only
HERAKNAYQKANQAVLKAKEASSY
>2558930  bases 37,64 only
PEHKKEENMLSHLYVSSKDKENISKENE
>2827751  bases 55,69 only
DGANTQVVAKPADAV
>2827751  bases 55,69 only
DGANTQVVAKPADAV
>2827751  bases 62,76 only
VAKPADAVSTQSAKN
>2827751  bases 76,90 only
NPPGATVPSGTASTK
>2827751  bases 83,97 only
PSGTASTKGAIRSPG
>2827751  bases 90,104 only
KGAIRSPGAANPSDD
>2827751  bases 90,104 only
KGAIRSPGAANPSDD
>294129  bases 27,44 only
GSSSNTRVLNELNYDNAG
>294129  bases 50,74 only
ELEMNYYGKQENWYSLKKNSRSLGE
>294129  bases 65,85 only
LKKNSRSLGENDDGNNNNGDN
>294129  bases 80,99 only
NNNGDNGREGKDEDKRDGNN
>294129  bases 148,159 only
NANPNANPNANP
>294169  bases 611,620 only
FDFSGVVEGQ
>294176  bases 443,453 only
EYVDEKERQGE
>294176  bases 467,477 only
GESFTYEKSEV
>32814691  bases 13,24 only
PSPFGQAAAGDK
>34485907  bases 15,22 only
LCCCLTAC
>34485907  bases 15,22 only
LCCCLTAC
>34485907  bases 15,22 only
LCCCLTAC
>34485907  bases 17,24 only
CCLTACTT
>34485907  bases 17,24 only
CCLTACTT
>34485907  bases 17,24 only
CCLTACTT
>34485907  bases 19,26 only
LTACTTAN
>34485907  bases 19,26 only
LTACTTAN
>34485907  bases 19,26 only
LTACTTAN
>34485907  bases 21,28 only
ACTTANGG
>34485907  bases 21,28 only
ACTTANGG
>34485907  bases 21,28 only
ACTTANGG
>34485907  bases 23,30 only
TTANGGST
>34485907  bases 23,30 only
TTANGGST
>34485907  bases 23,30 only
TTANGGST
>34485907  bases 25,32 only
ANGGSTSS
>34485907  bases 25,32 only
ANGGSTSS
>34485907  bases 25,32 only
ANGGSTSS
>34485907  bases 27,34 only
GGSTSSTP
>34485907  bases 27,34 only
GGSTSSTP
>34485907  bases 27,34 only
GGSTSSTP
>34485907  bases 46,55 only
EAPSQPGASS
>34485907  bases 46,55 only
EAPSQPGASS
>34485907  bases 46,55 only
EAPSQPGASS
>34485907  bases 51,60 only
PGASSGEAEA
>34485907  bases 51,60 only
PGASSGEAEA
>34485907  bases 56,66 only
GEAEASSNKND
>34485907  bases 56,66 only
GEAEASSNKND
>34485907  bases 56,66 only
GEAEASSNKND
>34485907  bases 61,70 only
SSNKNDGSLS
>34485907  bases 61,70 only
SSNKNDGSLS
>34485907  bases 61,70 only
SSNKNDGSLS
>34485907  bases 67,77 only
GSLSSSAWVSA
>34485907  bases 67,77 only
GSLSSSAWVSA
>34485907  bases 67,77 only
GSLSSSAWVSA
>34525760  bases 1607,1622 only
KKYIKKLENGRSLEGV
>34525760  bases 1622,1637 only
VYVPPRRQQLCLYELF
>34525760  bases 1625,1640 only
PPRRQQLCLYELFPII
>34525760  bases 1625,1640 only
PPRRQQLCLYELFPII
>34525760  bases 1628,1643 only
RQQLCLYELFPIIIKN
>34525760  bases 1628,1643 only
RQQLCLYELFPIIIKN
>34525760  bases 1631,1646 only
LCLYELFPIIIKNEEG
>34525760  bases 1631,1646 only
LCLYELFPIIIKNEEG
>34525760  bases 1634,1649 only
YELFPIIIKNEEGMEK
>34525760  bases 1634,1649 only
YELFPIIIKNEEGMEK
>34525760  bases 1637,1652 only
FPIIIKNEEGMEKAKE
>34525760  bases 1637,1652 only
FPIIIKNEEGMEKAKE
>34525760  bases 1640,1655 only
IIKNEEGMEKAKEELL
>34525760  bases 1640,1655 only
IIKNEEGMEKAKEELL
>34525760  bases 1643,1658 only
NEEGMEKAKEELLETL
>34525760  bases 1643,1658 only
NEEGMEKAKEELLETL
>34525760  bases 1664,1679 only
REAYYLWKQYNPTGKG
>34525760  bases 1667,1682 only
YYLWKQYNPTGKGIDD
>34525760  bases 1685,1700 only
KKACCAIRGSFYDLED
>34525760  bases 1688,1703 only
CCAIRGSFYDLEDIIK
>34525760  bases 1691,1706 only
IRGSFYDLEDIIKGND
>34525760  bases 1691,1706 only
IRGSFYDLEDIIKGND
>34525760  bases 1694,1709 only
SFYDLEDIIKGNDLVH
>34525760  bases 1694,1709 only
SFYDLEDIIKGNDLVH
>34525760  bases 1717,1732 only
DSKLNEIFGSSDTNDI
>34525760  bases 1741,1756 only
WWENETITNGTDRKTI
>34525760  bases 1749,1764 only
NGTDRKTIRQLVWDAM
>34525760  bases 1757,1772 only
RQLVWDAMQSGVRYAV
>34525760  bases 1757,1772 only
RQLVWDAMQSGVRYAV
>34525760  bases 1765,1780 only
QSGVRYAVEEKNENFP
>34525760  bases 1765,1780 only
QSGVRYAVEEKNENFP
>34525760  bases 1773,1788 only
EEKNENFPLCMGVEHI
>34525760  bases 1773,1788 only
EEKNENFPLCMGVEHI
>34525760  bases 1781,1796 only
LCMGVEHIGIAKPQFI
>34525760  bases 1781,1796 only
LCMGVEHIGIAKPQFI
>34525760  bases 1789,1804 only
GIAKPQFIRWLEEWTN
>34525760  bases 1789,1804 only
GIAKPQFIRWLEEWTN
>34525760  bases 1797,1812 only
RWLEEWTNEFCEKYTK
>34525760  bases 1797,1812 only
RWLEEWTNEFCEKYTK
>34525760  bases 1805,1820 only
EFCEKYTKYFEDMKSK
>34525760  bases 1805,1820 only
EFCEKYTKYFEDMKSK
>34525760  bases 1813,1828 only
YFEDMKSKCDPPKRAD
>34525760  bases 1813,1828 only
YFEDMKSKCDPPKRAD
>34525760  bases 1821,1836 only
CDPPKRADTCGDNSNI
>34525760  bases 1821,1836 only
CDPPKRADTCGDNSNI
>34525760  bases 1829,1844 only
TCGDNSNIECKKACAN
>34525760  bases 1829,1844 only
TCGDNSNIECKKACAN
>34525760  bases 1837,1852 only
ECKKACANYTNWLNPK
>34525760  bases 1837,1852 only
ECKKACANYTNWLNPK
>34525760  bases 1845,1860 only
YTNWLNPKRIEWNGMS
>34525760  bases 1845,1860 only
YTNWLNPKRIEWNGMS
>34525760  bases 1853,1868 only
RIEWNGMSNYYNKIYR
>34525760  bases 1853,1868 only
RIEWNGMSNYYNKIYR
>34525760  bases 1861,1876 only
NYYNKIYRKSNKESEG
>34525760  bases 1861,1876 only
NYYNKIYRKSNKESEG
>34525760  bases 1869,1884 only
KSNKESEGGKDYSMIM
>34525760  bases 1869,1884 only
KSNKESEGGKDYSMIM
>34525760  bases 1877,1892 only
GKDYSMIMAPTVIDYL
>34525760  bases 1877,1892 only
GKDYSMIMAPTVIDYL
>34525760  bases 1885,1900 only
APTVIDYLNKRCHGEI
>34525760  bases 1885,1900 only
APTVIDYLNKRCHGEI
>34525760  bases 1893,1908 only
NKRCHGEINGNYICCS
>34525760  bases 1893,1908 only
NKRCHGEINGNYICCS
>34525760  bases 1901,1916 only
NGNYICCSCKNIGAYN
>34525760  bases 1901,1916 only
NGNYICCSCKNIGAYN
>34525760  bases 1909,1924 only
CKNIGAYNTTSGTVNK
>34525760  bases 1909,1924 only
CKNIGAYNTTSGTVNK
>34525760  bases 1917,1932 only
TTSGTVNKKLQKKETE
>34525760  bases 1917,1932 only
TTSGTVNKKLQKKETE
>34525760  bases 1957,1972 only
HKMKCTEVYLEHVEEQ
>34525760  bases 1957,1972 only
HKMKCTEVYLEHVEEQ
>34525760  bases 1965,1980 only
YLEHVEEQLNEIDNAI
>34525760  bases 1965,1980 only
YLEHVEEQLNEIDNAI
>34525760  bases 1973,1989 only
LNEIDNAIKDYKLYPLD
>34525760  bases 1973,1989 only
LNEIDNAIKDYKLYPLD
>34922482  bases 1,20 only
MATTYEEFSAKLDRLGEEFN
>34922482  bases 1,20 only
MATTYEEFSAKLDRLGEEFN
>34922482  bases 16,35 only
GEEFNRKMQEQNAKFFADKP
>34922482  bases 16,35 only
GEEFNRKMQEQNAKFFADKP
>34922482  bases 31,50 only
FADKPDESTLSPEMKEHYEK
>34922482  bases 31,50 only
FADKPDESTLSPEMKEHYEK
>34922482  bases 46,65 only
EHYEKFERMIKEHTEKFNKK
>34922482  bases 46,65 only
EHYEKFERMIKEHTEKFNKK
>34922482  bases 61,80 only
KFNKKMHEHSEHFKQKFAEL
>34922482  bases 61,80 only
KFNKKMHEHSEHFKQKFAEL
>34922482  bases 76,92 only
KFAELLEQQKAAQYPSK
>34922482  bases 76,92 only
KFAELLEQQKAAQYPSK
>34922663  bases 76,92 only
KFAELLEQQKNAQFPGK
>3668350  bases 46,65 only
EHYDKFERMIKEHTEKFNKK
>3668350  bases 46,65 only
EHYDKFERMIKEHTEKFNKK
>3845107  bases 576,621 only
IKTMNTQISTLKNDVHLLNEQIDKLNNEKGTLNSKISELNVQIMDL
>3845107  bases 576,621 only
IKTMNTQISTLKNDVHLLNEQIDKLNNEKGTLNSKISELNVQIMDL
>3845107  bases 999,1023 only
LLSKDKEIEEKNKKIKELNNDIKKL
>3845107  bases 1252,1276 only
LDENEDNIKKMKSKIDDMEKEIKYR
>410748  bases 181,195 only
LGRSGGDIIKKMQTL
>410748  bases 195,202 only
LWDEIMDI
>410748  bases 196,203 only
WDEIMDIN
>410748  bases 197,204 only
DEIMDINK
>410748  bases 198,205 only
EIMDINKR
>410748  bases 205,212 only
RKYDSLKE
>410748  bases 207,214 only
YDSLKEKL
>410748  bases 219,226 only
SQYKVQYD
>410748  bases 220,227 only
QYKVQYDM
>410748  bases 221,228 only
YKVQYDMP
>410748  bases 223,230 only
VQYDMPKE
>410748  bases 224,231 only
QYDMPKEA
>410748  bases 225,232 only
YDMPKEAY
>410748  bases 226,233 only
DMPKEAYE
>410748  bases 227,234 only
MPKEAYES
>410748  bases 228,235 only
PKEAYESK
>410748  bases 229,236 only
KEAYESKW
>410748  bases 230,237 only
EAYESKWT
>410748  bases 231,238 only
AYESKWTQ
>410748  bases 232,239 only
YESKWTQC
>410748  bases 700,714 only
SLRWIFKHVAKTHLK
>410748  bases 893,924 only
EENVEHDAEENVEHDAEENVEHDAEENVEHDA
>410748  bases 893,916 only
EENVEHDAEENVEHDAEENVEHDA
>410748  bases 893,924 only
EENVEHDAEENVEHDAEENVEHDAEENVEHDA
>410748  bases 893,924 only
EENVEHDAEENVEHDAEENVEHDAEENVEHDA
>410748  bases 893,924 only
EENVEHDAEENVEHDAEENVEHDAEENVEHDA
>410748  bases 893,908 only
EENVEHDAEENVEHDA
>410748  bases 893,924 only
EENVEHDAEENVEHDAEENVEHDAEENVEHDA
>410748  bases 893,924 only
EENVEHDAEENVEHDAEENVEHDAEENVEHDA
>410748  bases 917,940 only
EENVEHDAEENVEHDAEENVEENV
>410748  bases 963,986 only
EENVEENVEENVEENVEENVEENV
>436146  bases 101,107 only
MGFGLFD
>436146  bases 101,107 only
MGFGLFD
>436146  bases 101,107 only
MGFGLFD
>47117826  bases 42,61 only
GYSLFQKEKMVLNEGTSGTA
>47117826  bases 42,61 only
GYSLFQKEKMVLNEGTSGTA
>47117826  bases 69,83 only
SSGSVTSGGSVASVA
>499325  bases 41,60 only
VIKHNRFLSEYQSNFLGGGY
>499325  bases 41,60 only
VIKHNRFLSEYQSNFLGGGY
>499325  bases 521,540 only
KSMINAYLDKLDLETVRKIH
>499325  bases 521,540 only
KSMINAYLDKLDLETVRKIH
>510184  bases 197,220 only
ERRAKEKLQEQQRDLEQRKADTKK
>546454  bases 23,39 only
SASAEPHKAAVDVGPLS
>546454  bases 23,39 only
SASAEPHKAAVDVGPLS
>546454  bases 23,43 only
SASAEPHKAAVDVGPLSVGPQ
>546454  bases 40,48 only
VGPQSVGPL
>546454  bases 40,48 only
VGPQSVGPL
>552179  bases 80,101 only
TFNTHEEALNVLKNIKNLIDTS
>552179  bases 87,100 only
ALNVLKNIKNLIDT
>552179  bases 155,169 only
ENFQGNNNMNNYNFY
>552179  bases 165,178 only
NYNFYNNNSSNNNN
>552179  bases 186,200 only
NNFMNRNMKNKNMNN
>552179  bases 211,225 only
MMMNMNFNNNQQMNN
>552179  bases 231,245 only
QNNFMLNNNNNYNNN
>552179  bases 251,265 only
DMYRDGEMSPNHLNN
>552179  bases 261,275 only
NHLNNNNNNINNNNN
>552179  bases 271,284 only
NNNNNNNNNNNNNN
>552179  bases 280,295 only
NNNNNNVMFRQNNSHL
>552179  bases 305,319 only
SLEDVENVDGLSLWE
>552179  bases 352,368 only
ITIMKKQNKMDLVEVTY
>552179  bases 365,379 only
EVTYLFSTYLVNGQT
>552179  bases 375,389 only
VNGQTLIYSNISVVL
>552179  bases 405,420 only
NSGFGFVSYDNVISAQ
>552213  bases 12,26 only
TGYGLFHKEKMLLNE
>552213  bases 14,24 only
YGLFHKEKMLL
>552213  bases 14,24 only
YGLFHKEKMLL
>552214  bases 26,40 only
DGANTQVVAKPVPAV
>56342145  bases 35,55 only
LNELNYDNAGTNLYNELEMNY
>57015271  bases 153,184 only
GNAAGNAAGNDAGNAAGNAAGNAAGNAAGNAA
>5911418  bases 31,50 only
LSPRIRKVGDIEFHACSDYI
>59798920  bases 409,428 only
DNILVKMFKTNENNDKSELI
>59798920  bases 409,428 only
DNILVKMFKTNENNDKSELI
>59798920  bases 589,608 only
DQGNCDTSWIFASKYHLETI
>59798920  bases 589,608 only
DQGNCDTSWIFASKYHLETI
>600762  bases 8,17 only
DQHIEKYLKT
>600762  bases 41,60 only
IKPGSANKPKDQLDYANDIE
>6525238  bases 238,262 only
LVAQKEEFEYDENMEKAKQDKKKAL
>6650199  bases 15,34 only
ADPEYRKHLEVFHKILTNTD
>6683943  bases 47,57 only
YWTPINKKEFL
>6683943  bases 198,211 only
PKNTLTPLEELYPT
>6683943  bases 202,210 only
LTPLEELYP
>6683943  bases 736,752 only
LATRLMKKFKAEIRDFF
>6942178  bases 1,20 only
MATTYEEFAAKLDRLDEEFN
>6942178  bases 1,20 only
MATTYEEFAAKLDRLDEEFN
>6942178  bases 16,35 only
DEEFNKKMQEQNAKFFADKP
>6942178  bases 16,35 only
DEEFNKKMQEQNAKFFADKP
>70873158  bases 1,16 only
MATTLEEFSAKLDRLD
>70873158  bases 13,28 only
DRLDAEFAKKMEEQNK
>70873158  bases 25,40 only
EQNKKFFADKPDESTL
>70873158  bases 36,50 only
DESTLSPEMKEHYEK
>70873158  bases 50,66 only
KFEKMIQEHTDKFNKKM
>70873158  bases 62,79 only
FNKKMHEHSEHFKAKFAE
>71424607  bases 882,899 only
HSTLSDASEDMEESSSHS
>71424607  bases 900,917 only
ATLTSDEQTVDPEERKDT
>72004080  bases 356,375 only
NIDRIYDKNLLMIKEHILAI
>74766345  bases 190,216 only
EKLQEQQSDLEQERLAKEKLQEQQSDL
>74766345  bases 190,216 only
EKLQEQQSDLEQERLAKEKLQEQQSDL
>74766345  bases 190,216 only
EKLQEQQSDLEQERLAKEKLQEQQSDL
>74766345  bases 190,216 only
EKLQEQQSDLEQERLAKEKLQEQQSDL
>74766345  bases 190,216 only
EKLQEQQSDLEQERLAKEKLQEQQSDL
>74766345  bases 190,216 only
EKLQEQQSDLEQERLAKEKLQEQQSDL
>74766345  bases 190,216 only
EKLQEQQSDLEQERLAKEKLQEQQSDL
>74766345  bases 190,216 only
EKLQEQQSDLEQERLAKEKLQEQQSDL
>74766345  bases 211,244 only
EQQSDLEQERLAKEKLQEQQSDLEQERRAKEKLQ
>74766345  bases 1742,1760 only
HTLETVNISDVNDFQISKY
>74766345  bases 1778,1796 only
DDEDLDEFKPIVQYDNFQD
>74766345  bases 1797,1816 only
EENIGIYKELEDLIEKNENL
>74766345  bases 1817,1834 only
DDLDEGIEKSSEELSEEK
>74766345  bases 1835,1849 only
IKKGKKYEKTKDNNF
>74766345  bases 1850,1857 only
KPNDKSLY
>74766345  bases 1888,1909 only
DNEILQIVDELSEDITKYFMKL
>74766420  bases 182,201 only
EVLYLKPLAGVYRSLKKQLE
>74766420  bases 182,201 only
EVLYLKPLAGVYRSLKKQLE
>74766420  bases 490,508 only
EDSGSNGKKITCECTKPDS
>74835280  bases 140,159 only
NANPNANPNANPNANPNANP
>74862761  bases 161,180 only
KMNMLKENVDYIQKNQNLFK
>74862761  bases 161,180 only
KMNMLKENVDYIQKNQNLFK
>758136  bases 16,35 only
SCVGVWQNERVDIIANDQGN
>758136  bases 46,65 only
DSERLIGDAAKNQVAMNPHN
>758136  bases 76,95 only
RKFNDSVVQSDMKHWPFKVT
>758136  bases 91,110 only
PFKVTTKGADKPVISVQYRG
>758136  bases 91,110 only
PFKVTTKGADKPVISVQYRG
>758136  bases 106,125 only
VQYRGEEKTFTPEEISSMVL
>758136  bases 121,140 only
SSMVLLKMKETAEAYLGKQV
>758136  bases 136,155 only
LGKQVKKAVVTVPAYFNDSQ
>758136  bases 166,185 only
AGLEVLRIINEPTRAIAYGL
>758136  bases 166,185 only
AGLEVLRIINEPTRAIAYGL
>758136  bases 181,200 only
IAYGLDKGDDGKERNVLIFD
>758136  bases 196,215 only
VLIFDLGGGTFDVTLLTIDG
>758136  bases 211,230 only
LTIDGGIFEVKATNGDTHLG
>758136  bases 226,245 only
DTHLGGEDFDNRLVTFFTEE
>758136  bases 241,260 only
FFTEEFKRKNKGKNLASSHR
>758136  bases 241,260 only
FFTEEFKRKNKGKNLASSHR
>758136  bases 241,260 only
FFTEEFKRKNKGKNLASSHR
>758136  bases 271,290 only
RAKRTLSSATQATIEIDALF
>758136  bases 286,305 only
IDALFENVDFQATITRARFE
>758136  bases 301,320 only
RARFEELCGDLFRSTIQPVE
>758136  bases 316,335 only
IQPVERVLQDAKMDKRSVHD
>758136  bases 361,380 only
LNKSINPDEAVAYGAAVQAF
>758136  bases 376,395 only
AVQAFILTGGKSKQTEGLLL
>758136  bases 391,410 only
EGLLLLDVTPLTLGIETAGG
>758136  bases 406,425 only
ETAGGVMTALIKRNTTIPTK
>758136  bases 466,485 only
IPPAPRGLPQIEVTFDLDAN
>758136  bases 466,485 only
IPPAPRGLPQIEVTFDLDAN
>758136  bases 481,500 only
DLDANGILNVSAEEKGTGKR
>758136  bases 496,515 only
GTGKRNQITITNDKGRLSKD
>758136  bases 554,603 only
TLSDSNVSGKLEDSDKATLNKEIDVVLEWLSSNQEAAKEEYEHKQKELES
>758136  bases 556,575 only
SDSNVSGKLEDSDKATLNKE
>758136  bases 571,590 only
TLNKEIDVVLEWLSSNQEAA
>7689258  bases 141,160 only
GVGAGGGDQNNLIGQFGVGF
>7689258  bases 141,160 only
GVGAGGGDQNNLIGQFGVGF
>7689258  bases 141,160 only
GVGAGGGDQNNLIGQFGVGF
>7689258  bases 241,260 only
PIYVQEEVEVASTAATPEPA
>7689258  bases 241,260 only
PIYVQEEVEVASTAATPEPA
>7689258  bases 241,260 only
PIYVQEEVEVASTAATPEPA
>7689258  bases 261,280 only
AEEGSLDEGAVEEDPDKEGD
>7689258  bases 301,320 only
TRPIGNVTEEEYHTFYKAFS
>7689258  bases 301,320 only
TRPIGNVTEEEYHTFYKAFS
>7689258  bases 301,320 only
TRPIGNVTEEEYHTFYKAFS
>7689258  bases 341,360 only
DSILFVPTTVDPASFSDDNS
>7689258  bases 341,360 only
DSILFVPTTVDPASFSDDNS
>7689258  bases 561,580 only
TDFAGKKLINLAKEGVQLEE
>7689258  bases 561,580 only
TDFAGKKLINLAKEGVQLEE
>7689258  bases 621,640 only
MTNEAFLVSSGENQITARLA
>7689258  bases 621,640 only
MTNEAFLVSSGENQITARLA
>7689258  bases 741,760 only
VSDTEAEEEEEQPKVDANAD
>7689258  bases 741,760 only
VSDTEAEEEEEQPKVDANAD
>7689258  bases 752,771 only
QPKVDANADEEAEAVGEDDL
>90822911  bases 28,42 only
VTTSTPGSKGSVTSG
>914919  bases 585,601 only
FFWMWVHDMLIDSIKWR
>914919  bases 629,638 only
KWVEQKKTEW
>914919  bases 641,652 only
IKDHFRKQKDIP
>929796  bases 1613,1621 only
CVKKQCPEN
>929796  bases 1614,1622 only
VKKQCPENS
>929796  bases 1615,1623 only
KKQCPENSG
>929796  bases 1616,1624 only
KQCPENSGC
>929796  bases 1617,1625 only
QCPENSGCF
>929796  bases 1618,1626 only
CPENSGCFR
>929796  bases 1619,1627 only
PENSGCFRH
>929796  bases 1620,1628 only
ENSGCFRHL
>929796  bases 1621,1629 only
NSGCFRHLD
>929796  bases 1622,1630 only
SGCFRHLDE
>929796  bases 1623,1631 only
GCFRHLDER
>929796  bases 1624,1632 only
CFRHLDERE
>929796  bases 1627,1635 only
HLDEREECK
>929796  bases 1628,1636 only
LDEREECKC
>929796  bases 1629,1637 only
DEREECKCL
>929796  bases 1630,1638 only
EREECKCLL
>929796  bases 1631,1639 only
REECKCLLN
>929796  bases 1632,1640 only
EECKCLLNY
>929796  bases 1633,1641 only
ECKCLLNYK
>929796  bases 1634,1642 only
CKCLLNYKQ
>929796  bases 1635,1643 only
KCLLNYKQE
>929796  bases 1636,1644 only
CLLNYKQEG
>929796  bases 1640,1648 only
YKQEGDKCV
>929796  bases 1641,1649 only
KQEGDKCVE
>929796  bases 1642,1650 only
QEGDKCVEN
>929796  bases 1643,1651 only
EGDKCVENP
>929796  bases 1644,1652 only
GDKCVENPN
>929796  bases 1645,1653 only
DKCVENPNP
>929796  bases 1646,1654 only
KCVENPNPT
>929796  bases 1647,1655 only
CVENPNPTC
>929796  bases 1648,1656 only
VENPNPTCN
>929796  bases 1649,1657 only
ENPNPTCNE
>929796  bases 1653,1661 only
PTCNENNGG
>929796  bases 1654,1662 only
TCNENNGGC
>929796  bases 1655,1663 only
CNENNGGCD
>929796  bases 1657,1665 only
ENNGGCDAD
>929796  bases 1660,1668 only
GGCDADATC
>929796  bases 1661,1669 only
GCDADATCT
>929796  bases 1662,1670 only
CDADATCTE
>929796  bases 1663,1671 only
DADATCTEE
>929796  bases 1664,1672 only
ADATCTEED
>929796  bases 1665,1673 only
DATCTEEDS
>929796  bases 1666,1674 only
ATCTEEDSG
>929796  bases 1667,1675 only
TCTEEDSGS
>929796  bases 1668,1676 only
CTEEDSGSS
>929796  bases 1669,1677 only
TEEDSGSSR
>929796  bases 1672,1680 only
DSGSSRKKI
>929796  bases 1673,1681 only
SGSSRKKIT
>929796  bases 1674,1682 only
GSSRKKITC
>929796  bases 1675,1683 only
SSRKKITCE
>929796  bases 1676,1684 only
SRKKITCEC
>929796  bases 1677,1685 only
RKKITCECT
>929796  bases 1678,1686 only
KKITCECTK
>929796  bases 1679,1687 only
KITCECTKP
>929796  bases 1680,1688 only
ITCECTKPD
>929796  bases 1681,1689 only
TCECTKPDS
>929796  bases 1682,1690 only
CECTKPDSY
>929796  bases 1683,1691 only
ECTKPDSYP
>929796  bases 1686,1694 only
KPDSYPLFD
>929796  bases 1688,1696 only
DSYPLFDGI
>929796  bases 1689,1697 only
SYPLFDGIF
>929796  bases 1690,1698 only
YPLFDGIFC
>929796  bases 1692,1700 only
LFDGIFCSS
>929796  bases 1694,1702 only
DGIFCSSSN
>929796  bases 1695,1703 only
GIFCSSSNF
>929796  bases 1696,1704 only
IFCSSSNFL
>929796  bases 1700,1708 only
SSNFLGISF
>929796  bases 1701,1709 only
SNFLGISFL
>929796  bases 1703,1711 only
FLGISFLLI
>929796  bases 1707,1715 only
SFLLILMLI
>929796  bases 1708,1716 only
FLLILMLIL
>929796  bases 1709,1717 only
LLILMLILY
>929796  bases 1711,1719 only
ILMLILYSF
>929796  bases 1712,1720 only
LMLILYSFI
>929798  bases 1594,1602 only
CTKPDSYPL
>929798  bases 1595,1603 only
TKPDSYPLF
>929798  bases 1597,1605 only
PDSYPLFDG
>929798  bases 1601,1609 only
PLFDGIFCS
>929798  bases 1603,1611 only
FDGIFCSSS
>929798  bases 1607,1615 only
FCSSSNFLG
>929798  bases 1608,1616 only
CSSSNFLGI
>929798  bases 1612,1620 only
NFLGISFLL
>929798  bases 1614,1622 only
LGISFLLIL
>929798  bases 1615,1623 only
GISFLLILM
>929798  bases 1616,1624 only
ISFLLILML
>929798  bases 1620,1628 only
LILMLILYS
>94420804  bases 118,134 only
GISYYEKVLAKYKDDLE
>94420804  bases 274,281 only
GKFQDMLN
>94420804  bases 279,286 only
MLNISQHQ
>94420804  bases 280,287 only
LNISQHQC
>94420804  bases 281,288 only
NISQHQCV
>94420804  bases 283,290 only
SQHQCVKK
>94420804  bases 284,291 only
QHQCVKKQ
>94420804  bases 285,292 only
HQCVKKQC
>94420804  bases 288,295 only
VKKQCPEN
>94420804  bases 290,297 only
KQCPENSG
>94420804  bases 291,298 only
QCPENSGC
>94420804  bases 305,312 only
REECKCLL
>94420804  bases 306,313 only
EECKCLLN
>94420804  bases 307,314 only
ECKCLLNY
>94420804  bases 308,315 only
CKCLLNYK
>94420804  bases 309,316 only
KCLLNYKQ
>94420804  bases 310,317 only
CLLNYKQE
>94730397  bases 21,35 only
KNESKYSNTFINNAY
>94730397  bases 21,31 only
KNESKYSNTFI
>94730397  bases 21,40 only
KNESKYSNTFINNAYNMSIR
>94730397  bases 21,40 only
KNESKYSNTFINNAYNMSIR
>94730397  bases 21,35 only
KNESKYSNTFINNAY
>94730397  bases 21,40 only
KNESKYSNTFINNAYNMSIR
>94730397  bases 21,40 only
KNESKYSNTFINNAYNMSIR
>94730397  bases 22,40 only
NESKYSNTFINNAYNMSIR
>94730397  bases 22,40 only
NESKYSNTFINNAYNMSIR
>94730397  bases 25,32 only
KYSNTFIN
>94730397  bases 26,33 only
YSNTFINN
>94730397  bases 27,34 only
SNTFINNA
>94730397  bases 28,35 only
NTFINNAY
>94730397  bases 29,36 only
TFINNAYN
>94730397  bases 34,41 only
AYNMSIRR
>94730397  bases 35,42 only
YNMSIRRS
>94730397  bases 36,43 only
NMSIRRSM
>94730397  bases 146,153 only
ETQNNSNV
>94730397  bases 199,206 only
APENKGTG
>94730397  bases 200,207 only
PENKGTGQ
>94730397  bases 201,208 only
ENKGTGQH
>94730397  bases 202,209 only
NKGTGQHG
>94730397  bases 203,210 only
KGTGQHGH
>94730397  bases 204,211 only
GTGQHGHM
>94730397  bases 205,212 only
TGQHGHMH
>94730397  bases 206,213 only
GQHGHMHG
>94730397  bases 212,219 only
HGSRNNHP
>94730397  bases 221,228 only
NTSDSQKE
>94730397  bases 222,229 only
TSDSQKEC
>94730397  bases 223,230 only
SDSQKECT
>94730397  bases 224,231 only
DSQKECTD
>94730397  bases 225,232 only
SQKECTDG
>94730397  bases 226,233 only
QKECTDGN
>94730397  bases 227,234 only
KECTDGNK
>94730397  bases 228,235 only
ECTDGNKE
>94730397  bases 229,236 only
CTDGNKEN
>94730397  bases 230,237 only
TDGNKENC
>94730397  bases 231,238 only
DGNKENCG
>94730397  bases 235,242 only
ENCGAATS
>94730397  bases 236,243 only
NCGAATSL
>94730397  bases 237,244 only
CGAATSLL
>94730397  bases 241,248 only
TSLLNNSS
>94730397  bases 246,253 only
NSSNIASI
>94730397  bases 247,254 only
SSNIASIN
>94730397  bases 248,255 only
SNIASINK
>95107216  bases 34,48 only
SVASVASVASVASGG
>9918  bases 118,132 only
SGAIPPADASDSDAK
