# Supplementary material for: An assessment on epitope prediction methods for protozoa genomes
Source: BMC Bioinformatics. 2012 Nov 21;13:309. doi: 10.1186/1471-2105-13-309 (PMC3543197; doi:10.1186/1471-2105-13-309)
Supplement: Additional file 12 — CD8+ T cell non-immunogenic regions experimentally validated extracted from IEDB. This file in fasta format contains 166 CD8+ T cell non-immunogenic regions from parasite proteins experimentally validated extracted from IEDB. [file 1471-2105-13-309-S12.txt]

>117583  bases 1,10 only
MMRKLAILSV
>117583  bases 7,16 only
ILSVSSFLFV
>117583  bases 300,308 only
MPNDPNRNV
>117583  bases 368,375 only
KPKDELDY
>136153  bases 3,11 only
HLGNVKYLV
>136153  bases 80,88 only
NLNDNAIHL
>136153  bases 114,122 only
ALIIIRSLL
>136153  bases 230,238 only
FMKAVCVEV
>136153  bases 500,508 only
GIAGGLALL
>136153  bases 504,513 only
GLALLACAGL
>160691  bases 230,238 only
FMKAVCVEV
>160720  bases 6,20 only
NVKYLVIVFLIFFDL
>160720  bases 11,25 only
VIVFLIFFDLFLVNG
>160720  bases 16,30 only
IFFDLFLVNGRDVQN
>160720  bases 36,50 only
IKYREEVCNDEVDLY
>160720  bases 41,55 only
EVCNDEVDLYLLMDC
>160720  bases 61,75 only
RHNWVNHAVPLAMKL
>160720  bases 66,80 only
NHAVPLAMKLIQQLN
>160720  bases 71,85 only
LAMKLIQQLNLNDNA
>160720  bases 76,90 only
IQQLNLNDNAIHLYA
>160720  bases 81,95 only
LNDNAIHLYASVFSN
>160720  bases 111,125 only
KEKALIIIKSLLSTN
>160720  bases 146,160 only
DRINRENANQLVVIL
>160720  bases 151,165 only
ENANQLVVILTDGIP
>160720  bases 156,170 only
LVVILTDGIPDSIQD
>160720  bases 181,195 only
RGVKIAVFGIGQGIN
>160720  bases 191,205 only
GQGINVAFNRFLVGC
>160720  bases 226,240 only
VIGPFMKAVCVEVEK
>160720  bases 266,280 only
REILHEGCTSELQEQ
>160720  bases 276,290 only
ELQEQCEEERCLPKR
>160720  bases 506,520 only
SDNKYKIAGGIAGGL
>160720  bases 511,525 only
KIAGGIAGGLALLAC
>160720  bases 516,530 only
IAGGLALLACAGLAY
>160720  bases 556,570 only
DKDLDEPEQFRLPEE
>162315  bases 231,239 only
IVMGNGTLV
>162315  bases 423,431 only
RLTEELNTI
>162315  bases 641,649 only
FLYNRPLSV
>162315  bases 818,827 only
VLLPSLFLLL
>162315  bases 825,834 only
LLLGLWGFAA
>323055  bases 6,14 only
RALSLAAVL
>323055  bases 7,15 only
ALSLAAVLV
>323055  bases 7,16 only
ALSLAAVLVV
>323055  bases 10,18 only
LAAVLVVMA
>323055  bases 12,20 only
AVLVVMACL
>323055  bases 13,21 only
VLVVMACLV
>323055  bases 15,24 only
VVMACLVPAA
>323055  bases 16,24 only
VMACLVPAA
>323055  bases 17,25 only
MACLVPAAT
>323055  bases 19,28 only
CLVPAATASL
>323055  bases 60,68 only
SVFRENLFL
>323055  bases 67,75 only
FLARLHAAA
>323055  bases 74,83 only
AANPHATFGV
>323055  bases 148,156 only
WAFSAIGNV
>323055  bases 161,170 only
FLAGHPLTNL
>323055  bases 167,176 only
LTNLSEQMLV
>323055  bases 189,198 only
LMNNAFEWIV
>323055  bases 189,197 only
LMNNAFEWI
>323055  bases 196,204 only
WIVQENNGA
>323055  bases 197,205 only
IVQENNGAV
>323055  bases 251,259 only
VAVNGPVAV
>323055  bases 266,275 only
WMTYTGGVMT
>323055  bases 266,274 only
WMTYTGGVM
>323055  bases 267,275 only
MTYTGGVMT
>323055  bases 274,282 only
MTSCVSEQL
>323055  bases 281,289 only
QLDHGVLLV
>323055  bases 287,295 only
LLVGYNDSA
>323055  bases 287,296 only
LLVGYNDSAA
>323055  bases 300,308 only
WIIKNSWTA
>323055  bases 363,372 only
QMSCTDAACI
>323055  bases 369,378 only
AACIVGCENV
>323055  bases 378,386 only
VTLPTGQCL
>323055  bases 385,394 only
CLLTTSGVSA
>323055  bases 386,394 only
LLTTSGVSA
>323055  bases 386,395 only
LLTTSGVSAI
>323055  bases 394,403 only
AIVTCGAETL
>323055  bases 411,419 only
STHCSGPSV
>323055  bases 422,431 only
SVPLNQCNWL
>436146  bases 8,16 only
ALVGLSGGT
>436146  bases 25,33 only
VLKAAGVPV
>436146  bases 43,52 only
AEFAGKDFDT
>436146  bases 45,53 only
FAGKDFDTV
>542406  bases 4,12 only
RVFTSAVLL
>542406  bases 6,14 only
FTSAVLLLV
>542406  bases 6,15 only
FTSAVLLLVV
>542406  bases 10,18 only
VLLLVVVMM
>542406  bases 16,24 only
VMMSCSSEA
>542406  bases 17,25 only
MMSCSSEAT
>542406  bases 52,61 only
LVQAFHSFRA
>542406  bases 63,72 only
SLVYVNGVVV
>542406  bases 63,71 only
SLVYVNGVV
>542406  bases 64,72 only
LVYVNGVVV
>542406  bases 66,75 only
YVNGVVVATV
>542406  bases 82,91 only
FTDNKSCVSL
>542406  bases 108,116 only
AIVFDHYDV
>542406  bases 120,128 only
RLLSPTTIV
>542406  bases 186,194 only
STSRVPYDI
>542406  bases 208,216 only
FLGGGGAGI
>542406  bases 230,238 only
ALKNNGKVV
>542406  bases 236,244 only
KVVSLVILA
>542406  bases 312,320 only
SLKRTGHGV
>542406  bases 319,327 only
GVQGGFVSA
>542406  bases 352,360 only
RLHLWLSDM
>542406  bases 377,386 only
AASTLLYATV
>542406  bases 380,388 only
TLLYATVEV
>542406  bases 383,391 only
YATVEVPSL
>542406  bases 401,409 only
KLYCSYEVA
>542406  bases 457,465 only
WLSDCGEAL
>542406  bases 480,489 only
KTWADEYLCV
>542406  bases 482,491 only
WADEYLCVNA
>542406  bases 504,512 only
GLTFKGPGA
>542406  bases 505,514 only
LTFKGPGAWA
>542406  bases 529,537 only
FANSKFTLV
>542406  bases 529,538 only
FANSKFTLVA
>542406  bases 534,542 only
FTLVAPVSI
>542406  bases 580,588 only
RIILNGSLL
>542406  bases 581,589 only
IILNGSLLT
>542406  bases 581,590 only
IILNGSLLTL
>542406  bases 618,626 only
FVYVNGKKI
>542406  bases 672,680 only
SIHVTVSNV
>542406  bases 679,687 only
NVLLYNRLL
>542406  bases 796,804 only
KALETDVPA
>542406  bases 813,821 only
QVHSSLSVV
>542406  bases 817,825 only
SLSVVRPMT
>542406  bases 824,832 only
MTEQTDEAV
>542406  bases 961,970 only
LLLEHGQFDL
>542406  bases 972,981 only
AMALIGDSTV
>542406  bases 973,981 only
MALIGDSTV
>542406  bases 987,996 only
RVFGLLLLGL
>542406  bases 990,999 only
GLLLLGLWGT
>542406  bases 991,1000 only
LLLLGLWGTA
>542406  bases 992,1000 only
LLLGLWGTA
>542406  bases 992,1001 only
LLLGLWGTAA
>542406  bases 993,1001 only
LLGLWGTAA
>542406  bases 993,1002 only
LLGLWGTAAL
>1658195  bases 486,494 only
FMGAGSKAV
>1658195  bases 589,597 only
SVYVDAKLV
>1658195  bases 668,677 only
LLGLWGLTGL
>1684907  bases 135,143 only
GIRPYEILA
>1684907  bases 135,143 only
GIRPYEILA
>1684907  bases 135,143 only
GIRPYEILA
>1684907  bases 302,311 only
WVFPESISPV
>1684907  bases 551,559 only
FVNHRFTLV
>1684907  bases 624,633 only
MLQDGNKGSV
>1684907  bases 678,686 only
FLYNRPLSV
>6226848  bases 319,327 only
YLNKIQNSL
>34922663  bases 11,20 only
KLDRLDAEFA
>34922663  bases 11,20 only
KLDRLDAEFA
>34922663  bases 11,20 only
KLDRLDAEFA
>34922663  bases 11,20 only
KLDRLDAEFA
>34922663  bases 31,40 only
FADKPDESTL
>34922663  bases 31,40 only
FADKPDESTL
>34922663  bases 58,66 only
HTDKFNKKM
>34922663  bases 58,66 only
HTDKFNKKM
>34922663  bases 58,66 only
HTDKFNKKM
>34922663  bases 58,66 only
HTDKFNKKM
>70862503  bases 39,48 only
GLLPSLLLLL
>70866408  bases 168,176 only
ELLRPTTLV
>70866611  bases 181,189 only
RVSRPTTVV
>70870178  bases 621,629 only
FANYNFTLL
>71403523  bases 818,827 only
LLGLWGLATA
>71417169  bases 581,589 only
FANYNFTLL
>71423850  bases 536,544 only
FTNNKFTLS
>71653012  bases 181,189 only
RVSRPTTVV
>74766345  bases 1786,1794 only
KPIVQYDNF
>74766345  bases 1850,1857 only
KPNDKSLY
>74766345  bases 1854,1861 only
KSLYDEHI
