# Supplementary material for: An assessment on epitope prediction methods for protozoa genomes
Source: BMC Bioinformatics. 2012 Nov 21;13:309. doi: 10.1186/1471-2105-13-309 (PMC3543197; doi:10.1186/1471-2105-13-309)
Supplement: Additional file 14 — B-cell non-immunogenic consensus regions experimentally validated. This file in fasta format contains 243 B-cell non-immunogenic consensus regions from parasite proteins experimentally validated. [file 1471-2105-13-309-S14.txt]

>10048253  bases 205,212 only
KPNDKSLY
>10638  bases 73,91 only
ASAPTAAAAASGGAAAPAA
>10638  bases 95,107 only
EEEDDDMGFGLFD
>107784976  bases 107,134 only
NANPNVDPNANPNANPNANPNANPNANP
>10944  bases 687,703 only
TPSTPADSSAHSTPSTP
>10961  bases 22,218 only
DKCETEFSKLYPESNSLTGLIYAHTAHVHKLSMWVYFIYNHFSSADELIKYLEKTNINTL
ENSDHTCFARAVTLYLFYYYLKDIKSMLSTDDYQSFFKNKFKDINPLFINDFILILNDKK
FMENLDLYIMKESEREHLVIKKNPFLRVLNKASTTTHATYKYNRYFIVGSRVHTPYKDYF
GDFNKYTEISVLNYVRD
>113005  bases 99,113 only
ANNSANNGKKNNAEE
>113685  bases 134,152 only
DAEVAGTQYRLPSGKCPVF
>113685  bases 374,393 only
MIKSAFLPTGAFKADRYKSH
>113686  bases 543,562 only
WGEEKRASHTTPVLMEKPYY
>11527999  bases 103,118 only
DPNANPNVDPNANPNV
>11527999  bases 129,140 only
NANPNANPNANP
>117393  bases 154,162 only
NNLVSGPEH
>117576  bases 93,116 only
PPPPNPNDPPPPNPNDPPPPNPND
>117576  bases 140,163 only
DPAPPNANDPAPPNANDPAPPNAN
>117576  bases 252,260 only
SYIPSAEKI
>117583  bases 19,123 only
LFQEYQCYGSSSNTRVLNELNYDNAGTNLYNELEMNYYGKQENWYSLKKNSRSLGENDDG
NNNNGDNGREGKDEDKRDGNNEDNEKLRKPKHKKLKQPGDGNPDP
>117583  bases 148,173 only
NANPNANPNANPNANPNANPNANPNA
>117583  bases 288,412 only
NKNNQGNGQGHNMPNDPNRNVDENANANNAVKNNNNEEPSDKHIEQYLKKIKNSISTEWS
PCSVTCGNGIQVRIKPGSANKPKDELDYENDIEKKICKMEKCSSVFNVVNSSIGLIMVLS
FLFLN
>117586  bases 309,408 only
GHNMPNDPNRNVDENANANNAVKNNNNEEPSDKHIEQYLKKIQNSLSTEWSPCSVTCGNG
IQVRIKPGSANKPKDELDYENDIEKKICKMEKCSSVFNVV
>117587  bases 391,410 only
IKPGSADKPKDQLDYENDIE
>117588  bases 63,87 only
GEKPKEGADKEKKKEKGKEKEEEPK
>117588  bases 103,126 only
QAQGDGANAGQPQAQGDGANAGQP
>117588  bases 245,267 only
RQGRNGGGAPAGGNEGNKQAGKG
>117588  bases 312,331 only
RRKAHAGNKKAEDLTMDDLE
>117593  bases 93,125 only
DGQPAGDRAAGQPAGDRADGQPAGDRADGQPAG
>117594  bases 59,71 only
YNRNIVNRLLGDA
>117594  bases 81,123 only
DDPPKDGNKDDLPKEEKKDDLPKEEKKDDPPKDPKKDDPPKEA
>117594  bases 131,144 only
VVADENVDQGPGAP
>117594  bases 233,248 only
QQPPQQPPQQPPQQPP
>117594  bases 280,300 only
SYVPSAEQILEFVKQISSQLT
>117594  bases 311,330 only
GSGVRVRKRKNVNKQPENLT
>1177594  bases 21,33 only
TGYGLFQKEKMVL
>1177594  bases 74,85 only
SAQSGTSGPSGP
>119703  bases 116,137 only
DPADNANPDADSESNGEPNADP
>123526  bases 24,43 only
NNSAFNNNLCSKNAKGLNLN
>123603  bases 1,20 only
MTYEGAIGIDLGTTYSCVGV
>123603  bases 45,65 only
TDSERLIGDAAKNQVAMNPRN
>123603  bases 77,92 only
KFSDPVVQSDMKHWPF
>123603  bases 127,141 only
KMKEIAESYLGKQVK
>123603  bases 150,164 only
YFNDSQRQATKDAGT
>123603  bases 187,226 only
DKVEDGKERNVLIFDLGGGTFDVTLLTIDGGIFEVKATNG
>123603  bases 229,243 only
HLGGEDFDNRLVAHF
>123603  bases 295,320 only
DFQATITRARFEELCGELFRGTLQPV
>123603  bases 390,410 only
QTEGLLLLDVTPLTLGIETAG
>123603  bases 524,547 only
EAAKYEAEDKDQVRQIDAKNGLEN
>123603  bases 554,568 only
NAVNDPNVAGKIEEA
>123603  bases 581,601 only
LEWLNNNQEASKEEYEHRQKE
>123603  bases 621,636 only
GMPGGMPGGMPGGMPG
>123603  bases 666,680 only
ANPSSSSGPEVEEVD
>124109201  bases 115,128 only
DPFNEEKRKSVDNN
>127329  bases 1,76 only
MKIIFFLCSFLFFIINTQCVTHESYQELVKKLEALEDAVLTGYGLFHKEKMILNEEEITT
KGASAQSGTSGTSGTS
>127329  bases 82,94 only
SGTSGTSAQSGTS
>127329  bases 115,1726 only
SGTSGTSPSSRSNTLPRSNTSSGASPPADASDSDAKSYADLKHRVRNYLFTIKELKYPEL
FDLTNHMLTLCDNIHGFKYLIDGYEEINELLYKLNFYFDLLRAKLNDVCANDYCQIPFNL
KIRANELDVLKKLVFGYRKPLDNIKDNVGKMEDYIKKNKTTIANINELIEGSKKTIDQNK
NADNEEGKKKLYQAQYDLSIYNKQLEEAHNLISVLEKRIDTLKKNENIKELLDKINEIKN
PPPANSGNTPNTLLDKNKKIEEHEEKIKEIAKTIKFNIDSLFTDPLELEYYLREKNKKVD
VTPKSQDPTKSVQIPKVPYPNGIVYPLPLTDIHNSLAADNDKNSYGDLMNPDTKEKINEK
IITDNKERKIFINNIKKQIDLEEKKINHTKEQNKKLLEDYEKSKKDYEELLEKFYEMKFN
NNFDKDVVDKIFSARYTYNVEKQRYNNKFSSSNNSVYNVQKLKKALSYLEDYSLRKGISE
KDFNHYYTLKTGLEADIKKLTEEIKSSENKILEKNFKGLTHSANASLEVYDIVKLQVQKV
LLIKKIEDLRKIELFLKNAQLKDSIHVPNIYKPQNKPEPYYLIVLKKEVDKLKEFIPKVK
DMLKKEQAVLSSITQPLVAASETTEDGGHSTHTLSQSGETEVTEETEETEETVGHTTTVT
ITLPPKEVKVVENSIEHKSNDNSQALTKTVYLKKLDEFLTKSYICHKYILVSNSSMDQKL
LEVYNLTPEEENELKSCDPLDLLFNIQNNIPAMYSLYDSMNNDLQHLFFELYQKEMIYYL
HKLKEENHIKKLLEEQKQITGTSSTSSPGNTTVNTAQSATHSNSQNQQSNASSTNTQNGV
AVSSGPAVVEESHDPLTVLSISNDLKGIVSLLNLGNKTKVPNPLTISTTEMEKFYENILK
NNDTYFNDDIKQFVKSNSKVITGLTETQKNALNDEIKKLKDTLQLSFDLYNKYKLKLDRL
FNKKKELGQDKMQIKKLTLLKEQLESKLNSLNNPHNVLQNFSVFFNKKKEAEIAETENTL
ENTKILLKHYKGLVKYYNGESSPLKTLSEVSIQTEDNYANLEKFRVLSKIDGKLNDNLHL
GKKKLSFLSSGLHHLITELKEVIKNKNYTGNSPSENNKKVNEALKSYENFLPEAKVTTVV
TPPQPDVTPSPLSVRVSGSSGSTKEETQIPTSGSLLTELQQVVQLQNYDEEDDSLVVLPI
FGESEDNDEYLDQVVTGEAISVTMDNILSGFENEYDVIYLKPLAGVYRSLKKQIEKNIFT
FNLNLNDILNSRLKKRKYFLDVLESDLMQFKHISSNEYIIEDSFKLLNSEQKNTLLKSYK
YIKESVENDIKFAQEGISYYEKVLAKYKDDLESIKKVIKEEKEKFPSSPPTTPPSPAKTD
EQKKESKFLPFLTNIETLYNNLVNKIDDYLINLKAKINDCNVEKDEAHVKITKLSDLKAI
DDKIDLFKNHNDFEAIKKLINDDTKKDMLGKLLSTGLVQNFPNTIISKLIEGKFQDMLNI
SQHQCVKKQCPENSGCFRHLDEREECKCLLNYKQEGDKCVENPNPTCNENNGGCDADAKC
TEEDSGSNGKKITCECTKPDSYPLFDGIFCSSSNFLGISFLLILMLILYSFI
>127336  bases 1678,1707 only
DDNGTEEWRCLLGYKKGEGNTCVENNNPTC
>127336  bases 1718,1754 only
ASCQNAESTENSKKIICTCKEPTPNAYYEGVFCSSSS
>132383  bases 141,160 only
MTDVNRYRYSNNYEAIPHIS
>132383  bases 181,195 only
LGRSGGDIIKKMQTL
>132383  bases 207,221 only
YDSLKEKLQKTYSQY
>132383  bases 893,916 only
EENVEHDAEENVEHDAEENVEHDA
>134063206  bases 1,33 only
MFANSSAAAVTAASNSPQRSPRPSPKKAAVKKA
>134063206  bases 93,112 only
AVKKAAKKATKRTAKKAAKK
>134070736  bases 1,35 only
MPSITTAKREYEERLVDCLTKYSCVLFVGMDNVRS
>134070736  bases 136,275 only
GMEPTQTSFFQALNIATKIAKGMVEIVTEKKVLSVGDKVDNSTATLLQKLNISPFYYQVN
VLSVWDRGVLFTREDLMMTEDMVEKMLMEGLSNVAAMALGAGIPTSSTIGPMLVDAFKNL
LAVSVATSYEFEEHNGKELR
>134070736  bases 301,316 only
PSAAAKEEPEESDEDD
>134070961  bases 1,140 only
MANSSLLRVVLVALLLLGSVTVSAGDGRGTPIAFQAEVSKMLDILVNSLYTNRAVFLREL
ISNGSDALDKIRVLYLTSPKEPLTKDGEAPTMDLRISFDKEKSELILRDGGVGMTKEELA
KHLGSLGTSGTKHFLEKLQE
>134070961  bases 161,240 only
YSVFLVGDRVRVASKSDDSDEQYVWESKGDGQYFLYPDPRGNTLGRGTEITIELKPDAEQ
FLSAETIKKTIHQYSEFINF
>134070961  bases 321,340 only
GDYRDPLYFNHFKVEGEVDF
>134070961  bases 361,440 only
VPNTNIKLYVRRVFITDEFRDLLPRYLNFVKGIVDSNDLPLNVSREVLQESRILRVIKKK
LVRKTLSMFADIAAQDEAIA
>134070961  bases 461,480 only
YTKFWELYGKHLRLGVMLDS
>134070961  bases 501,560 only
YISLQTYVDRMKKGQKGIYYLSGDSVARIKKSPVLEDAVNHDVEVIFMTDAIDEYVVSQL
>134070961  bases 601,620 only
THLRALFGYSEVRKVILTKR
>134070961  bases 641,740 only
SIMRGQSMSLANQQMTAERVLEVNYRHPLVDEMFKRFTVDEDDEVATDIAWVLYDTANLQ
AEFPVADVAAYSKRINRLLRSSVDLSADDSLLPPDDAEYT
>1345849  bases 71,90 only
GDAKKKKDGKKAEPKNPREN
>1345849  bases 124,143 only
DRAAGQPAGDRADGQPAGDR
>1345849  bases 289,358 only
GANAPNEKSVKEYLDKVRATVGTEWTPCSVTCGVGVRVRRRVNAANKKPEDLTLNDLETD
VCTMDKCAGI
>1346586  bases 43,53 only
YSLFHKEKMIL
>1346587  bases 38,76 only
AVLTGYSLFQKEKMVLNEGTSGTAVTTSTPGSKGSVASG
>1346587  bases 107,124 only
NSRRTNPSDNSSDSDAKS
>1346587  bases 1282,1301 only
EVLYLKPLAGVYRSLKKQLE
>13508497  bases 3207,3238 only
EEVVGEEKLVSEEIVTEEGSVAQEIVEEDAPA
>1352334  bases 1065,1097 only
EYKVNEREDERTLTKEYEDIVLKSHMNRESDDG
>1352334  bases 1280,1299 only
NNNFNNIPSRYNLYDKKLDL
>135532  bases 24,33 only
YSVDDGETWE
>135532  bases 641,652 only
DSSAHGTPSTPA
>13891934  bases 603,622 only
WGEEKRASHTTPVLMEKPYY
>146741246  bases 312,350 only
NENIKKLLDKINEIKNPPPANSGNTPNPLPENKKKEVEG
>146741246  bases 1424,1440 only
GISYYEKVLAKYKDDLE
>146741250  bases 312,349 only
NENIKKLLEDIDKIKTDAEKPTTGSKPNTLLDKNKKIE
>146741250  bases 1578,1592 only
MLNISQHQCVKKQCP
>154720595  bases 19,33 only
SGTSGPSGTSGPSGT
>160122  bases 6,47 only
EDGAGNQPGANGAGNQPGANGAGNQPGANGAGNQPGANGAGN
>160169  bases 7,16 only
ILSVSSFLFV
>160169  bases 68,87 only
NSRSLGENDDGNNEDNEKLR
>160169  bases 286,310 only
GNGQGHNMPNDPNRNVDENANANSA
>160169  bases 384,405 only
SVFNVVNSSIGLIMVLSFLFLN
>160200  bases 57,70 only
KIYNRNTVNRLLAD
>160200  bases 101,117 only
DPPPPNPNDPPPPNPND
>160217  bases 148,163 only
NANPNANPNANPNANP
>160283  bases 510,529 only
LMIKEHILAIAIYESRILKR
>160283  bases 1086,1104 only
LKSHMNRESDDGELYDENS
>160316  bases 20,39 only
VTHESYQELVKKLEALEDAV
>160537  bases 104,129 only
DEIDRMVNDAEKYKAEDEENRKRIEA
>160537  bases 212,227 only
MPGGMPGGMPGGMPGG
>160683  bases 73,110 only
HSVSTVSVSQTSTSSEKQDTIQVKSALLKDYMGLKVTG
>16903152  bases 145,162 only
GDRAAGQPAGDRAAGQPA
>16973359  bases 16,95 only
SKSAKCGLIFPVGRVGGMMRRGQYARRIGASGAVYLAAVLEYLTAELLELSVKAAAQSGK
KRCRLNPRTVMLAARHDDDI
>16973360  bases 91,110 only
HDDDIGTLLKNVTLSHSGVV
>1709137  bases 41,55 only
TGYGLFHKEKMILNE
>1709137  bases 64,81 only
SAQSGTSGTSGTSGTSGT
>1709137  bases 88,105 only
SAQSGTSGTSAQSGTSGT
>1709137  bases 119,157 only
GTSPSSRSNTLPRSNTSSGASPPADASDSDAKSYADLKH
>1877223  bases 5,68 only
SFSPLSSSSSTRHRARAFQPLPPSRDELNNTQNTDTGREGERRWFASRHFPFTRLCCALH
HRSS
>1877225  bases 18,37 only
RVGVGRKEGHPQQTFADIAG
>1881817  bases 26,41 only
YSNTFINNAYNMSIRR
>1881817  bases 50,57 only
TNSVGANA
>1881817  bases 211,218 only
PQNTSDSQ
>19423279  bases 24,34 only
YSLFQKEKMVL
>19697561  bases 39,57 only
NQTLEKVTRNARLVADVAG
>19697561  bases 94,108 only
PEFKTKLDGRHAVQL
>19697561  bases 114,126 only
MSHEPKTITLVPT
>21040195  bases 50,64 only
GSVTSVASVASVASV
>22091470  bases 109,124 only
GSEDFVEFLEFRLMLC
>2222684  bases 21,70 only
LRDNIRGITRGCVRRMARRGGVKRISTEVYEEVRRVLKAYVEDIVRCSTA
>2222684  bases 81,100 only
TACDVVTALRKQGHILYGYA
>23321229  bases 27,41 only
SNTFINNAYNMSIRR
>23321229  bases 194,201 only
GQHGHMHG
>23508148  bases 167,191 only
YEKAKNAYQKANQAVLKAKEASSYD
>23508148  bases 302,354 only
NLISKNQNNNEKNVKEAAESIMKTLAGLIKGNNQIDSTLKDLVEELSKYFKNH
>23612827  bases 504,519 only
VEKSTGKQNHITITND
>23612827  bases 523,589 only
LSQDEIDRMVNDAEKYKAEDEENRKRIEARNSLENYCYGVKSSLEDQKIKEKLQPAEIET
CMKTITT
>23612827  bases 596,653 only
KNQLAGKDEYEAKQKEAESVCAPIMSKIYQDAAGAAGGMPGGMPGGMPGGMPGGMNFP
>23612827  bases 663,677 only
GNAPAGSGPTVEEVD
>23619298  bases 241,265 only
TASCGVWDEWSPCSVTCGKGTRSRK
>23619298  bases 451,485 only
DNNGNRHVPNSEDRETRPHGRNNENRSYNRKHNNT
>2462643  bases 27,34 only
SNTFINNA
>2462643  bases 58,66 only
PNADTIASG
>2462643  bases 93,107 only
DTIASGSQRSTNSAS
>2462643  bases 199,206 only
QHGHMHGS
>2462643  bases 213,220 only
NTSDSQKE
>2462643  bases 230,244 only
GAATSLLSNSSNIAS
>246923  bases 329,352 only
EEGPVDEEIVQEEGTVTEEIIQGE
>2558930  bases 1,24 only
HERAKNAYQKANQAVLKAKEASSY
>2558930  bases 37,64 only
PEHKKEENMLSHLYVSSKDKENISKENE
>2827751  bases 55,104 only
DGANTQVVAKPADAVSTQSAKNPPGATVPSGTASTKGAIRSPGAANPSDD
>294129  bases 27,44 only
GSSSNTRVLNELNYDNAG
>294129  bases 50,99 only
ELEMNYYGKQENWYSLKKNSRSLGENDDGNNNNGDNGREGKDEDKRDGNN
>294129  bases 148,159 only
NANPNANPNANP
>294169  bases 611,620 only
FDFSGVVEGQ
>294176  bases 443,453 only
EYVDEKERQGE
>294176  bases 467,477 only
GESFTYEKSEV
>32814691  bases 13,24 only
PSPFGQAAAGDK
>34485907  bases 15,34 only
LCCCLTACTTANGGSTSSTP
>34485907  bases 46,77 only
EAPSQPGASSGEAEASSNKNDGSLSSSAWVSA
>34525760  bases 1607,1658 only
KKYIKKLENGRSLEGVYVPPRRQQLCLYELFPIIIKNEEGMEKAKEELLETL
>34525760  bases 1664,1682 only
REAYYLWKQYNPTGKGIDD
>34525760  bases 1685,1709 only
KKACCAIRGSFYDLEDIIKGNDLVH
>34525760  bases 1717,1732 only
DSKLNEIFGSSDTNDI
>34525760  bases 1741,1932 only
WWENETITNGTDRKTIRQLVWDAMQSGVRYAVEEKNENFPLCMGVEHIGIAKPQFIRWLE
EWTNEFCEKYTKYFEDMKSKCDPPKRADTCGDNSNIECKKACANYTNWLNPKRIEWNGMS
NYYNKIYRKSNKESEGGKDYSMIMAPTVIDYLNKRCHGEINGNYICCSCKNIGAYNTTSG
TVNKKLQKKETE
>34525760  bases 1957,1989 only
HKMKCTEVYLEHVEEQLNEIDNAIKDYKLYPLD
>34922482  bases 1,92 only
MATTYEEFSAKLDRLGEEFNRKMQEQNAKFFADKPDESTLSPEMKEHYEKFERMIKEHTE
KFNKKMHEHSEHFKQKFAELLEQQKAAQYPSK
>34922663  bases 76,92 only
KFAELLEQQKNAQFPGK
>3668350  bases 46,65 only
EHYDKFERMIKEHTEKFNKK
>3845107  bases 576,621 only
IKTMNTQISTLKNDVHLLNEQIDKLNNEKGTLNSKISELNVQIMDL
>3845107  bases 999,1023 only
LLSKDKEIEEKNKKIKELNNDIKKL
>3845107  bases 1252,1276 only
LDENEDNIKKMKSKIDDMEKEIKYR
>410748  bases 181,214 only
LGRSGGDIIKKMQTLWDEIMDINKRKYDSLKEKL
>410748  bases 219,239 only
SQYKVQYDMPKEAYESKWTQC
>410748  bases 700,714 only
SLRWIFKHVAKTHLK
>410748  bases 893,940 only
EENVEHDAEENVEHDAEENVEHDAEENVEHDAEENVEHDAEENVEENV
>410748  bases 963,986 only
EENVEENVEENVEENVEENVEENV
>436146  bases 101,107 only
MGFGLFD
>47117826  bases 42,61 only
GYSLFQKEKMVLNEGTSGTA
>47117826  bases 69,83 only
SSGSVTSGGSVASVA
>499325  bases 41,60 only
VIKHNRFLSEYQSNFLGGGY
>499325  bases 521,540 only
KSMINAYLDKLDLETVRKIH
>510184  bases 197,220 only
ERRAKEKLQEQQRDLEQRKADTKK
>546454  bases 23,48 only
SASAEPHKAAVDVGPLSVGPQSVGPL
>552179  bases 80,100 only
TFNTHEEALNVLKNIKNLIDT
>552179  bases 155,178 only
ENFQGNNNMNNYNFYNNNSSNNNN
>552179  bases 186,200 only
NNFMNRNMKNKNMNN
>552179  bases 211,225 only
MMMNMNFNNNQQMNN
>552179  bases 231,245 only
QNNFMLNNNNNYNNN
>552179  bases 251,295 only
DMYRDGEMSPNHLNNNNNNINNNNNNNNNNNNNNNVMFRQNNSHL
>552179  bases 305,319 only
SLEDVENVDGLSLWE
>552179  bases 352,389 only
ITIMKKQNKMDLVEVTYLFSTYLVNGQTLIYSNISVVL
>552179  bases 405,420 only
NSGFGFVSYDNVISAQ
>552213  bases 12,24 only
TGYGLFHKEKMLL
>552214  bases 26,40 only
DGANTQVVAKPVPAV
>56342145  bases 35,55 only
LNELNYDNAGTNLYNELEMNY
>57015271  bases 153,184 only
GNAAGNAAGNDAGNAAGNAAGNAAGNAAGNAA
>5911418  bases 31,50 only
LSPRIRKVGDIEFHACSDYI
>59798920  bases 409,428 only
DNILVKMFKTNENNDKSELI
>59798920  bases 589,608 only
DQGNCDTSWIFASKYHLETI
>600762  bases 8,17 only
DQHIEKYLKT
>600762  bases 41,60 only
IKPGSANKPKDQLDYANDIE
>6525238  bases 238,262 only
LVAQKEEFEYDENMEKAKQDKKKAL
>6650199  bases 15,34 only
ADPEYRKHLEVFHKILTNTD
>6683943  bases 47,57 only
YWTPINKKEFL
>6683943  bases 198,210 only
PKNTLTPLEELYP
>6683943  bases 736,752 only
LATRLMKKFKAEIRDFF
>6942178  bases 1,35 only
MATTYEEFAAKLDRLDEEFNKKMQEQNAKFFADKP
>70873158  bases 1,79 only
MATTLEEFSAKLDRLDAEFAKKMEEQNKKFFADKPDESTLSPEMKEHYEKFEKMIQEHTD
KFNKKMHEHSEHFKAKFAE
>71424607  bases 882,917 only
HSTLSDASEDMEESSSHSATLTSDEQTVDPEERKDT
>72004080  bases 356,375 only
NIDRIYDKNLLMIKEHILAI
>74766345  bases 190,244 only
EKLQEQQSDLEQERLAKEKLQEQQSDLEQERLAKEKLQEQQSDLEQERRAKEKLQ
>74766345  bases 1742,1760 only
HTLETVNISDVNDFQISKY
>74766345  bases 1778,1857 only
DDEDLDEFKPIVQYDNFQDEENIGIYKELEDLIEKNENLDDLDEGIEKSSEELSEEKIKK
GKKYEKTKDNNFKPNDKSLY
>74766345  bases 1888,1909 only
DNEILQIVDELSEDITKYFMKL
>74766420  bases 182,201 only
EVLYLKPLAGVYRSLKKQLE
>74766420  bases 490,508 only
EDSGSNGKKITCECTKPDS
>74835280  bases 140,159 only
NANPNANPNANPNANPNANP
>74862761  bases 161,180 only
KMNMLKENVDYIQKNQNLFK
>758136  bases 16,35 only
SCVGVWQNERVDIIANDQGN
>758136  bases 46,65 only
DSERLIGDAAKNQVAMNPHN
>758136  bases 76,155 only
RKFNDSVVQSDMKHWPFKVTTKGADKPVISVQYRGEEKTFTPEEISSMVLLKMKETAEAY
LGKQVKKAVVTVPAYFNDSQ
>758136  bases 166,260 only
AGLEVLRIINEPTRAIAYGLDKGDDGKERNVLIFDLGGGTFDVTLLTIDGGIFEVKATNG
DTHLGGEDFDNRLVTFFTEEFKRKNKGKNLASSHR
>758136  bases 271,335 only
RAKRTLSSATQATIEIDALFENVDFQATITRARFEELCGDLFRSTIQPVERVLQDAKMDK
RSVHD
>758136  bases 361,425 only
LNKSINPDEAVAYGAAVQAFILTGGKSKQTEGLLLLDVTPLTLGIETAGGVMTALIKRNT
TIPTK
>758136  bases 466,515 only
IPPAPRGLPQIEVTFDLDANGILNVSAEEKGTGKRNQITITNDKGRLSKD
>758136  bases 554,590 only
TLSDSNVSGKLEDSDKATLNKEIDVVLEWLSSNQEAA
>7689258  bases 141,160 only
GVGAGGGDQNNLIGQFGVGF
>7689258  bases 241,280 only
PIYVQEEVEVASTAATPEPAAEEGSLDEGAVEEDPDKEGD
>7689258  bases 301,320 only
TRPIGNVTEEEYHTFYKAFS
>7689258  bases 341,360 only
DSILFVPTTVDPASFSDDNS
>7689258  bases 561,580 only
TDFAGKKLINLAKEGVQLEE
>7689258  bases 621,640 only
MTNEAFLVSSGENQITARLA
>7689258  bases 741,771 only
VSDTEAEEEEEQPKVDANADEEAEAVGEDDL
>90822911  bases 28,42 only
VTTSTPGSKGSVTSG
>914919  bases 585,601 only
FFWMWVHDMLIDSIKWR
>914919  bases 629,638 only
KWVEQKKTEW
>914919  bases 641,652 only
IKDHFRKQKDIP
>929796  bases 1613,1720 only
CVKKQCPENSGCFRHLDEREECKCLLNYKQEGDKCVENPNPTCNENNGGCDADATCTEED
SGSSRKKITCECTKPDSYPLFDGIFCSSSNFLGISFLLILMLILYSFI
>929798  bases 1594,1628 only
CTKPDSYPLFDGIFCSSSNFLGISFLLILMLILYS
>94420804  bases 118,134 only
GISYYEKVLAKYKDDLE
>94420804  bases 274,298 only
GKFQDMLNISQHQCVKKQCPENSGC
>94420804  bases 305,317 only
REECKCLLNYKQE
>94730397  bases 21,43 only
KNESKYSNTFINNAYNMSIRRSM
>94730397  bases 146,153 only
ETQNNSNV
>94730397  bases 199,219 only
APENKGTGQHGHMHGSRNNHP
>94730397  bases 221,255 only
NTSDSQKECTDGNKENCGAATSLLNNSSNIASINK
>95107216  bases 34,48 only
SVASVASVASVASGG
>9918  bases 118,132 only
SGAIPPADASDSDAK
