# Supplementary material for: An assessment on epitope prediction methods for protozoa genomes
Source: BMC Bioinformatics. 2012 Nov 21;13:309. doi: 10.1186/1471-2105-13-309 (PMC3543197; doi:10.1186/1471-2105-13-309)
Supplement: Additional file 15 — CD8+ T cell immunogenic consensus regions experimentally validated. This file in fasta format contains 140 CD8+ T cell immunogenic consensus regions from parasite proteins experimentally validated. [file 1471-2105-13-309-S15.txt]

>117393  bases 2,10 only
KILSVFFLA
>117583  bases 7,16 only
ILSVSSFLFV
>117583  bases 64,72 only
SLKKNSRSL
>117583  bases 104,113 only
KLRKPKHKKL
>117583  bases 299,308 only
NMPNDPNRNV
>117583  bases 401,411 only
GLIMVLSFLFL
>117586  bases 104,113 only
TLRKPKHKKL
>117587  bases 364,372 only
YLKKIQNSL
>119703  bases 91,100 only
VLLGGVGLVL
>136153  bases 3,11 only
HLGNVKYLV
>136153  bases 51,59 only
LLMDCSGSI
>136153  bases 80,88 only
NLNDNAIHL
>136153  bases 107,117 only
ASKNKEKALII
>136153  bases 500,508 only
GIAGGLALL
>136153  bases 543,552 only
DLDEPEQFRL
>160217  bases 1,10 only
MMRKLAILSV
>160316  bases 705,713 only
KLKEFIPKV
>160691  bases 14,23 only
FLIFFDLFLV
>160691  bases 230,238 only
FMKAVCVEV
>160720  bases 1,15 only
MNHLGNVKYLVIVFL
>160720  bases 46,60 only
EVDLYLLMDCSGSIR
>160720  bases 121,150 only
LLSTNLPYGKTNLTDALLQVRKHLNDRINR
>160720  bases 221,235 only
ENVKNVIGPFMKAVC
>160720  bases 281,300 only
CEEERCLPKREPLDVPDEPE
>160720  bases 515,535 only
GIAGGLALLACAGLAYKFVVP
>160720  bases 546,565 only
APFDETLGEEDKDLDEPEQF
>162315  bases 89,97 only
KLFPEVIDL
>162315  bases 398,407 only
LLYSDDALHL
>162315  bases 514,522 only
FVDYNFTIV
>162315  bases 818,826 only
VLLPSLFLL
>323055  bases 7,24 only
ALSLAAVLVVMACLVPAA
>323055  bases 60,68 only
SVFRENLFL
>323055  bases 188,197 only
GLMNNAFEWI
>323055  bases 300,308 only
WIIKNSWTA
>323055  bases 378,394 only
VTLPTGQCLLTTSGVSA
>436146  bases 3,19 only
YLAAYALVGLSGGTPSK
>436149  bases 30,38 only
GVPVDPSRV
>436149  bases 53,61 only
VCTEGKSKL
>499325  bases 523,531 only
MINAYLDKL
>542406  bases 6,14 only
FTSAVLLLV
>542406  bases 16,24 only
VMMSCSSEA
>542406  bases 47,55 only
SMNATLVQA
>542406  bases 120,128 only
RLLSPTTIV
>542406  bases 236,244 only
KVVSLVILA
>542406  bases 377,388 only
AASTLLYATVEV
>542406  bases 401,409 only
KLYCSYEVA
>542406  bases 457,465 only
WLSDCGEAL
>542406  bases 480,489 only
KTWADEYLCV
>542406  bases 534,542 only
FTLVAPVSI
>542406  bases 581,590 only
IILNGSLLTL
>542406  bases 610,619 only
QMDYSNGLFV
>542406  bases 990,1001 only
GLLLLGLWGTAA
>1345849  bases 301,309 only
YLDKVRATV
>1345849  bases 341,349 only
TLNDLETDV
>1345849  bases 365,376 only
SLGLVILLVLAL
>1435205  bases 4,12 only
ILYISFYFI
>1658195  bases 50,58 only
VLAKDGTEV
>1658195  bases 71,79 only
IAGGVMAVV
>1658195  bases 508,516 only
FVNHDFTVV
>1658195  bases 666,677 only
LLLLGLWGLTGL
>1684907  bases 302,311 only
WVFPESISPV
>1684907  bases 551,559 only
FVNHRFTLV
>3298145  bases 535,543 only
FANYNFTLV
>6226848  bases 1,16 only
MMRKLAILSVSSFLFV
>6226848  bases 281,293 only
QGHNMPNDPNRNV
>6226848  bases 316,327 only
IKEYLNKIQNSL
>6226848  bases 346,365 only
IKPGSANKPKDELDYANDIE
>6226848  bases 375,394 only
SSVFNVVNSSIGLIMVLSFL
>7363461  bases 5,13 only
MPNNPNRNV
>23619298  bases 14,23 only
FLIFFDLFLV
>23957719  bases 1,16 only
MMRKLAILSVSSFLFV
>23957719  bases 319,327 only
YLNKIQNSL
>23957719  bases 386,394 only
GLIMVLSFL
>27261201  bases 386,394 only
GLIMVLSFL
>34922663  bases 4,12 only
TLEEFSAKL
>34922663  bases 31,40 only
FADKPDESTL
>37777730  bases 83,91 only
GLLGVVSTV
>56342145  bases 7,16 only
ILSVSSFLFV
>70857651  bases 18,27 only
SIPTAGLVAV
>70857651  bases 85,93 only
HNFTLVASV
>70857651  bases 209,217 only
FLYNRPLNS
>70857651  bases 264,272 only
LLLGLWGFA
>70858023  bases 32,40 only
FVNHRFTLV
>70861173  bases 141,149 only
NVMLVTLPV
>70861173  bases 168,176 only
LWLTDNTHI
>70861173  bases 320,329 only
FQGAWAEWPV
>70861173  bases 343,351 only
YNFTLVATV
>70861901  bases 9,17 only
FVDYNFSLV
>70862503  bases 39,48 only
GLLPSLLLLL
>70862587  bases 188,197 only
LLGLWGTAAL
>70862617  bases 179,187 only
FANNKFTLV
>70863426  bases 385,393 only
MLVTLPVYS
>70864924  bases 123,132 only
RLLPSLLLLL
>70865252  bases 265,273 only
FANNEFTLV
>70865533  bases 379,387 only
FANYKFTLV
>70865533  bases 573,582 only
LLGLWVFAAL
>70865740  bases 4,12 only
HLFYSAVLL
>70865740  bases 121,129 only
DVSRPTAVV
>70865842  bases 715,723 only
ALSSSLGNV
>70866408  bases 168,176 only
ELLRPTTLV
>70866611  bases 49,58 only
LLLLVVMMCC
>70866862  bases 726,735 only
RVLLLLLLGL
>70866954  bases 572,580 only
FANHNFTLV
>70867487  bases 551,559 only
FLSHDFTLV
>70867605  bases 90,98 only
FVSPSLVSA
>70867786  bases 44,52 only
FTSAVLLLL
>70872378  bases 575,583 only
FANHKFTLV
>70873158  bases 4,12 only
TLEEFSAKL
>70874904  bases 45,54 only
TSAVLLLLVV
>70874904  bases 570,578 only
FANCNFTLV
>70876372  bases 554,562 only
FVNYNFTLV
>70885516  bases 513,521 only
FVNYDFTIV
>71402059  bases 551,559 only
FVNHRFTLV
>71403523  bases 818,827 only
LLGLWGLATA
>71404336  bases 550,558 only
FVDYNFSLV
>71416803  bases 570,578 only
FANCNFTLV
>71418194  bases 572,580 only
FLSHNFTLV
>71650999  bases 564,572 only
FVNYNFTLV
>71652185  bases 162,170 only
DVSRPTAVV
>71654251  bases 555,563 only
FANNKFTLV
>71656361  bases 873,882 only
RLLPSLLLLL
>71659432  bases 579,587 only
FANHNFTLV
>71661716  bases 628,636 only
FANHKFTLV
>71661731  bases 552,560 only
FLSHDFTLV
>71661961  bases 937,946 only
GLLPSLLLLL
>71662786  bases 562,570 only
FANNEFTLV
>71662786  bases 1049,1058 only
LLGLWGTAAL
>71662805  bases 948,957 only
LLGLWVFAAL
>71663810  bases 581,589 only
FANYNFTLV
>71665500  bases 568,576 only
FANYKFTLV
>71666445  bases 513,521 only
FVNYDFTIV
>71666451  bases 170,178 only
ELLRPTTLV
>74766345  bases 191,199 only
KLQEQQSDL
>74766345  bases 1655,1663 only
RLEIPAIEL
>74835115  bases 574,582 only
MINAYLDKL
>74849518  bases 111,119 only
DLLEEGNTL
>74849518  bases 894,902 only
KLEELHENV
>74849518  bases 982,990 only
VLDKVEETV
>74849518  bases 1061,1069 only
GLLNKLENI
>99079701  bases 44,52 only
YLKKIKNSL
