# Supplementary material for: An assessment on epitope prediction methods for protozoa genomes
Source: BMC Bioinformatics. 2012 Nov 21;13:309. doi: 10.1186/1471-2105-13-309 (PMC3543197; doi:10.1186/1471-2105-13-309)
Supplement: Additional file 16 — CD8+ T cell non-immunogenic consensus regions experimentally validated. This file in fasta format contains 84 CD8+ T cell cell non-immunogenic consensus regions from parasite proteins experimentally validated. [file 1471-2105-13-309-S16.txt]

>117583  bases 1,16 only
MMRKLAILSVSSFLFV
>117583  bases 300,308 only
MPNDPNRNV
>117583  bases 368,375 only
KPKDELDY
>136153  bases 3,11 only
HLGNVKYLV
>136153  bases 80,88 only
NLNDNAIHL
>136153  bases 114,122 only
ALIIIRSLL
>136153  bases 230,238 only
FMKAVCVEV
>136153  bases 500,513 only
GIAGGLALLACAGL
>160691  bases 230,238 only
FMKAVCVEV
>160720  bases 6,30 only
NVKYLVIVFLIFFDLFLVNGRDVQN
>160720  bases 36,55 only
IKYREEVCNDEVDLYLLMDC
>160720  bases 61,95 only
RHNWVNHAVPLAMKLIQQLNLNDNAIHLYASVFSN
>160720  bases 111,125 only
KEKALIIIKSLLSTN
>160720  bases 146,170 only
DRINRENANQLVVILTDGIPDSIQD
>160720  bases 181,205 only
RGVKIAVFGIGQGINVAFNRFLVGC
>160720  bases 226,240 only
VIGPFMKAVCVEVEK
>160720  bases 266,290 only
REILHEGCTSELQEQCEEERCLPKR
>160720  bases 506,530 only
SDNKYKIAGGIAGGLALLACAGLAY
>160720  bases 556,570 only
DKDLDEPEQFRLPEE
>162315  bases 231,239 only
IVMGNGTLV
>162315  bases 423,431 only
RLTEELNTI
>162315  bases 641,649 only
FLYNRPLSV
>162315  bases 818,834 only
VLLPSLFLLLGLWGFAA
>323055  bases 6,28 only
RALSLAAVLVVMACLVPAATASL
>323055  bases 60,83 only
SVFRENLFLARLHAAANPHATFGV
>323055  bases 148,156 only
WAFSAIGNV
>323055  bases 161,176 only
FLAGHPLTNLSEQMLV
>323055  bases 189,205 only
LMNNAFEWIVQENNGAV
>323055  bases 251,259 only
VAVNGPVAV
>323055  bases 266,296 only
WMTYTGGVMTSCVSEQLDHGVLLVGYNDSAA
>323055  bases 300,308 only
WIIKNSWTA
>323055  bases 363,403 only
QMSCTDAACIVGCENVTLPTGQCLLTTSGVSAIVTCGAETL
>323055  bases 411,419 only
STHCSGPSV
>323055  bases 422,431 only
SVPLNQCNWL
>436146  bases 8,16 only
ALVGLSGGT
>436146  bases 25,33 only
VLKAAGVPV
>436146  bases 43,53 only
AEFAGKDFDTV
>542406  bases 4,25 only
RVFTSAVLLLVVVMMSCSSEAT
>542406  bases 52,61 only
LVQAFHSFRA
>542406  bases 63,75 only
SLVYVNGVVVATV
>542406  bases 82,91 only
FTDNKSCVSL
>542406  bases 108,116 only
AIVFDHYDV
>542406  bases 120,128 only
RLLSPTTIV
>542406  bases 186,194 only
STSRVPYDI
>542406  bases 208,216 only
FLGGGGAGI
>542406  bases 230,244 only
ALKNNGKVVSLVILA
>542406  bases 312,327 only
SLKRTGHGVQGGFVSA
>542406  bases 352,360 only
RLHLWLSDM
>542406  bases 377,391 only
AASTLLYATVEVPSL
>542406  bases 401,409 only
KLYCSYEVA
>542406  bases 457,465 only
WLSDCGEAL
>542406  bases 480,491 only
KTWADEYLCVNA
>542406  bases 504,514 only
GLTFKGPGAWA
>542406  bases 529,542 only
FANSKFTLVAPVSI
>542406  bases 580,590 only
RIILNGSLLTL
>542406  bases 618,626 only
FVYVNGKKI
>542406  bases 672,687 only
SIHVTVSNVLLYNRLL
>542406  bases 796,804 only
KALETDVPA
>542406  bases 813,832 only
QVHSSLSVVRPMTEQTDEAV
>542406  bases 961,970 only
LLLEHGQFDL
>542406  bases 972,981 only
AMALIGDSTV
>542406  bases 987,1002 only
RVFGLLLLGLWGTAAL
>1658195  bases 486,494 only
FMGAGSKAV
>1658195  bases 589,597 only
SVYVDAKLV
>1658195  bases 668,677 only
LLGLWGLTGL
>1684907  bases 135,143 only
GIRPYEILA
>1684907  bases 302,311 only
WVFPESISPV
>1684907  bases 551,559 only
FVNHRFTLV
>1684907  bases 624,633 only
MLQDGNKGSV
>1684907  bases 678,686 only
FLYNRPLSV
>6226848  bases 319,327 only
YLNKIQNSL
>34922663  bases 11,20 only
KLDRLDAEFA
>34922663  bases 31,40 only
FADKPDESTL
>34922663  bases 58,66 only
HTDKFNKKM
>70862503  bases 39,48 only
GLLPSLLLLL
>70866408  bases 168,176 only
ELLRPTTLV
>70866611  bases 181,189 only
RVSRPTTVV
>70870178  bases 621,629 only
FANYNFTLL
>71403523  bases 818,827 only
LLGLWGLATA
>71417169  bases 581,589 only
FANYNFTLL
>71423850  bases 536,544 only
FTNNKFTLS
>71653012  bases 181,189 only
RVSRPTTVV
>74766345  bases 1786,1794 only
KPIVQYDNF
>74766345  bases 1850,1861 only
KPNDKSLYDEHI
