# Supplementary material for: An assessment on epitope prediction methods for protozoa genomes
Source: BMC Bioinformatics. 2012 Nov 21;13:309. doi: 10.1186/1471-2105-13-309 (PMC3543197; doi:10.1186/1471-2105-13-309)
Supplement: Additional file 17 — Trypanosomatid proteins with experimentally validated subcellular localization extracted from Unitprot. This file contains a list of 180 trypanosomatid proteins with its subcellular localization experimentally validated extracted from Uniprot. [file 1471-2105-13-309-S17.txt]

A4H5X0	mito
A4HK17	E.R.
A4HU65	mito
A4I7K1	E.R.
B6EU02	nucl
O00874	nucl
O15697	cyto
O15886	plas
O96423	gly
P00077	mito
P00078	mito
P00164	mito
P02896	plas
P02897	plas
P02898	plas
P02899	mito
P02900	mito
P04371	mito
P04372	mito
P04540	mito
P04789	gly
P06013	plas
P06014	plas
P06015	plas
P06016	plas
P06017	plas
P06660	cyto
P07208	plas
P07209	plas
P07377	cyto
P07378	gly
P07749	plas
P07752	gly
P08148	plas
P08469	plas
P08893	cyto
P08966	cyto
P08967	gly
P09194	plas
P09791	plas
P10097	cyto
P11718	plas
P12076	mito
P12432	cyto
P12433	cyto
P12522	plas
P12531	nucl
P12861	cyto
P13110	cyto
P13377	gly
P13735	gly
P13865	plas
P14043	plas
P14544	mito
P14545	mito
P14546	mito
P14548	mito
P14658	lys
P14699	plas
P14700	plas
P15576	mito
P15583	mito
P15706	plas
P17545	nucl
P17546	nucl
P17843	cyto
P17882	plas
P18764	plas
P18822	mito
P20583	mito
P20946	plas
P20947	plas
P20948	plas
P20949	plas
P20950	plas
P21148	cyto
P21301	mito
P21441	plas
P21840	plas
P21978	plas
P22225	plas
P22512	gly
P22513	gly
P23223	plas
P23253	plas
P24499	mito
P25055	gly
P26326	plas
P26327	plas
P26328	plas
P26329	plas
P26330	plas
P26331	plas
P26332	plas
P26333	plas
P26334	plas
P26335	plas
P26338	plas
P27570	nucl
P27727	nucl
P27741	cyto
P27795	nucl
P27891	nucl
P27892	nucl
P27893	nucl
P28593	cyto
P30190	nucl
P30826	mito
P33447	cyto
P35066	nucl
P35315	plas
P35549	nucl
P35758	cyto
P36889	cyto
P39040	cyto
P39050	cyto
P39051	cyto
P41166	cyto
P41760	cyto
P41762	gly
P42861	cyto
P42864	E.R.
P43152	cyto
P45520	cyto
P48499	cyto
P50312	gly
P52270	gly
P53477	cyto
P55938	mito
P69300	cyto
P69301	cyto
P82864	mito
P84883	plas
P90551	gly
P90593	gly
P98003	mito
P98023	mito
Q00689	plas
Q01440	plas
Q01441	plas
Q01558	cyto
Q01889	plas
Q03650	plas
Q03877	plas
Q04832	nucl
Q05094	lys
Q05889	E.R.
Q06031	plas
Q06034	plas
Q06084	plas
Q06221	plas
Q06222	plas
Q07010	cyto
Q09037	plas
Q09039	plas
Q09734	extr
Q23696	nucl
Q23697	nucl
Q25263	plas
Q25297	cyto
Q25298	cyto
Q25417	mito
Q25423	mito
Q26677	plas
Q26678	plas
Q26680	plas
Q26710	mito
Q26721	plas
Q26755	cyto
Q26756	gly
Q26768	cyto
Q26789	plas
Q26896	plas
Q27052	plas
Q27115	plas
Q27541	cyto
Q27673	plas
Q27675	plas
Q27683	cyto
Q27684	cyto
Q27685	gly
Q27890	gly
Q34940	mito
Q36736	cyto
Q382H9	mito
Q388F1	E.R.
Q38FA5	mito
Q4DA80	extr
Q4DBV7	mito
Q4DHA1	E.R.
Q4DLX3	mito
Q4FX73	cyto
Q4Q5P8	E.R.
Q4QHN2	mito
Q57X81	nucl
Q582G4	cyto
Q868H8	cyto
Q95046	mito
Q966X9	cito
Q99279	plas
Q99280	plas
Q99396	plas
Q9BPQ5	E.R.
Q9NJP9	gly
Q9NKZ7	E.R.
Q9U6A9	nucl
Q9U6M1	nucl
Q9U6M3	nucl
Q9U6Z1	cyto
